# Supplementary material for: Association of mitochondrial phosphoenolpyruvate carboxykinase with prognosis and immune regulation in hepatocellular carcinoma
Source: Sci Rep. 2024 Jun 18;14:14051. doi: 10.1038/s41598-024-64907-7 (PMC11189538; doi:10.1038/s41598-024-64907-7)
Supplement: Supplementary file 2 — Supplementary Information 2. [file 41598_2024_64907_MOESM2_ESM.csv]

	baseMean	log2FoldChange	lfcSE	stat	pvalue	padj	Change
SERPINA1	981884.804434182	-0.106530839458215	0.116023841376851	-0.918180592833485	0.358524327213034	0.454438392070692	Non significant
MT-CO1	800775.429506458	0.201916455508756	0.0931774143185487	2.16701071805295	0.0302340368775944	0.0539485562085232	Non significant
MT-ND4	609792.452872396	0.260785029566698	0.0919020767500545	2.83764022303819	0.00454483789021856	0.00988105312049155	Non significant
C3	516651.257058126	0.599081690164125	0.103264866346527	5.80140866259177	6.57601140426577e-09	4.07344532242466e-08	Non significant
MT-CO3	441086.631827752	0.119913955674189	0.0902280867252642	1.32900918135741	0.183844940802893	0.26021833660907	Non significant
FTL	547675.077368646	-0.328997337073542	0.117603887312236	-2.79750393114183	0.0051499140513627	0.011052774674402	Non significant
MT-RNR2	441045.512405109	0.1266586399864	0.109351575868901	1.15826991042405	0.246753906522535	0.333536473873051	Non significant
FGA	507120.770356782	0.334979966921896	0.142740812837496	2.34677076767985	0.0189369013220006	0.0356033410269193	Non significant
MT-CO2	378012.598100546	0.142886353330444	0.091052788057872	1.56926939172502	0.116585181185992	0.176416853233384	Non significant
MT-CYB	356727.781830056	0.372808297208037	0.0952530307553407	3.91387333559604	9.08272933120507e-05	0.000276649331579326	Non significant
APOA2	571419.191604952	0.160249777118978	0.163694851919867	0.978954287441028	0.327602566711553	0.42200550556666	Non significant
APOE	365104.796480375	0.476559311503514	0.11286443263361	4.22240470610047	2.41709602151005e-05	8.16333531967879e-05	Non significant
TF	344527.120642104	0.770621687972146	0.135150250166106	5.70196271945496	1.18435734516634e-08	7.03898827027731e-08	Non significant
MT-ND2	254908.654664071	0.310375444623218	0.0975579071084479	3.18144837074248	0.00146540639681183	0.00352707040699054	Non significant
AMBP	284062.745566428	0.586205016799937	0.121830778087327	4.81163320142101	1.49701910531278e-06	6.27975470927942e-06	Non significant
VTN	276985.561559107	0.44716880906608	0.114057314583363	3.92056231289971	8.83425883622115e-05	0.000269665497085213	Non significant
MT-ATP6	234606.362292146	0.287756070824334	0.0926160438663356	3.10697864874931	0.00189010049489252	0.0044432049603523	Non significant
FGB	322668.823166156	0.3223800106871	0.153803112991802	2.09605647386528	0.0360771815282808	0.0631581923787894	Non significant
MT-ND1	227591.345776831	0.2501741920441	0.092197913038724	2.71344745015025	0.00665871283702897	0.0139673412954725	Non significant
HP	391400.918054811	0.804641451514844	0.185745372774719	4.33195960413373	1.47788061359195e-05	5.18244914213067e-05	Non significant
FGG	283890.482470141	0.319165129095876	0.147148403125468	2.16900164946904	0.0300825586793564	0.0537103464564258	Non significant
APOA1	352530.229586285	0.490030818531446	0.176788783808646	2.7718433713637	0.00557398498141178	0.0118775829768862	Non significant
APOB	217270.036387975	0.531065023810223	0.107943118749827	4.91985992215992	8.66061716271797e-07	3.77065820649725e-06	Non significant
RBP4	242535.086426372	1.00596555412311	0.125109946950656	8.04065207157243	8.93616543736114e-16	1.61662741576121e-14	Up expression
FN1	190292.706668468	0.197179714202525	0.0867514352441717	2.27292740053856	0.0230305552793158	0.0424220911103043	Non significant
CLU	196232.192885444	0.422268925837083	0.104430735325887	4.04353109761556	5.26521689885096e-05	0.00016734692571983	Non significant
APOC1	222003.303486646	0.507298116017537	0.136409571858391	3.71893342311911	0.000200065770272048	0.000571677369114299	Non significant
APOH	200322.432844069	0.84115704221604	0.135026620860833	6.22956448775381	4.67733595911096e-10	3.45957829621893e-09	Non significant
ACTB	126372.658433739	-0.279955323166706	0.0543994041056321	-5.14629393040946	2.65683020366648e-07	1.26028043285474e-06	Non significant
MT-ND5	147812.734725726	0.479582424454255	0.119212452981399	4.02292220703728	5.74804863425142e-05	0.000181438206658751	Non significant
AGT	132605.432040503	-0.0504865947135563	0.0966879474033047	-0.522160166488659	0.601558817864338	0.686469899213158	Non significant
EEF1A1	119067.310396291	-0.155959426430997	0.0684908650490927	-2.27708361281769	0.0227812330748664	0.042011413536782	Non significant
APOC3	188660.754723255	1.15469446201297	0.15879370463136	7.27166397870491	3.55085986147541e-13	4.30316678344521e-12	Up expression
GC	120264.476414115	0.68714309145145	0.110893887503236	6.1964018659856	5.77685190307161e-10	4.2128534262925e-09	Non significant
SERPING1	112984.528592361	1.00978159216717	0.0956088659321169	10.5615894752284	4.48993803920527e-26	3.63730641562466e-24	Up expression
TPT1	102408.658507591	-0.0366656261485174	0.0741279693385268	-0.494626069966563	0.620864096294305	0.703428159732675	Non significant
P4HB	103964.70566211	0.185473485512681	0.0688079124352658	2.6955255427517	0.00702776893685486	0.0146527326865257	Non significant
B2M	104434.21791639	0.271103117876357	0.0897352563055418	3.02114385179078	0.00251821691630921	0.0057759008975569	Non significant
ALDOB	180870.564483812	1.4086776298748	0.176228981728455	7.99345043056189	1.31213651858762e-15	2.30569400891227e-14	Up expression
EPHX1	134561.246104811	0.784776909806798	0.126825352395995	6.18785514868068	6.09883297866495e-10	4.42688663722586e-09	Non significant
MT-ND3	95501.2899632719	0.237104940497729	0.103392792129992	2.29324438979871	0.0218339388416559	0.0404674631951212	Non significant
A2M	131782.062969177	-0.331119926639873	0.154763662041162	-2.13951984770047	0.0323935902453706	0.0573693507991602	Non significant
AHSG	146944.973539628	0.247523557974811	0.171886196770997	1.44004325317981	0.149855162263122	0.218835237871316	Non significant
ORM1	120317.94386694	0.37338619873891	0.154904821416177	2.41042335109601	0.0159340190480743	0.0305488317056462	Non significant
GAPDH	95548.12456374	-0.540002780848385	0.0802130023044914	-6.73211032294384	1.67219769143373e-11	1.5465240104444e-10	Non significant
C1S	90752.598778522	0.831363193512097	0.102956250365592	8.07491716685459	6.75224672864941e-16	1.24606326116806e-14	Non significant
ITIH2	103587.233539152	0.245697666873939	0.120059631607987	2.04646360798591	0.0407107794287029	0.0703170140782843	Non significant
KNG1	116466.018171392	1.15411540232063	0.135080431377042	8.54391261972813	1.29752166718771e-17	3.07926244314318e-16	Up expression
SERPINC1	139076.020566585	1.33224580108566	0.157994097887939	8.43225043780171	3.39080356255787e-17	7.61592326485038e-16	Up expression
HPX	111630.001788261	0.934568633319874	0.151680296296863	6.16143728708683	7.20876195932908e-10	5.19213361374461e-09	Non significant
RPL3	79248.45830221	-0.334828233898245	0.0738286590283005	-4.53520676530094	5.75470807499091e-06	2.17363700926399e-05	Non significant
EEF2	74835.5928241967	0.048238593741154	0.059868885590854	0.805737291834998	0.420394342231494	0.516348049064514	Non significant
TMBIM6	65214.5597745975	0.579771513466908	0.0564806745453776	10.2649537763772	1.01369510157351e-24	6.76683953558761e-23	Non significant
ACTG1	69094.7406575831	-0.397707968753603	0.0627046200299582	-6.34256245494497	2.2597455149643e-10	1.75620807533713e-09	Non significant
CALR	68723.8726080134	-0.0110686155457844	0.0658929215475484	-0.167978825127631	0.866599937462928	0.902435405599636	Non significant
CTSD	71559.5869984835	-0.110973292953672	0.0863397388688876	-1.285309573639	0.198684126018461	0.277799745119891	Non significant
CES1	104825.436813348	0.919628268706983	0.155379784606365	5.9185837529428	3.24725634804994e-09	2.10762988065447e-08	Non significant
PSAP	60697.3256706499	-0.0909250232508461	0.055993390822344	-1.62385277825616	0.10440723280637	0.160272613669491	Non significant
DHCR24	64345.3763597347	0.407553091843619	0.076316685119639	5.34028818474902	9.27989452387571e-08	4.74376298035469e-07	Non significant
PEBP1	62616.427281993	0.767356847741833	0.0799409608041256	9.5990445951987	8.06888661032551e-22	3.54467375392572e-20	Non significant
ITIH3	83872.2568966198	0.645776204156862	0.137053389373387	4.711858693239	2.45467572144695e-06	9.88571627757653e-06	Non significant
ITIH1	77210.1717635825	0.920531444591377	0.129522619400747	7.107109544652	1.1849838118104e-12	1.32207017435317e-11	Non significant
TTR	107818.322308558	1.48293342750173	0.168396467360739	8.80620271163407	1.29456832760142e-18	3.55196255947404e-17	Up expression
MT-RNR1	72836.4765884663	-0.0662787432027422	0.117985379463794	-0.56175386733473	0.574283727463478	0.661847545972421	Non significant
HLA-B	78340.5260878559	0.125494238001086	0.127899340693051	0.981195347224364	0.326496418183745	0.420852826416135	Non significant
RPL8	78440.1662955162	-0.82473569971422	0.114036548762302	-7.23220501379169	4.75214067917404e-13	5.65852804937226e-12	Non significant
HSP90B1	56810.1062817289	-0.0995149887159024	0.0632389041869387	-1.57363556493214	0.115571726173264	0.175060728407724	Non significant
RPL13A	64250.3989639468	-0.616023972558928	0.089963648933866	-6.84747650700317	7.51640306676828e-12	7.37082480466263e-11	Non significant
F2	66880.9430568392	0.570787476287601	0.124754820975763	4.57527389982382	4.75597353379258e-06	1.82086279254366e-05	Non significant
MT-ND6	63421.781509943	0.537481653423166	0.12279983068183	4.37689246344128	1.20383330228285e-05	4.28431991927856e-05	Non significant
CFH	62023.7285359572	0.443257733939439	0.118794230293657	3.73130692327156	0.0001904889749679	0.000546298514794536	Non significant
GLUL	162467.465733256	0.638414990395939	0.20599539205282	3.09917121948165	0.00194062833985858	0.00454722385194042	Non significant
RPLP0	56840.4104597581	-0.531804317313318	0.0790952732565895	-6.72359163091978	1.77298898038769e-11	1.63594172406583e-10	Non significant
SCD	88468.9250031814	0.0982909748890261	0.160022116415026	0.61423368901148	0.539060914315318	0.630011626090936	Non significant
C1R	53296.5838775953	0.807149754436862	0.110823297715115	7.28321364801595	3.25960386072426e-13	3.97844806249174e-12	Non significant
IFITM3	54870.8885689153	-0.00603223211527662	0.0931188691641268	-0.0647799116271966	0.948349236048698	0.962709281654131	Non significant
HLA-A	60814.5100204878	-0.0760966987391428	0.104866348338411	-0.725654129707782	0.468050828592283	0.563386657686027	Non significant
TMEM176B	55027.2284166075	0.654550289019854	0.103168827181414	6.34445798117757	2.23209896337093e-10	1.73754726471135e-09	Non significant
CTSB	48631.8989150977	0.158543598008719	0.0877141863763465	1.80750235005854	0.0706839886066802	0.11428225152036	Non significant
HLA-C	57571.4838447957	0.366464810705423	0.104522369799498	3.506089762492	0.000454741834201731	0.00121234051246686	Non significant
RPLP1	54542.3689817947	-0.459220535087134	0.0893205811801104	-5.14126228266628	2.72898776378547e-07	1.29245639276546e-06	Non significant
HRG	107060.204784521	1.2771058377378	0.196995002155297	6.48293522051395	8.99551281124983e-11	7.47998486998081e-10	Up expression
SERPINF2	55119.1171398216	0.440533413349479	0.12910225067267	3.41228298541767	0.000644211984873818	0.00167050542692215	Non significant
CD74	63875.2082968639	-0.286961233256366	0.132091668779942	-2.17244006307792	0.0298224859183721	0.0532937836294965	Non significant
HSP90AB1	49324.7069950908	-0.288637769308741	0.0644265597456926	-4.48010526168191	7.46062368235903e-06	2.75954163072305e-05	Non significant
RPS6	49822.6968408246	-0.551443187525298	0.0825700191851765	-6.67849169670893	2.41413901252459e-11	2.18700129345385e-10	Non significant
RPL4	47207.1804367836	-0.473407775449475	0.0757857449706316	-6.24665991781078	4.19322677484052e-10	3.11890942062523e-09	Non significant
RPL10	47034.7910198829	-0.206484377372147	0.0759745453316756	-2.71780997794348	0.00657155671787939	0.0138026948887223	Non significant
ALDH1A1	56348.525680161	0.739734211990158	0.120600684266201	6.13374805036218	8.58324172633985e-10	6.09938479857478e-09	Non significant
PLG	59130.8043899168	1.2921267219932	0.141825129098439	9.11070365461363	8.18493692163349e-20	2.77058955457786e-18	Up expression
RPS18	50081.9927547786	-0.502527168363856	0.0873117335061819	-5.75555138105551	8.63594492134323e-09	5.25166300982608e-08	Non significant
HMGCS2	58088.5227672977	0.925214493378376	0.139458164859014	6.63435155850305	3.25932164916852e-11	2.88379373461049e-10	Non significant
HSPA5	44001.114888041	-0.132892734911124	0.0677695324417257	-1.96095103688959	0.0498847348629569	0.0841672828124078	Non significant
IGFBP4	42910.9674592091	0.477809810088571	0.0958753682072133	4.98365554180601	6.23941132702763e-07	2.78501030805578e-06	Non significant
COL18A1	41552.2134044113	0.715376260655745	0.0792494161510703	9.02689629021429	1.7660966082929e-19	5.59763617307477e-18	Non significant
RPL19	43998.2020232352	-0.328762487677726	0.0745994583890085	-4.40703585223571	1.04794847518222e-05	3.76996427215184e-05	Non significant
FGL1	69294.8636136217	-0.085073510789262	0.175802734433264	-0.483914604989016	0.628446474823936	0.710066373000918	Non significant
AGXT	58955.0367458296	1.20565024706564	0.153115666486452	7.87411422182802	3.43165329989546e-15	5.67933868150289e-14	Up expression
ADH1B	76168.6407138679	1.64698234757316	0.182007909265661	9.04896031286862	1.44336023470567e-19	4.64245260955532e-18	Up expression
SDC1	39899.2278072569	0.761909895283587	0.0827387041814414	9.20862736274865	3.30321790504039e-20	1.17470686747999e-18	Non significant
CANX	38065.3202794239	-0.133147488186944	0.0585090215685876	-2.27567449629731	0.0228654989010125	0.0421570508205829	Non significant
ENO1	42631.4738763176	-0.470209404605015	0.089971902344498	-5.22618053361377	1.73047404417926e-07	8.46221991156047e-07	Non significant
RPS11	41806.3680317307	-0.57738083212986	0.0856634007983008	-6.74011102465258	1.58265649915765e-11	1.47168579832177e-10	Non significant
GATM	44099.200974236	0.958806903748307	0.121124686966875	7.91586692818882	2.45536125898933e-15	4.14687090935174e-14	Non significant
RACK1	38826.4025325976	-0.488293454174344	0.0743179173380896	-6.57033285732407	5.02029090377645e-11	4.3249788038374e-10	Non significant
PABPC1	43259.7209328922	-0.586100481395389	0.0917108016785802	-6.39074646244508	1.65077897303368e-10	1.30953923702065e-09	Non significant
C4BPA	55019.4226126899	0.896978231829148	0.15566012439419	5.76241497506234	8.29188177326173e-09	5.05508649534206e-08	Non significant
ALDH2	36169.511622827	1.05099298672657	0.0988465266021161	10.6325737772972	2.10229219112054e-26	1.76903446420418e-24	Up expression
RARRES2	42687.3413857359	0.446298695603051	0.118145706623166	3.77752783710162	0.000158392805704096	0.000461143534740924	Non significant
RPS4X	37636.2967369579	-0.476452239474805	0.0813194837766051	-5.85901701963184	4.65614981570524e-09	2.9538802308395e-08	Non significant
RPS20	42767.6398122932	-0.580948972101928	0.103128218984687	-5.63326873887148	1.76825584594194e-08	1.02393453371264e-07	Non significant
HSP90AA1	35329.6918258519	-0.17532919819792	0.0642062559958721	-2.73071829961853	0.00631964639705531	0.0133251199573697	Non significant
SERPINF1	38165.095919653	0.502263969952906	0.10554295926967	4.75885813159344	1.94691209912175e-06	7.99575620292344e-06	Non significant
KRT8	37498.1209737879	-0.437628454054236	0.0964582358432407	-4.53697343962882	5.70672905121532e-06	2.15687823605794e-05	Non significant
MAT1A	39788.1254950396	1.20099089556275	0.122688633268928	9.78893368980835	1.2561356872708e-22	6.17677585481432e-21	Up expression
SERPIND1	42959.9287450515	0.613078376797161	0.128533402003895	4.76979810103045	1.84410656215463e-06	7.60491089255763e-06	Non significant
SOD2	39557.3265556333	0.180619772898744	0.116694146474417	1.54780491014895	0.121669273969479	0.182871214422805	Non significant
HSPA8	33346.4471542663	-0.0312062867639782	0.0761921129979728	-0.409573714864798	0.682118682004882	0.755809278183901	Non significant
TMEM176A	37744.3510793858	0.360630015982587	0.111919292722962	3.22223280015956	0.00127195741627309	0.00309418142651611	Non significant
MYH9	32436.4188295272	0.0367852744294074	0.060392840967925	0.60909991713992	0.542458212512035	0.632991521611944	Non significant
UBB	31086.3113602044	0.344298773122384	0.0642279963440112	5.3605715999342	8.2959037898949e-08	4.2764346154208e-07	Non significant
ASS1	41051.5325111244	0.839176135672315	0.138286895634928	6.06837062773977	1.29214441109747e-09	8.91445356131854e-09	Non significant
RPL7A	35291.1199046907	-0.543215676256554	0.0802393684833032	-6.76993957610211	1.28836191711279e-11	1.21265352875784e-10	Non significant
RPL13	38365.3557137038	-0.611074397346778	0.104070329395508	-5.87174462592942	4.31232674706495e-09	2.75035987727137e-08	Non significant
RPS8	33512.6716193774	-0.539566763141956	0.0814596445585669	-6.62373088006816	3.502441770965e-11	3.08292277873008e-10	Non significant
KRT18	33701.5504612129	-0.507424885211498	0.0953714421865564	-5.32051181756193	1.0347572688885e-07	5.24356005341333e-07	Non significant
ST6GAL1	31227.8250264116	0.486610070799968	0.092306628072715	5.27166987853395	1.35188077214506e-07	6.72367256872482e-07	Non significant
RPS24	35446.3807782666	-0.715216305534154	0.0947733431765299	-7.54659782552942	4.46775520509512e-14	6.27323230854072e-13	Non significant
ATP5F1B	29463.3101204403	0.140049492035643	0.0613424060610106	2.28307790692708	0.0224257796912008	0.0414262412507008	Non significant
RPS19	38145.3071629217	-0.827895965048399	0.104416907804466	-7.92875390064931	2.21355709714779e-15	3.77854196483127e-14	Non significant
RPL30	34982.5986080584	-0.386997793129868	0.0937347330702512	-4.12864879915778	3.64901262454285e-05	0.000119457676303185	Non significant
CPS1	72878.051626441	1.085521168738	0.204685362437446	5.30336490998349	1.13687342442582e-07	5.71377520440133e-07	Up expression
MT-ND4L	35572.9769748415	0.248439777109618	0.128882959395846	1.92763867523067	0.0539000847796058	0.0900394398198672	Non significant
TFR2	35254.073778353	0.814435377619508	0.123414482993853	6.59918801961091	4.13415740430157e-11	3.60182623580018e-10	Non significant
MTATP6P1	30135.8190279908	0.312210848301554	0.102367935443238	3.04988907854523	0.00228925897373298	0.0052873983719214	Non significant
AZGP1	39724.4589186249	1.39190366251089	0.141179164091988	9.859129507269	6.25896509094708e-23	3.24643812897675e-21	Up expression
RPS9	31511.6346797899	-0.429068490765279	0.0866482846992315	-4.95184056158339	7.35148261930965e-07	3.24083622276816e-06	Non significant
HLA-E	30518.4833892661	0.146999049528619	0.0857925454713261	1.71342450233918	0.0866344717621645	0.136610444680783	Non significant
UGT2B4	43355.996039477	0.718537708028678	0.147966058347973	4.85609818934885	1.19721352526857e-06	5.09273920022575e-06	Non significant
RPS16	32715.5226170838	-0.607617408618854	0.0895978414119179	-6.78160767094141	1.18845853863884e-11	1.12571471091522e-10	Non significant
SOD1	29961.1895621254	0.661908019914242	0.0941630862459676	7.02937898812324	2.07454785513801e-12	2.23221722836957e-11	Non significant
RPL32	32336.7292661816	-0.597745851039615	0.0922525048019181	-6.47945388933426	9.20551935516802e-11	7.63336230221393e-10	Non significant
SELENOP	32334.8340311202	1.11381622825476	0.107340344510248	10.3764920201875	3.17217874375951e-25	2.31830971309984e-23	Up expression
PDIA3	27748.3612881299	-0.0840312833243809	0.0552232325678335	-1.52166541900931	0.128092936624357	0.191012417287463	Non significant
APLP2	26589.0585316235	0.284067217903171	0.0600165618393428	4.73314713801142	2.21065114394723e-06	8.96794110304717e-06	Non significant
FABP1	59828.7767138288	-0.152617957673728	0.197694079412094	-0.771990532683557	0.440120034778648	0.536085045419986	Non significant
RRBP1	27244.5553842078	-0.0424458989277979	0.0701569458361658	-0.605013493987036	0.545170030729229	0.635566290763798	Non significant
GPX3	42002.1301897913	-0.324697900174149	0.148871955748573	-2.1810548436841	0.0291793602465974	0.052261736578969	Non significant
RPL37	31344.2980707094	-0.54242092749781	0.089887356986882	-6.03445184818339	1.59503181616728e-09	1.08722391165903e-08	Non significant
POR	29477.7881073661	0.837424995845545	0.0929288671892824	9.01146243545436	2.03326736405125e-19	6.38515420053835e-18	Non significant
CP	34866.0584224405	0.86795515252666	0.138786035628213	6.25390838925453	4.00305884548929e-10	2.99233970251808e-09	Non significant
GNAS	28303.1154207709	-0.364913334798013	0.0754132446358551	-4.83884941643944	1.30592941425821e-06	5.52373471538811e-06	Non significant
HDLBP	25134.2174031108	0.0586867339656511	0.0459751621601671	1.2764878079429	0.201783133953003	0.281469199287322	Non significant
RPS14	29714.9458863476	-0.358414316491466	0.0858779986543957	-4.17352898422628	2.99917485629591e-05	9.95614400830112e-05	Non significant
RPS3	30165.3651766521	-0.624286225775203	0.0843792572480031	-7.39857455654455	1.37654099146525e-13	1.78011778214484e-12	Non significant
SQSTM1	35743.404695029	-0.307899078689776	0.115680153258759	-2.66164134482993	0.00777606852973998	0.0160615804428458	Non significant
ORM2	36214.61642045	0.354067036782097	0.150191336754381	2.35743981266462	0.0184014380339228	0.034694613745871	Non significant
RPL5	28259.4618437509	-0.43936545565144	0.0738677331335701	-5.94800242288422	2.71434578110368e-09	1.78354235570018e-08	Non significant
PAH	33913.763751604	0.992083967401454	0.127578886021141	7.77623945734292	7.47122250039887e-15	1.17930829137736e-13	Non significant
CERS2	27967.4559974092	0.305767293953872	0.0757491915109923	4.03657501624292	5.42371885683339e-05	0.000172018624075122	Non significant
PTP4A1	25570.2915962023	0.228605337089398	0.0798412014262024	2.86325021424808	0.00419319286714177	0.00918842134045058	Non significant
LRP1	26317.2784834741	0.398069851457571	0.0784756212106164	5.07252883528265	3.9256362724796e-07	1.81712584780161e-06	Non significant
FTH1	27893.4401779427	-0.0910727345094122	0.0772174764863765	-1.1794316345663	0.238226344565271	0.323694176849035	Non significant
RPL37A	30835.4537306104	-0.615519260286813	0.0966437857178691	-6.36894815031036	1.90328931427084e-10	1.4962215490898e-09	Non significant
MYL6	26529.7789101461	-0.147508365251506	0.0659436773757522	-2.23688412781399	0.0252939141921082	0.0460762223769343	Non significant
PRDX6	26672.6945962091	0.216389592411568	0.0806625222079386	2.68265343666964	0.00730406374846718	0.0151718831343649	Non significant
RPL27A	30416.4402668863	-0.66665414975781	0.0949448884890629	-7.02148541503216	2.19521735337107e-12	2.34208423939673e-11	Non significant
RPL28	31720.8079389023	-0.706627960805211	0.0997157352459915	-7.08642381327291	1.37621922874437e-12	1.5191171883849e-11	Non significant
ECHS1	25571.582093799	0.609523113471982	0.0882703779894674	6.90518299972287	5.01387511436912e-12	5.03240602617359e-11	Non significant
RPS17	28454.9538712249	-0.434717311781078	0.0858803042260389	-5.06189766907313	4.15103823924279e-07	1.9132403440969e-06	Non significant
EIF1	25352.6096528203	0.0430480942032973	0.0631208719286902	0.681994606347171	0.495242361404568	0.588803437955107	Non significant
CYP2E1	135332.148512867	0.587904107050475	0.264149440755395	2.22564963745231	0.0260376586022907	0.0472473777735417	Non significant
PTMS	25956.4790182147	0.465092266149234	0.0924557668974036	5.03043002893846	4.89380963170597e-07	2.22936070488962e-06	Non significant
HSPD1	24914.449300038	-0.171522429814764	0.0610267753021794	-2.81060942455923	0.00494477714363184	0.0106536498538148	Non significant
RPS12	29956.5106998584	-0.694079746577606	0.0981741241294286	-7.06988478616383	1.55062385435396e-12	1.69829554864119e-11	Non significant
ANPEP	27731.0234706436	-0.025878552977218	0.107834965958698	-0.239982947526778	0.810343476275359	0.860004813750267	Non significant
APCS	40117.7053414545	0.484429217413189	0.167851714381938	2.88605462980793	0.00390104437244538	0.00860267217981912	Non significant
LDHA	23749.5964244327	-0.130393335403439	0.0715932356430274	-1.82130803604961	0.0685600455724789	0.111300045451471	Non significant
C2	28216.2097069719	0.174141764122682	0.10576738193644	1.64646000434548	0.0996690879895713	0.153988354329892	Non significant
RPL11	25372.7953432494	-0.303598928635848	0.0744958539443884	-4.07538020656138	4.59392267051633e-05	0.000147581078075009	Non significant
MGST1	28660.8375142278	0.595327390540331	0.116409973773916	5.11405828246757	3.15309999409575e-07	1.48157262404444e-06	Non significant
FASN	35478.8054074938	0.494866704965151	0.123539426671327	4.00573904460255	6.18238742053675e-05	0.000194046092167044	Non significant
METTL7A	25214.1523401147	0.975398721700698	0.0846231537251145	11.5263811234114	9.71418303937403e-31	1.65821104482115e-28	Non significant
CD63	25828.3277177572	-0.51169462333913	0.06832212260086	-7.48944271430889	6.91666646087317e-14	9.44000543015117e-13	Non significant
RPLP2	29276.0518738204	-0.651303598237022	0.0966721482546146	-6.73724138747411	1.61421891390768e-11	1.49812052833265e-10	Non significant
NACA	24143.9503012293	-0.319918283200796	0.0537851925051551	-5.94807359237645	2.71316614572557e-09	1.78346638007338e-08	Non significant
SERF2	26787.3068368821	-0.374989983025564	0.0870200928079395	-4.30923446442648	1.63820620042587e-05	5.69452389494944e-05	Non significant
RPL18	27823.7717384483	-0.615568599902139	0.0917595239848421	-6.70849818274804	1.96637618945889e-11	1.80185805888377e-10	Non significant
HNRNPA2B1	22725.691485159	-0.101705333204989	0.0327763174295202	-3.10301282087864	0.00191561341412132	0.0044961038470508	Non significant
RPL15	23812.545690206	-0.254150296059446	0.0605773169739235	-4.19546967008872	2.72306725560578e-05	9.11682001603628e-05	Non significant
CFL1	24053.2006536456	-0.269737722261315	0.0529326694470595	-5.09586471037689	3.47152988011705e-07	1.62321700401169e-06	Non significant
ASGR2	28042.1360429664	-0.0292266365660697	0.123082414150029	-0.237455828014914	0.812303183417163	0.86162545394156	Non significant
RPS2	26885.3887905479	-0.691746659377215	0.0858381275913571	-8.0587342570001	7.70884775224051e-16	1.40738001209353e-14	Non significant
SEPHS2	24264.4534222036	0.483200937280661	0.0754565963389335	6.40369378854878	1.51662139807896e-10	1.21015753493459e-09	Non significant
UBC	22253.4163920463	0.113887858440038	0.0520926295461593	2.18625666302987	0.0287968328067051	0.0516424066047305	Non significant
RPL23	25999.7983996466	-0.480967517862524	0.0828896071000364	-5.80250690876193	6.53307012563904e-09	4.04999506776969e-08	Non significant
BAAT	31536.7891129536	1.16167300432812	0.1307850739744	8.88230567163576	6.54885858447973e-19	1.89702572668966e-17	Up expression
TUBB	24658.2595503469	-0.289387572621576	0.0715355667253889	-4.04536632431359	5.22413689023627e-05	0.000166151747940999	Non significant
CD81	23648.4300174912	0.602329165314918	0.0918116870668049	6.56048466767249	5.36331693961951e-11	4.60059397785452e-10	Non significant
NUCB1	22732.1747058985	0.140820444600189	0.0661030186614667	2.13031791061422	0.0331453758502717	0.05851863121083	Non significant
RPL6	24161.2974805363	-0.449720018040627	0.0689153205419463	-6.52568999903147	6.76891911998633e-11	5.72209512307865e-10	Non significant
ARF1	22764.6421595625	-0.145592560524217	0.0515952312822173	-2.82182203482818	0.0047751667885222	0.0103226536329356	Non significant
CYP27A1	27475.8537891557	0.831111052105518	0.12089658141139	6.87456206290391	6.21805831798667e-12	6.17106136558328e-11	Non significant
ACADVL	22781.5207940998	0.132211422722512	0.0838733775614166	1.57632167162577	0.114951689661118	0.17420987250437	Non significant
RHOB	23856.2969381763	0.718917954644989	0.105687780943227	6.80228071995549	1.02975688129604e-11	9.85153320625009e-11	Non significant
RPS27	25816.4333635441	-0.433453709233991	0.0884480736111425	-4.9006574313834	9.55164814568287e-07	4.133742980542e-06	Non significant
RPL31	24379.9125393836	-0.463218544293144	0.0807914460014693	-5.73350976147548	9.83734018186005e-09	5.93518696455671e-08	Non significant
TMSB4X	25362.5573118308	-0.751173670179252	0.0937564498008208	-8.01196794220632	1.12887296677625e-15	1.99983737287019e-14	Non significant
ASGR1	25663.9194376889	0.18093433196929	0.117803711062353	1.5358967076472	0.124563715763641	0.18648272125036	Non significant
LBP	35506.1668248712	-0.354106167254623	0.161603723464571	-2.19120054701125	0.0284372830450031	0.0510474115683531	Non significant
RPL7	26906.9388647994	-0.699026185460956	0.100662805936181	-6.94423505245947	3.80516487188374e-12	3.90617826925592e-11	Non significant
C5	23517.151009208	0.322848042218001	0.107541756976797	3.00207148640559	0.00268149198278586	0.00611297294711595	Non significant
PFN1	21735.8529377878	-0.378887513541155	0.0676029114915895	-5.6046034879473	2.08732247356678e-08	1.19222830959127e-07	Non significant
MT-ATP8	24740.0201914059	0.244588264501382	0.119354824787581	2.04925326593779	0.0404373559319307	0.0699003205830944	Non significant
ATP5F1A	20359.8601299707	0.149434155276876	0.0588678554472191	2.53846779607691	0.0111339049348859	0.0221728666716819	Non significant
DCXR	32066.4321986941	1.53271541100596	0.143583583265075	10.6747260108167	1.33651216575381e-26	1.16145337226125e-24	Up expression
GLUD1	23245.9745984991	-0.0900284477914607	0.112192440696628	-0.802446646426923	0.422294639362501	0.518255907743288	Non significant
SLC38A3	28157.6728300797	0.861303672650313	0.130416192890272	6.6042694052186	3.99482486175503e-11	3.48764049623418e-10	Non significant
SPTBN1	20704.3533073301	0.143908252592869	0.0660126159422288	2.18001135902281	0.0292566195655177	0.0523804835463546	Non significant
CPB2	24371.1895111885	0.896831262099833	0.116548608383847	7.69491180148773	1.41591808841455e-14	2.12815160232269e-13	Non significant
RPS5	24507.6330212326	-0.630769102545731	0.0916062896731826	-6.88565277336395	5.75231435417221e-12	5.73025462426042e-11	Non significant
PDIA4	21134.0832297754	0.0340016988472037	0.0697462962282251	0.487505440230728	0.62590018849237	0.707892224542861	Non significant
ACSL1	24523.9109243523	1.25913083278899	0.12303718166998	10.233742480922	1.40002124072305e-24	9.26806305008298e-23	Up expression
RPL27	23335.035040086	-0.391565680449328	0.0865952155248623	-4.52179347410834	6.13178713168133e-06	2.30259976230233e-05	Non significant
EIF4G2	19584.4673158793	-0.0999100594889426	0.0499634018854971	-1.99966486905575	0.0455364641133153	0.0775755930553186	Non significant
HPN	22136.0914324894	0.361430840616277	0.102193950926177	3.53671462293661	0.000405137174246117	0.00109031173312317	Non significant
CES2	28829.7083540836	1.3278492710938	0.130776038808586	10.1536128727476	3.19318568787122e-24	2.01347629468988e-22	Up expression
RPL14	23356.0280572677	-0.575579734314287	0.0888125984764241	-6.4808342981551	9.12168072436364e-11	7.57435461955671e-10	Non significant
HSPA9	19977.2339276996	0.165774375559489	0.0593007063095325	2.79548737065954	0.0051821526499254	0.0111169734315904	Non significant
ATP1A1	23426.4132649031	-0.633441024901762	0.0875214765293782	-7.23754957092316	4.5686378784763e-13	5.45088906739024e-12	Non significant
HPD	66521.8400031196	1.28965435659408	0.222285796368417	5.80178480885303	6.56127331695763e-09	4.06536971036177e-08	Up expression
LRG1	26891.7391813709	-0.105055223362175	0.147249789733943	-0.713449055187064	0.475567927023726	0.57039752674251	Non significant
F5	24339.1817590679	0.5792012225429	0.109435394467	5.29263156005304	1.20568674167156e-07	6.03469856653026e-07	Non significant
UBA52	22116.3120996786	-0.286034131083961	0.0832067931687605	-3.43762955151781	0.000586829926779106	0.00153134544553036	Non significant
ITM2B	19594.5792441754	0.0808242718396066	0.0666803794497889	1.21211475559266	0.225468456158986	0.309047614871663	Non significant
LAMP1	20078.0760796844	0.303668257891683	0.0683343927788336	4.44385682733019	8.83604164014023e-06	3.21895919384255e-05	Non significant
AOX1	34286.1535194354	1.25106560337073	0.168584724000698	7.42099031087504	1.16247821870938e-13	1.52978548847559e-12	Up expression
GRINA	22242.2865253804	0.2587807727975	0.0851380561148372	3.03954288606786	0.00236937466105672	0.0054550400433462	Non significant
RPL29	22133.9748385065	-0.381543486396603	0.0875095813519357	-4.36001956016857	1.30050818511718e-05	4.61189265587335e-05	Non significant
HSPB1	27666.4875857487	-0.597277342136331	0.10973986751448	-5.4426650556829	5.24892863334797e-08	2.7937393425334e-07	Non significant
EIF4G1	18552.2521141615	0.248434879279728	0.0436121209564363	5.69646405245658	1.2231766682595e-08	7.24987004416309e-08	Non significant
FURIN	23422.4238004915	-0.0521057796961759	0.116482903896893	-0.447325555536444	0.65464001784393	0.732801871115005	Non significant
GANAB	18341.7181384008	0.244182255825857	0.0415544777428576	5.87619599834406	4.19801252534493e-09	2.68318008373076e-08	Non significant
RPL24	21199.5651869543	-0.460477198132313	0.0851140550504547	-5.41011937287381	6.29827520292452e-08	3.30079343858531e-07	Non significant
SDC2	20715.93556934	0.242466874959213	0.0852292827337683	2.84487757237861	0.00444284956719636	0.0096813366423688	Non significant
TM4SF4	25661.2044303858	0.328555142879838	0.126693476702763	2.5933074964125	0.00950577380482528	0.0192517552133065	Non significant
RPS23	20615.0435534142	-0.452350798074852	0.075788617914219	-5.96858486833528	2.39320154241855e-09	1.59089653576408e-08	Non significant
CYB5A	20480.1536081174	1.0979208052273	0.0914295405338287	12.0083815232679	3.21067115485135e-33	8.16261907006783e-31	Up expression
BSG	22210.425025479	-0.550072140136396	0.0822112059258215	-6.6909630377241	2.21706663361002e-11	2.02072686537041e-10	Non significant
RPS7	21123.7325028278	-0.518391642300282	0.079205283104312	-6.54491243491384	5.95302558373827e-11	5.08272259378982e-10	Non significant
RPN1	18074.446946504	0.0833339565561476	0.0459556039976214	1.81335787819176	0.0697766417705599	0.113037024473484	Non significant
SERPINA6	23281.011077636	0.715748766570457	0.122442959130868	5.84556900332226	5.04839608426151e-09	3.18412693643921e-08	Non significant
SDC4	18416.7302441166	0.257918764736574	0.0869779935263423	2.96533357783725	0.00302354885457643	0.00681082013950082	Non significant
HDGF	18187.2753371329	-0.084425028792137	0.0509169096302738	-1.6580941263949	0.0972984692565641	0.150911138258915	Non significant
ADI1	20223.6970086441	1.00564713775576	0.096868716081895	10.3815470921031	3.00859611973862e-25	2.21229015598503e-23	Up expression
PRKCSH	18134.4052709388	-0.0128513538334574	0.0496775887509979	-0.25869520152987	0.795870422192925	0.847731830520883	Non significant
GPX4	19384.034646534	0.185457639748422	0.0788184384233548	2.3529727746226	0.0186239976320787	0.0350755399242551	Non significant
SEC61A1	18465.7729146198	-0.0660156269456144	0.053820390529147	-1.22659137729339	0.219976211694566	0.302769769456703	Non significant
RPL12	20614.1748216625	-0.567823106146989	0.0884902742561351	-6.41678547072219	1.39181834887594e-10	1.11992171385311e-09	Non significant
LMNA	20058.5248825973	-0.370130263641447	0.0703159112775343	-5.26381948149057	1.41092991858569e-07	6.99697098866172e-07	Non significant
SLC25A3	17825.7377124561	0.00309180226827937	0.0540867230697595	0.0571637934931212	0.954414719583899	0.967244941631654	Non significant
RPN2	18068.0269743378	-0.145758045806974	0.0485298167582238	-3.0034740607644	0.00266916301257975	0.00608660855673959	Non significant
TPI1	18294.5457622289	-0.1285081752641	0.0680807757730743	-1.88758388553682	0.0590818351023656	0.0977791165986266	Non significant
IGFBP1	33071.9831882095	0.766379527669515	0.179876347306993	4.26059089559753	2.03887140781633e-05	6.97765271430539e-05	Non significant
NCL	17258.4617121465	-0.247568014536566	0.0423958136119974	-5.83944482826267	5.23750569486184e-09	3.29253651576602e-08	Non significant
RPL10A	19278.4873213439	-0.349599204926559	0.0766632312233403	-4.56019397236315	5.11063911103976e-06	1.94604929056132e-05	Non significant
HNRNPK	16466.4325956796	0.0134959265045038	0.030863364383588	0.437279822665104	0.661908426568478	0.738827070440611	Non significant
PTMA	17447.8473074263	-0.296029560809308	0.0468995459858242	-6.31199203716781	2.75466404186059e-10	2.11403215389802e-09	Non significant
PGRMC1	18606.0988839047	0.986294358972022	0.0870762338945218	11.3267916497945	9.66815912492278e-30	1.43509109793419e-27	Non significant
F12	24536.3774761334	1.01899254177029	0.142871075357862	7.13225220162952	9.87397361241127e-13	1.11727377551801e-11	Up expression
GPI	18747.0256959843	-0.304509091537828	0.0783350351675351	-3.88726565178116	0.00010137978525507	0.000305789992177921	Non significant
RPSA	21333.2729139123	-0.784639960461173	0.0940150211333361	-8.34589995303372	7.06736183521295e-17	1.50396984094318e-15	Non significant
INSIG1	26962.9663166855	1.24813826168353	0.144081362800635	8.66273220507063	4.60589521967548e-18	1.16725009501383e-16	Up expression
AHNAK	17790.6243985309	0.0817232623983712	0.0738189081369983	1.1070776371645	0.268260363211089	0.357790275701452	Non significant
OS9	16502.5021455191	0.388070264799738	0.052301334246582	7.41989225303749	1.17215651787597e-13	1.53659881866154e-12	Non significant
TAGLN2	19469.002439345	-0.413658617751248	0.0778018214937227	-5.31682433405012	1.05593920945918e-07	5.33731709552783e-07	Non significant
APP	19331.1654986332	-0.218220487492236	0.105107349653087	-2.07616772958775	0.037878440766536	0.0659636360445002	Non significant
KDELR2	16392.2041584022	0.0615493668131499	0.0518475375576104	1.18712227643906	0.235179392691379	0.32017301620933	Non significant
RPS27A	19192.0500537546	-0.565918157971254	0.0836218809003729	-6.76758465461317	1.30950033478329e-11	1.23157965370528e-10	Non significant
SCP2	18435.1037379316	1.37730927366201	0.092804660052838	14.8409495048831	7.9620951403549e-50	2.4074690592026e-46	Up expression
OAZ1	17840.2379575279	-0.431473742811623	0.0745403493603572	-5.78845882148619	7.10351575452827e-09	4.37750952815154e-08	Non significant
SERPINA5	22363.3457992005	0.372538719624745	0.138122210834991	2.69716736629566	0.00699321124792898	0.0145895907815807	Non significant
CFB	20657.190685708	0.227793327238574	0.12510480936741	1.82081990604843	0.0686342373584812	0.111412919738689	Non significant
SURF4	15697.9579286673	0.0731453259669959	0.0475322451380847	1.53885695393734	0.123839222013504	0.18556083313554	Non significant
AKR1C1	28028.1965919753	-0.0625701882397982	0.155465919403701	-0.402468839986217	0.687339016101292	0.760182701165711	Non significant
SCARB1	17908.1569928351	0.250760696825314	0.0861922130510821	2.90931962353374	0.0036221633630796	0.00804662086552016	Non significant
CFI	17725.5640205098	0.631543419942214	0.106377656138307	5.9368051794741	2.90629673337699e-09	1.90078487504771e-08	Non significant
FAU	17280.2809724743	-0.0682580225593933	0.0757472695597547	-0.901128488935786	0.367520007167256	0.463580340508978	Non significant
GJB1	18317.7632613373	0.579757114976939	0.0975229789574435	5.94482573414754	2.76751119719909e-09	1.81548126792929e-08	Non significant
PCK2	19822.9801257037	1.93038024775599	0.096317755983581	20.0417900940825	2.38050573991638e-89	5.68893261725216e-85	Up expression
SPARC	20191.6851697584	-0.45331710611372	0.0998270780113328	-4.54102348926068	5.59817934298953e-06	2.11752595661228e-05	Non significant
H3-3B	15972.0969876858	0.095076252505149	0.056703588374332	1.67672373532161	0.0935965170192412	0.145974650115893	Non significant
LMAN2	17109.1017579746	0.0834361267714144	0.0703509300772968	1.18599891543353	0.235622727833832	0.320589678067054	Non significant
CAT	16534.4598928041	1.15859262177315	0.0851758738448341	13.6023567411092	3.87734825255022e-42	3.96739116857508e-39	Up expression
RPL35	19383.3646293122	-0.640828274284784	0.100209346818712	-6.39489523311734	1.60657471851141e-10	1.27681817835004e-09	Non significant
TST	17772.5236227661	0.795502749290496	0.0966745748950198	8.22866560472951	1.89310445740863e-16	3.77326191185583e-15	Non significant
MCL1	14612.7781134865	-0.149601107367675	0.0621888712931743	-2.40559290202289	0.0161462460492069	0.0309065611037069	Non significant
HINT1	16271.9123075443	0.0503489679640799	0.0703173876388881	0.716024437976064	0.473976259246963	0.569028666908666	Non significant
PRDX1	16768.6873659763	-0.0178060138603446	0.0764758913064791	-0.232831727177739	0.815892075152775	0.864741387794971	Non significant
RPS25	16454.9237749624	-0.189622028464257	0.0707666363454099	-2.67953993939627	0.00737234077304111	0.015305724940851	Non significant
DDX5	15143.7530402542	0.106640887955643	0.0466274496943782	2.28708386700593	0.0221909283575982	0.0410368185320654	Non significant
CSDE1	14991.77473317	0.156779506900356	0.049478602201307	3.16863249819564	0.00153157920566678	0.00367302356819114	Non significant
CLTC	15380.4410668515	0.0617312000619936	0.0499265616300646	1.23644004406705	0.216295039047287	0.29844219648684	Non significant
PPIB	16345.7336605734	-0.0331042531168723	0.0645471131996426	-0.512869615322402	0.608042529067899	0.692447003081471	Non significant
ALDOA	20304.8086523129	-1.04960453908977	0.0960181439426677	-10.9313146035867	8.16567843143596e-28	8.44776550452193e-26	Down expression
GRN	16386.370205703	-0.164029332671784	0.0635148365090962	-2.58253569854175	0.00980772149280607	0.0197976964469194	Non significant
CCT3	17236.0832608451	-0.424734080988524	0.0658430787704495	-6.45070201636965	1.11333216087299e-10	9.08999384371118e-10	Non significant
COX4I1	17255.6453536401	-0.166900924607917	0.094171014598057	-1.77231736665775	0.0763418900056178	0.122169741517894	Non significant
H1-0	17051.7827680849	0.299409324095261	0.0777405057944933	3.85139408388658	0.000117447324666636	0.000350275323210192	Non significant
TMSB10	26406.0840311915	-1.57669697536435	0.130631668266807	-12.0697913169419	1.52520584404893e-33	4.14197377966834e-31	Down expression
NUCKS1	15325.924869764	-0.0753172607663946	0.0558213185663537	-1.34925621072291	0.17725468547344	0.252309993057613	Non significant
ETFB	18617.2242813894	0.0239733707972013	0.11496211997932	0.208532782811537	0.834812988240765	0.878389937748789	Non significant
MYL12B	15278.2022905279	0.0531397710641851	0.0628302023722728	0.845767943724399	0.397682211619591	0.494089393984143	Non significant
RPL9	17785.1298382459	-0.762287525498964	0.0919244272919981	-8.29254582220628	1.10849943883078e-16	2.29955899211615e-15	Non significant
HADHA	14259.5343097851	0.296795904104891	0.054022723039019	5.4939086260151	3.93133954103301e-08	2.14255763629662e-07	Non significant
PCK1	35154.2338173165	1.21249052728231	0.204676458686871	5.92393739397877	3.14323161710797e-09	2.0439986172965e-08	Up expression
ECH1	15362.0710979379	0.298566820963421	0.0847281085618215	3.52382256645766	0.00042536899148829	0.00114026563753081	Non significant
TMEM123	15199.5732514859	0.359036535162279	0.0793462915274526	4.52493151539486	6.04150659722927e-06	2.27119592041191e-05	Non significant
PTPRF	15937.5659784179	0.110411071788786	0.0759509716375805	1.45371506655162	0.146025319275012	0.214027174488453	Non significant
ANG	21550.0679634431	1.22470551513027	0.143821612195781	8.51544838381531	1.65946947617048e-17	3.86530229449534e-16	Up expression
PRAP1	27521.6532750579	0.597689527566016	0.166650255569696	3.58649031483815	0.000335158506492492	0.000916956838941909	Non significant
CST3	15892.1592378136	-0.186778981514914	0.0914616976718015	-2.04215520014888	0.0411361387782254	0.070969639367747	Non significant
TAPBP	15272.1644758422	0.0216941322705827	0.0678842935885485	0.31957513474431	0.749290426241553	0.81135217971548	Non significant
RPL23A	17925.4899738806	-0.610500553636029	0.0973931042078241	-6.26841662560935	3.64737824489978e-10	2.74881883622248e-09	Non significant
ATF5	29421.4812805497	0.0804111597537072	0.189557319346623	0.424204984702637	0.671416325824767	0.746302667653967	Non significant
CRP	103140.617307072	-0.526315850612337	0.271766994912071	-1.93664374433189	0.0527889067870844	0.0884118925220928	Non significant
RPL34	16513.8685581312	-0.316659469667925	0.0949075227254896	-3.33650548001163	0.000848387561117019	0.00214775062876849	Non significant
NFE2L1	15105.4504605467	0.449811506650179	0.0685430821496213	6.56246396490159	5.29258333449294e-11	4.54318090975978e-10	Non significant
CTSZ	14651.1935661825	0.282178666506822	0.0772427287523956	3.65314212825593	0.000259050746402224	0.000724578035758467	Non significant
RPL38	18184.947049746	-0.550948854060143	0.100383046676667	-5.4884651572167	4.05441223020593e-08	2.20059830745994e-07	Non significant
RHOA	13995.9503202679	-0.0385015200726248	0.0380127548658657	-1.01285792646399	0.311128027316914	0.404707228702076	Non significant
PLXNB2	14977.4695125922	0.157721558536991	0.0746477687579924	2.11287706466249	0.0346112913987902	0.0608728762031416	Non significant
IDH1	14449.6875584767	0.532439899053702	0.069708854723583	7.63805259984531	2.20531772169073e-14	3.20966400200762e-13	Non significant
GSTA1	29180.2327603337	0.9960140854736	0.182166853691096	5.46759229405456	4.56189688257184e-08	2.45541017341671e-07	Non significant
MPST	15823.7392139487	0.060741785862004	0.0946309905539348	0.641880482349852	0.520950787783537	0.613526607847968	Non significant
LAMP2	14959.5165812179	0.506911209719183	0.0732718633650977	6.91822462864572	4.57338726551366e-12	4.62134498398501e-11	Non significant
SLC39A14	14641.3746550629	0.421230988928316	0.101912629841049	4.13325600158981	3.57659966530031e-05	0.000117328179548863	Non significant
PPIA	15141.6574082985	-0.311647889634208	0.0599057749931876	-5.2023012751216	1.96835789822341e-07	9.5512318886788e-07	Non significant
GRHPR	15174.445489686	1.18914025622559	0.0891983238476655	13.3314193017396	1.51978500958982e-40	1.25240766066129e-37	Up expression
EIF5A	14042.2812040958	-0.341085111221054	0.0691975693803335	-4.92914872986843	8.25886850657968e-07	3.61153594822033e-06	Non significant
STARD10	16246.2454902688	0.557766186441332	0.0999887775981457	5.57828788229606	2.42897430487661e-08	1.37034060287869e-07	Non significant
GPX1	15982.3303986078	0.250388363816943	0.0901902974222207	2.77622284185143	0.00549945009703367	0.0117375956433786	Non significant
CD14	17667.2006708394	1.14894219004785	0.125484200476764	9.15607053065293	5.38214842038008e-20	1.85870784610178e-18	Up expression
NPM1	15504.2958588556	-0.558306346864625	0.06796740981609	-8.214324311833	2.13362224855914e-16	4.21747762581193e-15	Non significant
BCAP31	16041.4368513552	-0.0894081500689074	0.0812521095594112	-1.10037943080767	0.271166836737017	0.3610220091555	Non significant
RPL35A	15890.3091289686	-0.560525659062057	0.081648291299453	-6.86512418252912	6.64334366858077e-12	6.56858200214081e-11	Non significant
VCP	13662.8542652278	0.0365395471875909	0.0422003742586502	0.865858368071253	0.38656783602386	0.482942032793047	Non significant
EDF1	15661.463114954	-0.185494329587247	0.088691799595753	-2.09144848151361	0.0364878800677569	0.0637743990243	Non significant
HSD17B4	15208.1220416635	0.797789873727083	0.0871347852374692	9.15581385267502	5.39495986704595e-20	1.86044373596918e-18	Non significant
TMED2	13326.4049619987	0.0794174946750475	0.0452267688034237	1.75598427162092	0.0790910942072431	0.126041542368945	Non significant
MDH2	14571.7885361036	0.0760845396781933	0.0738433483113755	1.03035061949476	0.302845444853797	0.395637699727548	Non significant
ACTN4	14038.7342087095	-0.142497607234292	0.0551645401322304	-2.58313777097973	0.00979062174524763	0.0197648486626058	Non significant
RPL36	17515.6802461693	-0.566459854326059	0.106472265788063	-5.32025734714446	1.03620570963754e-07	5.24978673922365e-07	Non significant
HNRNPA1	14348.58921493	-0.37995196252214	0.0534765359615963	-7.10502196318398	1.20303406487735e-12	1.3397068071966e-11	Non significant
SAT1	14378.8017176163	0.29205840574225	0.089024630783551	3.28064720035001	0.00103569204951378	0.00256992717259685	Non significant
TAT	44006.4494718892	2.08036532194437	0.212656324298128	9.78275783149461	1.33521810195103e-22	6.53873815582496e-21	Up expression
SLC25A5	14354.3563805771	0.180692456568882	0.0707742911843395	2.55308041303089	0.0106774841653193	0.0213585432813929	Non significant
CTSA	15548.4875173322	-0.0257661819772392	0.0759518360007884	-0.339243701455377	0.734426150122242	0.799458692521697	Non significant
YWHAZ	15265.1189787497	-0.807127652426158	0.0668692343774431	-12.0702391756174	1.51692780301899e-33	4.14197377966834e-31	Non significant
G6PC1	25354.1938819331	0.902151246812146	0.173840718446382	5.18952783257391	2.10827991165758e-07	1.01846924052543e-06	Non significant
PSMB4	14895.3162141956	-0.14115591705886	0.0672779366376465	-2.09810116233372	0.0358962099173506	0.0628874440733704	Non significant
AKR1C3	18283.3648797695	-0.263254907962747	0.102331872956054	-2.57256024304179	0.0100949385369938	0.0203003063915413	Non significant
UQCRC1	13962.0783311169	0.274429344883974	0.0707621999477206	3.8781912530521	0.000105235973614675	0.000316462727751792	Non significant
RPS15A	14860.8292369479	-0.311799972245575	0.0815533680564812	-3.82326297093742	0.000131697190637148	0.00038932452521605	Non significant
SULT2A1	24980.097503914	1.37385979001054	0.170245497900124	8.06987442814216	7.03705052031653e-16	1.29561967129834e-14	Up expression
APMAP	14209.6341041376	0.414378160826051	0.0838575910502189	4.94145080530512	7.7543383237393e-07	3.40586615072085e-06	Non significant
ALDH3A2	15027.2687991715	0.416284595105352	0.0954360301396823	4.36192279263993	1.28924368979493e-05	4.57398243745831e-05	Non significant
HGD	18604.0637651897	0.923562630611869	0.131992412255323	6.99708880860023	2.61335646999349e-12	2.75006573843701e-11	Non significant
C1orf43	13491.9289182202	0.00530896686366538	0.050481265486131	0.105167071636188	0.916243238820907	0.939476591639509	Non significant
TMEM59	12731.0686904638	0.233776126364405	0.0503632428510495	4.64180051026109	3.45386239481164e-06	1.35334322858188e-05	Non significant
GAMT	16072.4013223991	0.308278251646147	0.119068153254016	2.58909072847108	0.00962297366495847	0.0194625782536542	Non significant
PLIN2	15156.401420361	0.187224369895781	0.122879023844507	1.52364792653869	0.127596684087956	0.190403094369901	Non significant
ACAT1	13490.4511700465	0.784431334059472	0.0911366169787598	8.6072026816871	7.48650094996374e-18	1.84255818436904e-16	Non significant
ALDH1L1	28271.1223524498	1.37790108211253	0.180520657825712	7.63292743727349	2.29482061895524e-14	3.33181185612347e-13	Up expression
IL32	21847.6854452525	0.2493534867778	0.145758786237429	1.71072697032221	0.0871315264896044	0.137316619628631	Non significant
CLDN1	14067.7531494738	0.0500436068370585	0.0977006760390856	0.512213516486194	0.608501584352375	0.692903743405587	Non significant
GSTK1	13636.8489254533	0.614337710608848	0.0709971756223325	8.65298802697167	5.01682896276107e-18	1.26202293212699e-16	Non significant
PROC	15309.0344463007	0.760736429588068	0.111596899828973	6.81682404039832	9.30751473229592e-12	8.98348089953182e-11	Non significant
STOM	13280.1996061634	0.0279069118794553	0.0928725896928698	0.300485988080484	0.763806482794018	0.822828083484213	Non significant
CALM2	12600.7274905552	-0.245855503780949	0.0441684937607834	-5.56630944022005	2.60191027217091e-08	1.45997773384223e-07	Non significant
HSD17B6	20020.5321844304	1.51004356978917	0.150148537830946	10.0569981673038	8.55676627255725e-24	5.13792965782847e-22	Up expression
RPS13	13547.3997401084	-0.344134983419975	0.0724136566392294	-4.75234920305824	2.01066719378416e-06	8.23636006120224e-06	Non significant
TGOLN2	12656.8622496112	0.1921435484731	0.0650263023738333	2.95485890260952	0.00312812076749943	0.00702922708995781	Non significant
FCGRT	12787.3230928278	0.323597994156889	0.0805557868368211	4.01706701484264	5.8926970753854e-05	0.000185611802698774	Non significant
HNRNPU	12534.81774641	-0.223211413522305	0.0332381537897037	-6.7155178032617	1.87399543974735e-11	1.72315286722132e-10	Non significant
ADAR	13091.1610126481	0.0816200382978504	0.0555090412237397	1.47039178660761	0.141455674570072	0.208108083654001	Non significant
SLC2A2	17856.9656079063	1.0852788252763	0.141144195643619	7.68914952773947	1.48116278039681e-14	2.22062911705916e-13	Up expression
ACAA2	13701.6599681927	1.17504992828722	0.0977582857442326	12.0199522663637	2.79132661539286e-33	7.17280897361919e-31	Up expression
LGALS3BP	20308.6667027899	-0.604806281059604	0.147858893224027	-4.0904288397671	4.30576307861842e-05	0.000138958981840409	Non significant
UGP2	13171.9034784899	0.910603780899555	0.0884823451708523	10.2913612782443	7.70788632717508e-25	5.24795063951083e-23	Non significant
GSTO1	14359.1938748617	0.306684331815824	0.100692493954176	3.04575167197063	0.00232099442774555	0.00535396957859684	Non significant
ALDH4A1	13822.2806658753	0.645831504807659	0.103603935914895	6.2336580083036	4.55667290445271e-10	3.37346248669798e-09	Non significant
EFNA1	15518.3106621991	-0.241890373020369	0.0996329407133877	-2.42781525154628	0.0151900788990108	0.02928701133752	Non significant
AHCY	13267.9952438476	0.0467549496652991	0.0786610872093874	0.59438473740952	0.552254814341362	0.641705297747048	Non significant
YWHAE	11945.342567277	-0.206545811097904	0.0531058958097496	-3.88931978170275	0.000100525586479922	0.000303596672020368	Non significant
UQCRQ	15164.9207911061	0.218479808843688	0.105336036235317	2.0741221774817	0.0380679653881103	0.0662502357154864	Non significant
COX7C	13186.9864383227	-0.0766815721552357	0.0745674513441282	-1.02835179120379	0.303784376928462	0.396604154047331	Non significant
ANXA2	15791.0551535316	-0.649338551758468	0.0924140673687441	-7.02640377430335	2.11924612909318e-12	2.27314829412338e-11	Non significant
BTF3	12680.0388953909	-0.166650661178357	0.0605884940909169	-2.75053314459817	0.00594983720779686	0.0126045778062736	Non significant
SLC27A5	21712.7941944017	1.98165484965931	0.156320351484737	12.676883277433	7.94278099111287e-37	3.51512185417806e-34	Up expression
HNF4A	13803.5994381105	0.693124015793884	0.0868942866661117	7.97663508600041	1.5037657176893e-15	2.61931436744453e-14	Non significant
CYB5R3	12537.9274920073	-0.0970042000079185	0.0668563164593451	-1.4509354559925	0.146797833777786	0.214948509994579	Non significant
HNRNPC	11962.7043755389	-0.109636759219026	0.0318954656840801	-3.43737759796211	0.000587376131203603	0.00153260342652077	Non significant
TUFM	12254.4637693008	0.185768758353627	0.0602680967143849	3.08237307101301	0.00205357288255456	0.00478886463185879	Non significant
ATP1B1	15813.7155181228	-0.576105504761161	0.106425084639087	-5.41324920449793	6.18912589686275e-08	3.24966904459194e-07	Non significant
LAPTM4A	11766.2276296953	0.209749103040973	0.0487175295828879	4.30541336633472	1.66674210131472e-05	5.78614217565649e-05	Non significant
DDX17	12176.0325576186	-0.0949436467155896	0.0499894104641326	-1.89927518316527	0.057528304044676	0.0954398757417332	Non significant
TGM2	15791.9867972018	-0.195641221091558	0.127419364253755	-1.53541200144383	0.124682657582151	0.186614025859475	Non significant
TXN	14969.8096316804	-0.050688587590793	0.0989955191201205	-0.512029110421531	0.608630636262266	0.69298465602914	Non significant
PCBP2	11599.3887290346	-0.0347640756878115	0.0424769159361047	-0.81842278144922	0.413115817744309	0.509266574458553	Non significant
DHRS3	12667.7187424591	0.549560590168161	0.0789325075353915	6.96241139839312	3.34496974099755e-12	3.46202195194281e-11	Non significant
NONO	12474.507755668	-0.110784597780062	0.0531072626286077	-2.08605362612654	0.0369737657212732	0.0645481082041776	Non significant
ATF4	12442.2458679319	-0.393587264991022	0.0632934506170343	-6.21845169056236	5.02084476661644e-10	3.69991206390995e-09	Non significant
BAG6	12290.3548987165	-0.0336170072655897	0.0497675459910036	-0.675480508355114	0.499370530985444	0.592549997492063	Non significant
IDH2	12779.0183543573	0.185871103632241	0.0898465807357428	2.06876101583572	0.038568518344355	0.0670188650762303	Non significant
PIPOX	15264.895492522	1.19293229816108	0.119147702521931	10.0122140243661	1.34703640650212e-23	7.85157952258235e-22	Up expression
YBX1	12308.7638556328	-0.324425451660856	0.059038682831421	-5.49513363276108	3.90414662915262e-08	2.12870855905748e-07	Non significant
ADH1A	19699.7726954141	1.15196746802432	0.164922999388199	6.98488065520078	2.85098230558417e-12	2.98566061081729e-11	Up expression
FKBP8	12501.5217365367	-0.0453839622265954	0.0646402490228174	-0.702100671217638	0.482616383780681	0.577063790754075	Non significant
NCOA4	11837.4767505476	0.350777703253063	0.067596052500239	5.18932230919584	2.11060798857898e-07	1.01918184908185e-06	Non significant
PGK1	13029.0448651565	-0.11334488751252	0.077076903750638	-1.47054282148148	0.14141479696478	0.208060753423894	Non significant
MLXIPL	14852.6543593376	0.642906252026871	0.105854258145862	6.07350392216603	1.25148941248932e-09	8.65646714317505e-09	Non significant
IGFBP2	26213.9023371713	1.16519055307792	0.18161691025769	6.4156501254463	1.40223153740905e-10	1.12662542182403e-09	Up expression
C8B	15126.5912534356	0.909959303223374	0.132413675839217	6.87209457373793	6.32659861557276e-12	6.27096863189373e-11	Non significant
SRRM2	12391.7270599435	0.0306603576131824	0.0635941478034497	0.482125457643435	0.6297168261957	0.711260747178522	Non significant
RTN4	11716.1907241179	0.301687473167642	0.0673172143895907	4.48157987378474	7.40924923840342e-06	2.74181229946369e-05	Non significant
MPC2	12783.2037819028	-0.0769013606265995	0.0699880269798575	-1.09877880467657	0.271864559415604	0.361729260114364	Non significant
GOT2	12545.3808032672	0.662753181191532	0.0918780236449786	7.21340267126821	5.45707332108423e-13	6.43697622049709e-12	Non significant
SLC38A10	12174.6854953408	0.455389908155846	0.0615195322756536	7.40236297823848	1.33782210461928e-13	1.73380003558523e-12	Non significant
TRAM1	12573.7216283066	-0.234259839217344	0.0709860059287425	-3.30008480055209	0.000966556176047824	0.00241644099750925	Non significant
MT2A	26384.6428704399	0.187601601293865	0.206288821736847	0.909412345828314	0.363132507402295	0.459063725238047	Non significant
GOT1	14293.1990392093	0.391622931514467	0.122938915618329	3.18550826273987	0.00144499977442873	0.00348251357495943	Non significant
RPS21	15269.5330473326	-0.673618318494512	0.103212201578984	-6.52653763982564	6.73074083879964e-11	5.69384936515518e-10	Non significant
ANGPTL3	15828.0542663956	0.792305592577813	0.138516224523741	5.71994793607747	1.06556699290663e-08	6.38698770917549e-08	Non significant
TMED9	12411.4311946869	-0.244475121831331	0.0601923048769117	-4.0615677092157	4.87442761570264e-05	0.000155900791167106	Non significant
SND1	11793.9961204634	0.0122196401848927	0.0490178220974723	0.249289741200534	0.803136666221097	0.853949103459324	Non significant
CTNNA1	11891.2430399597	-0.0791554915587281	0.0462265661142694	-1.71233769263891	0.0868344542333262	0.136884550611348	Non significant
CALD1	11484.6198205629	0.389819641771305	0.0627714746871127	6.21013993560577	5.29374394168706e-10	3.88067155578029e-09	Non significant
PHYH	13196.8176202416	0.690214982432394	0.1066771269362	6.47013096673656	9.79180114210816e-11	8.07747544681052e-10	Non significant
CNBP	10678.0390226428	0.164666309680231	0.0427165064071085	3.85486369392859	0.000115794126057705	0.000345862770219602	Non significant
MGAT4B	12781.8208762399	0.33310685101723	0.0778646945447771	4.27802167548057	1.88561663633298e-05	6.49315077450801e-05	Non significant
PTGES3	11605.0534721144	-0.114220948678768	0.0421588860580206	-2.70929712235691	0.00674259273293767	0.0141259297915091	Non significant
MRFAP1	11111.7541403974	0.125223946806815	0.0440387397617315	2.84349523815464	0.00446216761684316	0.00972077317295514	Non significant
SLC9A3R1	12387.378049441	0.106113944450523	0.073129678803898	1.45103802158184	0.14676927312826	0.214919858408037	Non significant
LASP1	12116.3404141295	-0.295868251012802	0.057548873064862	-5.1411649830108	2.73040159850003e-07	1.29286977216076e-06	Non significant
SSR2	13477.5959402462	-0.500122369043765	0.0752336745538234	-6.64758662938854	2.97937636374637e-11	2.65874295522071e-10	Non significant
TMED10	11032.2643660063	0.216150226200338	0.0521521908641648	4.1446049076504	3.40400094232263e-05	0.000112004425884106	Non significant
ST13	10821.5764884607	0.204942241017134	0.0483579138641827	4.23802899340801	2.25490654903165e-05	7.65342376207333e-05	Non significant
VDAC1	11540.853925262	-0.200019070475889	0.0547429182003	-3.65378896579892	0.000258398675005463	0.000722838761006737	Non significant
ERGIC1	11216.6970015474	0.16653726456698	0.0662030660783973	2.51555214028558	0.0118846096676325	0.0234958969090902	Non significant
TPP1	11712.1877196522	0.215221615232801	0.0647253846650516	3.32515003729301	0.000883709651035123	0.00223031927768903	Non significant
ORMDL3	11700.0768420778	0.488223216402238	0.0787366324532624	6.20071244083298	5.62081314459841e-10	4.10783463393312e-09	Non significant
RPS28	13966.1897119246	-0.431442326262287	0.102974852878673	-4.18978337138893	2.79220891399727e-05	9.32994896831362e-05	Non significant
PSMD4	12950.6243963799	-0.130601631038897	0.0786845539556599	-1.65981281551768	0.0969521147988541	0.150432517819959	Non significant
ATP5F1E	12996.3458212548	-0.29033111244906	0.0917387043159761	-3.16476142336904	0.00155210160508105	0.00371739067530838	Non significant
SCARB2	10674.2048078138	0.243976669343153	0.0560959379471945	4.3492751573709	1.36588244839449e-05	4.82083277975654e-05	Non significant
UBA1	10873.1648972807	0.0241770713211857	0.0441210595446683	0.547971231214625	0.583711656824536	0.670570150586894	Non significant
HABP2	16419.0581665243	0.182076148147277	0.157013184128479	1.15962330907378	0.246202206601287	0.332941395051921	Non significant
CD59	11451.3482765538	-0.0241958094124663	0.0725246535031733	-0.333621854689835	0.738664924596365	0.802777268613485	Non significant
ERRFI1	13129.8577991887	0.340508055312393	0.126157579732409	2.69906933879549	0.00695336871308923	0.0145115365911629	Non significant
UQCRB	13124.4646592179	-0.308388815166314	0.0937216113381521	-3.29047709234994	0.001000176450818	0.00249085210729977	Non significant
CREG1	12339.2798371101	0.234337930440247	0.0964353340505372	2.43000071236796	0.0150987931562115	0.0291339321689961	Non significant
COPA	11414.0716382731	-0.0128187143440555	0.0601922516177306	-0.212962864812978	0.831355927823115	0.875732532424596	Non significant
RIDA	13541.212668931	1.01026047651464	0.123142893016304	8.20396899706493	2.32578107352375e-16	4.57461037819511e-15	Up expression
MLF2	10369.0057102434	0.0642835123805684	0.0544431389051516	1.18074588778873	0.237703686306754	0.323039106929701	Non significant
ALAS1	12917.5556782128	1.1570566865903	0.11178132429707	10.3510733467006	4.1382013126912e-25	2.95809547159002e-23	Up expression
CFHR1	20722.8727208492	0.547314367615236	0.173693738605923	3.15103107347459	0.00162695180251264	0.00387955439796919	Non significant
REEP6	14267.8345883216	0.679617455148328	0.132765856688941	5.11891740916956	3.07294486575982e-07	1.44675406623184e-06	Non significant
CLUH	10748.7620156806	0.299010173855506	0.0681435937668748	4.38794253908072	1.14427995942392e-05	4.08637215635278e-05	Non significant
PLEC	12079.2404037583	-0.179339460650955	0.0768339555081352	-2.33411724627358	0.0195895834812365	0.0367177934144777	Non significant
C4BPB	14346.5430420353	0.295722817137179	0.128221366045801	2.30634586307204	0.0210913143835227	0.0392310267074585	Non significant
ABAT	13126.0442817563	1.4616150294675	0.116309815919325	12.5665664408007	3.22425199139301e-36	1.26316678836574e-33	Up expression
ZFP36L1	10122.1606296509	0.368947932861905	0.0669303406001893	5.51241678368005	3.53939551351213e-08	1.94268428989235e-07	Non significant
PRDX3	10328.4133168396	0.322225539877535	0.0639431024756638	5.03925407748508	4.67349716803461e-07	2.13714571989459e-06	Non significant
SPTAN1	11052.1924363177	-0.0422647263097149	0.0460344621037024	-0.918110571478051	0.358560980872247	0.454438392070692	Non significant
C8G	14405.7091048073	0.139457024011168	0.130000364039676	1.07274333453871	0.283386291437155	0.37451559988747	Non significant
NIPSNAP1	10714.7738519878	0.221241001135525	0.0732939957047144	3.0185419556993	0.00253994229452405	0.00581999300166839	Non significant
NOP53	11719.2905379253	-0.347493324965277	0.081575087681099	-4.25979713713248	2.04612525496842e-05	7.00047263324772e-05	Non significant
EIF4B	10543.4429866088	-0.142503016681715	0.0590855811065617	-2.41180697579514	0.0158736828155781	0.0304453669283054	Non significant
APH1A	10783.4885718149	0.0969774622217861	0.0492293431590481	1.96991176397531	0.048848483956455	0.0825879780397143	Non significant
ATP5MC3	10882.0063926303	0.0358484241873747	0.0694355804659822	0.516283207352714	0.605656622970983	0.690256186549694	Non significant
CAPNS1	11390.5558375932	-0.364335517463787	0.0647721022427104	-5.62488331934278	1.85633406312024e-08	1.06923768234388e-07	Non significant
ILRUN	11015.0175213091	0.413687692193185	0.0604928895572578	6.83861682291802	7.99614432750072e-12	7.79012870520229e-11	Non significant
SLC25A6	11743.9743841198	-0.589333389924343	0.0730731570774771	-8.0649778043597	7.3249173652296e-16	1.34241468707252e-14	Non significant
EEF1B2	11678.642541673	-0.345838065038353	0.0802991946433961	-4.30686841349031	1.65582042696361e-05	5.7532417219506e-05	Non significant
MSMO1	12352.1768537323	0.763304929909566	0.105556626207561	7.23123651573176	4.78615955194425e-13	5.6848728117477e-12	Non significant
POLDIP2	10392.3248433391	0.348696859932265	0.0510355061813019	6.8324365921547	8.34843107145144e-12	8.10360705708962e-11	Non significant
PLOD1	11550.0910198946	0.123715420240143	0.0794475529618635	1.55719610772064	0.119423932219914	0.180017227967169	Non significant
ATP5MC2	11069.2436219893	-0.387237749012916	0.061613689575085	-6.2849303731602	3.28000662241491e-10	2.48843169087211e-09	Non significant
ACOX1	10945.390473837	0.936060542025528	0.0819015619235784	11.4290926820047	2.99218919800786e-30	4.9315405140684e-28	Non significant
MYO1B	10621.9644742274	0.897204400328463	0.0797105667000842	11.2557774642884	2.16904833255568e-29	3.01371610764044e-27	Non significant
TLE5	10802.3642090046	-0.299545152443564	0.0696069721481004	-4.30337857256931	1.68213058281781e-05	5.83617257087399e-05	Non significant
RPL18A	12976.7406920383	-0.694159871838924	0.0985258229869815	-7.04546128917539	1.84848097321081e-12	2.00431026759492e-11	Non significant
TLN1	10475.8512824853	-0.0777727635673262	0.057913383220996	-1.34291521651476	0.179299428668771	0.254765309847571	Non significant
NEAT1	13187.1730473279	0.0992764165788147	0.105496871428869	0.941036594111243	0.34668610647157	0.442099106953779	Non significant
HLA-DRA	15060.5870954015	-0.42684906877958	0.137853349199607	-3.09639969763459	0.00195886120744265	0.00458545059608821	Non significant
SERINC2	12419.0499006665	0.144092259843115	0.102470121470089	1.40618804560679	0.159668293006661	0.230740331757465	Non significant
GDI2	9852.88084069023	-0.0304801791925772	0.0439886101913184	-0.692910711659466	0.488365587038445	0.582644940294781	Non significant
GHITM	9952.47165530724	0.286556559548917	0.0598013582293657	4.79180687585457	1.65285965821709e-06	6.87914317521281e-06	Non significant
MAOB	10851.944595206	0.761640306093059	0.0869448534709495	8.76003898663815	1.95182856365364e-18	5.22338174851003e-17	Non significant
NDUFA4	11186.8110354116	0.0870807998312564	0.0751187223738174	1.15924229112832	0.24635743738169	0.333132464128762	Non significant
SEPTIN9	10732.4158123248	-0.30813599098566	0.0535355841744329	-5.75572295954915	8.62717716906007e-09	5.24878513203151e-08	Non significant
SDHA	10152.7213708173	0.427670536980621	0.0703473270853484	6.079414168242	1.20622428278481e-09	8.36759010449677e-09	Non significant
PRDX5	11075.336469634	-0.0398920476858229	0.0751629200897772	-0.530741057401369	0.595598230362554	0.681490304950891	Non significant
GNAI2	9835.45250155769	0.163952345374486	0.0454660532377791	3.60603865299338	0.000310906846265373	0.000857082917527959	Non significant
MLEC	11205.6473345812	-0.00293609051929845	0.0645606304316778	-0.0454780335889937	0.963726283436139	0.973544013254294	Non significant
TKT	15198.751945547	-0.460179070017933	0.120952317876135	-3.80463209054989	0.000142015112694793	0.000417091945825264	Non significant
AP2M1	10484.8298420879	-0.153369298627596	0.0547487052979167	-2.80133197293036	0.00508921360475338	0.0109352658448477	Non significant
FMO3	16612.5747196073	1.17752499716502	0.157482360491676	7.47718660990772	7.59305598166179e-14	1.02994543702856e-12	Up expression
FH	11121.7065957427	0.523066185305269	0.0822512140261902	6.35937343294065	2.0257836990199e-10	1.58468670504673e-09	Non significant
APOM	16083.6784007044	0.0766917265456356	0.154010438933143	0.497964469661229	0.618509085387548	0.701524922761824	Non significant
CD151	12074.1916294557	-0.387197488963125	0.0878102090024921	-4.40948146418984	1.03618426500496e-05	3.72937405354875e-05	Non significant
NDUFB9	12579.7142980254	-0.292748003134032	0.100499225949562	-2.9129378895013	0.0035804580896566	0.00796183003876557	Non significant
ATP5F1C	10275.2176198913	-0.137903500631627	0.0587296821917298	-2.34810568498268	0.0188691664940831	0.035489816519984	Non significant
ERP29	9957.5031307981	0.127474801890483	0.0600229277340702	2.12376847819313	0.0336895080559598	0.059375936731592	Non significant
COX6B1	12704.9295207321	-0.496494294736487	0.103185803358522	-4.81165314002938	1.49686973595114e-06	6.27975470927942e-06	Non significant
EIF3E	11958.6083461996	-0.371352196811512	0.0910437010683883	-4.07883458661865	4.52620260492102e-05	0.000145601278573701	Non significant
FMO5	12811.7776148302	0.46378878290131	0.126122242471884	3.67729572366825	0.000235719710146444	0.000664139310667262	Non significant
BHMT2	12670.9839922988	0.925237839437278	0.11903077880758	7.77309741821465	7.6589791729215e-15	1.20655427998997e-13	Non significant
CTNNB1	10290.7242266945	0.15637866786495	0.0627691801320951	2.49132882627841	0.0127266274446922	0.0249787239383423	Non significant
MGAT1	9894.83531344807	0.0508102693542874	0.0541372354930542	0.938545695795757	0.347964045100706	0.443430104506835	Non significant
MYL12A	10166.1198394564	-0.0159030365025015	0.062573589626737	-0.254149339959016	0.799380186641918	0.850749841922448	Non significant
SHMT1	12216.5240044692	0.958335179143808	0.121165120462919	7.909332120353	2.58773403296926e-15	4.34892179464834e-14	Non significant
COX6C	13044.2170751481	-0.238614824733577	0.108251658422609	-2.20426022298927	0.0275060486295006	0.0495656424481832	Non significant
FTCD	15453.8445561737	0.967887471369384	0.156629650754209	6.17946516964557	6.43191218942225e-10	4.65223479124737e-09	Non significant
OAF	10243.690569821	0.773118415317261	0.0811317514298332	9.52917201579079	1.58542644421639e-21	6.69408501128679e-20	Non significant
ATP2A2	10444.7030200664	0.00286908883112816	0.0631664168634186	0.0454211109889585	0.96377165421527	0.973548693568202	Non significant
XRCC6	10029.456238722	-0.158555495732552	0.0478737279535933	-3.31195213972575	0.000926473943767637	0.00232621079093917	Non significant
ADH4	30008.9122088281	1.83747579507809	0.218226680018095	8.4200327610067	3.76379044670729e-17	8.35163083522848e-16	Up expression
TPM3	10190.6831702797	-0.326282141063053	0.0452375952497126	-7.21263230863551	5.4880461873497e-13	6.46712661663132e-12	Non significant
TFPI	12688.2040538352	0.283090835158251	0.123711006722431	2.28832375273947	0.0221186742584015	0.0409253698844286	Non significant
EIF4EBP2	10277.9334405284	0.247776582203196	0.0709178206833508	3.49385499745575	0.000476099532543061	0.00126378169817995	Non significant
HM13	10721.0547815109	-0.298181932789409	0.0656421943168792	-4.54253450684441	5.55818947349718e-06	2.10373158121057e-05	Non significant
PC	11538.9936057865	0.767779921405834	0.110981272230373	6.9181034419221	4.57730028854877e-12	4.62334413760517e-11	Non significant
IL6ST	9435.61483860875	0.254817796600637	0.0691764351205097	3.68359248574646	0.000229969790996753	0.000649854329577913	Non significant
CHP1	9611.45099062801	0.390931524992803	0.0701210248223559	5.57509714073898	2.47391779062861e-08	1.39339352723173e-07	Non significant
SRPRA	9400.41834885579	0.359017229548492	0.0541370335090647	6.63163838647306	3.31981086792964e-11	2.93405473823161e-10	Non significant
TM9SF2	9668.73198007343	0.161641199730126	0.0597412518890567	2.70568819063758	0.00681630143934061	0.0142653447585044	Non significant
CALM3	10138.0610357209	-0.193954069802457	0.0612078638462003	-3.16877697757618	0.00153081811242294	0.00367156676542387	Non significant
FLNB	9937.62044105001	0.0781814850412061	0.0596613476766313	1.31042103616156	0.190053441061772	0.26772161122866	Non significant
VIM	11611.5832548287	-0.59670713204291	0.0937310103936235	-6.36616557889472	1.93812204883661e-10	1.52159135095589e-09	Non significant
SERPINA10	11293.8580333471	0.6257320808136	0.116042304432297	5.39227554877344	6.95709732351634e-08	3.62697887952429e-07	Non significant
EIF4A2	9945.03506776106	0.0395069648974237	0.0639732379605939	0.61755456120197	0.536869004924588	0.628187205233441	Non significant
RPS29	11544.7843351141	-0.325995265462479	0.100497450864439	-3.24381626258575	0.00117939798187456	0.00289257522278718	Non significant
RPS15	11399.3048026131	-0.503297195470807	0.0916129256704166	-5.49373564688297	3.9351941296182e-08	2.14368063163018e-07	Non significant
HADHB	9428.44650890289	0.359970090674839	0.0655161633717583	5.49437073462713	3.92106006886675e-08	2.13744282677413e-07	Non significant
CD164	9204.81738880762	0.00350296371698931	0.0586468189869628	0.0597298161690239	0.95237082425381	0.965664981883726	Non significant
ARG1	17091.6668749897	0.844831996154146	0.171700055225807	4.92039443460334	8.63699752245268e-07	3.76174533974073e-06	Non significant
SLC40A1	10226.5726501138	0.30678191542416	0.0886671878076593	3.45992607873889	0.000540323696091148	0.0014192850834454	Non significant
EBP	11325.0499644285	0.371191199046253	0.105914880378261	3.50461802648121	0.000457262831675085	0.0012182460592387	Non significant
DECR1	10347.1772512928	0.477894656745983	0.0919887499868818	5.1951424148511	2.04563179814863e-07	9.90608079273678e-07	Non significant
DSP	10837.5843017132	0.0357139403639379	0.0919561106003141	0.388380284146293	0.697734632356242	0.769032593822097	Non significant
ERGIC3	9879.44005315406	-0.134373383246863	0.0593350719155076	-2.26465358360414	0.0235339459500429	0.0432593062313764	Non significant
ABHD2	10326.1842234918	0.782037669024324	0.0937572464347312	8.34109040914226	7.3608589165837e-17	1.56225405318399e-15	Non significant
SHMT2	9584.27181429599	0.199078756821991	0.0705714925021836	2.82095148853244	0.0047881443026632	0.0103497713951741	Non significant
NUPR1	14077.4972599203	-0.0135128002563461	0.127013280917721	-0.106388876491582	0.915273818262898	0.938603403228919	Non significant
MTHFD1	11284.3398636271	1.36703091257526	0.105172567280595	12.9979798717673	1.25617826560149e-38	7.14765433127246e-36	Up expression
CBR1	12378.0178318752	0.936965550667172	0.109687461537117	8.5421390698345	1.31759721399899e-17	3.12070745492049e-16	Non significant
CNDP2	9453.5384242241	0.4492201849115	0.0630299324548683	7.12709291308788	1.02510898366747e-12	1.15884836762938e-11	Non significant
SELENBP1	12216.7962571664	1.13713657952394	0.111569947577806	10.1921404841651	2.14977895226641e-24	1.39228773445156e-22	Up expression
SLC38A2	9784.61726467778	0.396044902521663	0.0977596774042572	4.05120917987415	5.09536290913705e-05	0.000162423613182016	Non significant
RAB7A	8939.95167119375	0.0811454541824524	0.0353133035568825	2.29787207678669	0.0215690709690903	0.0400231118890691	Non significant
ANXA6	10938.5285042227	0.744213124418984	0.0968052954225448	7.68773155611553	1.49766629312588e-14	2.2397515064532e-13	Non significant
GNB1	9403.59539597204	-0.0937755311810534	0.0460993830801297	-2.03420360350709	0.0419310713875232	0.0722107619816263	Non significant
NDUFS2	9793.65078997521	0.250042386843444	0.0634359071899651	3.94165383486465	8.09217085460367e-05	0.000248600975810925	Non significant
PPP2R1A	10076.8238130783	-0.486807368194349	0.0590203545059183	-8.2481268076005	1.60896588977453e-16	3.24755632042497e-15	Non significant
CYP2C9	18544.9265886736	1.39292578818282	0.181959589782464	7.65513809878385	1.93104615638183e-14	2.83813905567116e-13	Up expression
RAD23B	9127.23196493186	0.277063834668257	0.0494262055393346	5.60560600687347	2.07527558026574e-08	1.18591429500695e-07	Non significant
TXNIP	12097.2945526652	0.00302111796754208	0.127831755044039	0.0236335483816308	0.981144911880284	0.986179386949656	Non significant
XRCC5	9065.89127468455	-0.0310919640718264	0.040591227775063	-0.765977423598101	0.443689735589711	0.539553088801288	Non significant
PDIA6	10122.9189730164	0.121733912266442	0.0716704170243193	1.69852384457502	0.0894089362108018	0.140498077167658	Non significant
MST1	11267.2939768789	0.765373469966446	0.115974431530546	6.59950180281639	4.12541736001872e-11	3.59552239495723e-10	Non significant
SERBP1	9041.45299187183	0.058118951702164	0.0452223167887766	1.28518297666227	0.198728350931902	0.27782907046745	Non significant
PTGR1	13903.8783957041	0.346666509095641	0.146957230142918	2.35896191537159	0.0183261364290332	0.0345747223794928	Non significant
RXRA	9861.67309309436	0.452172062004652	0.0746305561244019	6.05880601038166	1.37135656625498e-09	9.42556204209418e-09	Non significant
ADH5	9362.03941477824	0.467904006300533	0.0637892370432455	7.33515602300308	2.21463334328107e-13	2.7753176527389e-12	Non significant
TOMM20	10096.2173062191	-0.273693253557591	0.0612109935753273	-4.47130878901319	7.77423509636893e-06	2.86710911007754e-05	Non significant
PTBP1	9268.46907834546	-0.1917919922356	0.0333196681224318	-5.75611952468639	8.60694558296402e-09	5.23780966492677e-08	Non significant
DIAPH1	9337.35695299132	0.468959024574028	0.0602958842186408	7.77762911434421	7.38963359086083e-15	1.16720068443088e-13	Non significant
C4B	11697.2749518846	0.664723363143137	0.1210914344454	5.48943338715555	4.03225147827922e-08	2.19006240517993e-07	Non significant
DNAJA1	9314.12743167621	0.0444242396555564	0.064384353469335	0.68998502371721	0.490203605432107	0.58425452602365	Non significant
SLC25A1	10001.8003382554	0.131244118659973	0.0776162539368909	1.6909360089278	0.0908490249965056	0.142274574008289	Non significant
EPAS1	9145.38779914195	0.126291582429614	0.0724160408855218	1.74397248020312	0.0811638886588393	0.128992058976602	Non significant
NDUFV1	9573.5516531146	0.227543458307375	0.0689053878392705	3.3022593071843	0.000959093610854466	0.00239902818444883	Non significant
ARL6IP1	9156.99056438377	0.402309950338708	0.0695169435433197	5.78722150072675	7.15601916118952e-09	4.40872765955419e-08	Non significant
RAC1	9567.50104921473	-0.356312738750588	0.0559267856179449	-6.3710569955635	1.87729855543082e-10	1.47675052263613e-09	Non significant
PSME1	9733.7533232048	0.269271923761418	0.0660313240610219	4.07794221288935	4.54360553184867e-05	0.000146121766922513	Non significant
AKR1A1	9587.45717288971	0.553349102411779	0.0739101028811377	7.48678571455483	7.05807971424813e-14	9.62201876845989e-13	Non significant
CYP4A11	14939.3584373307	1.33418819167814	0.165052835516937	8.08340061229202	6.29852896012072e-16	1.16865097118762e-14	Up expression
DBI	9488.8488059794	0.175096159300821	0.0738489098333768	2.37100533638053	0.0177397749570513	0.0335877944797665	Non significant
SLC38A4	12748.4353283444	1.20266989100353	0.139190873849023	8.64043638599496	5.59987136396535e-18	1.39985068887075e-16	Up expression
ACADSB	10100.9298227794	0.817385673247947	0.11018135083465	7.41854830292107	1.18410993611601e-13	1.55056763031783e-12	Non significant
TALDO1	10744.6539422188	-0.0867272976662069	0.0906416034050071	-0.956815572631585	0.338660350717034	0.433724815725384	Non significant
SARAF	8966.47753713992	0.157245738358553	0.0720779666297009	2.18160619272738	0.0291386094510919	0.0522004864064614	Non significant
PRDX2	9709.77441399068	-0.0293572755091596	0.0737995809715783	-0.397797319749901	0.690779593115302	0.762928677154519	Non significant
APOL1	10041.8942546779	0.386284395694383	0.102497854171355	3.76870714823546	0.000164095273337622	0.000476330329852278	Non significant
GPAA1	11692.7053281512	-0.175173298101604	0.0934742796068769	-1.87402672519464	0.0609267416547998	0.100429526284067	Non significant
GUK1	10350.0862612114	-0.0117698118764757	0.0811467573635035	-0.1450435268011	0.884676505716148	0.915991470629717	Non significant
NORAD	8964.65262981438	0.0316472194147236	0.0465534399797782	0.679804101017464	0.496628509625508	0.590146095322479	Non significant
EPN1	9208.84272336669	0.0731119555314105	0.0599586374096579	1.21937319942554	0.22270257727439	0.305958389865097	Non significant
SCCPDH	10441.1150841629	0.393995982650818	0.0916884693627276	4.29711593387098	1.73034707344862e-05	5.99041494441188e-05	Non significant
CALM1	8655.85823065263	0.123067372231413	0.050508876340445	2.43654939781082	0.0148281440133805	0.0286678250652672	Non significant
CD46	9892.18834209083	-0.115940135250512	0.0706087364525688	-1.64200835584127	0.100588272422943	0.155250199509659	Non significant
PHB2	8995.14088097164	0.0790953220123664	0.0579274369867024	1.36542070781628	0.172120859056109	0.246087005068675	Non significant
COPG1	8991.84942258381	-0.00550093361701318	0.0410436805995529	-0.134026323581543	0.893381759015105	0.922432729299199	Non significant
SLC9A3R2	10029.4891533247	0.505150801115847	0.0981058726085073	5.14903733777139	2.61826762796079e-07	1.24396341497032e-06	Non significant
H6PD	10348.5626338281	0.644513940586645	0.0892238356491045	7.22356235750008	5.06430603148439e-13	5.99142502675317e-12	Non significant
ERBB3	10487.2952868899	-0.145577761708064	0.0829473173711383	-1.75506292815587	0.0792485445397022	0.126275617909708	Non significant
IGFBP7	11119.5615709939	-0.292130739777879	0.110996312335725	-2.63189590384125	0.00849098742497512	0.0173864808055913	Non significant
HYOU1	10379.2331254559	0.15018342404113	0.0854774972449361	1.75699369871323	0.0789188832584279	0.125817443102729	Non significant
AQP9	21980.314527753	1.41482748905051	0.194078389438977	7.28997954455596	3.10002088368807e-13	3.79335888778175e-12	Up expression
TGFBI	10966.8495820554	0.0891351823565443	0.102937388424226	0.865916492744114	0.386535957952286	0.482931298987194	Non significant
CREB3L3	12356.0440398898	0.0834325606322967	0.140370411592667	0.594374267950466	0.552261815162923	0.641705297747048	Non significant
SIGMAR1	9349.4498879196	0.400287008525136	0.0713679989959862	5.60877443891412	2.03764383935174e-08	1.16608267415776e-07	Non significant
CLPTM1	9126.53695388522	0.145897851404334	0.0538012735178309	2.71179178232613	0.00669206146088807	0.0140299047979913	Non significant
ETFA	8853.3060710175	0.574939777441264	0.0675839225005425	8.50704954919787	1.78415299448859e-17	4.13556627180294e-16	Non significant
RPS3A	9964.01922714931	-0.488785900884286	0.08207301374023	-5.9555008231006	2.59276594545947e-09	1.71118256185005e-08	Non significant
ACAA1	9242.86889747241	0.943084431461497	0.092586749406376	10.1859546588267	2.29100051602659e-24	1.47178307344096e-22	Non significant
CYC1	10411.5329774904	-0.210096692376767	0.0884439667947358	-2.37547794372868	0.0175262398223948	0.0332335221197802	Non significant
ECI2	9432.39113561978	0.689594235971033	0.080177651791288	8.60082854217443	7.91426455888598e-18	1.9398471223411e-16	Non significant
DDB1	8715.00850065244	0.0904070107263741	0.0379039914975871	2.38515805735471	0.017071784825869	0.0324929526735121	Non significant
GGCX	8871.93856423853	0.534912015663576	0.0681950135275983	7.84385819422263	4.36910465978049e-15	7.09326516028765e-14	Non significant
AADAC	12730.6462412743	0.888624569071473	0.142891028378184	6.21889686957523	5.00662225284421e-10	3.69056935837356e-09	Non significant
F10	11728.0655315267	0.475543018039	0.125164123141261	3.79935564684378	0.000145072782658681	0.000425236030906067	Non significant
PUF60	10327.4499605667	-0.207562252671768	0.0835695208360561	-2.48370758376079	0.013002252786865	0.0254778482371679	Non significant
DAZAP2	8295.64740799105	0.0541407133044936	0.0431446398865879	1.25486534241126	0.209527647176419	0.290513559539456	Non significant
QPRT	9876.69138151453	0.253081616543952	0.0970894878886685	2.60668401953214	0.0091423683877196	0.0185880823319485	Non significant
PON1	14495.5478526868	1.24121466288833	0.161278137545321	7.69611232979132	1.40268510862788e-14	2.11091742606984e-13	Up expression
TMBIM1	8947.64533723216	-0.0902318914239123	0.0578423242733766	-1.55996309894905	0.118768601697313	0.17914239102262	Non significant
EIF3B	9508.79828091141	-0.423772637651629	0.0656972210256813	-6.45038908854264	1.11563353888959e-10	9.10567292089594e-10	Non significant
DUSP1	10290.7228201151	0.496946886101253	0.125377982785186	3.96358973929805	7.38310915659097e-05	0.000228758644657346	Non significant
DAP	8876.49679140346	0.071602806345103	0.0651323019068572	1.09934401593082	0.271618040131792	0.361562297280096	Non significant
PARK7	9068.01802625601	0.150142596674906	0.0741876429442954	2.02382217194368	0.0429884520516551	0.0737659242572309	Non significant
ZFAND5	10827.2498200721	0.851474849585968	0.114771338495716	7.41888053887036	1.18114384962669e-13	1.5475315635076e-12	Non significant
NDFIP1	8547.76490799808	0.328266842465331	0.0542656844886844	6.04925277472142	1.45519185429033e-09	9.96166569287607e-09	Non significant
STAU1	8368.37291553124	0.052649927441753	0.0520240360069799	1.0120308127322	0.31152332102612	0.405092193159333	Non significant
SLC39A7	9455.20589246907	-0.185460373909058	0.0636325015618065	-2.91455418782993	0.00356196965643901	0.00792514205842839	Non significant
ADH1C	23355.7190810288	1.47256727225723	0.208375420423193	7.06689526656537	1.58438436916064e-12	1.73288867982613e-11	Up expression
HNRNPF	8243.59186470104	0.0634297181647659	0.0424424418188678	1.49448795701873	0.135048127297793	0.200060757882635	Non significant
EIF5	8213.47254098131	0.377674035672623	0.0560476127313005	6.73844999399424	1.60085132343146e-11	1.48744731443876e-10	Non significant
NNMT	23440.7354527968	0.154446339301836	0.220364485175985	0.700867651965308	0.483385613552561	0.577828601074385	Non significant
COL1A1	21278.1855550676	-1.14554293443356	0.176829428059229	-6.47823694848948	9.28005432604938e-11	7.68716597171328e-10	Down expression
DDOST	8864.27779856551	-0.0405616156254812	0.0536875869813595	-0.755511989010874	0.449941841505439	0.545854161613841	Non significant
TNIP1	8988.03501735211	0.148722002974452	0.0706282970201076	2.10569997082206	0.0352304223771544	0.0618570739820172	Non significant
PRKAR1A	8674.24387687112	0.203077356906155	0.0659361423352995	3.07990958696768	0.0020706344216733	0.00482535557378337	Non significant
EIF2AK1	8386.42936323893	-0.0568476669755247	0.0438257286239131	-1.29712999100045	0.194586463925424	0.273092983021481	Non significant
NADK2	9077.35592011051	0.578802776824663	0.0957717646662752	6.0435638712678	1.5074665876883e-09	1.03077071566738e-08	Non significant
PTTG1IP	8483.99058479245	-0.216104013355551	0.0527458646238157	-4.09707974069262	4.18394809257143e-05	0.000135301747653954	Non significant
ATRN	9576.55878147689	0.191892570195327	0.0860584247869656	2.2297941273077	0.0257611134585416	0.0468024243144463	Non significant
SKP1	8590.15801405348	0.00373120074826036	0.0522578245851357	0.0713998483075329	0.943079530336203	0.959051685786152	Non significant
CD99	8809.57219300463	0.120829279859183	0.0680519400188463	1.77554497088137	0.0758079470022447	0.12145738250601	Non significant
DHCR7	10321.9474722477	0.429137945458991	0.105327680356812	4.0743130771059	4.61503631663789e-05	0.000148179682782497	Non significant
PLD3	8521.89827698822	-0.0296116649345411	0.0588925863760148	-0.502808023160637	0.61509925223154	0.698375744496282	Non significant
KDELR1	8633.56045708316	-0.351451264417695	0.0531919801982327	-6.60722280140591	3.91596478252079e-11	3.4229599990008e-10	Non significant
JTB	8984.97295141552	-0.111162503046413	0.0654054054912698	-1.69959198649491	0.0892076987251294	0.140209508986067	Non significant
TUBB4B	9328.68840122899	-0.247498194431715	0.0782668951577298	-3.16223345685219	0.00156563991623218	0.00374756237160624	Non significant
PFDN5	9023.04575393116	-0.268191019495393	0.073038941927902	-3.67189080805865	0.000240762553837825	0.00067730941867173	Non significant
SRP14	8491.02632110334	-0.0733419039383185	0.0467372745069865	-1.56923793079451	0.116592508995233	0.176416853233384	Non significant
FDPS	10724.9168424288	0.265443201020741	0.100466754813042	2.64209988184352	0.00823937536500426	0.0169257831811273	Non significant
SSR1	8663.04475041911	-0.187191552662964	0.0523130448559192	-3.57829587588578	0.000345841815711446	0.000943377207153538	Non significant
GUCD1	8419.01136044492	0.3716888534664	0.0676891539167744	5.49111389283136	3.99406676554837e-08	2.17279027125043e-07	Non significant
SERP1	8125.70652145416	0.121367894230421	0.0500210940321684	2.42633426114931	0.0152522151448734	0.0293878446772703	Non significant
PCYT2	9536.40080610206	0.512919261011745	0.0875435332685324	5.85901941424283	4.65608268456368e-09	2.9538802308395e-08	Non significant
CMPK1	7884.25127621221	0.186032353191443	0.0523221847031828	3.55551577685032	0.000377238305552987	0.00102167282707449	Non significant
NECTIN2	9401.98027003942	-0.338974349339433	0.084719106201664	-4.00115587306297	6.30338163394597e-05	0.000197610145989821	Non significant
UBE2D3	7784.33049964127	0.192595691069867	0.0432890092001697	4.44906674068927	8.62442158751348e-06	3.14570248929178e-05	Non significant
FBP1	12517.073373432	1.162310800681	0.156840978973613	7.41075966426186	1.25577981264605e-13	1.6345656842383e-12	Up expression
CUTA	9562.14745418416	0.0586175791039495	0.0830564023262032	0.705756298879037	0.480339703156304	0.574964098473797	Non significant
JUND	9062.86716941489	-0.183917837539923	0.0991092433099044	-1.85570822052218	0.0634951584538318	0.104050747567604	Non significant
NDRG2	8495.98958604302	1.06013950228756	0.0852367620886774	12.4375853365315	1.63368194111692e-35	5.65822188823363e-33	Up expression
SLCO2B1	10158.3625736621	1.13513345022368	0.113933948186426	9.96308359617542	2.21096594086748e-23	1.25505140272805e-21	Up expression
WBP2	8331.52477966449	0.177690581722944	0.0628519750180082	2.82712805241255	0.00469675423426394	0.0101715480462564	Non significant
FAH	8612.71258047695	0.585220865867831	0.0888022995510139	6.59015440846373	4.39369384614239e-11	3.81265415886386e-10	Non significant
SMIM14	8504.0061698812	0.768328563039772	0.0841033190367354	9.13553200800761	6.50859631669231e-20	2.23159877727852e-18	Non significant
CHCHD2	8484.08016659842	-0.0215057352590087	0.0595780813543468	-0.360967234428064	0.718123941172411	0.785829293746888	Non significant
ALAD	9102.68285110978	0.989813092610599	0.0879173057729965	11.2584557034346	2.1041360686955e-29	2.94062244267164e-27	Non significant
LMAN1	7994.99326000083	0.315773015481694	0.0680087839786001	4.64312103538061	3.43185168465202e-06	1.34515977628037e-05	Non significant
CCT7	8369.13113074204	-0.147391329051761	0.0502189078663464	-2.9349767908938	0.00333572637245726	0.00746275873890503	Non significant
ALDH6A1	9712.17071526052	1.50425406079497	0.109485356113182	13.73931742287	5.90296827681542e-43	6.71757789901595e-40	Up expression
ARHGDIA	8205.8099648388	0.0368604553659006	0.0551229372582647	0.668695414273737	0.503689793359785	0.596727081187396	Non significant
PFKL	8343.90878996186	0.206864696695066	0.0614531118092091	3.36622004329594	0.000762058922541642	0.00194985911465741	Non significant
ACSM2B	13114.8464952784	1.36817656358515	0.148033989742216	9.24231364680276	2.41223814904548e-20	8.74774920878434e-19	Up expression
PNKD	8562.96770696294	0.151859672633108	0.0709979035134944	2.13893178696811	0.0324411932260694	0.0574408858054833	Non significant
COL4A2	11649.9905737076	-0.542862481073784	0.109452256542483	-4.95981077249951	7.05618799255797e-07	3.12333359226061e-06	Non significant
ETS2	8054.98788960594	0.328372428967211	0.09078955712284	3.616852415338	0.000298207217115495	0.00082502385675227	Non significant
PSME2	9245.96358308335	0.172282447523851	0.0851452901542105	2.02339374511288	0.0430325685600742	0.0738204237634523	Non significant
PROS1	8367.9189001766	0.575637304349703	0.0912328576926697	6.30953933602317	2.79867230693524e-10	2.14573855601984e-09	Non significant
GAA	8739.34143017349	0.30623076013103	0.0750526516006364	4.08021240555922	4.49945670619029e-05	0.000144818877258634	Non significant
JUP	8283.40526752625	-0.0631035145607462	0.0643088605256714	-0.981256922373177	0.326466060045005	0.420852826416135	Non significant
STAT1	10220.170246369	-0.174821433187264	0.110602158390453	-1.58063310636399	0.11396195154156	0.172896312718398	Non significant
A1CF	8549.25690316127	0.563442046625667	0.092062474845367	6.12021399133637	9.34497740720912e-10	6.59557797039231e-09	Non significant
ATP5PD	8667.78473298173	0.0501996277500237	0.070440731150913	0.712650577724348	0.476062005990733	0.57087309042935	Non significant
CPN2	11068.2699228211	1.08396593611092	0.135328077106642	8.00991161100089	1.14790914998366e-15	2.0320542863933e-14	Up expression
TRIM28	8911.93319883838	-0.582215590512447	0.0632858478117369	-9.19977547341114	3.58698473014026e-20	1.26433275930519e-18	Non significant
SHISA5	8053.60973665816	0.0785104940140251	0.0564032881277341	1.3919488848988	0.16393787707796	0.235968643402342	Non significant
RPL26	9365.83547076753	-0.623636382675925	0.0976183739458581	-6.38851434896684	1.67505109310009e-10	1.32770716493883e-09	Non significant
ENTPD5	9283.7936553669	0.815430458498	0.107091669717448	7.61432201635706	2.65079175773965e-14	3.82539984459313e-13	Non significant
CYP3A5	13235.5578669761	0.652223520896997	0.154480187040891	4.2220528948761	2.42087277824851e-05	8.17378039765229e-05	Non significant
SSR4	9327.8809941541	-0.26355555640018	0.0912416765618266	-2.88854355083657	0.00387030429995659	0.00854276643210146	Non significant
WDR1	7954.32079052334	-0.170825565035621	0.049190459074793	-3.47273776762043	0.000515178453731128	0.0013583114173948	Non significant
MORF4L2	8092.34103789216	-0.00882137220565503	0.0527126337698375	-0.167348348484584	0.867095963888009	0.902834582824836	Non significant
DYNC1H1	8276.08411611595	-0.290941228060864	0.0472931382729432	-6.15186977827001	7.65747421530325e-10	5.48063248868874e-09	Non significant
PRXL2A	8772.0369545931	0.46705587158059	0.0834001768378692	5.60017843233776	2.14131279476837e-08	1.2204410486376e-07	Non significant
LSR	9713.04116220189	-0.00868632041172267	0.116815915529003	-0.0743590492133417	0.940724692548751	0.95739028628439	Non significant
POLR2E	7994.08621427335	0.204605901818851	0.058829260452559	3.47796148115527	0.000505242522838671	0.00133491274856811	Non significant
STAT3	7713.93488373944	0.0878674404497831	0.0663975379210526	1.32335389535465	0.18571771639752	0.26249597743482	Non significant
ITGB1	9273.29880101112	-0.109831244502289	0.0989620485375933	-1.10983196210381	0.267071443511073	0.356522922412447	Non significant
GNS	8242.43644669939	-0.0727706284945445	0.0596158434977622	-1.22065921112525	0.222215077458415	0.305481817826806	Non significant
SLC25A39	8569.7848748935	-0.148883963552244	0.0618684511308183	-2.40646017204205	0.0161079603162907	0.0308445993683429	Non significant
AKR1C2	16697.2049344022	0.377410964985563	0.172247497369303	2.19109694334998	0.0284447778859263	0.0510570303378298	Non significant
RPL22	7979.15441623509	-0.191133239960843	0.0632517658312867	-3.02178504345093	0.0025128892489617	0.00576435278092597	Non significant
C6	12245.9045418224	1.32159635870214	0.158347066476241	8.34620045771694	7.04941189954627e-17	1.50148703721352e-15	Up expression
LAMB2	8544.65468982021	0.31839464170182	0.0826830701433749	3.85078397729685	0.000117740319348797	0.000351061528608553	Non significant
HPR	16339.4796764467	1.21768854723916	0.179746290120372	6.774485005636	1.2485018154649e-11	1.17838453341154e-10	Up expression
KHK	9704.08901035508	1.07529038458073	0.116879010267396	9.20002986097061	3.57850303914555e-20	1.2632062869941e-18	Up expression
PGM1	7769.74337521081	0.84405040033458	0.075830983693173	11.1306798254098	8.89544729773907e-29	1.07371592041427e-26	Non significant
MDH1	8041.40818905881	0.278974257769641	0.0631120328752182	4.42030220007672	9.85629679113522e-06	3.56563397993566e-05	Non significant
RNF213	8907.85571838005	0.176246830140481	0.0735492972399257	2.39630882624948	0.0165611301316703	0.0316015560433293	Non significant
ADH6	10656.2593438449	1.09033710286088	0.139191963733764	7.83333371850689	4.75101056825931e-15	7.68718013271909e-14	Up expression
TMEM205	8388.43286492671	0.461784745411526	0.082962682909962	5.56617420283639	2.60392935176085e-08	1.46042486853745e-07	Non significant
YWHAB	7637.15968580701	-0.122024970335315	0.0377596741613815	-3.23162138035915	0.00123090033383767	0.00300562543967023	Non significant
PCBD1	7949.37418986922	0.432201156366348	0.0797072266692237	5.4223584789863	5.88177771370372e-08	3.10498616748601e-07	Non significant
MSN	8845.6705275803	-0.184807953304765	0.0920139493359096	-2.00847756930961	0.0445925672993511	0.0761467076327183	Non significant
AARS1	8016.87222051242	0.0735757676507602	0.0638281865778311	1.1527159331253	0.249026999464297	0.336285654811424	Non significant
HNRNPA3	7736.7935891127	-0.172790205272733	0.0404302543970082	-4.27378476464692	1.92182562134762e-05	6.6062357500769e-05	Non significant
EHHADH	9991.50767385882	1.47575475675831	0.119824304570415	12.3159884970672	7.42991847273735e-35	2.30597651508412e-32	Up expression
CTNND1	7599.22554498341	0.0418115316420973	0.0577259910080604	0.724310330787722	0.468875236046869	0.56426530320516	Non significant
SF3B2	7557.22734842867	0.0152136677035421	0.03541528865871	0.429579096478732	0.667501845561037	0.742884511023967	Non significant
SERPINA4	11509.2538619732	1.05603376942153	0.148832962098432	7.09542936277189	1.28950505538056e-12	1.43000426048652e-11	Up expression
LRP5	8195.88482640193	0.348879570749555	0.0823858857268162	4.23470073389035	2.2885627664129e-05	7.75994225194886e-05	Non significant
SDF4	7558.82206053578	0.221043425986517	0.0556262444186047	3.97372550127772	7.0757104703938e-05	0.000220004331019348	Non significant
SF3B1	7594.58722957024	-0.0550356142886035	0.0453530205182899	-1.21349391197459	0.224941040595966	0.308466229882504	Non significant
TIMP1	14996.2969925983	-0.830139232759323	0.166552153436182	-4.98425997882644	6.21994026462576e-07	2.77683789359287e-06	Non significant
B4GALT1	7441.0086806223	0.10631980306986	0.0642792967733902	1.65402872163768	0.0981216771025765	0.151995470822637	Non significant
ENSA	8200.73991338393	-0.164341958903959	0.0627006935758276	-2.62105488044101	0.00876581494986206	0.0178970906169845	Non significant
EI24	7400.08372019596	0.447160917556103	0.0603206651922178	7.41306343574264	1.23414815387532e-13	1.60728460933582e-12	Non significant
DSTN	7761.99737391521	-0.295682193042982	0.0604356655212037	-4.89251157396856	9.95572594503611e-07	4.29384476871454e-06	Non significant
FGFR4	9869.16881482954	-0.554418213705182	0.105018957561224	-5.27922031012321	1.29734743073868e-07	6.46725258652336e-07	Non significant
TSKU	11453.0615057299	1.24563700300855	0.139696104279869	8.9167626357928	4.80117260569559e-19	1.41652373988782e-17	Up expression
SERINC1	7315.66393336061	0.238834041250289	0.0664777363709283	3.59269214459496	0.000327279161750161	0.000897145837061866	Non significant
IFITM2	9073.43233993897	-0.296474397357588	0.112636716582492	-2.63212925902769	0.0084851573769111	0.0173775208666914	Non significant
PSMA7	7930.01609885158	0.0368633390626314	0.063438793357209	0.581085123341841	0.561183084513091	0.649891129758376	Non significant
TTC38	7991.97954854789	0.715519904081615	0.0841720194392605	8.50068596248831	1.88473610120864e-17	4.36447900646164e-16	Non significant
EIF6	8304.23620712804	-0.0475458649329268	0.075257380452167	-0.631776772553844	0.527532753431459	0.619690215370871	Non significant
IVD	7492.43448140124	0.926910138172961	0.0707294971038109	13.1050011116652	3.08257715656554e-39	1.88890843301547e-36	Non significant
KIF1C	7924.16116578333	0.0713227688889761	0.0691013565739417	1.03214715926246	0.302003184426511	0.394839548193269	Non significant
IRF2BP2	7988.01749335733	-0.306338415793373	0.0581909721888049	-5.26436325551385	1.40676059362568e-07	6.98064050383441e-07	Non significant
NAP1L1	8456.67922066752	-0.775418184798685	0.0661181445607036	-11.7277668626464	9.18499913369814e-32	1.89226818359585e-29	Non significant
BRD2	7630.05461335114	0.102563906950316	0.0545916087856941	1.87874857018673	0.0602788324455601	0.0994781809118152	Non significant
MAP4	7718.28845129439	-0.129188227441407	0.0485725184721521	-2.65969794247902	0.0078210757817595	0.0161405931806985	Non significant
LPIN2	8266.30256626327	0.80593171020778	0.0975031458320826	8.2656995662041	1.38877903515348e-16	2.8390967820443e-15	Non significant
TMCO1	7913.65359943205	-0.011120950173309	0.0552217362688269	-0.201387187812616	0.840395832633069	0.882415624264722	Non significant
C8A	10602.4491971774	1.24779992989255	0.145159212126423	8.59607813802269	8.24866482431915e-18	2.01149583644468e-16	Up expression
LPGAT1	8816.04140768164	-0.332405886431084	0.0848032654354397	-3.91972979724634	8.86483004652143e-05	0.000270529572789898	Non significant
GPX2	21097.0977895642	-0.610054707913948	0.199308036296412	-3.06086357203716	0.00220699631221471	0.00511321355979711	Non significant
DDX3X	7041.8853891245	0.0450340425885685	0.0505198630058191	0.891412603066269	0.37270785892657	0.468837373019643	Non significant
HSD17B11	7954.97757721306	0.545194663512704	0.0800184338005685	6.81336334164579	9.53429282016958e-12	9.17642085446688e-11	Non significant
SORD	9354.79187272044	1.21365222794635	0.115871473111742	10.4741244359252	1.13583778904122e-25	8.78454740534212e-24	Up expression
UGT2B7	13852.8192085542	1.69425750828615	0.17045805284929	9.93943952758937	2.80400307943884e-23	1.55115892575068e-21	Up expression
EIF3H	8408.8007067533	-0.303891486638833	0.0763509494356351	-3.98019263526013	6.88594456104478e-05	0.000214550590769033	Non significant
CAP1	7335.07350564989	-0.170237659292675	0.04247078967013	-4.00834692773336	6.1145251333205e-05	0.000192168492419902	Non significant
ECHDC2	8337.50973143571	1.02912037362597	0.0912299763421306	11.2805068562833	1.63799488399066e-29	2.33004772247671e-27	Up expression
AUP1	7593.9913015735	-0.0577274638414193	0.0560675032148402	-1.02960646598117	0.303194778718929	0.39600747782833	Non significant
SNRNP200	7522.45746066055	0.0756365119992538	0.0498649785619809	1.51682632140791	0.129310539626759	0.192563763459639	Non significant
SLC43A1	8113.28802604846	0.046505202069798	0.0868610818216322	0.535397454124457	0.592375050205516	0.678643975677616	Non significant
CDHR5	12026.4012788715	0.781914324694571	0.152243970787619	5.13592965717731	2.80752664724312e-07	1.32807347220538e-06	Non significant
BGN	10744.3842022416	-0.54240827345213	0.150661646542398	-3.60017486799129	0.000318003243539696	0.000874225412873768	Non significant
TM9SF3	7105.64223566224	-0.0883359559856395	0.0408716240991269	-2.16130280928882	0.0306719560666873	0.0546402091749306	Non significant
FLOT1	7922.77415270233	-0.397614947964916	0.0618378967502429	-6.42995588240724	1.27640986314218e-10	1.03262162861787e-09	Non significant
SREBF1	8919.45023531302	0.0149085203221225	0.112363741737931	0.132680881675284	0.894445763382425	0.923226573373351	Non significant
GUSB	7563.92879307929	0.277398776226933	0.0697741171148808	3.97566873931497	7.01817604249486e-05	0.000218471240150504	Non significant
NFIC	7726.76902493667	0.581574457848866	0.0731975110941411	7.94527640565385	1.93758252185886e-15	3.33364630002757e-14	Non significant
SSR3	7600.84627540288	-0.154725469851515	0.0501885265474154	-3.08288528266194	0.00205004165579048	0.0047810964662907	Non significant
HACD3	7704.95826960325	0.220171034218236	0.0679898072056398	3.23829472780109	0.0012024651773913	0.00294250591944473	Non significant
C4A	9685.65869564317	0.575528444674219	0.128144886935528	4.49123221719942	7.08122923838974e-06	2.63224788208179e-05	Non significant
REEP5	7254.93982675312	0.173418413788095	0.060523337455178	2.86531478731694	0.00416594891539069	0.00913786600229902	Non significant
RNF187	8186.25013075627	-0.090044419495128	0.0707553386641221	-1.27261661374517	0.203154120250335	0.283072541877588	Non significant
EWSR1	7197.9404877976	-0.188008191722848	0.0328391083968348	-5.72513082422693	1.03354064600258e-08	6.20747784824568e-08	Non significant
LARP1	7699.47623385094	-0.109861126145668	0.0509967701047238	-2.15427616141304	0.0312185211965939	0.0554939169559805	Non significant
IGF2R	7701.54663884035	-0.00293383495770271	0.0717732638024545	-0.0408764322851147	0.967394406052317	0.975929398279298	Non significant
HSPE1	8063.11789484233	-0.3228975712614	0.0765226276188084	-4.21963517601473	2.44697970047147e-05	8.25143514630551e-05	Non significant
TOR1AIP2	7958.71466074689	0.124508644754962	0.0767642839229392	1.62196060970167	0.104811782530384	0.160759385078693	Non significant
SYVN1	7465.52093365352	0.297308295646634	0.0613905689407476	4.84289852295696	1.27958647236298e-06	5.42094620041313e-06	Non significant
PEPD	7850.99031938903	0.61489095151178	0.0839817267705378	7.32172313141213	2.44806843664185e-13	3.04431615205044e-12	Non significant
PSMF1	7202.94239789632	0.103193826151956	0.0536665084456842	1.92287199485687	0.0544961276295671	0.0909201599309828	Non significant
BTG1	7682.12705244481	-0.412403560340817	0.0819539602489541	-5.03213705705064	4.85042288071505e-07	2.21212606876581e-06	Non significant
SUN2	7534.62183864269	0.747037763244229	0.0799757023586092	9.34080903590604	9.56007903745703e-21	3.61498051957513e-19	Non significant
ZNHIT1	8286.41104592173	0.202878862361969	0.0960830038188317	2.11149583483574	0.0347297155502229	0.0610497052018556	Non significant
CLIC1	8945.06274768774	-0.951073329959653	0.0830043554554881	-11.4581135500736	2.1412790435746e-30	3.60368215375675e-28	Non significant
FBXW5	7460.16776049003	0.216518266411104	0.0671393519086167	3.22490849637344	0.00126012938224352	0.00306759417101513	Non significant
HAGH	8200.57380032191	0.904866766005728	0.0953830315490982	9.48666394126873	2.38546404919995e-21	9.81201718550436e-20	Non significant
BLVRB	8212.80113963382	0.564181864165408	0.0929062253366419	6.07259483550341	1.25859723891252e-09	8.69556427161938e-09	Non significant
EIF3A	7405.60127888361	0.114249209218366	0.0687204953832036	1.66252016347208	0.0964085238934107	0.149695984926563	Non significant
COL4A1	10338.5003708052	-0.416241688756499	0.108294083009516	-3.84362355900759	0.000121230918479079	0.000360704244249631	Non significant
RHOC	8172.77551732143	-0.175821092381857	0.0786297624005152	-2.2360628725581	0.02534765302423	0.0461494904748627	Non significant
ANXA4	8919.53738549604	-0.772719146434608	0.104661333132942	-7.38304322431179	1.54711770933624e-13	1.98140509205346e-12	Non significant
CTDSP1	6965.33357043084	0.176554472032598	0.0479402424916913	3.68280306598777	0.000230683367402822	0.000651512140034623	Non significant
DPYS	11338.4907472132	1.13794835439876	0.155235165183587	7.33048052000961	2.29328964650771e-13	2.86787210739096e-12	Up expression
SET	7129.53306254137	-0.262739793380109	0.0468159380619092	-5.61218688030265	1.99785503608319e-08	1.14523242149955e-07	Non significant
MTCH2	6931.43548188603	0.279165355617256	0.0512615169600182	5.44590507992562	5.15426188796172e-08	2.74886299037066e-07	Non significant
PON2	8125.80129936068	-0.344890839111371	0.080714072043342	-4.27299515908664	1.9286464565543e-05	6.62700115294533e-05	Non significant
EIF3I	7401.49461758953	-0.113005452966908	0.0634145378873661	-1.78201177098574	0.0747473122162501	0.119983293077911	Non significant
NDRG1	11512.9388058683	-1.14254902617853	0.129017087709203	-8.85579613108126	8.30886203157911e-19	2.36951294547348e-17	Down expression
GSN	8840.185454892	0.00737574142877569	0.101505225191975	0.0726636625338849	0.942073765174902	0.958232766126828	Non significant
HLA-DRB1	11043.8498012876	-0.405204539439052	0.144765762476421	-2.79903571471224	0.00512554679248559	0.0110073973083052	Non significant
CPD	8553.48650217301	-0.500677653505019	0.0877797121794536	-5.7037969375139	1.17167649612422e-08	6.97402861877374e-08	Non significant
ARF4	7115.92045857427	-0.105660619839227	0.0542889754830278	-1.94626291800735	0.0516231655151554	0.0867086315350845	Non significant
GNB2	7264.78669005435	-0.142105881383216	0.0592243545066958	-2.39945006690026	0.0164197190965013	0.0313567561905216	Non significant
YIPF3	7504.2310476708	0.0481737897922034	0.0586744857060974	0.821034717432508	0.411626493268528	0.507797333064799	Non significant
COX6A1	7614.84625422814	0.0551467037160759	0.0738229172276619	0.74701333660399	0.455055510516832	0.550656569463327	Non significant
COX5B	7861.73114299699	-0.0334722499376159	0.0856501426889121	-0.390802033560991	0.695943571713552	0.767601053161464	Non significant
IGF2	120061.562369893	-1.65471801492641	0.309620916557703	-5.34433536765928	9.07494131751863e-08	4.646945524021e-07	Down expression
SPON2	9439.88005115492	-0.311940648737717	0.107009761102203	-2.91506723802315	0.00355611918839014	0.00791581001901524	Non significant
CRAT	7059.70720328326	0.61286032517448	0.0661346855679566	9.26685172706743	1.91721276361072e-20	7.03802620964194e-19	Non significant
C2orf72	7607.93996839985	0.200193734826236	0.0864154893541973	2.31664180024125	0.0205232523595871	0.0382786767259357	Non significant
CYP4F3	9002.80402418545	1.01590210887633	0.121356341246614	8.37123217823341	5.70188384855873e-17	1.23651198015296e-15	Up expression
IL13RA1	7190.37314897028	0.520439257252909	0.0731095092265024	7.11862605506656	1.09008213886282e-12	1.22649637262447e-11	Non significant
COL3A1	15460.5227273387	-1.17957063715021	0.174014712127707	-6.7785684481927	1.21372471852007e-11	1.14782719917659e-10	Down expression
HEXB	7535.57098459221	0.109328459692695	0.0658143091171924	1.66116549970948	0.0966802124887729	0.150069090546681	Non significant
INSR	7290.18921061697	0.267251398877563	0.0710219908713918	3.76293871234203	0.000167928366144178	0.000486030288738473	Non significant
PRPF8	6944.11173167335	-0.00716884332423814	0.05442913890442	-0.131709658990324	0.895213945311325	0.923859863758261	Non significant
ASL	8710.56059940807	0.641778802118493	0.117132998563276	5.47906064038648	4.27589811150576e-08	2.31502974781977e-07	Non significant
CPT1A	8190.26897142833	0.468891915117594	0.10458605626422	4.48331194297081	7.34933718644116e-06	2.7218040087302e-05	Non significant
ARPC5	7447.53202440377	-0.13933191095167	0.0521228146081971	-2.67314633714653	0.00751434629844811	0.0155586421625639	Non significant
SREBF2	7874.5003832991	0.0327388232348454	0.0754944753317021	0.433658530521604	0.664536424754968	0.740791654015964	Non significant
PSMB1	7574.4794604338	-0.155599211564101	0.0793965723145117	-1.95977240614028	0.0500223978305405	0.0843578620671976	Non significant
CTSL	6874.26959928802	0.0408393796618265	0.0706961561094331	0.57767468430122	0.563483773926207	0.651892105789248	Non significant
EIF3K	7946.95932329769	-0.326958517408816	0.0800540884053396	-4.08422010570303	4.42250966848165e-05	0.000142495801614365	Non significant
ACO1	7361.04828368637	0.649456080864607	0.0823088010700928	7.89048160611088	3.01022583383829e-15	5.02362967716951e-14	Non significant
PSMD2	7256.84333503474	0.0526592644675498	0.0501018356992276	1.05104461209116	0.293238100808634	0.385319411289644	Non significant
ATP6V0E1	7514.62022900952	-0.121026415790478	0.0700022418237023	-1.72889342737449	0.0838281706203835	0.132749693293084	Non significant
C6orf62	7359.14718778271	0.157954499752983	0.0577968099422926	2.73292764619177	0.0062774120556819	0.013245155087339	Non significant
HMGCL	7259.87335257775	0.754088974716732	0.0897941930795149	8.39797039045685	4.54261697674015e-17	9.99626708196464e-16	Non significant
ALDH7A1	7852.48042931675	0.913850819014025	0.0897021915532248	10.1876086101173	2.25236508701236e-24	1.45086309567174e-22	Non significant
MCFD2	7121.02489571172	0.257973579873197	0.065059509022906	3.96519407766158	7.3336253475685e-05	0.000227402333665748	Non significant
ITGB5	7464.06174978413	-0.267994092757786	0.0671035125463526	-3.99374164761741	6.50387289069372e-05	0.000203521741969096	Non significant
F11R	8168.80421861484	0.111709463259352	0.0956596486739826	1.16778040488178	0.242895354126165	0.32900941863102	Non significant
GPRC5C	7298.7197789458	0.589618002951184	0.0734734952532625	8.02490749785043	1.0160247407926e-15	1.82289483899861e-14	Non significant
HNRNPUL1	7022.15195947174	-0.209975936866015	0.0431966662352425	-4.86092921436385	1.16836028919485e-06	4.97886487003898e-06	Non significant
STT3A	7239.46370030165	-0.171910786944972	0.0526372563943846	-3.26595264876517	0.00109096490409212	0.0026942109412001	Non significant
TMPRSS6	10609.7756080753	0.580411035020204	0.145915987411455	3.97770693476895	6.95830586947263e-05	0.000216663965692061	Non significant
HNRNPM	6787.01137606118	-0.127569717452408	0.0400683405948918	-3.1838033609176	0.00145353717211232	0.00350167654628429	Non significant
VPS28	8772.69482132633	-0.283575694871312	0.0985940844011488	-2.87619380608607	0.00402502493909288	0.00885727863668892	Non significant
RETSAT	7306.70563872004	0.577675703567333	0.0832274437703495	6.9409281049328	3.89532230042758e-12	3.99015912282976e-11	Non significant
GALNT2	7183.92661594026	-0.174402595533417	0.0739098004948925	-2.35966805979227	0.0182912936848091	0.0345117113910917	Non significant
MTND2P28	9520.69638384771	0.559436548503307	0.138396243447694	4.04228131173764	5.29336731281373e-05	0.000168174544059589	Non significant
TNFRSF1A	6552.98313164378	0.179046617653373	0.0567505855870919	3.15497392319591	0.00160512451119146	0.00383209446238296	Non significant
GLYCTK	8030.1806353491	1.10507260042468	0.0967083657261291	11.4268563234143	3.07023819064958e-30	5.0255172794619e-28	Up expression
GSDMD	8068.19774056144	-0.0639175908518186	0.0867058372540044	-0.737177482809748	0.461014424802125	0.556486651374946	Non significant
EIF4H	6607.53667617654	0.165252966680989	0.0414478618349783	3.98700824035102	6.69117024849791e-05	0.000208972277311295	Non significant
NBR1	6852.60717069483	0.284068020514643	0.0612649201163268	4.63671575797812	3.53988667717487e-06	1.3841003241349e-05	Non significant
TOLLIP	6781.17342124755	0.278515046585236	0.0561303239507685	4.96193549193694	6.97941772786785e-07	3.09393665109601e-06	Non significant
HMGCS1	9361.32660107767	0.56651112352393	0.119399845156538	4.74465542883419	2.08861556413683e-06	8.51479610231013e-06	Non significant
MTDH	7307.09454949709	-0.0160270679605822	0.0703058871115022	-0.227961961921679	0.819675811952228	0.867789507554793	Non significant
ANXA5	8153.20538400023	-0.62415297736966	0.0903185167513363	-6.91057603490179	4.82689635836904e-12	4.8590214478645e-11	Non significant
AMFR	6999.48627558315	0.45034563994556	0.0678612004607979	6.63627576417126	3.21707728895606e-11	2.85151603084671e-10	Non significant
MVP	8119.45199019737	-0.328028183598955	0.0892600812266205	-3.67497070461017	0.000237876707794292	0.000669821793668905	Non significant
ID2	6945.80800435823	0.46894251535628	0.092243395869961	5.08375164350374	3.70051744414365e-07	1.72186460047011e-06	Non significant
UQCRC2	6733.2142146329	0.291800711143928	0.0643857410248997	4.53207040097716	5.8408375845786e-06	2.20373123770539e-05	Non significant
PRRC2A	7271.88900660915	-0.185093956633201	0.0590728903174718	-3.13331471743573	0.00172844004919027	0.00409824985569492	Non significant
C1orf115	7145.77235719296	0.269972590823735	0.0810494889649225	3.3309598156822	0.00086547095072212	0.00218682858747697	Non significant
IGFBP3	8238.10114767462	-0.878963510478999	0.13009895419625	-6.75611511183335	1.4174082190471e-11	1.32628119102535e-10	Non significant
SLC39A1	7344.38578262891	-0.339037552200735	0.0576482422713682	-5.8811429254821	4.07443138028853e-09	2.6097764976182e-08	Non significant
LRPAP1	7043.40158336953	0.025752095668134	0.0623735704213092	0.412868711766677	0.679702805758969	0.753507965357985	Non significant
ARHGEF12	6664.12671177481	0.274963138005473	0.0691641723733385	3.97551403523287	7.02274017997029e-05	0.00021858484608092	Non significant
TP53INP1	8444.72672326063	-0.313135542695215	0.111195585186515	-2.81607891329474	0.00486137241681765	0.0104938197106953	Non significant
DEPP1	9042.40709650756	-0.291609443776587	0.129244100773695	-2.25626888988296	0.0240537964816028	0.0440826402083852	Non significant
FUS	7222.18357895906	-0.301155325503442	0.0533814126314526	-5.6415765461778	1.68500097845592e-08	9.78569948557463e-08	Non significant
FAM120A	6529.88136002735	0.150091123241693	0.0412037014368909	3.64266116896264	0.000269833923548085	0.000751222169728814	Non significant
SLC66A2	7125.67850652829	0.62558706362825	0.0808615654626215	7.73651932224128	1.02175461223403e-14	1.57433215494319e-13	Non significant
SLC37A4	7165.30925217084	0.613379855542756	0.0870871263901718	7.04328964529915	1.87753365756084e-12	2.03120413528244e-11	Non significant
MAN1A1	6995.49361220094	0.112716789826013	0.0941503495868946	1.19719990760079	0.231228645882983	0.315709680749688	Non significant
DAG1	7001.7687983936	0.340097934335063	0.0596831830073176	5.69838800811553	1.20945541636624e-08	7.1738807496452e-08	Non significant
SERINC3	6506.68522648297	0.270629550775554	0.0437290208854902	6.18878596628613	6.06293383904492e-10	4.40401194180838e-09	Non significant
ADIPOR1	6903.24711192469	0.0798885619474351	0.0525808155746255	1.51934809444051	0.128674899779484	0.191808430322487	Non significant
SNTB1	7579.38919314787	0.0892062621901613	0.0931227265071426	0.957942980581858	0.338091511666266	0.433182015108322	Non significant
CIRBP	7081.02309116684	0.0337979422100604	0.064917304317989	0.520630709564057	0.602624052080372	0.687422892439939	Non significant
SRSF3	6561.81743463814	-0.199935321149782	0.0392236101947361	-5.09732072486825	3.44494398696833e-07	1.61173201645593e-06	Non significant
CYP2C8	13757.0180951331	1.55662769995231	0.190049476987216	8.19064448178943	2.59831046755633e-16	5.06893253499274e-15	Up expression
QARS1	7193.10378105256	-0.189539148583509	0.0585879834587845	-3.23511985553908	0.00121591678009957	0.00297177124266921	Non significant
MAGED1	8248.35418070099	-0.555152833552821	0.100553740343029	-5.52095657166976	3.37159110584576e-08	1.85869167814307e-07	Non significant
SRP9	6906.81258543432	-0.0461089053889604	0.0541367537644109	-0.851711677977856	0.394374137442325	0.490649314221667	Non significant
EIF3D	7161.69245156447	-0.337354780521894	0.0599697029287678	-5.62542023799258	1.85056900747014e-08	1.06746073233216e-07	Non significant
RAB1A	6553.994438163	-0.0706230083519146	0.042781717404905	-1.65077543950626	0.0987844369774115	0.152868644362247	Non significant
PCBP1	6997.4306497785	0.239918611377816	0.0704907469495651	3.40354758262774	0.000665168266401225	0.00172036701628317	Non significant
STT3B	6784.73350470689	-0.0070265147782142	0.050260973040711	-0.139800611749454	0.888817529936901	0.919362938470917	Non significant
SEC31A	6597.22556720068	0.1170361982925	0.0500705010658558	2.33742814234208	0.019416933245348	0.0364137878288644	Non significant
CHD4	6702.87607981479	-0.106021417007849	0.0415782755796043	-2.54992338017637	0.0107746595919284	0.0215307967730986	Non significant
PSMB3	7728.81563339302	-0.19307707098002	0.087396531326579	-2.20920748282949	0.0271602126622556	0.0490052670594628	Non significant
OSGIN1	11498.3760963511	0.762062960069674	0.145184681589658	5.24892124792838	1.52992456522396e-07	7.55104032625406e-07	Non significant
YWHAG	6761.09840606851	-0.125597959932796	0.0500130389395327	-2.51130430375662	0.0120285958028584	0.0237412770479608	Non significant
MAP3K11	6868.45096765254	0.0412425578166973	0.0557994406846103	0.739121348004338	0.459833314824603	0.555397582011441	Non significant
ABCC3	8037.4985869337	0.0909751655985303	0.106172241654572	0.856863942785677	0.391520082118488	0.487806705386175	Non significant
SEL1L	6817.79847698277	0.243448399178613	0.0722088390459788	3.37144873667888	0.000747739532620469	0.00191465545382663	Non significant
DCAF11	6788.56101663532	1.00614500751565	0.0677989039512688	14.8401367703352	8.05914824404587e-50	2.4074690592026e-46	Up expression
CTSH	7670.61029032285	0.0897033741851746	0.0937180704303993	0.957161983523698	0.338485502108366	0.433593831978223	Non significant
KTN1	6606.37894050845	0.160258491894256	0.0549882020970827	2.91441592528007	0.00356354780362803	0.00792717726995276	Non significant
PDLIM1	7168.7439422661	0.0644022250015093	0.0816638038043729	0.78862631914362	0.430330443534715	0.526279972344948	Non significant
COQ8A	7722.49201894554	0.232083934718563	0.0932985726845592	2.48754003454302	0.0128629975167442	0.0252256617967465	Non significant
RPL41	7066.18807502978	-0.259060366276367	0.0718867757950102	-3.6037277150264	0.000313685672716606	0.000864145268770196	Non significant
ARPC3	7011.62240374838	-0.410856373648316	0.0570959075012127	-7.19589882408979	6.20506296988556e-13	7.27261377412089e-12	Non significant
AP3D1	6917.25323580681	-0.00182038952642345	0.0558226362866352	-0.0326102392777763	0.97398540441149	0.980715563943111	Non significant
ALDH9A1	6553.42448296324	0.713401359973632	0.0677308461084165	10.5328871697792	6.09362661998411e-26	4.8704176911164e-24	Non significant
PPP1CA	6805.77962749205	-0.0961628794496468	0.0540434827578585	-1.779361257684	0.0751805538641495	0.120597722932303	Non significant
ASPH	9435.4724575694	-0.3749205172877	0.122498029595939	-3.06062488126853	0.00220875628776278	0.00511679505282618	Non significant
FLNA	9685.7857638847	-0.888592241977154	0.124247322029668	-7.15180196612186	8.56460687490836e-13	9.79784466714025e-12	Non significant
RPL36AL	6956.23554180911	0.067988766294368	0.0772706482627094	0.879878295613824	0.37892524375082	0.475382197236448	Non significant
MAOA	7265.97810104104	0.84353451457749	0.090083892403595	9.363877293382	7.68630812927789e-21	2.94843325318592e-19	Non significant
SAR1B	6925.32763887803	0.723772765372195	0.075256463182778	9.61741669435545	6.75051881215495e-22	2.99695239910713e-20	Non significant
HNRNPH1	6905.63189576591	-0.202470258098003	0.0546958068508664	-3.70175100716693	0.000214116689558605	0.000608076131559304	Non significant
CDH1	8474.85319327127	-0.163052780636764	0.125742069269075	-1.29672417182708	0.194726109331991	0.273256873800113	Non significant
SDHC	6711.04215432038	0.312568966368068	0.0568941505352961	5.49386823473453	3.93223927424178e-08	2.14255937473393e-07	Non significant
CEBPA	8764.85271966406	-0.032245787552274	0.111663565985379	-0.288776265272562	0.772752596235391	0.829951082865191	Non significant
IQGAP2	6882.77501120585	0.603872277804036	0.0865703889266679	6.97550612040758	3.04771611411196e-12	3.17360870130926e-11	Non significant
EMC10	6837.21556093181	-0.149976478413835	0.0674219192767447	-2.22444688645292	0.0261183922723258	0.0473758890720336	Non significant
NID1	7515.65866662962	-0.137712860554497	0.0987934972883124	-1.39394660918426	0.163333727963843	0.235269087510091	Non significant
CAPZB	6543.63059904634	-0.0836236424101493	0.0478812371237489	-1.7464804051329	0.0807275090685948	0.128375433305914	Non significant
DUSP3	6694.42063305524	0.188679019349277	0.0561693927527449	3.35910733768894	0.000781946888299039	0.00199647080518915	Non significant
RPL21	7665.97423157978	-0.343816749856674	0.0952574963422804	-3.60934060896654	0.000306976324585372	0.000847224876422361	Non significant
SF1	6228.24438793181	0.0242620983864872	0.0294516921970749	0.823793017533195	0.410057175716725	0.506201063344093	Non significant
PSMC5	7012.79334215425	0.023456267187884	0.0692700031651758	0.338620847640963	0.734895375373551	0.799787316393147	Non significant
UGT2B15	13396.9876267062	1.04839308915111	0.180184358128046	5.81844672891129	5.93969828727257e-09	3.70521821115218e-08	Up expression
GPT2	9451.01572957793	0.96331513279081	0.140731477609979	6.84505804352119	7.64448697138393e-12	7.48107901892438e-11	Non significant
GPAM	9708.9657269426	0.433863035856028	0.139336783288134	3.11377244125728	0.00184711890328839	0.00435456572149404	Non significant
LITAF	6907.3034795156	-0.0222527982876338	0.0775558551445679	-0.286926090185628	0.774168912955254	0.831210741387576	Non significant
ADD1	6477.52188748482	-0.00119970489329392	0.0475655134118194	-0.0252221579720364	0.979877763071092	0.985112901513313	Non significant
PSMC3	6748.51544193125	0.10732291087678	0.0592093788753346	1.81259984339219	0.0698935619905269	0.113195740339497	Non significant
SLC13A5	13134.2366965541	0.908944988600527	0.184550953343963	4.92517091963459	8.42866475008182e-07	3.6783825821303e-06	Non significant
SHC1	7232.42445343557	-0.274587817156091	0.0662432029251979	-4.14514704951927	3.39595708841211e-05	0.000111801325938659	Non significant
LONP1	6654.52762637753	0.103507970288982	0.0625468430109898	1.6548872062303	0.0979473799080378	0.151799382946971	Non significant
SUB1	6974.92158072527	-0.292805595377284	0.0603752960094663	-4.84975834042081	1.23611979991271e-06	5.24982956785393e-06	Non significant
SFPQ	6432.15931980609	-0.355198059171193	0.0396447281304945	-8.95952818750639	3.26070603288383e-19	9.90144253797432e-18	Non significant
MTCH1	6651.07526635452	-0.0925075636242992	0.0510778007787452	-1.81111093692182	0.0701236808826838	0.113509765430402	Non significant
ELOB	7590.67666868688	-0.202704687591905	0.0949128187399075	-2.13569347410683	0.0327044066806647	0.0578683482048367	Non significant
PCYOX1	6548.75619546879	0.506408881891483	0.073195535968261	6.91857604692002	4.56205878122865e-12	4.61184774762277e-11	Non significant
CRYZ	7225.21793648904	0.518698126433687	0.0944176574007048	5.49365596132461	3.93697103925326e-08	2.1441598426635e-07	Non significant
MYH14	7093.71651148733	0.347153041874224	0.0788505736350122	4.40266983321066	1.06926827183459e-05	3.83914861182436e-05	Non significant
KPNB1	6560.87537050887	-0.194063953326869	0.0465085525503413	-4.17265089290432	3.01076077136976e-05	9.99182903960485e-05	Non significant
VMP1	6762.45094605466	-0.243524164073758	0.0603218016480366	-4.03708373126293	5.41197569288627e-05	0.000171668960855583	Non significant
DHTKD1	6965.67296602827	1.10829331600047	0.0892140570877652	12.4228552335668	1.9642390338503e-35	6.6114625959091e-33	Up expression
COPE	7051.7683577455	-0.264951777969053	0.0710898697456082	-3.72699765686969	0.000193774259266368	0.000555187297440074	Non significant
RTN3	6478.3237596781	-0.0330556222473125	0.0515698627234008	-0.64098720651263	0.52153099502979	0.614028363347222	Non significant
BDH1	7883.82793565506	0.983194023633175	0.116604632603569	8.43186073897962	3.4021170303915e-17	7.63415894763343e-16	Non significant
COPZ1	6487.47124734426	-0.242165952890822	0.0458149457554913	-5.28574134264464	1.25196691459484e-07	6.25146371186534e-07	Non significant
UGDH	7823.05347992126	-0.0948600736172083	0.10626921072856	-0.892639297561986	0.372050367374444	0.468133506002972	Non significant
DUS1L	7007.17528784344	0.155143261667772	0.0710043758026156	2.18498169886111	0.0288901884811937	0.0517787403872481	Non significant
SEC62	5908.42948933486	0.268772877287692	0.0512884458067341	5.24041766249821	1.60213562397792e-07	7.87977714382061e-07	Non significant
ABHD14B	6720.50329832232	0.51371014333236	0.0862198846088731	5.95814000056656	2.55124919026514e-09	1.68657685059354e-08	Non significant
SDCBP	7109.16739936787	0.268849088827615	0.0832333032459194	3.23006631171754	0.00123761509717703	0.00302017007988734	Non significant
SIL1	7184.14378690274	0.126829485712978	0.0871504351733765	1.45529377404329	0.145587949520778	0.213438489518897	Non significant
RNF10	6225.3970624863	0.0473815220594051	0.0379053306880616	1.24999627227439	0.211300909068228	0.292513996693073	Non significant
ATP6AP1	6867.07023366265	-0.156928815506146	0.0583662312163982	-2.68869194113833	0.00717325833227583	0.0149196281657727	Non significant
HUWE1	6306.76218062767	0.00185731303375535	0.0453059049532154	0.0409949439410444	0.967299926626035	0.975875280585485	Non significant
PERP	7029.41087630049	-0.38404301537262	0.095876449875768	-4.00560320986274	6.18594157522388e-05	0.000194132149395536	Non significant
BHMT	16439.9266848815	2.0178311261393	0.196202692503829	10.2844211788782	8.28382978471918e-25	5.62406148281872e-23	Up expression
GPC3	34550.4479021963	-0.859379318822042	0.215710772648165	-3.98394251836339	6.77812744833765e-05	0.000211384170377624	Non significant
F7	7927.23942837502	0.58824426601632	0.121621448257839	4.83668197051259	1.32024408046222e-06	5.57934448008598e-06	Non significant
MYDGF	6949.95691064257	-0.162245322836228	0.0730420574332551	-2.2212589368048	0.0263334283954326	0.0477369545470718	Non significant
ESYT1	6517.45501723143	0.345403044151345	0.0575689201329836	5.99981801557971	1.97538792987759e-09	1.32718079134705e-08	Non significant
IARS2	6572.85760166874	0.0953810282913635	0.0634112189581603	1.50416645285273	0.13253851322693	0.196766842006993	Non significant
RAB2A	6594.29933922605	-0.069837754645905	0.066387304311915	-1.05197455100418	0.292811225757467	0.384970164116848	Non significant
APOA5	11403.1191088617	1.10933836519016	0.172890056886719	6.41643819873931	1.39499541785365e-10	1.12210031961853e-09	Up expression
COX8A	6737.89790817082	0.0215268425092662	0.0716609120262418	0.300398667845355	0.763873079697037	0.822828083484213	Non significant
CHMP2A	7148.06171884253	-0.149905791823625	0.0836087924311418	-1.79294291263785	0.0729820527248489	0.117489060021451	Non significant
RANGAP1	7029.65742160037	-0.362156858158172	0.0765796996760192	-4.72914962699418	2.25462181551974e-06	9.13546153735007e-06	Non significant
RNH1	6377.48291483332	0.0536621012950289	0.0560822675435078	0.956846141311934	0.338644919045823	0.433724815725384	Non significant
PDXDC1	6143.67100143436	0.376379700259908	0.0595560896464767	6.31975172470335	2.61983866928988e-10	2.02029378892189e-09	Non significant
VEGFA	6845.85124235659	-0.201817979886462	0.0784756260612479	-2.57172819148903	0.0101192303716986	0.0203474436199288	Non significant
CDC42	6135.30737679599	-0.065028891388935	0.0429557748670344	-1.51385678852787	0.130062165769337	0.193586549424241	Non significant
ATP5MG	6537.14347986029	-0.135494351775295	0.0647600470353155	-2.0922522137979	0.0364159599495519	0.0636673210091735	Non significant
CAST	6134.56856888011	0.226647020389042	0.0531582390633081	4.26362920184619	2.01133112159329e-05	6.88932078885431e-05	Non significant
LTBR	6363.27241851451	-0.0846937234994149	0.0607174439981022	-1.39488288574964	0.163051158800521	0.234961203148508	Non significant
BCAM	9178.59378776112	-0.807487769317514	0.120045210985459	-6.72653046871918	1.73756277821313e-11	1.60387312760669e-10	Non significant
ANXA7	6123.53397810517	0.248709818437297	0.0466487222219494	5.33154621586339	9.73800305346224e-08	4.9588492855666e-07	Non significant
AGRN	8061.91243270203	-0.697928982103763	0.0980995106484963	-7.11450013858414	1.12319156414667e-12	1.2595979352406e-11	Non significant
SEPTIN2	6471.33278007339	-0.467459173093499	0.0591795432997985	-7.89899933369527	2.81151384751433e-15	4.70844834813577e-14	Non significant
GGH	10420.7209163343	0.0513750613000214	0.146827427441761	0.349900983727304	0.726413008737318	0.792649563161702	Non significant
PPP6R2	6576.20524440264	0.250449327614936	0.0674344434295928	3.71396744567821	0.000204035052660612	0.000582236577849095	Non significant
JUN	6668.06677610883	0.133608009522378	0.104009873976738	1.28457043945905	0.198942434032586	0.278056603817513	Non significant
TM7SF2	9231.87634139865	0.67411175293925	0.129898260958333	5.18953639537545	2.10818296994102e-07	1.01846924052543e-06	Non significant
SNRNP70	6803.22970620463	-0.253891680086506	0.0575530199923683	-4.41143974929853	1.02685529302327e-05	3.69853621592616e-05	Non significant
SUMF2	6454.94228681379	0.0430199065740683	0.0597643730094843	0.71982528064406	0.471632577472514	0.566812941234002	Non significant
ATP13A3	6309.04391682376	0.32917082082306	0.0709534019467807	4.63925353529853	3.49669868294249e-06	1.36878141072825e-05	Non significant
PSMB7	6557.9069386808	-0.0227364919344271	0.0714595019343636	-0.318173109509087	0.750353629197655	0.812209032999618	Non significant
TMEM259	6212.83071348799	0.198298705601581	0.0500575735790628	3.96141265793437	7.45076368538908e-05	0.000230555937528717	Non significant
RAN	6596.4259692285	-0.434432027419188	0.0554790641956388	-7.83055795402797	4.85709579738027e-15	7.83231277771887e-14	Non significant
METTL7B	7527.49641995356	0.396469835646147	0.114812101843877	3.45320597113772	0.00055396584726187	0.00145141899704035	Non significant
PIGT	6592.27323915567	-0.0264123739710086	0.0541716851943865	-0.487567884887317	0.625855947874721	0.707875689446263	Non significant
PARP1	6687.12294551767	-0.241235731224793	0.0591285016199375	-4.07985530861907	4.50637416214146e-05	0.000145021989936516	Non significant
AGPAT3	6303.21787933535	0.349387705512559	0.0613059581701593	5.69908237210496	1.20454018087801e-08	7.1500499857483e-08	Non significant
SLC22A7	14222.6263367962	0.960981699251555	0.193800067068245	4.95862418310285	7.0994151881735e-07	3.14014110988285e-06	Non significant
CCT6A	6649.39812142053	-0.380549747743499	0.0499040151297965	-7.62563386440386	2.42838166539648e-14	3.51931261610947e-13	Non significant
CLPTM1L	6457.29868069882	0.0947129133656916	0.0627138227619264	1.51023983540662	0.130982237440865	0.194725568296224	Non significant
ACTR2	6097.72876959517	-0.127136054444252	0.0487911330500431	-2.60572047617451	0.00916812473981607	0.0186341082694442	Non significant
AKR1C4	10846.3093909997	0.484890721298001	0.167105381716997	2.90170619471247	0.00371136442154246	0.00821851250426442	Non significant
PSMB2	6297.43909546498	-0.033197150579591	0.0598348008843015	-0.554813421102246	0.579022286189488	0.666095821476672	Non significant
HAO1	8567.37502768052	1.3077196748949	0.137399117897821	9.51767154624244	1.77102694223297e-21	7.43831315737849e-20	Up expression
NUDC	6583.32289238867	-0.0730909581397326	0.0762425528670583	-0.958663572915494	0.337728255012403	0.432832618559897	Non significant
CTTN	6577.29297649903	-0.298195905899543	0.0576638831023438	-5.1712768869605	2.32499758066113e-07	1.11415264051814e-06	Non significant
ANXA11	6471.4426389581	-0.285757046541288	0.057920655384035	-4.93359484015874	8.0729814464684e-07	3.53672063442166e-06	Non significant
ILF3	6525.80994070496	-0.3398861633703	0.0440371738157652	-7.71816476670947	1.18016581585396e-14	1.79526433273571e-13	Non significant
C1RL	5959.3006265775	0.592659532688615	0.0824137729735566	7.19126805271707	6.41923130397293e-13	7.49056590343482e-12	Non significant
HNRNPL	5991.72245276893	-0.213219794469227	0.0303635035455798	-7.0222395168975	2.18339813547147e-12	2.33357999291133e-11	Non significant
MTSS1	6702.45382009877	0.402389349755307	0.0811723695280363	4.95722069091903	7.15087351723714e-07	3.15997735419625e-06	Non significant
SUCLG2	6171.71626440407	0.658947746190573	0.0781534284855229	8.43146307154824	3.41370022405216e-17	7.65296509891168e-16	Non significant
PYGL	6864.43456779298	0.722460959456856	0.0939949613161382	7.6861668895949	1.51608716592341e-14	2.26305128614851e-13	Non significant
SLC7A2	8511.13625113045	0.743369620423518	0.148020766331118	5.02206304459079	5.11193968802291e-07	2.31944436423717e-06	Non significant
COX7B	6867.39313387214	0.0697825020869803	0.0841210703023041	0.829548433421072	0.406794142258991	0.503056476672982	Non significant
NAMPT	7372.28971463033	0.547626122954553	0.122902516925832	4.45577630672145	8.35901576078874e-06	3.0572965817467e-05	Non significant
RAB5B	5875.06969117013	0.111917687720276	0.0367064300494878	3.04899407459096	0.00229609010366392	0.00530061449935861	Non significant
CDC42EP1	6926.41960200347	-0.523932834108374	0.091304965377319	-5.73827318090769	9.56467490868165e-09	5.77651253393162e-08	Non significant
CSTB	7115.29755613856	-0.314242501633978	0.0832261525354834	-3.77576629533608	0.000159516502025739	0.000463931527979933	Non significant
ISOC2	6834.95710014703	0.184988503249996	0.0951433403937449	1.94431373214807	0.0518576296916129	0.0870473859921447	Non significant
IDI1	7178.10726391818	0.281866697966758	0.0933407745010077	3.01975957960061	0.00252975409555628	0.00580025552869654	Non significant
MIA3	6466.9072583075	0.458364246335128	0.0751004621130903	6.10334788146708	1.03869423679594e-09	7.28271139436497e-09	Non significant
BHLHE40	6553.57969916414	0.214890150319168	0.103906185355724	2.06811701905415	0.0386290207089256	0.0671142375064997	Non significant
VAT1	7232.21901725151	-0.414486757150679	0.0886802550304182	-4.67394638195962	2.95466499747891e-06	1.17332309919826e-05	Non significant
TCEA3	6627.04869621897	0.335149310882772	0.0903746308856669	3.70844458891091	0.000208536281185443	0.000593851292632235	Non significant
SRSF5	5761.35431203318	0.235232627156553	0.0475749885119111	4.94445998862741	7.6355221153676e-07	3.35676430303633e-06	Non significant
PSMD3	6146.04406606948	0.142683209920332	0.0488798137511588	2.91906206203474	0.00351086318380242	0.00782527591554844	Non significant
COMT	6651.87064352155	0.188384301828279	0.102135168471081	1.84446067547849	0.0651160317445319	0.106417487973112	Non significant
BST2	9367.23826231343	0.474546414856069	0.147006790177639	3.22805779435521	0.00124633790739684	0.00303804399336696	Non significant
STARD7	5904.32861887547	-0.0281179660096326	0.0413034454258223	-0.680765629107873	0.496019801638009	0.589528276775925	Non significant
TFG	6038.70260696686	0.127196578059286	0.040293880042494	3.15672201151004	0.00159553375565581	0.00381224412044217	Non significant
CRYL1	6754.47235119613	0.791193265259651	0.0993758528052216	7.96162491113816	1.69794533510879e-15	2.9403983781471e-14	Non significant
NNT	6616.3468634867	0.667508668799706	0.0949464006865079	7.03037359998166	2.05981251507884e-12	2.21736033717811e-11	Non significant
MYO1C	6351.34899461093	-0.331117005181982	0.0676518733334933	-4.89442477889302	9.85936777296173e-07	4.25458958176669e-06	Non significant
OXA1L	6114.51266133958	0.0737092869395798	0.0498377654930573	1.47898458549166	0.139144434628615	0.205276479952753	Non significant
LGALS4	17033.6010856724	0.325462343490601	0.200412806519852	1.62395981146226	0.104384385986246	0.160247835568786	Non significant
GOLPH3	5894.51613640467	-0.150311067863293	0.0606779293780646	-2.47719507577052	0.0132419504198192	0.025900387768518	Non significant
HMGB1	5817.17578244079	0.0807676922231055	0.0466793339950942	1.7302665935978	0.0835826551989486	0.132387214603955	Non significant
LRRC59	6206.46263992319	-0.0913526615537872	0.0540693430592572	-1.68954635630896	0.0911147761212224	0.142653362142621	Non significant
HSDL2	6267.84470630421	0.490479813575669	0.0823788824351326	5.953950807258	2.61745508170506e-09	1.72557080117483e-08	Non significant
AIG1	6015.94506149076	0.375886605144399	0.078612190352827	4.78153074551601	1.73965389534481e-06	7.20149814497664e-06	Non significant
RBM39	6001.6419226328	-0.161463574043028	0.039946596460269	-4.04198575975353	5.30004520147769e-05	0.000168341946072453	Non significant
CCDC47	6078.13239182041	0.312565953253635	0.057588478262721	5.42757792327306	5.71239298842286e-08	3.02023822206481e-07	Non significant
CMBL	7758.895138306	1.10907304173217	0.123783783987171	8.95976036608409	3.25384770037947e-19	9.90144253797432e-18	Up expression
ATP6V0B	6626.74398307638	-0.267320152779744	0.0769149445498467	-3.4755294220683	0.00050984606227705	0.00134618287441133	Non significant
ADIPOR2	5987.9989684219	0.452307506497791	0.0700988871666146	6.45242064146786	1.10077529753061e-10	8.99361643090136e-10	Non significant
LRPPRC	5936.05932974933	-0.0923993592723548	0.0483027217354791	-1.91292241829276	0.0557579851287818	0.0927927805437066	Non significant
DGAT2	7810.60478563494	0.715109345679273	0.130757916645254	5.46895640452397	4.52693067846455e-08	2.4371387554392e-07	Non significant
SPATS2L	6113.36732181829	-0.196465406015222	0.0603809483170522	-3.25376482965469	0.00113886516862761	0.0028029453964843	Non significant
EIF3G	6436.84763274217	-0.122577062059469	0.0702041331536941	-1.74600919565687	0.0808093539657	0.128471390438551	Non significant
GPS1	6427.29371268835	0.174373700672495	0.065981084533297	2.64278318408813	0.00822276715049519	0.0168974204554863	Non significant
ACTN1	6282.30159419936	-0.246133601262971	0.0726871928406496	-3.38620314864221	0.000708669013921268	0.00182379626262012	Non significant
ATP5PF	6098.6430793421	0.261451613179998	0.0731946957831895	3.57200218379821	0.000354262456716902	0.000964695099204709	Non significant
MCCC2	5839.06775720298	0.511030605022412	0.0650623057348066	7.85448039768784	4.01432847463121e-15	6.57535448161321e-14	Non significant
RAD21	6443.56377053443	-0.311658060785488	0.0647333969488972	-4.81448642393233	1.47578935732723e-06	6.20049473653413e-06	Non significant
SNRPB	6981.23082801487	-0.570914671686622	0.0724119610229812	-7.88425922487354	3.16406849843435e-15	5.26199784102882e-14	Non significant
PROX1	6547.45424895431	0.519231941387172	0.0975828060721832	5.32093677448761	1.03234278990955e-07	5.23465478320781e-07	Non significant
CDC37	6100.59245350588	-0.00591283561339493	0.0478703830513674	-0.123517616457135	0.901697225191898	0.928711254473715	Non significant
HSD17B10	6237.21992681133	0.690276371914204	0.0793039426133509	8.70418732243452	3.198583748723e-18	8.28166353488433e-17	Non significant
CDV3	5714.57883227491	0.0279328348932103	0.042743594305448	0.653497567228456	0.513435557276954	0.60619944408896	Non significant
REPIN1	6336.87978588404	0.0512725775564007	0.0562633183143205	0.911296722137175	0.362139053056788	0.457977408580786	Non significant
RETREG2	5968.41580857185	0.0602897638557585	0.0464122464227462	1.29900551045534	0.193942038086817	0.272412532396776	Non significant
PAICS	5826.20178582225	0.228132920712457	0.0537580426056838	4.24369842454674	2.19865783692491e-05	7.48057018605231e-05	Non significant
PRPF6	6243.4485963402	-0.195896056137962	0.0595565028082749	-3.28924713340865	0.00100455776610177	0.00250020011396584	Non significant
PSMD8	5979.2522277319	-0.0826367955020372	0.0529638329560768	-1.56024953047806	0.118700924973168	0.179062915352151	Non significant
COL1A2	12374.8781101182	-1.14753342739813	0.161730662268169	-7.09533622941195	1.29037378654324e-12	1.43030393092812e-11	Down expression
CAPN1	6067.3976514582	-0.0867610252557145	0.0585860246789369	-1.48091674987648	0.138628759000784	0.204604130595402	Non significant
BNIP3	6074.41194931907	0.360242954663781	0.0773376063198852	4.65805669202816	3.19208316519453e-06	1.25798818406693e-05	Non significant
MAGT1	5944.34252074689	0.210900192655654	0.0604956429327883	3.48620466584622	0.000489926019158685	0.0012973132416459	Non significant
DYNLL1	6263.29969653935	-0.329407722689239	0.0557001931443678	-5.91394219828746	3.34015141776856e-09	2.16439638237074e-08	Non significant
CDO1	8439.56814514821	1.103228895445	0.140191499871221	7.86944213064574	3.56226142445739e-15	5.88733910938331e-14	Up expression
LONP2	5903.65349923974	0.706442877335473	0.0746507955249835	9.46330005417084	2.98374682221151e-21	1.20856917893577e-19	Non significant
SLC12A7	6496.75064149698	-0.0320408599792964	0.0693198760272584	-0.462217502620708	0.643925353004097	0.723825403861332	Non significant
TTC39C	7211.40842802632	0.541224205408918	0.111425054628242	4.85729360613424	1.19001073903801e-06	5.06390253588505e-06	Non significant
NRDC	5816.22777786529	0.0756726590100766	0.0461470184637351	1.63981686204808	0.101043251111083	0.155859524627422	Non significant
SEM1	6821.82309146232	-0.238231153363155	0.0877661243711746	-2.71438616060615	0.00663987167877332	0.0139327116848999	Non significant
HJV	10575.1497953481	0.658203744837177	0.163698698879112	4.02082453522277	5.7994791793146e-05	0.000182964955019486	Non significant
FKBP4	6281.89334005915	-0.340664380970078	0.0726516981990054	-4.6890078197063	2.74532898894253e-06	1.09620504891811e-05	Non significant
SAT2	6487.96355630384	0.173267144883231	0.10133877401431	1.70978134054359	0.0873063147356969	0.137555795724795	Non significant
SEC61B	6155.00108476545	-0.0256181923008481	0.0711990321930803	-0.35981096247735	0.718988504642584	0.786595279433642	Non significant
GRB2	5740.41346821483	-0.0570726137545535	0.038504051516885	-1.48224956871164	0.138273901674751	0.204168656300476	Non significant
SMG5	6794.21044840697	-0.345062102703998	0.0669865335196097	-5.15121599183789	2.58802917776421e-07	1.23057543354972e-06	Non significant
TXNRD1	8704.77282040025	-0.123994851344242	0.125948247957549	-0.984490482043343	0.324874408999637	0.419236925658693	Non significant
SLC2A4RG	6397.16211786592	0.288504019193587	0.082355958337673	3.50313474600918	0.000459816794661561	0.00122382244780287	Non significant
ACSM2A	9758.45642230144	1.53635308998447	0.155711422306151	9.86666917063911	5.80606132449304e-23	3.04283450729681e-21	Up expression
ZYX	6523.05655440873	-0.293848694206498	0.076956920967498	-3.81835305404958	0.000134345569402236	0.000396222438303669	Non significant
SCAP	5933.6289083632	0.220400873549903	0.0552087916024181	3.99213362859131	6.54814536933051e-05	0.000204799866557074	Non significant
PRDX4	6101.03589276099	0.0194052324150786	0.0842060603741389	0.230449356362933	0.817742612187122	0.866197360752692	Non significant
EEF1D	6580.36676644843	-0.36040747404172	0.0797621967112375	-4.51852492662031	6.22719432238507e-06	2.33514010031608e-05	Non significant
PEX19	5896.38696041166	0.475841163418506	0.0610922681024978	7.78889339351686	6.75986104518569e-15	1.07197849540708e-13	Non significant
MSRB1	6194.04594804142	0.368469051408712	0.085220824296891	4.32369734098142	1.53435761147448e-05	5.36632199605108e-05	Non significant
OGDH	6215.04994347155	0.210066883719956	0.073408161055299	2.86162847154978	0.00421470649373703	0.00923217743238565	Non significant
CDKN1A	7111.68309448688	0.258737839406373	0.116518990188281	2.22056369513917	0.0263805270622523	0.0478064894389021	Non significant
CYP2D6	11468.3989499677	0.949862457446784	0.170810273781886	5.56092111098482	2.68354489915335e-08	1.50145128956397e-07	Non significant
OCIAD1	5545.45826232673	0.174998096343706	0.0476923459399814	3.66931198066736	0.000243204132641221	0.000683698841566814	Non significant
MORF4L1	5562.81415536545	-0.183335840843003	0.0373919047559726	-4.90308910550266	9.4341163192543e-07	4.08435709778151e-06	Non significant
TBC1D9B	5843.28184115955	0.204065110516533	0.0536537434512485	3.8033713472752	0.000142740138325036	0.000419066809053034	Non significant
G3BP1	5705.99911525864	0.146341119023455	0.0500478921359083	2.9240216276453	0.00345540737687024	0.00770886160310354	Non significant
SARS1	5880.67102110118	0.0204775242882419	0.0639009521995248	0.32045726367743	0.748621722140194	0.810811779547082	Non significant
TKFC	7794.00490978131	1.02561750837446	0.131764121769159	7.78373880995671	7.04120505782703e-15	1.11437561901954e-13	Up expression
FKBP1A	6149.38631052545	-0.474823569518901	0.0594635238351096	-7.98512329736078	1.40381920061173e-15	2.45776346199407e-14	Non significant
TM4SF5	11062.7198249078	-0.512155388559532	0.165369720731822	-3.09703243310235	0.0019546848642546	0.00457657087155447	Non significant
TCP1	5937.50706698943	-0.290365503239752	0.0597844978064928	-4.85686948779919	1.19256140892927e-06	5.07385304443503e-06	Non significant
HERPUD1	5770.11207634393	0.274272958664605	0.0729579819443649	3.7593276479845	0.000170370597799747	0.00049208563526932	Non significant
NCSTN	6023.79907049947	-0.0482881827395849	0.0596027943688786	-0.810166423418538	0.417844532361857	0.513691477667763	Non significant
PBXIP1	6076.93861863229	0.0439750672970154	0.0650144098035918	0.676389548561063	0.498793351161364	0.592012093670438	Non significant
ABCC6	6330.03242473758	0.90478967839283	0.0904195332417186	10.006573203315	1.42606791838342e-23	8.29201243638125e-22	Non significant
HSPA4	6076.91675275665	-0.200783185756752	0.0580033535029982	-3.46157891968046	0.000537016645157909	0.00141168449961321	Non significant
STAT6	5913.13903856131	0.232960339743059	0.0688138736066139	3.38536878587617	0.000710826845722594	0.00182895563728236	Non significant
CNN3	6149.74529540995	0.309696856691587	0.0754650726516174	4.10384361678541	4.06342186566182e-05	0.000131760726927525	Non significant
ATOX1	7282.72091824847	0.393703825116036	0.104708000683212	3.76001664196764	0.000169902054084855	0.000490969684222475	Non significant
SYNGR2	6202.86467202354	-0.410456941995544	0.0666396152433618	-6.15935341908251	7.30425530766179e-10	5.25141676722327e-09	Non significant
TNS3	6154.80212835219	0.171107657174935	0.0812479488008092	2.10599356291971	0.0352049115045495	0.0618213663851661	Non significant
ADRM1	5866.98246469642	-0.0798461406618901	0.0588263590812008	-1.35731909825788	0.174679841578918	0.24916431025743	Non significant
SUCLG1	5798.08035499432	0.316151360138038	0.0663391521281098	4.76568285840475	1.88215110648198e-06	7.75110238543965e-06	Non significant
AKT2	5582.7152004487	0.27387861177578	0.0543705041424795	5.03726452596565	4.72231956542431e-07	2.15823279737063e-06	Non significant
NDUFA1	6595.24020715086	-0.0107244336730731	0.0856380550958458	-0.125229766849216	0.900341652197262	0.92778943573844	Non significant
PLOD3	6430.76387008134	-0.151890932560788	0.0682386934372209	-2.22587691689213	0.0260224269165601	0.0472269105750268	Non significant
EIF2S3	5752.339725776	-0.254563053818135	0.0519906530676088	-4.89632345043061	9.76462947448768e-07	4.21675307519528e-06	Non significant
ATP5PB	5557.13664574481	0.099433342337252	0.0522117687054956	1.9044239412404	0.0568549936232681	0.0944474237181191	Non significant
ECI1	6171.85136204154	0.307179481000251	0.086136315959377	3.5662017533362	0.000362192576047407	0.000984270887239134	Non significant
KHSRP	5709.38172375503	-0.147347450230962	0.0482595232658131	-3.0532305389627	0.00226391940584361	0.00523342483660772	Non significant
UBXN6	5563.01739668073	0.259997754538024	0.0573102092359531	4.53667432040915	5.71482546128447e-06	2.15925531816247e-05	Non significant
MRPL24	6748.49630476743	-0.0972887351924819	0.09005265999619	-1.08035381960508	0.279984651934497	0.370696576838262	Non significant
AIFM1	5894.0391109796	0.353043776693332	0.0759721915835171	4.64701319436371	3.36775632591606e-06	1.32133706578135e-05	Non significant
SEC16A	5693.04854511141	0.0467983071432334	0.0594436643566747	0.787271573004543	0.431122906847829	0.527087288476463	Non significant
RNF130	5430.73892222389	0.354981163027718	0.0598348206560846	5.93268533498345	2.98019678078082e-09	1.94691486102161e-08	Non significant
RPS26	6527.6887486917	-0.240768044090744	0.0926972307329718	-2.59735962106907	0.00939435110670826	0.0190485493592495	Non significant
DAD1	5847.25921322733	0.023167357635841	0.0580738576646578	0.398929200977466	0.689945372170203	0.762218680848905	Non significant
APEH	5683.14768044353	0.389532329538534	0.0555465498384091	7.01271871379456	2.33731068951064e-12	2.47813002918923e-11	Non significant
RGN	6947.90801879752	0.884171831238462	0.120865172529173	7.31535654760309	2.56698878948137e-13	3.1785439425402e-12	Non significant
TMED5	5666.50987123311	0.258638019558394	0.065792305384494	3.93112869425838	8.45479963315959e-05	0.000258942460122066	Non significant
NAXE	6353.44436627311	-0.203396825040427	0.0740618037508861	-2.74631206288968	0.006026940564121	0.0127529507350242	Non significant
NAPRT	6944.86277806712	0.12214654185611	0.108205622646133	1.12883729023554	0.258966478658732	0.347430579182977	Non significant
DYNLL2	5439.07004002938	0.343103766653792	0.0492591582521035	6.96527871828058	3.27754211660444e-12	3.39812154024351e-11	Non significant
WWP1	5918.77455606194	0.0560929398966834	0.0777516566221272	0.721437231482988	0.470640546511633	0.565905297133836	Non significant
NFKBIA	5671.92010368091	0.339590173565814	0.0734849699932338	4.62121946293346	3.81490947063873e-06	1.48169521419347e-05	Non significant
USP9X	5427.66395644373	0.260726167662406	0.0556821170872971	4.68240399792354	2.83529985355039e-06	1.12967649049929e-05	Non significant
BRI3	6299.80681160105	-0.17008011544825	0.0864569772554863	-1.96722255215622	0.0491575591559788	0.0830635189641223	Non significant
TMEM230	5522.14872997528	0.131843226191062	0.0518670823246718	2.5419441441831	0.0110237788611197	0.021981332267254	Non significant
PPIF	5686.68763301857	0.147493739570239	0.079401761264523	1.85756256815098	0.0632311582870727	0.103670295056563	Non significant
ST3GAL1	7133.11719747147	0.848101339362788	0.117057605728233	7.24516219246602	4.31922014056012e-13	5.17916321721554e-12	Non significant
SON	5421.75696150287	-0.0251377398856159	0.0492858938637541	-0.510039240743137	0.610023970642873	0.694075073815624	Non significant
ARPC2	5557.93511524744	-0.295568292727294	0.042295810237873	-6.98812225289003	2.78589589797204e-12	2.9226224833071e-11	Non significant
LINC00261	6190.52670662862	0.938443789303431	0.103478801039158	9.06894726146186	1.20172435372435e-19	3.93408337058965e-18	Non significant
GLO1	5790.00454756399	0.18460979474919	0.0701179241825307	2.63284740530273	0.00846723796410897	0.0173467683554459	Non significant
SUPT5H	5671.19294372091	-0.284192245992426	0.0462626957272561	-6.14301094056203	8.09717038481985e-10	5.77630381660969e-09	Non significant
NPLOC4	5941.2813607146	-0.00476298612177026	0.0528995268163212	-0.0900383502164094	0.928256739512202	0.947930927308034	Non significant
PTPA	5679.15236472388	-0.191239807615104	0.0661485311651208	-2.89106657769511	0.00383936774365654	0.00848074778980534	Non significant
ILF2	6008.93224757315	-0.320050590563521	0.0526256164671275	-6.08165019336999	1.18951864974043e-09	8.26409168392818e-09	Non significant
RPS10	6878.28219019688	-0.548859822714258	0.0954450535690022	-5.75053187347691	8.89631292651108e-09	5.39878329907978e-08	Non significant
MASP2	9508.86769195138	0.733873264881368	0.164923484976142	4.44978024195602	8.59581995392082e-06	3.13622756120305e-05	Non significant
MTTP	7800.0247738073	1.11780372523897	0.138877371059457	8.04885430010346	8.35726661259609e-16	1.51879815595301e-14	Up expression
SPCS1	5823.34212784343	0.246215485088574	0.0642862306068747	3.82998789576323	0.000128149562399643	0.000379541237108275	Non significant
KLF6	5825.1746277303	0.278293229693363	0.0983820333300028	2.82869971552513	0.00467375293865911	0.0101272416110323	Non significant
AZIN1	6058.04205771919	-0.263119860808941	0.0790336455488872	-3.32921326077746	0.000870916900947084	0.00219989135385619	Non significant
AGPAT2	6676.403891261	-0.436798887056578	0.118565834419488	-3.68401984598003	0.000229584354139918	0.000648918615639947	Non significant
OPTN	5856.20388136832	-0.0878233530341933	0.0642370993636538	-1.3671749488098	0.171570475483062	0.245388187389683	Non significant
SNX3	5496.66410075809	-0.0935704510374981	0.0536963522404523	-1.74258487091432	0.0814061546234145	0.129338554372611	Non significant
CHPT1	5805.5527366085	0.636804323310308	0.070805748532808	8.9936811135503	2.39085447545873e-19	7.40111920395244e-18	Non significant
UHMK1	5690.1263914575	0.175635482563398	0.062354328767545	2.81673279201131	0.00485148700918751	0.0104772127729589	Non significant
ZFP36L2	5679.37126908602	-0.0697913341294083	0.0736724616421227	-0.947319155269066	0.343476172830513	0.43882707920404	Non significant
RAB1B	5328.90237686718	0.0156311478423047	0.0412928879310815	0.378543343066569	0.705027001830234	0.774725735228018	Non significant
PLXNB1	5913.81252131712	-0.17877799242669	0.0750520092285116	-2.38205471464945	0.0172163392285496	0.0327318157387989	Non significant
PTOV1	6009.64063995091	-0.351343765435844	0.0719874361488157	-4.88062617912284	1.05749527341449e-06	4.5404279633596e-06	Non significant
KLHDC3	5943.82749586414	-0.0752424120575343	0.0692099915164083	-1.08716112238933	0.2769656091235	0.367391436880184	Non significant
ALDH1B1	6199.9189436031	0.827291577818103	0.107561688468198	7.69132197160238	1.45622457009768e-14	2.1846110970618e-13	Non significant
PAPOLA	5305.19456945638	-0.0569461138579413	0.0419398842222019	-1.35780331572293	0.174526102549007	0.249019332420811	Non significant
FBXO7	5480.10984541934	0.637257360457256	0.0576889337975536	11.0464402530573	2.28080455228371e-28	2.59555558049886e-26	Non significant
HAAO	6644.62358458191	1.28482811749222	0.112827662921813	11.3875275284447	4.82486578019882e-30	7.39132323174304e-28	Up expression
LAMC1	6971.37078419124	-0.630860682016254	0.0896013629964762	-7.04074872210442	1.91209560252423e-12	2.06672368652754e-11	Non significant
AK3	5457.21659175173	0.51126221159902	0.07789990733089	6.56306572262489	5.27125996266438e-11	4.52781156835945e-10	Non significant
ABCC2	7266.79787349917	0.394161444831287	0.128194486867886	3.07471447845881	0.00210704161191414	0.00490254896714285	Non significant
PHB	5687.97404377654	-0.0233505809896061	0.0615494612867066	-0.379379128613907	0.70440634714109	0.774257330695326	Non significant
ZFP36	5559.13184083944	0.0637678113329669	0.105486384304987	0.604512248221517	0.545503128517827	0.635861563033802	Non significant
DST	5788.31025111582	0.0960722671511244	0.0820332570239795	1.17113803153081	0.24154329898935	0.327530739857438	Non significant
PABPC4	5541.99748270903	-0.414152202015927	0.0547932164820329	-7.55845757205604	4.07877009863343e-14	5.74667191699587e-13	Non significant
MAGED2	5934.21013044557	-0.209632396933342	0.0634461151059668	-3.30410138718843	0.000952813670424397	0.00238532800081733	Non significant
SNHG29	6679.9201858115	-0.688778339162128	0.0987940483825435	-6.97186065799316	3.12776274508055e-12	3.25412599398933e-11	Non significant
UPB1	8794.44064195087	1.12607678136302	0.155286696253408	7.25159854985522	4.11881168305748e-13	4.95626191347974e-12	Up expression
PICALM	5173.52507445891	-0.00717063366124214	0.0446939582393817	-0.160438545694165	0.872535627799805	0.906917903321144	Non significant
MFN2	5291.86566080883	0.387714493327534	0.0590824656151442	6.56225987339556	5.29983449073381e-11	4.54777180106128e-10	Non significant
NDUFS1	5188.88123168065	0.307568908140279	0.0542562323772014	5.66882171253603	1.43782886162854e-08	8.43220469575435e-08	Non significant
HYAL1	6037.40486576293	0.695898017425753	0.0992106182422652	7.01435017496231	2.31020134615846e-12	2.45047455705703e-11	Non significant
LAP3	5738.09281200442	0.623111902531736	0.0902044122432792	6.90777631643137	4.923094128716e-12	4.94960469028418e-11	Non significant
DAP3	5772.10112438581	-0.0703800011239876	0.0559723724375015	-1.25740607480188	0.208606630627258	0.289354069228058	Non significant
PTP4A2	5271.55022324005	-0.0797856845851661	0.0498147251040287	-1.60164859724808	0.10923333792498	0.166557666670782	Non significant
TAX1BP1	5512.13474770348	0.100429115316526	0.0495077980380188	2.02855144636817	0.0425039982279622	0.0730552754352589	Non significant
TSC22D1	6507.35615574646	0.402545897996674	0.110489379965134	3.64329945668714	0.000269165380683279	0.000749535570679213	Non significant
ALDH5A1	5961.70920162445	1.02775313599157	0.0904139961669864	11.3671906957127	6.09167595246112e-30	9.21385265265291e-28	Up expression
ARCN1	5113.45375879171	-0.0344719067552111	0.0437349021124984	-0.788201301252253	0.430578968111658	0.526530019952536	Non significant
TAF15	5309.56397267002	0.0192884833314397	0.0417698603932174	0.461779932943511	0.644239142758207	0.724075955116194	Non significant
ITGA1	5416.3206344183	0.239631715709081	0.0690183719175068	3.47199896276164	0.000516598332781162	0.00136145422990783	Non significant
JAK1	5256.77376615432	0.140689150540147	0.0604900117728693	2.32582448600628	0.0200279158148325	0.0374366157327234	Non significant
MAP2K2	5961.51291679398	-0.282070366248616	0.0709764974525635	-3.97413758599648	7.0634725184588e-05	0.00021970957470536	Non significant
UBL5	5877.53577255908	-0.0694374974889304	0.0766328114998237	-0.906106615820694	0.36487942394528	0.460955144761025	Non significant
ATP5MF	6243.89903468574	-0.302154292687874	0.0848762460408291	-3.55993940333465	0.00037094037900519	0.00100631124602636	Non significant
TMEM248	5111.53128207343	0.0700366812159041	0.0354311552310271	1.97669764813575	0.0480758168200269	0.0814025698147232	Non significant
SUPT6H	5212.00234727232	0.0564520164359156	0.040613573150844	1.38997906503438	0.164535234593008	0.236728659620933	Non significant
TOB1	6378.36741684942	0.752956294803578	0.101661921485321	7.40647317896992	1.29702459382105e-13	1.68733226690993e-12	Non significant
CIB1	5583.95781746848	-0.0905625379365922	0.0726441268439865	-1.24666014819186	0.212522137086505	0.293915163894288	Non significant
ECE1	5145.80709948202	0.0825942438046791	0.0635650082780837	1.29936652321898	0.193818174629038	0.272270558269736	Non significant
MKNK2	5468.14212816585	0.0641111694144873	0.0646764833813939	0.991259358311538	0.321558952708487	0.415766696522612	Non significant
PCCB	5614.53984281363	0.67250497419575	0.0819658336162322	8.20469876930001	2.31169760628597e-16	4.55065481013362e-15	Non significant
DCAF6	5295.57623638081	0.318705532553817	0.0557357928600037	5.71814836032452	1.07691099045184e-08	6.44689850947346e-08	Non significant
YIF1A	5547.60416154388	0.1636564407803	0.0697306245299855	2.34698085501765	0.0189262272357614	0.0355860722643766	Non significant
CCT4	5476.75113090706	-0.194610194554662	0.0516854706978572	-3.76527855753339	0.000166363508602499	0.000481968132935206	Non significant
NDST1	6014.44100223833	0.22312283479154	0.073408765857886	3.03945764765327	0.00237004523582014	0.00545605828394469	Non significant
EPS8L2	5642.93486705506	-0.124742555526986	0.0743300807055526	-1.67822440582481	0.0933032989844904	0.145564841306394	Non significant
RBM3	5959.68078818437	-0.387919449065083	0.0640555273000661	-6.0559871320376	1.39559158751317e-09	9.58661907398384e-09	Non significant
CTDSP2	5439.25615039357	-0.0314368134783426	0.0586425596921523	-0.536075056125996	0.591906678574866	0.678143240713662	Non significant
CYP2A6	34853.7693601746	2.89074559951457	0.252714718851848	11.4387702174532	2.67652445430212e-30	4.44191537561889e-28	Up expression
MBNL3	7957.2384577277	-0.08147838625264	0.140681144491322	-0.579170624089327	0.562474050122261	0.650944544785559	Non significant
TNKS1BP1	5140.51252717183	0.142153244942884	0.0560730398333587	2.53514425765652	0.0112401028018614	0.0223567188313678	Non significant
SLC25A13	5468.53120858612	0.531987919011793	0.0786289950213854	6.76579827666758	1.32576156898923e-11	1.24540290785003e-10	Non significant
RDH11	5535.58495371491	0.336480012719928	0.0776624519637562	4.33259579387163	1.47361510700656e-05	5.17052618224091e-05	Non significant
SELENOF	5165.87590499199	0.0786408955874056	0.0474747676049797	1.65647773658942	0.0976251100037142	0.151349002845849	Non significant
DDT	6071.86326543111	0.419637891140927	0.106778752446107	3.92997559465518	8.49544839824643e-05	0.000260120724947205	Non significant
PRKACA	5472.85819027843	-0.108452609196048	0.0756466955810951	-1.43367279116355	0.151665660282948	0.220992985149801	Non significant
NDUFB11	5912.07568087081	-0.163464189937865	0.0880997186708526	-1.85544508432064	0.0635326943637507	0.104100399719226	Non significant
MAPKAPK2	5661.00487642205	-0.0627767756597794	0.0636763089180272	-0.98587334483527	0.324195268477968	0.418563939820987	Non significant
MET	5939.24386102328	0.322034251579266	0.0904714270176624	3.55951334244342	0.000371542657746099	0.00100761761629781	Non significant
RAF1	5166.5039643387	0.151613552160919	0.0485216444672005	3.12465815669967	0.00178011797955314	0.00421030340016071	Non significant
HTRA1	7039.32167329831	0.0301510980666156	0.124391603742786	0.242388530732036	0.80847912059998	0.858661351794924	Non significant
HSPA1A	7352.60387445087	-0.0381044050702503	0.120129032092663	-0.317195638776629	0.75109515894678	0.812754000838132	Non significant
ELL2	5758.92914693789	0.344144671533198	0.0955223375224993	3.60276643619759	0.00031484841223679	0.000866748917824537	Non significant
PON3	6463.43158417605	1.21337600060603	0.121001348566874	10.0277890699328	1.15064203083896e-23	6.7729170573866e-22	Up expression
CCNI	5047.84805592358	-0.0501584578717247	0.0628993877655362	-0.797439524510086	0.42519581220455	0.521147272544074	Non significant
CLTA	5652.84232513524	-0.385798328926899	0.0636533329906455	-6.06092895376894	1.35337606767695e-09	9.30733273822839e-09	Non significant
CEBPB	5725.62429664315	0.287826632314298	0.0919244060073953	3.1311231131713	0.00174139142262737	0.0041265019551759	Non significant
PPP1CB	5077.54960525301	-0.0562761776602188	0.0439280359538908	-1.28109933526938	0.200158777318253	0.279583520974435	Non significant
SDHB	5170.86437316463	0.519531120752765	0.0718709741246649	7.22866396455966	4.87768681067929e-13	5.78496076434808e-12	Non significant
CRTAP	5772.69029364665	-0.0356580037658673	0.0753121252953817	-0.473469625588351	0.635878166357501	0.716599850024124	Non significant
FADS2	10550.0608490822	0.473148020573149	0.169045368471207	2.79894104672698	0.00512704972250703	0.0110096355708934	Non significant
COPB2	5115.09681390569	0.0431317712042252	0.0429483574742048	1.00427056448272	0.315248217680098	0.409001189257274	Non significant
OST4	5428.81208568519	-0.144022928880262	0.0619164256842417	-2.32608596650496	0.0200139650475574	0.0374134650114618	Non significant
HADH	5537.12246004544	0.896042624064158	0.0839679439214633	10.6712464568889	1.38752435227251e-26	1.20141510763074e-24	Non significant
CAPRIN1	5243.87430876836	-0.18157768473651	0.0441754188096496	-4.11037834228403	3.95011356946895e-05	0.000128400182376454	Non significant
RER1	5223.8554669675	0.22067144460399	0.0600393723878081	3.6754455589346	0.000237434670298977	0.000668734678939889	Non significant
PPA1	5435.83058156367	-0.273006387314203	0.0678995054249039	-4.02074191271017	5.80151380561029e-05	0.000183004985383414	Non significant
FLOT2	5550.02836374001	-0.252484017995999	0.0706392621931887	-3.57427314721224	0.000351202152832784	0.000957343338473579	Non significant
PLS3	5316.3800829147	-0.00545766158160102	0.0741871849303606	-0.0735660961758303	0.941355649343302	0.957746915918354	Non significant
SYNPO	5512.03165281376	0.121604491429328	0.0825989895223179	1.47222734966353	0.140959494232674	0.207505851495161	Non significant
DNAJB1	5805.74166529207	-0.215312144673477	0.0888312847548404	-2.42383238368896	0.0153576920555878	0.0295553329637974	Non significant
AP2A1	5214.08086971164	0.0429350424953973	0.0499211611870378	0.860056967315606	0.389757640809509	0.486037784390819	Non significant
UBXN4	5099.39029074039	0.109344559447849	0.0545789988186428	2.00341819774274	0.0451324198106352	0.076980555894266	Non significant
SLC27A2	7150.11670147332	1.1411191157483	0.138228647008073	8.25530120165071	1.51519632668846e-16	3.0712605441222e-15	Up expression
CCT8	5222.11050499492	-0.235871425027426	0.0454933526267363	-5.18474483432125	2.1631081259555e-07	1.04116733120009e-06	Non significant
EIF3F	5288.14325939597	-0.132863393533214	0.0584676837043147	-2.27242444228058	0.0230608868149087	0.0424648692481651	Non significant
SLC4A2	5677.10275370287	-0.072626197337113	0.0704004058378779	-1.03161617426412	0.302251960336193	0.395078343166566	Non significant
CTSF	6107.39688624269	0.808294325831409	0.0999649830005183	8.08577465398277	6.17703063132728e-16	1.14878348659501e-14	Non significant
SNX17	5060.45756612173	0.0759291727221664	0.0417430955783462	1.81896363147428	0.0689169787857336	0.111840709355744	Non significant
PRPF19	5086.91621597582	-0.0449728017425184	0.0430986948671552	-1.04348407489229	0.2967241526593	0.388981191300135	Non significant
POLD2	5412.45623870932	0.142979064303757	0.0724643590032125	1.97309499829314	0.0484847400322024	0.0820426479706559	Non significant
VAPA	5062.19815910445	-0.0898604153732959	0.0477219777014318	-1.88299856170043	0.0597005628797282	0.0986533018738586	Non significant
AK2	5020.49002174089	0.27191467880362	0.0551716029862829	4.92852598231059	8.28523177745935e-07	3.62041450023265e-06	Non significant
ATP5ME	6272.28076412263	-0.250981886403784	0.103478259154236	-2.42545524494853	0.0152892007747918	0.0294496107129825	Non significant
TRIR	5401.65855448953	-0.133158617793757	0.0781495152375493	-1.70389563376046	0.0884005868768486	0.13907815833989	Non significant
NMT1	5125.20475084254	0.252613004512401	0.0440694505079941	5.73215689327865	9.91614820936532e-09	5.97519187865387e-08	Non significant
CCT5	5563.49952892333	-0.394075473650322	0.0605111055185366	-6.51244875256168	7.39354428852619e-11	6.21494623310584e-10	Non significant
CTBP1	5061.36442609601	-0.161803178195321	0.0443541726389807	-3.64798098055649	0.000264309198751989	0.000737301416105407	Non significant
S100A10	6959.77859816989	-0.353036349410878	0.107813989642769	-3.27449480888916	0.00105851083925954	0.0026205627304076	Non significant
ARHGAP35	5063.76502781899	0.273848542530884	0.055371848707096	4.94562758739515	7.58989391737229e-07	3.33731894824955e-06	Non significant
MMUT	5193.44435990384	0.972645523191243	0.0809002434369313	12.0227762225401	2.69753231838674e-33	7.00713340704417e-31	Non significant
DERL1	5387.8082704026	0.11191617244734	0.0686165918318499	1.63103659711924	0.102882597553078	0.158359417514071	Non significant
NDUFS5	5628.90235197884	-0.268895939074247	0.084256490032219	-3.1913973507729	0.00141586411965529	0.00341711984765928	Non significant
COX5A	5446.06622549466	-0.110991272495487	0.0730054638030292	-1.52031459994479	0.128431926365451	0.191482074757099	Non significant
BPNT2	5675.2441049878	0.299591594592021	0.0836262608126747	3.58250616111026	0.00034031358774494	0.000930208637759188	Non significant
ATP5IF1	5381.480045024	0.277783545229612	0.0751988878348539	3.69398475466365	0.000220767043584004	0.000625847070886183	Non significant
USF2	5047.94690847624	-0.152177151967222	0.0542577626015531	-2.80470746803086	0.00503622645562085	0.0108292009930203	Non significant
RBCK1	5709.63909923891	-0.360218587974514	0.0696400891111533	-5.17257505801817	2.30889703168875e-07	1.10710315536312e-06	Non significant
S100A16	6211.73886733752	-0.393656455206154	0.105978434387114	-3.7144958545832	0.000203609207364755	0.000581136132521547	Non significant
CDIPT	5298.22174838977	0.115515834232356	0.0683493602760862	1.69007923067236	0.0910127977533383	0.142503036146844	Non significant
CRLS1	5569.87229362369	0.307705136067724	0.0848517075640733	3.62638708048827	0.000287414418231411	0.000796639963685254	Non significant
SLC31A1	4957.32553639923	0.652888617915101	0.0691720360350603	9.4386207973433	3.7771825258107e-21	1.50948341140174e-19	Non significant
INTS1	5357.3792055482	0.0378778794077722	0.0569135463067019	0.665533635940586	0.505709237215098	0.598644707299703	Non significant
CNIH1	4978.97323226411	0.421234399876943	0.0598596371590222	7.03703563651578	1.96372645039444e-12	2.11869682670547e-11	Non significant
NEU1	6049.77469710774	-0.291376068820295	0.0815791192338167	-3.57169912542414	0.000354672733028136	0.000965702287103384	Non significant
MGLL	5927.61889290733	0.0515170857023714	0.11464572907522	0.449358961017822	0.653172730892979	0.731639180824017	Non significant
QDPR	5419.51213991941	0.804180087921673	0.0919130032277698	8.74936145790855	2.14563367236159e-18	5.69104922331824e-17	Non significant
TMEM30A	4815.58169237785	0.0914661380480374	0.0536066179688151	1.70624712980861	0.0879620771914611	0.138479428242525	Non significant
CSNK1D	5142.83736587798	-0.154568617950255	0.0421964980175597	-3.66306743952858	0.000249212892066901	0.000699352946760779	Non significant
YWHAQ	5147.80600155401	-0.229222795936992	0.0562656114913289	-4.07394125579383	4.62241456479948e-05	0.000148376713592449	Non significant
CHCHD10	6313.17845329177	-0.0080487938338788	0.115704997467014	-0.069563061320436	0.944541438483064	0.960048293548501	Non significant
FKBP5	6702.11076171433	0.415955317933125	0.12035537560559	3.45605932298554	0.000548134671451311	0.00143806371482527	Non significant
HNRNPD	4938.77671956529	-0.186727119274381	0.0416543502629396	-4.48277594286508	7.3678276851382e-06	2.72732877973099e-05	Non significant
TPM4	6168.95738523356	-0.975683697686528	0.0875854913193852	-11.1397867727732	8.03113981418057e-29	9.89320511748903e-27	Non significant
TOMM7	5494.62690817631	-0.136813218941768	0.0784648974877008	-1.74362324201358	0.081224807795027	0.129071777158425	Non significant
AHCYL1	4948.56117359317	0.248047993548164	0.0536695275201118	4.62176592583589	3.80487191883055e-06	1.47827717633251e-05	Non significant
TRMT112	5357.92651512717	-0.161533069934065	0.0631386926520168	-2.5583847740456	0.0105159663930212	0.0210618978260494	Non significant
PHC2	4973.04592762847	-0.33624119188316	0.0578890464805489	-5.80837329901676	6.30827409180741e-09	3.92182971503677e-08	Non significant
STIP1	5515.8305129628	-0.421678984137762	0.0574001914250627	-7.3462992660621	2.03769866785925e-13	2.56030088141432e-12	Non significant
APEX1	5106.41705811074	0.0095195336144839	0.04724178670961	0.201506638032118	0.840302439489913	0.88235632931719	Non significant
FKBP2	5744.0607248416	0.00690431778905559	0.0931170703450905	0.0741466388866004	0.940893704902364	0.95752151597993	Non significant
PSMA5	5154.07279427488	-0.0201682548872009	0.0649261166383798	-0.310633931789458	0.756078928606637	0.816787052423994	Non significant
TOM1	5182.57764572005	-0.0068621419665426	0.0660666525455684	-0.103866954085642	0.917274932044166	0.940211723182135	Non significant
UBQLN1	4866.49714167463	0.16862903292656	0.0463267411134793	3.63999342223309	0.000272645005707748	0.000758429792387821	Non significant
TMEM9	5563.13892285978	-0.265532492114239	0.0680207885402354	-3.9036961760179	9.47346939905377e-05	0.000287537287510493	Non significant
IGSF8	6025.17130975435	0.43923080382149	0.0944982147942658	4.64803282027866	3.35115602444939e-06	1.31525581659207e-05	Non significant
CARHSP1	5210.38205749764	0.04472277495535	0.073780280795785	0.606161625748447	0.544407432129469	0.634863066072808	Non significant
KCTD3	5216.26482929897	0.0315754127850674	0.0673491976027362	0.468831313645592	0.639190215459926	0.719619718710195	Non significant
SRSF6	4783.05306173799	-0.075468797176088	0.0409583139479936	-1.84257577770203	0.0653909731887725	0.106771896506237	Non significant
HNRNPAB	5109.60783910569	-0.0916453177325241	0.0519446537360032	-1.76428777826281	0.0776835405901178	0.12409634044269	Non significant
PSMB5	5115.80137219933	-0.0136317178052018	0.0514184805612252	-0.26511319775329	0.790922260669604	0.844003580508247	Non significant
ARPC1A	5267.83177648888	-0.219644623487076	0.0565500943412189	-3.88407174286495	0.000102721575650744	0.000309485654929586	Non significant
RAB11B	4933.6727637674	0.131627926610295	0.0545191880935661	2.41434128447392	0.0157636891556006	0.0302538261677275	Non significant
SERPINA7	11659.2909934861	0.356230521632319	0.198647346373519	1.79328104873092	0.0729279961150558	0.117433680422991	Non significant
COL6A1	6872.37529100319	-0.55669709091873	0.128675607782624	-4.32636068724988	1.51593120653779e-05	5.30342906951252e-05	Non significant
CSRP1	5586.25939917473	0.496087064124862	0.0968265206813089	5.12346266946495	2.99975058393664e-07	1.41396527524493e-06	Non significant
BCL2L1	5305.70986012043	-0.0890346240382505	0.0746017088223097	-1.19346628172175	0.232686809926348	0.317416270934596	Non significant
CDK5RAP3	5502.8000037294	0.118454502732734	0.068744707478159	1.72310723367858	0.0848691349466395	0.134229158633673	Non significant
DNAJB11	5401.0127053651	-0.0710951029383564	0.058881297694883	-1.20743097930287	0.227266210971129	0.311172677311106	Non significant
ZKSCAN1	5357.60077925245	0.276654927542265	0.0712074934306604	3.8851940184029	0.000102248198707847	0.000308253747031681	Non significant
ANO6	5072.79871410596	0.388199572692883	0.0664300032979383	5.84373857324393	5.10421099860467e-09	3.21667315942429e-08	Non significant
NARS1	5031.76953019226	-0.0856749235914766	0.0498001033946888	-1.72037641995366	0.0853640403847196	0.134912436546645	Non significant
SEC13	5110.51789149513	0.0192913112399248	0.0541456652706674	0.356285422729408	0.72162682499958	0.78882859672346	Non significant
PSMD13	5151.97705619913	-0.167837517768981	0.0605391543340784	-2.77237962134042	0.00556480974573764	0.0118601465534325	Non significant
MGST2	5286.15059154289	0.421175082307811	0.0850379147044426	4.95279174908799	7.31562545229351e-07	3.22621917436631e-06	Non significant
ARPC1B	6028.48601152479	-0.613508645686003	0.0899958979656589	-6.81707343950398	9.29137742220598e-12	8.97152879336883e-11	Non significant
PEA15	5587.45302803355	-0.482686629572742	0.0598288234658258	-8.06779411011571	7.15796206504743e-16	1.31484225542278e-14	Non significant
GADD45B	5919.34843767435	0.529693786248752	0.128537632417081	4.12092378152721	3.77356260251423e-05	0.000123079840418841	Non significant
CYCS	5471.70133690332	-0.265863622691171	0.0780380854382925	-3.40684450672997	0.000657185551097231	0.00170137799806322	Non significant
PA2G4	5186.80856411644	-0.344936478583486	0.0552006619976233	-6.24877430995913	4.1368617147009e-10	3.08367814279233e-09	Non significant
GLG1	4976.31384881717	-0.191857260383684	0.0509528468003623	-3.76538844110903	0.000166290358234773	0.000481873042451147	Non significant
PGRMC2	4867.81445654604	0.304423454645399	0.0573292329485912	5.31009118713283	1.09570399290979e-07	5.51963196091024e-07	Non significant
CXXC5	4916.33771409815	-0.200662425594364	0.0610115860800892	-3.28892327648976	0.00100571434885779	0.00250259017706803	Non significant
TPM1	5760.86435510589	0.0610477360498714	0.0886897629725287	0.688329002173347	0.49124562212012	0.585233692792952	Non significant
COX7A2	5452.38139778175	0.0222158203943348	0.0827089149196192	0.26860248881182	0.788235596865417	0.84177559629501	Non significant
HNRNPA0	4867.68843159576	-0.290530355409277	0.0443995725952947	-6.54353946281155	6.00796214722587e-11	5.12048072019985e-10	Non significant
VARS1	5401.21824584084	-0.156700399417535	0.067466112305563	-2.32265346353171	0.0201977761340834	0.0377305130971879	Non significant
CCND1	6793.34376987246	0.463873068294477	0.135693709296907	3.41853038507106	0.000629602876738143	0.00163581751992696	Non significant
YME1L1	4747.07198121712	0.076656364583694	0.0463251754362917	1.65474526241385	0.0979761815265717	0.151824327980937	Non significant
RALY	5286.40651428465	-0.442423244903839	0.0579853431910497	-7.62991508813091	2.34908383447014e-14	3.4085249226574e-13	Non significant
SEC11C	5667.42738372584	-0.0436631372551605	0.0888679249450425	-0.491326170630884	0.62319577280185	0.705367650772881	Non significant
TMEM214	4805.80313778859	0.0188568717158144	0.0435223464738727	0.433268728448143	0.664819553688532	0.741038138714951	Non significant
EXT1	5353.0776252923	-0.397928631918476	0.0828248954342638	-4.80445679806867	1.55172200054907e-06	6.49668051316075e-06	Non significant
PPP2R5A	5221.6756798933	0.153926396274464	0.0669598583485407	2.29878616936797	0.0215170845623169	0.0399328482465053	Non significant
HMGN2	5123.16776663548	0.153374307102087	0.066451315806575	2.30807028033162	0.0209952278581216	0.0390644624224067	Non significant
GALK1	6097.19805143539	0.448789888149935	0.109270367036588	4.10715091676832	4.00569517886571e-05	0.000129994708561288	Non significant
RSL1D1	4832.90157555841	-0.218697380979022	0.050165726813008	-4.35949790569593	1.30361201368622e-05	4.62152794883154e-05	Non significant
PSMA4	4948.25583593673	-0.127773800556833	0.0527547066575139	-2.42203603531239	0.0154338200007727	0.0296874943962062	Non significant
WNK1	5010.89018354509	-0.0272861944207719	0.0635154068498035	-0.429599616441036	0.667486916147603	0.742884511023967	Non significant
CEMIP2	5413.89085580912	-0.129307500439946	0.0903377491061688	-1.43137837414986	0.152321802901304	0.221692231774382	Non significant
UGT2B10	9615.58234198778	1.76218937492829	0.174280238966042	10.1112402954167	4.9256695741241e-24	3.06545967402129e-22	Up expression
C6orf89	4967.17321647762	0.215252940885525	0.0498492419920972	4.31807851601133	1.57393443463682e-05	5.48947535302841e-05	Non significant
HNRNPDL	4744.87920025048	-0.18387313765325	0.0427020744057047	-4.30595328710041	1.66268143535362e-05	5.77540129972105e-05	Non significant
ATP5F1D	5924.7472991239	-0.032861820808351	0.107974357936369	-0.304348378970838	0.7608624910411	0.820499607910302	Non significant
LIPA	4964.49871284297	0.251074893409574	0.0737912857741699	3.40250059035373	0.000667722109943018	0.00172659846174186	Non significant
LRP10	5289.52174128088	-0.193305453036524	0.0751087374362813	-2.5736746433864	0.0100624848524611	0.0202435611586932	Non significant
SUMO1	4684.38911361684	0.0803750508172569	0.0448228273174873	1.79317226572852	0.0729453832892763	0.117453764307177	Non significant
PARP10	5621.84497428741	0.279450915882086	0.0891434580669434	3.13484491113446	0.0017194498862423	0.00407791275151936	Non significant
TOMM70	4677.73531551121	0.205125058962717	0.0393918490951567	5.20729703414552	1.91611240326045e-07	9.30716549047117e-07	Non significant
ACSL4	14178.9422140037	-0.615355953462515	0.187105758871147	-3.28881354147035	0.00100610652252519	0.00250327263667954	Non significant
MARCHF6	4867.23740369978	0.0279842028505509	0.0526505650445676	0.53150812012868	0.595066715826748	0.681045178623036	Non significant
SLC3A2	5262.76798567896	0.0341701860886005	0.0795700356037343	0.429435349994953	0.667606432809644	0.742897119169532	Non significant
AAMP	4672.0027643559	0.0517375906330767	0.0424013680509466	1.22018682441832	0.222394060386102	0.305657537100705	Non significant
CCNG1	5027.49119344813	0.339954322719218	0.0660319621228357	5.14832986617632	2.62816011530661e-07	1.24791914237229e-06	Non significant
AURKAIP1	5339.01806679667	0.111302933981375	0.0889028809928357	1.2519609346557	0.21058409914994	0.29169065098738	Non significant
PSMC2	4893.97543637344	0.164206111928028	0.0494147752409849	3.32301646880375	0.000890496569612569	0.00224555102042853	Non significant
COL6A2	7145.17751316314	-0.764638357719993	0.136073681546307	-5.61929646520059	1.91736605494245e-08	1.10147148992824e-07	Non significant
NPC2	5423.97922977142	-0.4024987555944	0.079285897337424	-5.07654916083564	3.84351387157499e-07	1.78319344793048e-06	Non significant
PXDC1	4783.10922058136	0.358012945650596	0.0834938995108095	4.28789345985986	1.80375566004398e-05	6.22831278192906e-05	Non significant
FAM8A1	5553.45791671864	0.47314534293733	0.098670062592899	4.79522694628736	1.62490765485991e-06	6.76870195848737e-06	Non significant
HNMT	4979.43496069274	0.53885259108815	0.0767129147214072	7.02427476579481	2.15180986743537e-12	2.30290874213929e-11	Non significant
PGD	5568.25959922032	-0.341636716778387	0.0910342939066773	-3.75283535596609	0.000174845696701614	0.000504128201040725	Non significant
H2AZ2	4812.44074810273	0.014549674767903	0.0455040186284166	0.319744831477739	0.749161771767271	0.811249627155478	Non significant
PPP2CA	4657.34630272556	-0.0649592668997763	0.038741226885268	-1.67674779872493	0.0935918094137846	0.145974650115893	Non significant
HAX1	5111.70271987486	-0.084682677768256	0.0625788832598644	-1.35321490823995	0.175986983895961	0.250813500691985	Non significant
NDUFA10	4703.67255041301	0.139577671127248	0.0524526342389272	2.66102309545517	0.00779036133163194	0.0160869312281466	Non significant
IRAK1	5793.66818498565	0.0248718725945326	0.0816426456113352	0.30464314829944	0.760637953498108	0.820331504702279	Non significant
TSPAN6	5132.47018812342	0.259468107717262	0.0821540094947859	3.15831338376407	0.00158684871080148	0.00379414812313495	Non significant
GTF3A	5167.0956693617	-0.176799981506415	0.0813483893203289	-2.17336794229844	0.0297526356133567	0.0531848669225819	Non significant
EPHX2	5505.39165878275	1.14088752398535	0.10988051851884	10.3829827103495	2.96368306546909e-25	2.18599067588211e-23	Up expression
CALCOCO2	4634.6898292553	0.388271731344977	0.0468576909734432	8.2861900208662	1.1693390958363e-16	2.4173759266692e-15	Non significant
ARF5	4884.50240893163	-0.0076276284693178	0.0579030237581263	-0.131731090610744	0.895196993055026	0.923859863758261	Non significant
UPF1	4837.06716104072	-0.0780040580336931	0.0496875637886677	-1.56989097645161	0.116440477237399	0.176264934757671	Non significant
WDR13	5808.852793945	-0.190701284733883	0.0973491638499787	-1.95894116797722	0.0501196770672179	0.0844980629666577	Non significant
ATP5MC1	5732.51788963573	-0.175945658248507	0.092363726680702	-1.90492160257613	0.0567902626837148	0.0943595701602876	Non significant
CKAP4	5711.21408948667	-0.642145962634022	0.0811412264927787	-7.91392970490988	2.49389147054389e-15	4.20599988447833e-14	Non significant
SSU72	4848.20336036761	0.0663353862227086	0.062241669299719	1.06577132279786	0.28652702732551	0.377934810631695	Non significant
DNAJC3	4935.33896776658	0.0674985773943058	0.0703421674212285	0.95957488756503	0.33726921286857	0.432337051393718	Non significant
DNM2	4841.96883576179	-0.118775609923772	0.0505727268788402	-2.34860995746441	0.0188436344772352	0.0354475107633003	Non significant
MAP4K4	5168.28290817971	-0.299811228178106	0.0652763177581149	-4.59295558442916	4.37012100079891e-06	1.68257051195573e-05	Non significant
TMED7	4761.66925142504	0.244539585778556	0.0597152514698748	4.09509429767572	4.2199659314823e-05	0.00013642958039849	Non significant
SRSF1	4595.56439582683	-0.171574442241679	0.0314059035393097	-5.46312708459176	4.67819434425797e-08	2.51121941687055e-07	Non significant
VWA1	5652.46540782766	-0.178252541325596	0.0983440599519474	-1.81253998881777	0.0699028008796888	0.113203031471356	Non significant
MMP15	5314.2951020937	0.0587756456242911	0.0911437190605974	0.644867756440943	0.519012888394965	0.611636175692236	Non significant
TMEM219	5307.580858213	0.13519225637658	0.0853216182102403	1.58450178527385	0.113079575702972	0.171710236380075	Non significant
IL6R	6009.13784522995	0.575187043189029	0.106728985880043	5.38922991206442	7.07602347388408e-08	3.68175068536646e-07	Non significant
POLR2L	5500.29218514164	-0.0393251093218711	0.0893330089088842	-0.440208046299896	0.659786432574092	0.736974814940671	Non significant
U2AF2	4762.62654300399	-0.223896032248507	0.0375642778616636	-5.96034437486166	2.51706916392393e-09	1.66490226624562e-08	Non significant
ANP32A	4760.90189087592	-0.251058277240886	0.045131751518998	-5.56278603845463	2.65501341176483e-08	1.48698173223239e-07	Non significant
SERINC5	5160.34377430664	0.298426348301284	0.0846638875691378	3.5248363484087	0.000423744486418799	0.00113629328281379	Non significant
APOL6	4904.18825137029	0.668989244556138	0.0882748651080307	7.57847937504554	3.49628468733182e-14	4.97642712673352e-13	Non significant
TXN2	4708.11142644635	0.126342896482255	0.0638026700242006	1.98021331136037	0.0476795647393594	0.0808175216782192	Non significant
PSMC4	5071.00736292203	-0.132349302079875	0.0602277649270412	-2.19747988722811	0.027986191358891	0.05032839198546	Non significant
SDS	27288.1811031688	1.43882428330975	0.255870182224933	5.62325891512005	1.87388216711357e-08	1.07856541497303e-07	Up expression
ABCD3	4549.28717877807	0.339823459063231	0.0646190155432636	5.25887706902178	1.44937736129974e-07	7.17721097810632e-07	Non significant
BANF1	5028.61120765075	-0.16679556363819	0.0612424365371992	-2.72352919101898	0.00645885074932035	0.0135970415087436	Non significant
PRRC2C	4994.55630949246	-0.295825843335374	0.0626265407455675	-4.72364974679384	2.31649243424601e-06	9.3686810278577e-06	Non significant
PPDPF	6593.61012868182	-0.271625422597675	0.121415135947903	-2.23716277609922	0.0252757032603802	0.0460465586611195	Non significant
UBAP2L	5137.92887975127	-0.344908017948209	0.0538922373134034	-6.39995730632672	1.55420403850105e-10	1.2376663816094e-09	Non significant
LMF2	4825.29871518435	0.0752434115128974	0.0556438816893732	1.35223153432999	0.1763012587858	0.251147322512103	Non significant
BRK1	4706.77579598896	-0.0882772506240833	0.0529256270153803	-1.66794907499971	0.0953258364598767	0.1482787659423	Non significant
CELF1	4430.74795184623	0.13677029872128	0.0344458801648191	3.97058510529711	7.16963393164898e-05	0.00022272184024249	Non significant
COPB1	4665.03712811616	-0.0617223269836128	0.0494456259070518	-1.24828689800871	0.211926010558971	0.293226482187256	Non significant
SNRPD2	6137.01256486596	-0.821185601775327	0.0990328855079303	-8.29204963142843	1.11313461979791e-16	2.30517254280161e-15	Non significant
ELOVL5	5172.70921237726	0.528733181899627	0.0783381868690785	6.74936710985237	1.48491442212784e-11	1.38402827067126e-10	Non significant
AFMID	4905.15686115323	0.307848840522548	0.0764519463433761	4.02669722939265	5.65657938811501e-05	0.000178739831042143	Non significant
TMEM127	4540.45531591686	0.0492126476099632	0.0404823303817866	1.21565747687551	0.224115429166369	0.307616479594387	Non significant
MRPL37	4642.48478032755	0.115760816661196	0.0643203417508732	1.79975437800941	0.0718994305903398	0.11591800527882	Non significant
ATP6AP2	4628.07087704743	-0.0222976410335945	0.0467674695910384	-0.476776725971661	0.633521120530325	0.714617565299429	Non significant
ITPK1	5134.63427506322	0.38373597341679	0.0755545628905744	5.07892519969383	3.79576108379489e-07	1.76273166711991e-06	Non significant
SCYL1	4511.73820359531	0.193809639126511	0.0479489781850777	4.04199727423653	5.29978488658212e-05	0.000168341946072453	Non significant
CYP8B1	16288.7446802986	2.25296345736466	0.218417652839671	10.3149330105586	6.03233617007835e-25	4.16649623677839e-23	Up expression
SAP18	4596.22335786491	0.0878225012133906	0.0552153775529253	1.59054424882291	0.111712179846316	0.169892940942297	Non significant
TDO2	9556.02594104548	1.04338554243757	0.190476400899382	5.47776804638773	4.30724235417328e-08	2.33094379030872e-07	Up expression
FDFT1	5301.44952981172	0.113861854651543	0.0917633342535157	1.24082080907147	0.214671952235798	0.296476555393614	Non significant
SEC63	4534.08860808744	0.0372873201200307	0.0550978230473237	0.676747611026382	0.498566102787302	0.591859953524959	Non significant
AP1B1	4590.45584806552	-0.0097115138597099	0.0466893472223827	-0.20800277659599	0.835226799360027	0.878609474914426	Non significant
FAM107B	4554.47509274213	0.200958324649574	0.0694810880564818	2.89227371462883	0.00382464582215551	0.00845213481208362	Non significant
ARHGEF10L	4809.75276784444	0.231837914492266	0.0741361873619234	3.12718960526609	0.00176486068212735	0.00417838721829596	Non significant
ARFGAP2	4530.71985416477	0.132808530697532	0.0464418872827323	2.85967126807339	0.00424080355964481	0.0092833858631851	Non significant
AGFG2	5063.09780686028	0.0486685126502949	0.0828609520489068	0.587351598634414	0.556967593547509	0.645948342744752	Non significant
MACROH2A1	4850.09296008172	-0.395909524773955	0.0485846963689202	-8.14885250630525	3.6739371781871e-16	7.00607934336913e-15	Non significant
AP2B1	4700.0210973922	-0.0305645355007259	0.055722870550186	-0.548509708831285	0.583341964626559	0.670258486977523	Non significant
MRPS18B	4876.70936705703	0.158306951575255	0.0718107905906519	2.20450088730624	0.0274891376188487	0.0495389043673363	Non significant
EIF3M	4654.22050887086	-0.178938470291993	0.0496593067027039	-3.60332195862594	0.00031417597463651	0.000865296466735429	Non significant
PNPLA2	4760.94691475337	0.430886826321853	0.0703472216744758	6.12514348208	9.0601923390659e-10	6.41162204675739e-09	Non significant
FAM210B	4749.23844798753	0.608197523505075	0.0742991235381601	8.18579674352019	2.70507957900768e-16	5.2686219868888e-15	Non significant
UBR4	4597.60383173472	0.263790766127227	0.0643058526701063	4.10212686985885	4.09369689569954e-05	0.00013265243174702	Non significant
CYP3A4	57376.3047406579	2.39418857404661	0.297570265505003	8.04579237775474	8.56891609442947e-16	1.55371742659086e-14	Up expression
DLST	4555.78724493871	0.284957716465398	0.0622594252591641	4.57694100578698	4.71824446051905e-06	1.80757624426875e-05	Non significant
RNF167	4443.04841814881	0.129378793270623	0.0532139083604583	2.43129657747072	0.0150448939173035	0.0290422354471501	Non significant
SLC30A1	5036.71892460656	0.574062053373354	0.0987817177501343	5.81142003245407	6.19451220721772e-09	3.85511595646065e-08	Non significant
ETNK2	7329.58276773471	1.68657197653408	0.139501767014155	12.0899685547563	1.19332389002166e-33	3.35506521455738e-31	Up expression
LSS	5546.84384160168	0.558489799432441	0.0973043250142868	5.73961948094744	9.4889517137088e-09	5.73657900466008e-08	Non significant
DHRS7	5333.37509547622	-0.0964302846262543	0.0928131939176599	-1.03897172972846	0.298817884318611	0.39127443972638	Non significant
SLC29A1	5724.36620394076	-0.0453403685448735	0.10188641555097	-0.445008967090333	0.656313273899093	0.734189439727602	Non significant
HLA-DPB1	6273.69418245826	-0.522629428477406	0.129012988866544	-4.05098302945322	5.10029069316021e-05	0.000162559011716648	Non significant
NRBP1	4633.68879667979	-0.102919778345311	0.0498088266883119	-2.066295979814	0.0388005407937064	0.067333913578389	Non significant
NCLN	4774.32941743811	-0.0788461119716659	0.0618469251926635	-1.27485904474712	0.202359137374943	0.282112861100594	Non significant
TRIM8	4689.73443813678	-0.0020213622935924	0.0625897479614593	-0.0322954215255363	0.974236460395269	0.980885698117886	Non significant
CHPF	5115.4252517384	-0.0177483974694348	0.094343793156712	-0.18812469666079	0.850778901590949	0.890418984441497	Non significant
ANP32B	4691.44457521965	-0.348695269213727	0.0632724052741757	-5.51101649609717	3.5676728107296e-08	1.95640763723763e-07	Non significant
KARS1	4600.30888036941	-0.160394009547993	0.0577461632759918	-2.7775699795224	0.00547670454312332	0.0116932265855053	Non significant
RAB14	4266.57820726405	0.102202973142432	0.0478723945008008	2.13490413855781	0.0327688412163626	0.0579609636487263	Non significant
UBE2H	4577.64808429962	0.117561529855022	0.0583248545380851	2.01563348569102	0.0438383155570576	0.0750141819549308	Non significant
XPO1	4603.64822699795	0.00346638752357062	0.043125233923166	0.0803795645432673	0.935935379440533	0.953616293892128	Non significant
MASP1	5107.75371582755	0.946306437345231	0.111463776091221	8.48981140357906	2.06972703162089e-17	4.76057137648471e-16	Non significant
RAB10	4653.097076157	-0.247384039342455	0.0526600331245273	-4.69775700211689	2.6303410433075e-06	1.05381207465151e-05	Non significant
UAP1	4705.54240533716	0.25983040002563	0.0806544012161734	3.2215278535045	0.00127509067802354	0.00310085652013907	Non significant
PREB	5189.46831601312	0.191812884470258	0.0831413197738143	2.30707047942088	0.021050891348795	0.0391619337890007	Non significant
F9	10024.3509055732	1.44306725449871	0.194926213031268	7.40314620623769	1.329951798046e-13	1.72453543514397e-12	Up expression
SCAMP3	5233.80240783538	-0.327278016911576	0.0673599961484666	-4.85864067138945	1.18194418086729e-06	5.03047231244284e-06	Non significant
SC5D	5299.16272021575	1.11593271614852	0.102352052634962	10.9028855545133	1.11659023501565e-27	1.12591871039679e-25	Up expression
SPG21	4410.5390645012	0.168145182286092	0.044462679398642	3.78171501493514	0.00015575161053956	0.000454049472690051	Non significant
HIBADH	4843.48867026115	0.772202815380529	0.0886323466203515	8.71242661201547	2.97437870795225e-18	7.75154878545724e-17	Non significant
EML4	4619.95278296008	-0.0258383646212215	0.0601651757783423	-0.429457145050386	0.667590574720334	0.742897119169532	Non significant
CHMP4B	4627.01170581426	-0.335329134121138	0.0522830665576611	-6.41372352846434	1.42007643231004e-10	1.13920733733955e-09	Non significant
CEBPD	5495.72132958849	-0.0708751225742118	0.119911081957766	-0.591063990225482	0.554477546356264	0.643789332095315	Non significant
ACSL5	6615.04544486263	0.707284914253376	0.143998867209851	4.91173943210708	9.02719659009526e-07	3.92097317539252e-06	Non significant
GCLC	4870.47067753259	0.553574816502613	0.0894969585662879	6.18540367595393	6.19437499622819e-10	4.4926608091005e-09	Non significant
CBX3	4629.47014759863	-0.412467838778777	0.0428247657051563	-9.63152587030066	5.8849020853058e-22	2.64355996305711e-20	Non significant
MACF1	4447.05722635173	0.0205702575860617	0.0616659290456046	0.33357573467918	0.738699731352014	0.802777268613485	Non significant
AK4	5184.56154720456	0.202547975444847	0.108611183444751	1.86489060353422	0.0621967398059356	0.102212741568027	Non significant
ALCAM	5058.81606098101	-0.222275079739457	0.0840019115650158	-2.64607168573087	0.00814325574865189	0.0167490770187867	Non significant
INF2	4703.98618267541	-0.271309305452888	0.0765054390719733	-3.5462747321488	0.00039071863601923	0.00105483438359552	Non significant
HECTD1	4460.0224205701	0.423343228931975	0.0635317118076781	6.66349476326894	2.67391578736492e-11	2.40410983771433e-10	Non significant
OSBP	4266.31798602623	0.299317439316742	0.0501649886397493	5.96666016345057	2.42159030065656e-09	1.60797902209199e-08	Non significant
ITPR2	5259.25596255096	0.667027993388454	0.104732112281842	6.36889659585432	1.90392908644326e-10	1.4962215490898e-09	Non significant
TBCA	4716.45217337194	-0.0117645275738521	0.0683053607583346	-0.172234323093251	0.863253315133815	0.899836532153192	Non significant
RORC	6152.68561956103	0.703553003342458	0.128445079914935	5.47746168096432	4.3147040335916e-08	2.33392478485224e-07	Non significant
MTARC2	4669.80390781373	0.715285561731536	0.0852351918944155	8.39190416345388	4.78330766073651e-17	1.05065704481876e-15	Non significant
LGMN	4508.69131352493	-0.0459554382245551	0.0726260357110909	-0.632768094452622	0.526885094827707	0.619081567244827	Non significant
CISD3	4853.78646316537	0.311428013422191	0.0851042854280241	3.65936934733536	0.00025283670944946	0.000708856368186674	Non significant
NR2F6	4919.47796873278	0.0193607814564981	0.0787723529274249	0.245781428851512	0.8058514337978	0.856275739650344	Non significant
CHID1	4610.14734385422	0.254511773119779	0.0648622252265292	3.92388284908365	8.71331188810687e-05	0.000266245655928881	Non significant
UBTF	4407.11969091147	-0.0160689692631809	0.0367147513955896	-0.437670654229494	0.661625045354898	0.738545253579866	Non significant
SEC14L2	7826.46694469442	2.06802323056299	0.143274556983221	14.433987960648	3.16253690827255e-47	5.39845050242124e-44	Up expression
SYMPK	4712.13685382865	-0.190781307520049	0.0617064607744797	-3.09175579227113	0.00198976468653615	0.00465505594506518	Non significant
RNPEPL1	4760.17730564984	-0.0293987863495544	0.0598105110616266	-0.491532104102286	0.623050151342615	0.705303041863759	Non significant
PKM	8668.37997751792	-2.00806107449693	0.13000743363352	-15.445740434793	8.05967336593428e-54	4.81525185247743e-50	Down expression
PDCD6IP	4302.54823101797	0.101195191191075	0.0410685632122313	2.46405482140014	0.0137375098067157	0.0267409798290211	Non significant
DGCR2	4653.36088419051	-0.0388734096463182	0.0560879426244327	-0.693079614394421	0.488259590067769	0.58257664803233	Non significant
TRIB1	4471.1520682117	0.0998382036191077	0.101483995567519	0.983782743877913	0.325222345646052	0.419595293216506	Non significant
SDHD	4294.64579895558	0.5852287939488	0.0622959293485422	9.39433443033618	5.75807075744928e-21	2.23750203189468e-19	Non significant
ITGA5	5058.06109248974	-0.452522658460703	0.0801371000788181	-5.64685592585244	1.63408659981087e-08	9.51544872375247e-08	Non significant
ANAPC11	5349.24145554999	-0.0698952394894782	0.0932406969222909	-0.749621590105988	0.453482643859741	0.549114725524934	Non significant
PNRC1	4318.09362805867	0.024026488495247	0.0777001453642658	0.309220637652716	0.757153696105404	0.817643878424173	Non significant
TLCD4	4952.50326286932	1.20801005329391	0.0997046687391719	12.1158825215504	8.70223623705639e-34	2.47578620944254e-31	Up expression
ACADM	4749.69404791973	0.982315951202512	0.0939677383324555	10.4537575197043	1.40832504811506e-25	1.07872282050813e-23	Non significant
DDRGK1	4702.38840392448	0.147168116084932	0.0721013870646093	2.04112739125332	0.0412381664150792	0.0711251227618044	Non significant
GNPTG	4640.70646952621	0.360804682838995	0.067249766703228	5.36514400758027	8.08846598372596e-08	4.17671045979004e-07	Non significant
SRPRB	4670.36476953361	-0.185310866708887	0.0643880295117398	-2.87803289080463	0.00400163414911118	0.00880864274797045	Non significant
AKAP1	4398.29680864063	0.349389496848799	0.0570914307168451	6.11982380651235	9.36788822983256e-10	6.60979607075697e-09	Non significant
SSRP1	4445.61656422304	-0.170652282993333	0.0461168118160619	-3.70043540030443	0.000215229865838381	0.000611019640509103	Non significant
DHX9	4453.01140561927	-0.152800063528658	0.0478000105310268	-3.19665334444803	0.00139031904218788	0.00335953938020282	Non significant
KLC4	4616.00645032859	0.728780629960804	0.0764335186542642	9.53483030471665	1.50130900174323e-21	6.38403603623837e-20	Non significant
DDX24	4276.45264694808	0.107557601347542	0.0491818205708685	2.18693818364363	0.0287470369853011	0.0515569748498856	Non significant
AP1M1	4483.67906591421	0.0766976002844406	0.055634547523751	1.37859664000498	0.168019153092549	0.241088064881762	Non significant
EGLN1	4546.17620554368	0.00153875032228421	0.0638960585075395	0.0240820851587057	0.980787133151399	0.985902704974011	Non significant
EPRS1	4723.69315907267	-0.313050693972222	0.0558873243179292	-5.60146147257568	2.12552034675445e-08	1.21259692639622e-07	Non significant
PSMD1	4354.99918137556	-0.0248810718283877	0.0407175565358756	-0.61106495441261	0.541156579719585	0.631812005576171	Non significant
SIK2	4704.56870862016	0.459572628779538	0.0808758216607712	5.68244772470056	1.32780505780325e-08	7.81766082073963e-08	Non significant
PPM1G	4547.03587884832	-0.161219397048207	0.0495367209764957	-3.25454317262345	0.00113574896018901	0.00279613976002854	Non significant
PKN1	5446.90542819895	-0.59663078004501	0.0911632519448698	-6.54464125968013	5.9638370013264e-11	5.08831762433767e-10	Non significant
SUMO2	4445.7931451947	-0.218018644860171	0.0484738471356318	-4.49765508089641	6.87070423492973e-06	2.55996398201357e-05	Non significant
TMEM14C	4566.3259526401	0.0524162914098068	0.0592392928566154	0.884823043662536	0.376252078967214	0.47240055601337	Non significant
TRIP12	4199.83072061264	-0.0653201386646729	0.0411001378641272	-1.58929244667292	0.111994383244997	0.170235582736032	Non significant
UBE2Q1	4617.05268042349	-0.140693653418083	0.0524136522705316	-2.68429402118167	0.00726831548895588	0.0151055051356699	Non significant
PECR	4798.30064734319	0.796130454824708	0.0934689532990737	8.51759249167282	1.62904241765237e-17	3.80184137666566e-16	Non significant
ACSS2	5315.08316870093	0.774104699565322	0.104270842420286	7.42398048771031	1.13651910410578e-13	1.49892569260044e-12	Non significant
ESD	4317.87446662178	0.341985749026339	0.0643999800303383	5.31033936447235	1.09421291465261e-07	5.5132827818613e-07	Non significant
PPP2R1B	4978.67286463649	0.25541393302673	0.0978996774370959	2.60893538889179	0.00908243893633892	0.0184779273332637	Non significant
ABCF1	4452.08104515116	0.0299826481630129	0.0529046537989568	0.566729881211398	0.570897716092529	0.658810836794595	Non significant
BZW1	4137.56829069892	0.121133772845799	0.0541257249034291	2.23800739965932	0.025220572584582	0.045949625953064	Non significant
PLPP3	4441.11790649158	0.776427122570161	0.0937198647408848	8.2845523168094	1.18554191562223e-16	2.44875373375455e-15	Non significant
EGFR	4980.26963012594	0.219736106830252	0.106660242102825	2.06015008496246	0.0393841950417964	0.0682476610186971	Non significant
SAR1A	4166.77199510864	-0.11168729158027	0.0416598581854868	-2.68093307190323	0.0073417197935904	0.0152474510843159	Non significant
ACTR3	4263.28302305575	-0.231669878297199	0.0436110125010751	-5.31218756481492	1.08317031207988e-07	5.46340314860384e-07	Non significant
ANAPC5	4301.73567492317	-0.0378711267659872	0.039641515879335	-0.955340024868456	0.339405772959023	0.434563041102316	Non significant
IQSEC1	4660.07270648646	0.179903613200139	0.0652123433269062	2.75873560160675	0.00580254611165826	0.0123163022449959	Non significant
NDUFA2	4971.80662382713	0.0859485438193928	0.0896737333744349	0.958458409002696	0.337831654323008	0.432895489276742	Non significant
FAT1	6098.3316202223	0.41856061812656	0.117487240707085	3.56260488890108	0.000367193122484533	0.000996953106241238	Non significant
UGGT1	4750.94419556556	-0.0478963925664317	0.0710182657483343	-0.674423573453075	0.500042059775811	0.593216007373355	Non significant
FBL	5540.31592523755	-0.78106405638245	0.0971435456890555	-8.04030829678113	8.96127229797861e-16	1.61994315716409e-14	Non significant
UQCR10	4756.26824257122	-0.0476214051644678	0.0810153528381171	-0.58780716859462	0.556661731807292	0.645718962563375	Non significant
LSM4	5052.00753633781	-0.355212660435669	0.0779479032000954	-4.5570521573085	5.18765454888497e-06	1.97443173131475e-05	Non significant
POFUT1	4419.06542925231	0.301392599507639	0.0584837856614112	5.15343861720128	2.55752815172943e-07	1.21655668332066e-06	Non significant
RETREG3	4459.28216662891	0.100733472037491	0.0618605496353783	1.62839600733002	0.103440943692605	0.159044693583342	Non significant
RAB13	4489.75385762899	-0.0763706067596027	0.0612537754859155	-1.24679019625759	0.212474436154399	0.293883208427933	Non significant
STOML2	4446.89657519359	-0.0732830107878625	0.0617521772747005	-1.18672756203992	0.235335099643917	0.320366745160373	Non significant
KHDRBS1	4209.79483954087	-0.257774219054689	0.0335330391113449	-7.68717139531439	1.50423563871443e-14	2.24816906153831e-13	Non significant
CNP	4331.12817394925	0.0103057707424672	0.0487911416354612	0.211222168553995	0.832713912969202	0.876776538403225	Non significant
WDR26	4422.7001255761	-0.268424755013144	0.0541165162031539	-4.9601262950016	7.04473632691103e-07	3.11884232568581e-06	Non significant
CHI3L1	28171.9335712783	0.188571377232836	0.258917205513303	0.728307633550245	0.466425290525071	0.561684635574106	Non significant
THRAP3	4070.01025982396	0.102467652345969	0.0361168250941712	2.8371168306958	0.00455229510234633	0.00989546555902061	Non significant
APRT	4997.35748014202	-0.225357105719383	0.0913903783653988	-2.46587342945836	0.0136679621683885	0.0266381471130443	Non significant
USP22	4710.90300227902	-0.326940516214201	0.066104140068218	-4.94584024354308	7.58161192458243e-07	3.33429079450995e-06	Non significant
TRIM26	4327.08930639298	0.359994275157921	0.0541695281857764	6.64569707757668	3.01785359975233e-11	2.6910696017493e-10	Non significant
AFM	7299.46933810631	1.04279229965914	0.171827097054763	6.06884663439782	1.2883209883576e-09	8.89064250065551e-09	Up expression
SARDH	4901.62867681585	1.17952831877747	0.106597162058477	11.0652881934175	1.84867656134774e-28	2.134283693869e-26	Up expression
PUM2	4135.7974393098	-0.0061813651948675	0.0422859128383062	-0.146180247272985	0.88377909844112	0.915379573291114	Non significant
STAT2	4402.97463207341	0.296938201180005	0.0634741026044436	4.67810002813994	2.89545299632019e-06	1.15134002838702e-05	Non significant
SPPL2A	4255.94823565407	0.422312991716243	0.0553224482646893	7.63366418087091	2.28173801451624e-14	3.31483131130146e-13	Non significant
EIF5B	4374.99958741001	-0.215871082690467	0.057419705695012	-3.75952959141029	0.000170233142363691	0.00049174805224314	Non significant
GARS1	4629.92020118668	-0.346904256933037	0.0635817516750278	-5.45603491243992	4.8688423996112e-08	2.60653216097465e-07	Non significant
ACADS	4343.88090398763	0.594832707562652	0.0973106935558827	6.11271676140152	9.79491284969905e-10	6.89450710926e-09	Non significant
DCAF8	4359.67220606328	0.262798794077472	0.0554437087617601	4.73992090259889	2.13801665066103e-06	8.69838643471183e-06	Non significant
ZDHHC9	4596.93254594374	0.0508657756388257	0.0722994986444027	0.703542577646403	0.48171768230968	0.576267165832544	Non significant
RPL7L1	4237.9762106445	0.00764517133961381	0.0498115177452822	0.153481999458607	0.878018184469427	0.911071102967755	Non significant
MAF1	4908.13716171931	-0.474205435770284	0.0789030614733386	-6.00997511269595	1.85551808904299e-09	1.25157130375245e-08	Non significant
JUNB	4581.95302221857	-0.149897831417954	0.107682661973437	-1.39203311536754	0.163912370257312	0.235960353256385	Non significant
UROD	4388.50667628632	0.06456192055293	0.0694826005905458	0.92918111878666	0.352795230761374	0.448725340610746	Non significant
MAN2A1	4308.90317713436	0.177243596445749	0.0640933550137568	2.76539738647955	0.00568534891318321	0.0120922453121442	Non significant
SFXN1	4214.96364035003	0.641325511599879	0.0691918736791063	9.26879816225498	1.88255111333605e-20	6.92141638561616e-19	Non significant
EID1	4294.67187735207	0.349129065771495	0.0644859983398506	5.41402901032149	6.16221757554423e-08	3.23658627737046e-07	Non significant
ARF6	4029.84406573711	0.066218062514581	0.043251456747568	1.53100190130138	0.125768922750347	0.187980844073287	Non significant
FAM20C	4517.59370438801	0.313920777003749	0.0827126121773036	3.7953193441748	0.00014745353393585	0.000431790779806266	Non significant
ATXN10	4181.75594332492	0.0328928320322749	0.04877334841752	0.674401760377382	0.500055923865438	0.593216007373355	Non significant
RNF128	4521.72005544893	0.339705835611404	0.0880856297654034	3.85654091951361	0.000115002854132699	0.000343714133074442	Non significant
ERP44	4186.48558117143	0.0414093024868708	0.0539585443205419	0.767428087771937	0.442827034011998	0.538676053301746	Non significant
ACP2	4210.80028690386	0.100955219119985	0.0623311839667879	1.61965829453484	0.105305699712984	0.161392651301282	Non significant
DECR2	4689.57059151136	0.245878035557537	0.0890539182426116	2.76100187852134	0.00576243449556724	0.0122420356987346	Non significant
NUMA1	4376.45140419984	0.128112958824342	0.0631717828642794	2.02800923158342	0.0425593058275346	0.0731240413161565	Non significant
PIK3AP1	4577.33968271462	-0.00713428920386266	0.097641255633209	-0.0730663402226487	0.941753326649793	0.958012743014296	Non significant
HSD11B1	15364.0019124232	2.0107550333617	0.221357535685954	9.08374330754391	1.04903495957717e-19	3.48676459860572e-18	Up expression
IPO5	4413.51285300241	-0.24555477037487	0.0692269240665145	-3.54709924911493	0.000389497828684268	0.00105201391386716	Non significant
PPP4C	4296.21372281734	-0.0189852172227914	0.0606233813909254	-0.31316658337427	0.754154104997546	0.81517819897921	Non significant
TTC3	4273.85246429925	-0.165761564024783	0.0566504454573502	-2.92604166986785	0.00343304950313693	0.00766399038075352	Non significant
COASY	4375.82722346948	0.0201149564172456	0.0601882958170076	0.334200464462422	0.738228293534638	0.802427897702664	Non significant
COPS6	4486.17465315487	-0.0867159037175075	0.0635796366718338	-1.36389429472665	0.172600836715234	0.246625697806916	Non significant
STEAP3	5100.93773331812	0.979465570432421	0.125093995471667	7.82983680982722	4.88503622527633e-15	7.86675173259123e-14	Non significant
LDLR	4366.20957909883	0.535535749547941	0.0933060872560743	5.73955853574899	9.4923669725723e-09	5.7371923599022e-08	Non significant
COX7A2L	4160.22949522376	-0.10787654748432	0.0500618749753033	-2.15486430617187	0.0311724542656375	0.0554235763648162	Non significant
SYNCRIP	4080.97786835832	-0.100719727995854	0.0442956893014904	-2.27380428172872	0.022977756706135	0.0423313621464087	Non significant
PMVK	4856.54528623227	0.148615551951394	0.0840756054947848	1.76764176810612	0.0771208106885488	0.123288054975914	Non significant
STIM1	4312.24928971687	0.264803118372316	0.0563377178831004	4.7002812382599	2.59803439769945e-06	1.04191686585369e-05	Non significant
DDAH1	4539.81414583672	0.568269618508365	0.0926758530673892	6.13179808655387	8.6891341211889e-10	6.15998004236643e-09	Non significant
UQCRH	4658.54906329831	-0.345655132701562	0.0729885039945275	-4.73574760112194	2.18249068468049e-06	8.86574237336299e-06	Non significant
SERPINE1	6586.90084759179	-0.109655947241249	0.166759201318039	-0.657570595052895	0.510814094568986	0.603571106776108	Non significant
PDK4	7587.78809726135	1.67639129852833	0.160785664793997	10.426248513362	1.88171555481417e-25	1.42030621366095e-23	Up expression
GPBP1L1	4005.34462463381	0.239556117400617	0.0467177492891027	5.12773241532197	2.93252843981258e-07	1.38364392210545e-06	Non significant
GLMP	4876.21897835694	-0.0480239370089857	0.0779439292682392	-0.616134411747633	0.537805812060553	0.62901627110422	Non significant
SNRPD3	4373.29805464487	-0.0829434844985797	0.0621158847249523	-1.33530231221613	0.181777422175642	0.257734609027202	Non significant
PRKDC	4764.83412200889	-0.330764945752036	0.0761849029724091	-4.34160749501544	1.41444047711559e-05	4.98485452324263e-05	Non significant
PSMB6	4422.412571446	-0.152033229561166	0.0784458335291483	-1.93806634108457	0.0526151292813312	0.088188831502683	Non significant
PPP1R10	4202.78626153594	0.288269713617951	0.0566625921866014	5.08747839612809	3.62855705145469e-07	1.69035587554901e-06	Non significant
TNRC18	4447.49903968297	-0.188119226903102	0.0589256528429014	-3.19248439053593	0.00141054568349209	0.00340565980441442	Non significant
ANAPC16	3991.7073621994	0.0811079841103797	0.046508424403136	1.74394177294277	0.0811692435722717	0.128992058976602	Non significant
IFNAR1	3886.80396337796	0.171661699111191	0.0514286201840962	3.33786320723174	0.000844253016583182	0.00213818976158382	Non significant
PDHA1	4163.57095495407	0.0668961625657582	0.0584463736380091	1.1445733653226	0.252385930736792	0.340059614092474	Non significant
SLC39A9	4098.13538189141	0.345004629376142	0.0516517052064792	6.67944316643518	2.3985183285848e-11	2.17449890047495e-10	Non significant
LGALS1	5736.87636276913	-0.653897433936845	0.117568172735513	-5.56185759055626	2.66918072560512e-08	1.49421599860649e-07	Non significant
RPL39	4997.38235301545	-0.527667183560026	0.0920973233909346	-5.7294518899337	1.00755659176643e-08	6.06570959234175e-08	Non significant
UFC1	4526.3271963757	-0.310603264971514	0.0617198619138232	-5.03246856587586	4.842040199906e-07	2.20872450271719e-06	Non significant
SEC11A	4178.49261766138	-0.0917238606513537	0.0505589453926712	-1.81419647777403	0.0696474822511011	0.112843086836394	Non significant
IMPDH2	4939.30814966625	-0.576708080218106	0.0833929112705124	-6.91555279018098	4.66042448057094e-12	4.6973776565451e-11	Non significant
CAPN2	4846.56114042504	-0.30827967030517	0.0837922844518068	-3.67909375334525	0.000234064217247951	0.000660097552961003	Non significant
RHBDD2	4385.98251530024	-0.0782089774807992	0.0757935483356991	-1.03186853232417	0.302133709102766	0.394962241154343	Non significant
PDAP1	4233.31668141136	-0.107260814195113	0.050687613642461	-2.11611489449289	0.0343350370158128	0.0604181367059785	Non significant
ANGPTL4	6851.29045893075	0.758089698720431	0.15752656366273	4.81245626828709	1.49086502867138e-06	6.25723436164183e-06	Non significant
NDUFS8	4774.00747581023	-0.240433649638798	0.0868870268913367	-2.767198490282	0.00565403187237669	0.0120299193096562	Non significant
FASTK	4501.58024817141	0.0197574778907818	0.0651970652408122	0.303042442444387	0.761857517012541	0.821276148746705	Non significant
NAP1L4	4102.70804079757	-0.218665698561959	0.0395854356630184	-5.5238926867803	3.31570027100031e-08	1.82999087936179e-07	Non significant
WDR83OS	4304.7662485615	-0.0455663288512066	0.068965008097933	-0.660716646135974	0.508794046515835	0.601700322824398	Non significant
SERPINA11	7411.61183026538	1.06370158348476	0.178700726566829	5.95241890685297	2.64208056813038e-09	1.74006271984026e-08	Up expression
NDUFB4	4149.20582203717	-0.0527160817751898	0.0539593670824356	-0.976958860445002	0.328589519741288	0.422980465541465	Non significant
SLC35C1	5155.60727752494	0.218062372144563	0.113601996463887	1.91952940029433	0.0549173691868808	0.0915468253925835	Non significant
C1QA	5700.43116674629	-0.656657076494047	0.13666806871776	-4.80475858519772	1.5493833867202e-06	6.48802596387585e-06	Non significant
TMEM97	5022.96055842403	0.332351005398399	0.102572992200852	3.240141466748	0.00119470411146313	0.00292621080821419	Non significant
ZC3H7B	4229.88395631279	0.310432223823408	0.0661329378548742	4.69406371307195	2.67830556123843e-06	1.07195019766331e-05	Non significant
CCT2	4258.75568985676	-0.3359601643549	0.0510470361000954	-6.58138434709771	4.6608798645073e-11	4.03279170897883e-10	Non significant
ACLY	4624.77683044003	-0.236958832385631	0.0652272984995334	-3.632816900846	0.000280343953634219	0.000778758549802461	Non significant
RPS6KA3	4583.23078311711	-0.104927830769277	0.0879395581056158	-1.19318123754111	0.232798401109095	0.317528462399701	Non significant
IK	4153.98946181188	0.0187564531405681	0.0438888153776919	0.427362939262693	0.669114996684922	0.744130972302232	Non significant
HTATIP2	4819.59942820713	0.152130574724391	0.0903791151452628	1.68324921614775	0.0923268569004586	0.144239212015896	Non significant
GDI1	4320.70686924801	-0.13115967602201	0.0574299513678246	-2.28382007816731	0.0223821071703071	0.0413511752368873	Non significant
AKT1	3944.01413220377	0.182390117603556	0.0577293103648474	3.15940232874524	0.00158093080751091	0.00378151180441355	Non significant
NUDT5	4244.7673666499	0.239656457298395	0.0600132751992411	3.99339073734514	6.51351002698608e-05	0.000203796625589046	Non significant
SLC22A18	5909.89029275927	0.301559438579719	0.133891437368382	2.25226828919631	0.024305322825942	0.0444787966072718	Non significant
PCSK6	5207.68284953421	0.990954796539467	0.120125554498545	8.24932547180431	1.59291056657409e-16	3.22059024703787e-15	Non significant
H1-2	7543.16265120641	0.0491171660642083	0.154575154142707	0.317755892508198	0.750670110575207	0.812441207487265	Non significant
FLII	4201.50607840449	-0.201681985813301	0.060371926039021	-3.34065846570714	0.000835799687449315	0.00211857667911155	Non significant
C11orf54	4178.02389018504	0.817089492192728	0.0831940851329927	9.82148539630603	9.09927521802712e-23	4.58764723967114e-21	Non significant
KLF9	4789.89064597579	1.03866307668868	0.107371526997959	9.67354293758364	3.90615978508534e-22	1.78488349032446e-20	Up expression
NDUFB2	4395.67168266172	-0.0333976846692404	0.0790308267883982	-0.422590602002195	0.67259398458648	0.747298853672774	Non significant
YWHAH	4215.44753167712	-0.379971961439856	0.0514480539354576	-7.38554585400911	1.51829199168917e-13	1.95076032351547e-12	Non significant
NDUFB10	4529.74698351974	0.0584173125510662	0.0871176462362354	0.670556598747595	0.502503038975993	0.595557311319593	Non significant
TARDBP	3851.03660234874	-0.0269162339455364	0.0304105909758461	-0.885094076827212	0.376105893810882	0.472241824740843	Non significant
BSDC1	3874.12111281439	0.409224279354125	0.0526820486039621	7.76781256990352	7.98531031971269e-15	1.25465447745229e-13	Non significant
ZFAND3	4145.23909626508	0.0171494383831055	0.0549397454578078	0.312149942454243	0.754926572754913	0.815791780949442	Non significant
PKLR	7179.20452477796	0.869667255858739	0.160159997142713	5.42999045563048	5.63570658870378e-08	2.98497597643712e-07	Non significant
ARPC4	4289.3390536101	-0.403556972233002	0.0657037181065294	-6.14207207541422	8.14518807147487e-10	5.80709142398886e-09	Non significant
TRPC4AP	3953.45734331163	-0.059192306334489	0.037035758732326	-1.59824743330624	0.109987921138125	0.167551800140065	Non significant
RNF5	4212.48450906867	0.16343477654471	0.0694596439963294	2.3529457846537	0.0186253494701982	0.0350755399242551	Non significant
ACOX2	4882.51671365437	1.16720848664134	0.11253658823255	10.3718133362047	3.33142124327457e-25	2.41988768607221e-23	Up expression
NAPA	4034.14709874974	0.384589241307218	0.0569639717135369	6.75144709433638	1.46377763229097e-11	1.3669932730164e-10	Non significant
IFI27	17526.8169792705	1.36807104886326	0.220885747755535	6.19356867866989	5.88170425140786e-10	4.2827839183469e-09	Up expression
MYORG	4584.3046159107	0.662272013261579	0.0949392671440784	6.97574389590057	3.04256543078296e-12	3.16962635853754e-11	Non significant
LYZ	14849.1159432081	-0.647905575954373	0.210825780766985	-3.07318001430988	0.00211790686763827	0.00492351540105246	Non significant
TMEM120A	4238.88275784835	0.137962438099568	0.0778130725428989	1.77299820699804	0.0762290039780798	0.122050163276709	Non significant
GOLGB1	3935.42686950436	0.172237658594338	0.045548407166917	3.78142001680004	0.000155936324149393	0.000454514730396657	Non significant
C1QB	5606.08712982837	-0.623246946589131	0.138829325970253	-4.48930326667921	7.14565065037803e-06	2.65371809235018e-05	Non significant
PJA2	3963.45161842381	0.307959585065169	0.061494601957085	5.0079124876698	5.50235403887188e-07	2.4833853979407e-06	Non significant
AFF4	3954.1857587321	0.185671446910171	0.0673569786972016	2.75652872948538	0.00584184805119229	0.0123931189283083	Non significant
C4orf3	3966.15610406935	0.274182717123201	0.0683921642808322	4.00897851393254	6.0981964200133e-05	0.000191730953881697	Non significant
LEPROT	4010.55769825997	0.134351717510941	0.0585537716241712	2.29450151176052	0.0217617083267447	0.040355498222437	Non significant
TM9SF4	3981.1603185352	-0.0436548286048079	0.0412414890988694	-1.0585172737132	0.289819679857192	0.381624921991689	Non significant
NDUFS6	4872.16755415435	-0.201017665867918	0.0946533023904042	-2.12372585838375	0.0336930738144246	0.059375936731592	Non significant
SNU13	4202.33968573899	-0.334471602860088	0.0579313076540077	-5.77358972902365	7.76002515491867e-09	4.75754441129416e-08	Non significant
H2AZ1	4745.45987345647	-0.356690380336757	0.0771564586981736	-4.62294908754283	3.78322601577294e-06	1.47082374044154e-05	Non significant
PARP14	4145.1583649149	0.193178659450103	0.0677416223724988	2.85169815372666	0.00434863728590791	0.00949335286915385	Non significant
CEBPG	4219.97263480787	-0.0702265259467894	0.0649022982859538	-1.08203450111085	0.279237197826513	0.369850388164829	Non significant
CENPB	4168.95614328517	-0.0674543373479872	0.055588791997337	-1.21345211731204	0.224957010706921	0.308470429301928	Non significant
DPP7	4971.41177301907	-0.396179237979438	0.11287335545285	-3.50994471981416	0.000448199863954597	0.00119610054146141	Non significant
UQCR11	4582.22384434769	0.0399128924896966	0.0938267461299641	0.425389285421998	0.670552915479013	0.745532368111604	Non significant
GFUS	4742.84117062099	-0.398218866133571	0.0894034511588412	-4.45417778588954	8.42152970829669e-06	3.07780573434584e-05	Non significant
COA3	4469.17202558742	-0.129893912061284	0.0822880248604635	-1.57852752306968	0.114444470274796	0.173518205216792	Non significant
TNFSF10	5036.03382304115	0.615661667327584	0.116449331235078	5.28694893133168	1.24373343242143e-07	6.21164923051357e-07	Non significant
PSMD11	4004.59554451069	-0.0133869783242911	0.0440106111669087	-0.304176151372256	0.760993692990271	0.820604064393173	Non significant
ATP6V1E1	4107.89791115369	-0.157061830509863	0.0486910676046933	-3.22568056599203	0.00125673534140287	0.00306026708669715	Non significant
ATG9A	3994.16587945497	0.0491931013755199	0.0499936719767619	0.983986561306917	0.325122120533676	0.419533932857116	Non significant
TNS1	4259.01155351156	-0.121595031889124	0.0837547423788802	-1.4517987690663	0.146557566290477	0.214735246226118	Non significant
CGN	5274.41801159874	0.721483192380553	0.121190985145281	5.95327442479038	2.62830032922718e-09	1.73176513007641e-08	Non significant
RAD23A	3912.16500887903	0.151381304466987	0.0428045829374887	3.53656767753262	0.000405362626801695	0.00109077944639748	Non significant
YY1	3851.33365819954	0.0136686854165872	0.035917604971057	0.38055670548194	0.703532212082153	0.773759160768526	Non significant
WAC	3923.95270633176	-0.123742121644272	0.0423561057173221	-2.92147069586867	0.0034838304742702	0.00776937109687469	Non significant
LIPC	5427.62556494722	0.369327463273579	0.139788026942407	2.64205362470523	0.00824050076627399	0.0169257831811273	Non significant
GAS5	5991.3613241895	-1.01634206726352	0.108529362838317	-9.36467367617027	7.62856554705681e-21	2.93098809394797e-19	Down expression
VAMP8	4392.7862518171	-0.214176132945082	0.0896841417006779	-2.388115991118	0.0169349959798078	0.0322582921987443	Non significant
GORASP2	3981.31812791353	-0.131959897527839	0.0422863886032698	-3.12062348870424	0.0018046861329077	0.00426296226195792	Non significant
ARF3	3979.44947733436	-0.310600558899953	0.0442769203685351	-7.01495398312926	2.30024649620771e-12	2.44099870188152e-11	Non significant
GSPT1	3827.27999875965	0.0508396404566973	0.041731503888791	1.21825565146606	0.223126837333053	0.306453170033638	Non significant
DTX3L	3953.76859308034	0.106522078327632	0.056798628685602	1.87543398128966	0.0607330439034023	0.100137869684249	Non significant
OSTC	3953.11906347459	-0.0649558654208532	0.0571121360613431	-1.13733909989088	0.25539655534468	0.343296410350817	Non significant
DPP9	3961.78141427966	0.0914741152258019	0.05318067826429	1.72006296668889	0.0854209964981802	0.134976922395762	Non significant
SCRIB	4798.3893958346	-0.311604375331281	0.0797371928068839	-3.90789246977829	9.31047242725339e-05	0.000282937016869916	Non significant
MAPK1	4001.1538554991	0.0222134937078584	0.0545992998763532	0.406845760992605	0.684121274572063	0.757524776501918	Non significant
MANF	4931.15520465261	-0.262717652075592	0.0922656199148445	-2.84740570017373	0.00440771506074718	0.00961354152794891	Non significant
NRBP2	5344.45956556892	0.268561198247629	0.113471826273013	2.36676545243461	0.0179443007863725	0.0339159206099914	Non significant
HSF1	4589.60742765708	-0.476245742211529	0.0782844035752795	-6.08353286812186	1.17562803460778e-09	8.17432608992047e-09	Non significant
UBE2R2	3826.30538021101	-0.126790215073345	0.0423698568347112	-2.99246267382884	0.00276736505647551	0.0062931287581741	Non significant
NME4	4468.09653094531	-0.456920271732099	0.090030425763813	-5.07517617356148	3.8713714262726e-07	1.79507245527867e-06	Non significant
OGA	3854.47692637561	0.0246054722526017	0.047883188296826	0.513864534251005	0.607346704900555	0.691720514402777	Non significant
ZDHHC5	3801.59069502679	0.0635166910179805	0.0369296353459346	1.71993821284706	0.0854436734748134	0.135003828674452	Non significant
ODC1	4583.65427747457	-0.247476853535837	0.091523651113502	-2.70396613907952	0.00685172708662026	0.014329445516413	Non significant
CAMK2N1	4253.76451710263	0.106286655527247	0.0823378194087754	1.29086070399283	0.196751983683045	0.275581930961048	Non significant
DNAJB2	4271.22694030597	-0.194797912686701	0.0667731786707348	-2.91730776585115	0.00353067207793798	0.00786429316045874	Non significant
GCN1	4074.27569779439	-0.163767632806172	0.0475556203449467	-3.44370721311753	0.000573796710915284	0.00149962749315983	Non significant
ATP6V0D1	4120.40248712636	0.133550417998788	0.0650213671097787	2.05394663224027	0.0399808572636299	0.0691762617206941	Non significant
PTPN11	3987.24462826715	0.30621176363877	0.0655055464001778	4.67459292329388	2.94537254017636e-06	1.16982737186529e-05	Non significant
KANK1	4270.74602329759	0.384976579999394	0.0901890795358669	4.26854982865519	1.96747880661143e-05	6.74685155982206e-05	Non significant
KDM2A	3962.44592129353	-0.00804039782997386	0.0531051438142104	-0.15140525479233	0.879656044524854	0.912374469513257	Non significant
IPO7	3938.3364283034	-0.110501585215428	0.0573994382638821	-1.92513356502584	0.0542126507714579	0.0905172869514638	Non significant
CPQ	4490.6080862629	0.235422666097296	0.0822591118942275	2.86196459791608	0.00421023931900627	0.00922323762449462	Non significant
MYO18A	4237.36947540485	0.520608765682062	0.0820733748128048	6.34321138699951	2.25024329207817e-10	1.74939213383488e-09	Non significant
MRPL51	4215.16791587179	-0.0888563334495839	0.071201608694454	-1.24795401506855	0.212047897903183	0.293361159204021	Non significant
CALU	4216.65928028904	-0.375621546049445	0.0662362357330722	-5.67093739389382	1.42018293374276e-08	8.33280917028833e-08	Non significant
TLE1	4247.30326471802	0.181857958630102	0.0719663428976933	2.5269862453429	0.0115046008349036	0.0228087730838332	Non significant
FXR1	3909.80286388703	-0.0803547519185281	0.04398088486218	-1.82703809098726	0.0676940424222663	0.110048371949875	Non significant
PMPCA	3937.1658515928	0.0975614183763837	0.075529720092055	1.29169574913659	0.19646253016482	0.275253309814009	Non significant
MGST3	4206.32519809441	0.0155114140533676	0.072587476335315	0.213692703431557	0.830786701737517	0.875556189664366	Non significant
NAA50	3840.60378071102	-0.0713011010998243	0.0435377546665678	-1.63768438785787	0.101487549035144	0.156474157860766	Non significant
LEPR	7559.59393418687	1.04067185353898	0.174750433504632	5.9551889667352	2.59771499551787e-09	1.71397550974285e-08	Up expression
IFI6	8024.52522228758	1.03532247636388	0.168774377244321	6.13435814883874	8.5503697164278e-10	6.07964104383194e-09	Up expression
BOK	4821.91438504679	0.66124826399371	0.115523362244606	5.72393541138112	1.04084333895664e-08	6.24506003373981e-08	Non significant
OIP5-AS1	3834.85547234224	0.249942873676695	0.0554356993785714	4.50869884349849	6.52264189698887e-06	2.43788076406381e-05	Non significant
SF3B3	3888.54386210797	-0.109449485357615	0.0502538120822774	-2.17793398794146	0.0294109516750021	0.0526449646565202	Non significant
HP1BP3	3880.51743181698	0.0644553677806634	0.0525508489420793	1.22653333063572	0.219998040450344	0.302782375643994	Non significant
RMND5A	3902.59776157478	0.502373877938748	0.0642436208079407	7.81982509112646	5.28967839376276e-15	8.48407612443909e-14	Non significant
TCF25	3908.32650257757	0.088299893129719	0.0626382602099432	1.40967984796778	0.158634237779497	0.229495793598548	Non significant
SF3A1	3822.36973926367	0.105662136911321	0.0447284861674214	2.36230076099204	0.0181619009874851	0.0342811081114382	Non significant
SLC6A1	5850.08078765356	1.04656856693903	0.141476154990171	7.39749088467762	1.38781757778658e-13	1.79372982552426e-12	Up expression
ECPAS	3827.54163108469	-0.00704203357277313	0.0448571699258652	-0.156987914850879	0.875254372554257	0.908795142305423	Non significant
CYP4V2	4175.51005659561	0.893573067015032	0.098972973048866	9.02845533976075	1.74111987740098e-19	5.53314931251711e-18	Non significant
EMC3	4096.03392627505	0.159920509340358	0.0674077252689619	2.37243592929835	0.017671227663297	0.0334712688196459	Non significant
CTSS	4728.98861371027	-0.225683921930355	0.114146466056996	-1.9771433118014	0.0480254332095119	0.0813306421010064	Non significant
TXNDC11	3782.02812845857	0.330741853205368	0.056959281530942	5.80663667651247	6.37402435294569e-09	3.95961616809711e-08	Non significant
CHDH	4218.5468086908	0.349964475621947	0.0841688506500462	4.15788587962327	3.21206405961519e-05	0.000106083342864406	Non significant
SYPL1	3940.40944433478	0.117918599480448	0.0527934840197679	2.23358245188545	0.0255105596121673	0.046400133466137	Non significant
RBM42	4292.21131612035	-0.250215558123695	0.0721995991332482	-3.46560868934894	0.000529032644945593	0.00139195827138074	Non significant
PDLIM5	3744.18698585919	0.367364023165704	0.0726110498136713	5.05934047377644	4.20709077454435e-07	1.9368340460424e-06	Non significant
RNF181	4360.91505917441	-0.121958871187909	0.0822991903874358	-1.48189636634053	0.13836787206121	0.204282165102786	Non significant
POMP	4046.00042296686	-0.113358660343613	0.070177370464488	-1.61531644165802	0.1062421848866	0.16263006621395	Non significant
SH3BGRL3	4446.57017812675	-0.641019021800608	0.085642369215604	-7.48483522433677	7.16369575029471e-14	9.74931668795802e-13	Non significant
ZNF664	3993.36561074242	-0.163279626670742	0.0596119074410726	-2.73904381993055	0.00616181600820677	0.0130164482422103	Non significant
TPRG1L	3944.1448376158	0.504719910543431	0.0759732454815117	6.64339014799961	3.06548974278306e-11	2.72947369124552e-10	Non significant
CMTM6	3738.68501003381	-0.042270929571219	0.0734965923313184	-0.575141353229876	0.565195702288652	0.653315668048381	Non significant
TYMP	5314.57656776821	0.255799965371451	0.122049692683596	2.09586734507059	0.0360939602031281	0.0631736825058118	Non significant
POLR2A	3851.64910683772	-0.0671299207327434	0.0648181795616766	-1.03566501229593	0.300358450448476	0.392925675980823	Non significant
PDXK	4265.32123378455	-0.208033261367385	0.0698536923001755	-2.97812834965723	0.00290014510235346	0.00655701680757266	Non significant
PSMB8	4654.76090051383	-0.0451401977834997	0.102880785393494	-0.438762181012221	0.660833866142747	0.737972323975671	Non significant
DCTN1	3873.69064059754	-0.108939352765842	0.0453595613104949	-2.40168444355383	0.0163197795337703	0.031188331971055	Non significant
PPP1R16A	5240.87596854807	-0.00723830785098145	0.111075915433088	-0.0651654125267311	0.948042299377304	0.962532194018247	Non significant
SRSF2	3782.29545721911	-0.140863378616783	0.0383035728249326	-3.67755194171056	0.000235483134090055	0.000663629238028788	Non significant
DYNLRB1	4379.68646588712	-0.419905232694729	0.0753620142561038	-5.57184195299981	2.52060037739977e-08	1.41734841927293e-07	Non significant
SMAP2	3779.28874457515	0.252664073158665	0.0541290039689962	4.66781308784815	3.04422645498026e-06	1.20568319226248e-05	Non significant
PPP1R15B	3762.92699837592	0.0195629129783276	0.0594471835066095	0.329080569076119	0.742094790675337	0.805235282400848	Non significant
KIAA0319L	3845.86023830435	-0.174174686177281	0.0547838319301966	-3.17930820171921	0.00147627031948255	0.00355035806531085	Non significant
NFE2L2	3707.61351869558	0.386918472325627	0.0647758037215757	5.97319446608041	2.32652294321023e-09	1.55002077772061e-08	Non significant
SLCO1B1	5847.64425601246	0.837564742689895	0.155039489679864	5.40226715412542	6.58038468795681e-08	3.43958952915118e-07	Non significant
TM4SF1	5789.22739836904	-1.23777411547983	0.124915936940393	-9.90885667431263	3.80980830867436e-23	2.07395897404783e-21	Down expression
DDX1	3793.5800477004	-0.0343728987208976	0.0421379568260193	-0.815722956450348	0.414658606201343	0.51074690088649	Non significant
CCNY	3789.94983105144	0.255554933183716	0.0463626109148937	5.51209106089452	3.54595366815412e-08	1.94583698648788e-07	Non significant
FAM83H	5119.57495044056	-0.261032766069128	0.101985716712683	-2.55950317831777	0.0104821897343776	0.0209977678350508	Non significant
ZC3H11A	3945.39920353301	-0.249944094227605	0.056386377563943	-4.43270351857883	9.30587913330095e-06	3.37930253043042e-05	Non significant
NINJ1	3941.22411273646	0.0218405519846401	0.0649952715138392	0.336032937103582	0.736846028965338	0.801326343581964	Non significant
EPHB4	4636.51499506504	-0.306611735961059	0.0998308422303593	-3.07131272371271	0.00213119810240782	0.00495152364877913	Non significant
DBNL	3945.92801478858	-0.219504716293694	0.0484819352050219	-4.52755681813124	5.96695601206786e-06	2.2467041874334e-05	Non significant
LSM14A	3787.59127950536	-0.248796761017346	0.040830158583052	-6.09345566246754	1.10498949950337e-09	7.71233617381175e-09	Non significant
CORO1B	4104.41639533535	0.0110390261510344	0.0592947748052021	0.186171988801716	0.852309889620491	0.89167367430506	Non significant
PPP1CC	3952.4282458271	-0.276872306540495	0.0467589932927795	-5.921263206136	3.19478063739659e-09	2.07526142083457e-08	Non significant
SORBS3	3838.76659831944	0.088282196223148	0.07676563753898	1.1500223153663	0.250134680305692	0.337419202412815	Non significant
CPSF1	4301.33097810099	-0.248245067638182	0.0700557032501017	-3.54353830054261	0.000394795961150661	0.00106487967038132	Non significant
ATP5MK	4431.19181385083	-0.201197833573855	0.0897686951724395	-2.2412917241068	0.0250071846849597	0.0456130132499746	Non significant
MGMT	4329.7561029287	0.246567932697236	0.103628775979357	2.37933846431181	0.0173437427791667	0.0329345065503795	Non significant
SNX1	3752.70438125839	0.186766937269454	0.0502398757926714	3.71750396120005	0.000201200833083615	0.000574605342857581	Non significant
LAMTOR2	4507.68479842841	0.0413331905562512	0.0894626381379086	0.462016227294071	0.644069683589823	0.723919541831887	Non significant
SCAMP2	3759.49241010478	-0.00404665136148006	0.0407517662765894	-0.0993000238079186	0.920900059515605	0.942593353704982	Non significant
NELFCD	3968.14404351368	-0.0430559029193455	0.0549784548282369	-0.783141378815762	0.433544094523496	0.529343318393834	Non significant
ANKH	4014.09253953072	0.449803992312447	0.0745432844675417	6.03413165284265	1.59819731971205e-09	1.0887605343922e-08	Non significant
PIK3R1	4243.16615499977	0.736840792778125	0.0939239380311487	7.84507984038916	4.32678122311325e-15	7.0388984118421e-14	Non significant
VAV2	3864.38156654911	0.140178829013086	0.0636579711765415	2.20206246636938	0.0276608963008931	0.0498108733176659	Non significant
CLINT1	3755.86231965039	0.186665814492431	0.060861179987318	3.06707517881395	0.00216164483057778	0.005014462061847	Non significant
SYAP1	3735.11229606134	0.190030786961397	0.0611669997665279	3.10675344036388	0.00189154090300842	0.00444615368349516	Non significant
TPST2	3900.77859885499	0.179837293718884	0.0740814581139402	2.42756147486038	0.0152007104698651	0.0293051451120391	Non significant
FAM162A	4130.76163711946	0.1802308682899	0.0877898520613525	2.05298065844723	0.0400744533907339	0.0693331851974053	Non significant
IMMT	3745.40445487321	0.0873795801833515	0.0430028451862327	2.03194881187364	0.042158838284352	0.0725768561676592	Non significant
NIT2	3704.61870183142	0.432876680053981	0.0608638848136921	7.11220917591839	1.14199999986289e-12	1.27779350802099e-11	Non significant
SERPINH1	4873.7443465731	-0.8957467368565	0.0908550659900783	-9.85907309730334	6.26248212176033e-23	3.24643812897675e-21	Non significant
CD99L2	4320.88774694033	0.441832859194963	0.0826915531884121	5.34314379351722	9.13482415295223e-08	4.67460444555144e-07	Non significant
C11orf58	3728.49389556833	0.0475617101030499	0.0481779778987006	0.987208516784443	0.323540427447432	0.417991995842005	Non significant
FGD5-AS1	3832.5593555069	0.223281965811433	0.0568371360124236	3.9284520909468	8.54943778853041e-05	0.000261606228259026	Non significant
KIAA1191	3815.52295345684	0.472622831762686	0.0577024640818484	8.19068716185658	2.59738915546742e-16	5.06893253499274e-15	Non significant
ACTR1A	3813.46805826784	-0.192742296965588	0.0479732755309412	-4.01770141464023	5.87685973489332e-05	0.000185235022348299	Non significant
HDAC6	3889.981298693	0.980670433025525	0.0671082614041865	14.6132594185244	2.31187571349253e-48	4.60410048342037e-45	Non significant
DLD	3812.86575447423	0.211633520182222	0.0658758132394219	3.21261339747036	0.0013153321220933	0.00318995403427904	Non significant
PLBD2	3837.00882717527	-0.184056868493811	0.0553769425649719	-3.32370947128153	0.000888286836581835	0.00224092460895521	Non significant
SPCS3	3719.63532309577	0.0704379997869976	0.0586661056684011	1.20065920491015	0.229883424893915	0.314180090467752	Non significant
LTBP3	4376.91803180143	-0.00786353622910623	0.0978355805674724	-0.0803750147287483	0.935938997959656	0.953616293892128	Non significant
TNFAIP1	3722.85917034468	0.381440539548359	0.0491156591448872	7.76616961248835	8.08952096947952e-15	1.26935897655037e-13	Non significant
HACD2	4142.16684701065	0.0592789565219473	0.0812533779441732	0.729556826088833	0.465661120606085	0.561075398822437	Non significant
AP2S1	4101.33457418028	-0.214266896277006	0.0770074831052726	-2.7824165605321	0.00539557373795906	0.0115334008219808	Non significant
RDH16	8128.19644999744	1.94232381797884	0.183149669613002	10.6051177819922	2.82108310704016e-26	2.34091125319603e-24	Up expression
CFLAR	3600.50976982174	-0.0168494895940662	0.0420201906634848	-0.400985557847749	0.688430756908186	0.761073147457641	Non significant
CPNE3	3928.2306132271	0.0633429350774897	0.0662783251044683	0.955711161645201	0.339218181833093	0.434369399852503	Non significant
EMP2	4120.63494292077	0.237889394533283	0.0870072733370734	2.73413227893811	0.00625449122726086	0.0132005503266873	Non significant
SMARCD2	3884.58338571724	0.318116460171511	0.0585366498785155	5.43448353863291	5.49553699416261e-08	2.91655214493667e-07	Non significant
DESI1	3824.30811816291	0.0927002529490572	0.0650391324892472	1.42529965270344	0.154070600500476	0.223760511137063	Non significant
SPP1	34593.2842370297	-1.37674503351032	0.259587234004717	-5.30359298595288	1.13545324477975e-07	5.71024024489612e-07	Down expression
OSBPL9	3937.61361776886	-0.249624818821195	0.0783023748369964	-3.18795974376057	0.00143280482657885	0.00345556259416504	Non significant
MRPS15	4087.5424134674	-0.107516861808889	0.0762788809019536	-1.40952332464195	0.158680481485952	0.22954879821739	Non significant
NSFL1C	3859.45961140105	-0.0150597226841716	0.0529920366150284	-0.284188411054591	0.776265996136337	0.83282625255516	Non significant
ATP6V1G1	3814.0767913134	-0.080643189783198	0.0616726899748971	-1.30759968173956	0.191009124918156	0.268941027944034	Non significant
EGR1	5034.28107904679	0.270060598963416	0.153064143721538	1.76436226275648	0.077671007426457	0.124084613642454	Non significant
GOLT1A	4806.43825659819	-0.0779943639876921	0.118499248250469	-0.658184462257833	0.510419607704448	0.603204815790768	Non significant
AFDN	3934.78941004134	0.0130352368317076	0.076773513765139	0.169788201587128	0.865176705973804	0.901428298039007	Non significant
MRPS16	3809.27911222586	-0.116078763938189	0.0528724701566457	-2.19544809603715	0.0281314702547864	0.0505478102367583	Non significant
TEX264	3898.85437097979	0.322613994100622	0.0633115815065114	5.0956552722892	3.47537034065766e-07	1.62469484352576e-06	Non significant
HSD17B2	5312.55144159621	-0.20278059546308	0.146522077831811	-1.38395932178799	0.166370910726178	0.238995673511313	Non significant
ATF6	3957.47729568042	0.270394942213289	0.0666352584574762	4.057835873569	4.95295551927943e-05	0.00015828527814889	Non significant
DAZAP1	3788.80434359743	-0.265513347471597	0.0407898226287054	-6.50930380081488	7.54998941677066e-11	6.33531064192364e-10	Non significant
CCDC50	3705.46789248009	0.0618613530424541	0.0467970803166476	1.32190625192588	0.186199370317929	0.263005647606706	Non significant
USP7	3652.14422037349	0.152184832395143	0.0414451713362867	3.6719556823716	0.000240701429780829	0.000677217184942579	Non significant
KEAP1	3817.9247568579	0.169497629885237	0.0552683243626979	3.06681325767922	0.0021635397545138	0.00501788364260199	Non significant
RAB11A	3673.01883675558	-0.279133667554438	0.0393025784097616	-7.10217188918854	1.22811346547772e-12	1.36636199245748e-11	Non significant
TSPAN9	3783.95018703889	0.328857375613038	0.0750839149600075	4.37986452608657	1.18753113789962e-05	4.22907816257028e-05	Non significant
PACSIN2	4090.16300024363	-0.0797350011988139	0.0725543056001949	-1.09896994450181	0.271781175833589	0.361726739931668	Non significant
ACSL3	3999.58327453775	-0.310885372326388	0.0724289947568462	-4.29227788360272	1.76849426575749e-05	6.11450751780564e-05	Non significant
PPARA	4104.6261807104	0.897363033115467	0.0821833168124858	10.9190413324756	9.34772312098942e-28	9.54666184382073e-26	Non significant
TMED4	3682.67073440139	-0.0223183846766407	0.0427035410336879	-0.522635456835633	0.601227961354033	0.686125104839247	Non significant
GNG5	3799.68273992236	-0.174425795439849	0.058827429686786	-2.96504192633508	0.00302641680912892	0.00681606907026322	Non significant
ACIN1	3730.87240693837	-0.205382749053294	0.038701200294574	-5.30688318424298	1.11515592582299e-07	5.61525417516176e-07	Non significant
RAB6A	3584.10518239903	-0.0331848659645036	0.0499863965953595	-0.663877939294875	0.50676843683334	0.599660928077003	Non significant
CYFIP1	3654.15259913004	0.0241523236920921	0.0452631143819369	0.533598361975078	0.593619441786354	0.679779453726115	Non significant
SRP68	3748.96293396721	0.0379657218609926	0.0466186511407372	0.81438911105295	0.415422074634698	0.511397349179416	Non significant
PRCP	3762.87702924124	0.465463603738371	0.0718253729950712	6.48048989276133	9.14252789899899e-11	7.58639346285687e-10	Non significant
GPT	5764.05663517536	0.849876630566004	0.150975010952093	5.62925364407282	1.80991077369628e-08	1.0470406117113e-07	Non significant
ATP6V0A1	3999.18530565917	0.0845463604518682	0.0693256161515801	1.21955440348353	0.222633840355008	0.305899127051341	Non significant
PAK2	3587.819732545	-0.117794645278256	0.04345032539413	-2.71101871412382	0.00670768403412668	0.0140564918491371	Non significant
ETF1	3611.41600603367	-0.0187714316002768	0.0436103280553105	-0.430435459611063	0.666878905689924	0.742563078309125	Non significant
ACP1	3658.55231343441	0.00543262957756499	0.0435335732041723	0.124791722289507	0.900688440819339	0.927978340456899	Non significant
DUSP23	4618.70608919345	-0.157822278999818	0.100610335285156	-1.56864877303616	0.116729801131428	0.176602227617047	Non significant
PGAP6	3826.83023454436	0.0523189495409393	0.0632878161605452	0.826682807449373	0.408416868524913	0.504619290870044	Non significant
GABARAPL1	4310.37171808742	0.605105045911627	0.11343535142442	5.33436039394472	9.58819224654943e-08	4.89089900337328e-07	Non significant
TMEM245	4290.98204735724	0.251670411134303	0.0926145480905712	2.71739609297867	0.00657978118606445	0.0138187547925625	Non significant
KIAA2013	3755.41256974289	0.351841280643207	0.0680228355937075	5.1723994974969	2.31106810262993e-07	1.10792187596089e-06	Non significant
HEXA	4059.73053746547	0.125271799032324	0.0736704685123164	1.7004344014913	0.0890492455640412	0.139988085152576	Non significant
ERG28	4060.72848521357	0.494273001805341	0.0828739352523846	5.96415507843425	2.45903114331904e-09	1.6301227812216e-08	Non significant
MOV10	3855.12586901236	-0.0397453592041033	0.0581230530177649	-0.683814031447305	0.494092605122237	0.587804912246675	Non significant
F13B	5691.24798743999	1.02047936015096	0.145220928745116	7.02708190182454	2.10897585913525e-12	2.26416464876973e-11	Up expression
TPR	3992.76336852732	-0.229896907759312	0.0609805538894186	-3.77000360108576	0.00016324519193006	0.000474141176074935	Non significant
MICU1	3610.39198702479	0.332478264427001	0.0599462947032798	5.54626880731646	2.9183006022036e-08	1.62378458187338e-07	Non significant
ARAF	3655.06961391306	0.284101573150206	0.0602428772552385	4.71593632466321	2.40601679226158e-06	9.70610893002487e-06	Non significant
RPS27L	3935.26965303387	0.0592632140142952	0.0793437522229475	0.746917209659708	0.455113537013293	0.550671019570841	Non significant
MPDU1	3772.00983501892	-0.0994835770054488	0.0779587886511869	-1.27610470514839	0.201918508577309	0.281613569768341	Non significant
RBM8A	3830.25023024803	-0.170884224903688	0.0514775093209052	-3.319589994893	0.000901497424343544	0.00226969926748441	Non significant
CS	4006.2732614653	-0.358918340993105	0.0616606496925849	-5.82086537820356	5.85437107299305e-09	3.65485266202685e-08	Non significant
ABCB4	6321.61625595847	1.48373944041719	0.15283528057772	9.70809511265084	2.78492957163742e-22	1.30243144624249e-20	Up expression
USP5	3768.80835443677	-0.00905950073540271	0.051051674401688	-0.177457465236501	0.85914907275214	0.897139934485303	Non significant
CDH2	4120.88487635562	0.298721470771258	0.096266470417372	3.10306869542556	0.00191525177677707	0.00449569658790084	Non significant
NDUFA6	3964.58023380611	-0.00207445797403317	0.0707857659562568	-0.0293061457484985	0.976620425410496	0.982540832131853	Non significant
SMOC1	4171.98822658124	0.71563480353054	0.101599549175779	7.04368089559542	1.87226655761624e-12	2.0264232877678e-11	Non significant
CIAO2A	3698.60256234109	0.287235482370863	0.0643260056708755	4.4653088494334	7.99533291025603e-06	2.941386482286e-05	Non significant
SNRPC	4154.40299018644	-0.246741967336826	0.0697332257063978	-3.53837019351004	0.000402605178553504	0.00108398586717797	Non significant
RAB5C	3662.85592671984	0.146582478926781	0.0447990159925078	3.27200220092546	0.0010678874473897	0.00264186068506408	Non significant
FUCA2	3952.74171936578	-0.322507522687944	0.072350185833384	-4.45759079915358	8.28859321784086e-06	3.034363606535e-05	Non significant
TMEM33	3660.64823963298	0.127967441228489	0.0573184053736575	2.23257155174279	0.0255772118626924	0.0465036677643505	Non significant
SMARCA1	4033.58940150827	-0.023977843526256	0.0868981169287529	-0.275930530760698	0.782601423719212	0.837592763851571	Non significant
TMEM63B	3754.63788974556	0.106538884031916	0.0620921314884017	1.71581940381313	0.0861951015960606	0.136021812328179	Non significant
ALKBH5	3640.40130378858	0.0450153208896202	0.0597768934808525	0.753055541503496	0.451416538797848	0.547084154581417	Non significant
SORBS2	4156.59264507906	0.746686721583697	0.100005842003421	7.46643102668094	8.23991326716737e-14	1.11064550061346e-12	Non significant
NCOR2	3889.5691564758	-0.110797937829479	0.0579120632537314	-1.91320998777125	0.0557211754064789	0.0927444386310094	Non significant
SLC47A1	4906.92962324302	0.818868275743346	0.129029368756718	6.34637124581538	2.20452882414609e-10	1.71888514973713e-09	Non significant
SLC35A4	3695.78557286448	-0.00254626679865507	0.0453098861351316	-0.0561967159012742	0.955185097361558	0.967581229709151	Non significant
SETD7	3800.02387825643	0.607331852595856	0.0744536021542006	8.15718561659398	3.42921186198389e-16	6.56661098378934e-15	Non significant
SGTA	3724.40963804146	-0.0135090902734973	0.0511297550353318	-0.264211910738907	0.791616633641672	0.844518294306892	Non significant
HLA-DPA1	5335.48413584089	-0.299403160479978	0.140727758410969	-2.1275344954023	0.0333756983143833	0.0588861157856871	Non significant
IL1R1	3875.93643856827	0.118664549862013	0.0932474409945411	1.2725770122631	0.203168180109461	0.283075627813427	Non significant
RHOU	4065.15944419398	0.206691369253524	0.0870740280300022	2.37374305438479	0.0176087994366642	0.0333688913597179	Non significant
BRD4	3606.4962439751	-0.0365842752312332	0.0489496321667204	-0.747386111230186	0.454830526593272	0.550475357381181	Non significant
SORL1	4266.97169689441	1.13913580502185	0.109114001157078	10.4398683298395	1.63036685549603e-25	1.23690498770299e-23	Up expression
DNAJB9	3887.8197552614	0.414037995112216	0.0847610541463888	4.88476694021692	1.03551265022714e-06	4.45507469939859e-06	Non significant
GAK	3673.36599941777	0.0107969370979544	0.0486740545679042	0.221821198044881	0.824453076864074	0.871101099705089	Non significant
ATP5PO	4030.60928528979	-0.0963621383165572	0.0862972647609759	-1.11663027308523	0.264152442191904	0.353415914427394	Non significant
ACTA2	4806.89316689015	-0.290032183481839	0.111748602819828	-2.59539874471145	0.00944812369951628	0.019142963982284	Non significant
ALG3	3943.58026010289	-0.0814883778306688	0.0634775069001915	-1.28373626832567	0.199234249699496	0.27838976199021	Non significant
PSMA3	3659.08188440836	0.0284338017019995	0.0540562083788383	0.526004367578446	0.598885172378146	0.684072165638703	Non significant
LAPTM4B	5824.09368628764	-0.853334345034171	0.127506860004695	-6.69245831167632	2.19452278347469e-11	2.00094259746197e-10	Non significant
GLB1	3742.96729016194	0.0539036137924456	0.0567321271692574	0.95014265253314	0.342039773192578	0.437324932132546	Non significant
UQCRFS1	3770.50441549305	-0.0567586358516396	0.0734359884880329	-0.77289946006363	0.439581884312272	0.53559334512566	Non significant
SZRD1	3626.02058535115	-0.0590276294871413	0.0493076882355798	-1.1971283099934	0.231256547073334	0.315709680749688	Non significant
AP2A2	3498.74344165646	-0.0445818028402235	0.0383848837858645	-1.16144165210788	0.245462338580173	0.332082758841551	Non significant
ACACB	4054.7608092898	1.04779967495929	0.0987218906001793	10.6136508183666	2.57487253744183e-26	2.15154908740507e-24	Up expression
NCKAP1	3708.93570903788	-0.13579553284038	0.059429209218231	-2.28499646262704	0.0223130351789116	0.0412370980361635	Non significant
RNPEP	3801.609802298	0.106410132843689	0.0622316287814168	1.70990435132986	0.0872835616808704	0.13752901411284	Non significant
RTCB	3630.62426389284	0.0757937177895081	0.0528892430286963	1.43306490033114	0.151839291021771	0.221165074470548	Non significant
NDUFS3	3724.79735755729	-0.0293811200190049	0.0661005567913492	-0.444491263693109	0.656687443731565	0.73447449479557	Non significant
IRS2	4375.46301208025	0.583021934589707	0.111377633054892	5.23464109084064	1.65305759238893e-07	8.11019715518593e-07	Non significant
DGAT1	4174.56323392744	-0.110054679309697	0.0910686678451537	-1.20848017121351	0.226862618404577	0.310726894465416	Non significant
NQO2	4371.46128209495	0.393515727865009	0.101919755223017	3.86103486025779	0.000112907791156372	0.000337748202910875	Non significant
JPT2	3805.59168843767	-0.252443840409609	0.0631475319285216	-3.99768340424385	6.3965425929813e-05	0.000200373017285447	Non significant
PTDSS1	3954.58461737667	-0.105823229629725	0.0764837763951803	-1.38360361657553	0.166479860328132	0.239123434434529	Non significant
WIPI2	3672.9116863326	5.88988120606541e-05	0.0527535099005125	0.00111649086803382	0.999109169359196	0.999318249250662	Non significant
LYPLA2	3718.40448910228	-0.12190368702109	0.0626443527768779	-1.94596450625451	0.051659003330168	0.0867627283424242	Non significant
TCIRG1	4344.59672277226	-0.613137670366852	0.0872871472037702	-7.02437518017966	2.15026303490083e-12	2.30228431935752e-11	Non significant
CACFD1	3850.86725719894	-0.212535859535774	0.0758014197977472	-2.80385064162202	0.00504962912225826	0.0108550901109767	Non significant
ATP6V0E2	5120.66752579883	0.74847732956675	0.125258077537741	5.9754815360409	2.29411523588145e-09	1.53048428607165e-08	Non significant
RBMX	3665.65799258661	-0.306091052550309	0.0379308732915765	-8.06970749651272	7.04667814143356e-16	1.29639348902216e-14	Non significant
CDK2AP2	3997.91114258404	-0.046639990552545	0.0790037519666961	-0.590351589532179	0.554954959054213	0.644176880293257	Non significant
FAM168B	3798.79272202809	-0.151433843955744	0.0566890057976508	-2.67130886888864	0.00755560876499299	0.0156318879980783	Non significant
LBR	3893.66424749755	-0.380120276133104	0.0660295954342457	-5.75681667641958	8.57149071929648e-09	5.22022133562047e-08	Non significant
PBLD	4317.78053370722	0.802784217759988	0.125834358736114	6.37969014046075	1.77446646391454e-10	1.40046894169847e-09	Non significant
ARPP19	3598.00720364424	0.0155299856404784	0.0494844266958979	0.313835820225149	0.753645737216828	0.81484983160692	Non significant
FST	6922.69637151055	-0.331506075182603	0.170468728432119	-1.94467383098132	0.0518142470603503	0.086980674083187	Non significant
PECAM1	4132.75368024517	-0.0596214221474145	0.0816900071518587	-0.729849637992815	0.465482099147469	0.560887974861403	Non significant
CYP4F11	5196.89566444152	0.992169536112856	0.13376888811374	7.41704255827587	1.19764472048336e-13	1.56400620383122e-12	Non significant
H1-10	3854.69449034325	0.0290842427241517	0.0748677627237897	0.388474847731893	0.697664663996808	0.769032593822097	Non significant
OGFR	3697.12743627909	0.042106666241476	0.0649947219968086	0.647847470499889	0.517083608750068	0.609897154196898	Non significant
BLCAP	3741.7663698455	0.394406427797746	0.0740804081568252	5.32403151671091	1.01492310159977e-07	5.1506970231538e-07	Non significant
UBXN1	3796.20754592491	-0.154378497128075	0.0636466519678669	-2.42555566325807	0.0152849715663244	0.029443837698857	Non significant
DDX42	3532.77799191913	-0.0165398898874664	0.0366623416302172	-0.451141120616099	0.651887842477236	0.730542352146353	Non significant
UBE2K	3521.95601541616	-0.134655008420725	0.048275050777149	-2.78932919288537	0.00528173486440387	0.0113102956800648	Non significant
CDC34	3782.97966737325	-0.023443002396998	0.074014315356698	-0.316736056856283	0.751443886920202	0.812947306908962	Non significant
LY6E	6672.09912159499	-0.192723139141869	0.186985051386763	-1.03068741438179	0.302687428579953	0.395474504849582	Non significant
ASCC2	3582.45272457453	0.0809013910808076	0.0496953604265351	1.62794656053264	0.103536217533776	0.1591809396952	Non significant
TNS2	3692.64900146211	0.0695287460401083	0.0820048356191566	0.847861537861142	0.396515086847272	0.492844309849488	Non significant
SPR	3715.0322334839	0.0820003469943258	0.0696909133525913	1.17662896136052	0.239343633057489	0.324953649744794	Non significant
C19orf53	4210.2283012867	-0.366422599925	0.0877478425730243	-4.17585879242628	2.96863937759161e-05	9.86162688986436e-05	Non significant
TRAP1	3709.34385012154	0.163349992665411	0.0750964528784248	2.17520250829772	0.0296149443069459	0.0529704317826056	Non significant
DDX23	3496.70481742329	-0.0415575900803211	0.0353311171965916	-1.17623198409164	0.23950218675843	0.325150443626254	Non significant
TGFBR2	3802.15462161302	0.0979442250056161	0.0850083115970076	1.15217233662907	0.249250262843266	0.336511137131033	Non significant
LEAP2	5069.2215006688	0.600119378959176	0.146099105587823	4.10761843164353	3.99759808096369e-05	0.000129767181389392	Non significant
MGRN1	3553.65714155682	0.316724007746465	0.0581021271355926	5.45116028208965	5.00422417422485e-08	2.67361836162811e-07	Non significant
SMPD1	3556.38866155812	0.352529757908996	0.0704783594533799	5.00195748940763	5.67511063140347e-07	2.55460150441288e-06	Non significant
RBBP7	3683.74701887625	-0.0353865197212817	0.0493639860761653	-0.716848912214721	0.473467327571039	0.568646205361981	Non significant
ACO2	3967.52756511854	0.279628696735191	0.0863597099998404	3.23795316977915	0.00120390569558756	0.00294517666040361	Non significant
ENG	3995.73233889181	0.0979203516648693	0.103131087914313	0.949474631221062	0.34237926862558	0.437690155216332	Non significant
CGNL1	4321.30909026942	0.985796919710082	0.103491964692756	9.5253474280509	1.64490775080485e-21	6.93298155709601e-20	Non significant
RUVBL2	3889.33771345769	-0.256828555147282	0.0692943954309799	-3.70633950335989	0.000210276384514171	0.000598165103811409	Non significant
TMX2	3551.81426446732	0.129923210912366	0.0474142846292226	2.74017022355939	0.00614073714316917	0.0129765086433334	Non significant
EIF3L	3937.35055211208	0.0594078426403169	0.0902531916815047	0.658235365791404	0.510386902937523	0.603195994579938	Non significant
STRAP	3502.6643300124	-0.0581274575540242	0.0459338594632112	-1.26545990764349	0.20570651166668	0.285978721105894	Non significant
ITPRID2	3559.00927939353	0.205382218674335	0.0800713560892707	2.5649898878365	0.0103178811987044	0.0206963844961087	Non significant
CAPZA1	3534.43045345801	-0.224640242373895	0.0475653034088126	-4.72277534830725	2.32647791812783e-06	9.40429115145787e-06	Non significant
TMEM109	3634.85697882278	-0.0324421485678162	0.05492858522173	-0.590624142909509	0.554772284685789	0.644027400146749	Non significant
ARAP1	3643.62350099464	-0.158706568353513	0.0499288103215232	-3.17865711863553	0.0014795900403061	0.00355762579567715	Non significant
PANK3	3594.65647402197	0.111585197572337	0.0718041069534239	1.55402249685687	0.120179050489106	0.181018463922139	Non significant
ZNF207	3561.47534472956	-0.233506771756611	0.033998673412122	-6.86811420334286	6.50561332620238e-12	6.44306453665912e-11	Non significant
EZR	3959.94428854738	-0.671885739568819	0.0931999403506549	-7.20907907280756	5.6331545042061e-13	6.62831739741592e-12	Non significant
GALNT1	3708.68343399758	0.12173718598122	0.068891640858292	1.76708210843213	0.0772144783909819	0.123421283164182	Non significant
COMMD4	4018.8706676383	-0.0117982377669309	0.076309396627896	-0.15461054979195	0.877128352483156	0.91042448608593	Non significant
TARS1	3541.19038476666	-0.208787266839956	0.0587519227772596	-3.5537095123084	0.000379838512157871	0.0010285983868044	Non significant
RTRAF	3589.34326230109	-0.104112536082594	0.053857620130491	-1.93310688126102	0.0532230325700135	0.0890329016070406	Non significant
RCN1	4210.33381680384	-0.469059616188294	0.102543292882037	-4.57425934944266	4.77907557009386e-06	1.82887704703922e-05	Non significant
BAP1	3681.88245981921	0.258462294572302	0.0550543823772819	4.69467249311938	2.67034200757853e-06	1.06912101352173e-05	Non significant
CAPZA2	3602.44764515249	-0.23086925123936	0.0617236340413103	-3.740370359348	0.000183749302007149	0.000528174262613284	Non significant
RIC8A	3572.94919000433	-0.0621740523517494	0.0377909951093999	-1.64520812886149	0.0999268977536928	0.154346755591892	Non significant
EFTUD2	3633.15436656292	-0.180854912533923	0.0470603452608416	-3.84304261967262	0.000121518356092164	0.000361501810234437	Non significant
FAM50A	4317.0580594665	-0.353639003204752	0.0882665215280244	-4.00649076323318	6.1627534163894e-05	0.000193531512673947	Non significant
RTF2	3505.9604828504	0.0569349695535461	0.0429363835621475	1.32603085844751	0.184829476214587	0.261472492900977	Non significant
GOLGA4	3607.71948296293	0.267881417166512	0.0667844798484385	4.01113279274534	6.04281080700993e-05	0.000190089630993712	Non significant
NAGLU	3628.94728316038	0.410026022305453	0.074162693359386	5.52873693945422	3.22544576222494e-08	1.78553863390437e-07	Non significant
LLGL2	3891.25607180256	-0.161077997662548	0.0747275508544884	-2.15553695819905	0.0311198397532692	0.0553514387037531	Non significant
MDM2	3664.3218419455	0.214467020126551	0.0742612088381496	2.88800873944803	0.00387689100565502	0.00855422639229891	Non significant
DEK	3824.72246105018	-0.0497845490324204	0.0740518639128624	-0.672292990369593	0.501397191342	0.594512035658205	Non significant
TUBA1B	4322.43861070238	-0.267113097436305	0.0932220955424453	-2.86534105334164	0.00416560334783703	0.00913786600229902	Non significant
RDX	3590.28273259636	0.273649733943384	0.0738292059190377	3.70652413955898	0.000210123216887864	0.000597800552045974	Non significant
SRRT	3520.17617500604	-0.287918505278767	0.0411746453885939	-6.99261651342662	2.69806273531013e-12	2.83421113179963e-11	Non significant
HSD17B12	3484.7791608173	0.229471344775225	0.0696790216268301	3.29326301399827	0.00099031787581208	0.0024691305786288	Non significant
SMG7	3617.81480528701	-0.128918061140232	0.0475636060972897	-2.71043496736842	0.00671950241458684	0.014080023560175	Non significant
SLC16A1	4362.51886492549	0.607833145227423	0.117369737354556	5.1787893449165	2.23330479066029e-07	1.07214780809963e-06	Non significant
ATF6B	3706.79504963622	0.0478826137051852	0.0574311229491099	0.833739812951496	0.40442761788217	0.500736433171625	Non significant
ERBB2	4666.98002123686	0.461058086471654	0.122758428915474	3.75581612232198	0.00017277751807331	0.000498555557463893	Non significant
TMPO	3740.92981665487	0.05029227624345	0.0689512560040524	0.729388834345443	0.465763845879203	0.561135294394686	Non significant
FN3K	4023.5556431088	0.389897533220248	0.0915674643503391	4.25803571155461	2.06231009885458e-05	7.04676676328662e-05	Non significant
TMEM37	4034.42718859215	0.167081699804187	0.100892928978332	1.65602982781945	0.0977157784984196	0.151469914675698	Non significant
CADM1	4376.66331645346	0.871296483038721	0.102113653360027	8.53261492825791	1.43076297938199e-17	3.3653911103613e-16	Non significant
RBBP4	3613.23407192023	-0.146588774146777	0.055558488352721	-2.63845864948912	0.00832838566629675	0.0170886718170481	Non significant
THEM6	4126.83492362236	0.255968134371846	0.0883386783799302	2.89757713230629	0.00376057254207253	0.00831823052669838	Non significant
KIF5B	3566.78295490777	-0.327121046237467	0.0536136994156866	-6.1014451493298	1.05113712406138e-09	7.36368076960987e-09	Non significant
TBCD	3601.61372621142	0.193653634114503	0.0568948384702926	3.40371181852671	0.000664768484092187	0.00171951912900044	Non significant
HDAC1	3632.4855769171	-0.399569344154774	0.0556561417742417	-7.17924979017679	7.009497736551e-13	8.12381071329271e-12	Non significant
SLC44A1	3478.29350687321	-0.0346470417736547	0.0671507622036451	-0.515959024688092	0.605883027936269	0.690467463191181	Non significant
MPC1	3573.89268105347	0.203796111880761	0.0994970572861952	2.0482627068513	0.0405342650538789	0.0700406467343729	Non significant
DRAP1	3772.27320326762	-0.088603597735448	0.0668874582936012	-1.32466683584424	0.185281677468282	0.261988138461452	Non significant
SLC5A6	4946.23445878609	0.341150778746222	0.126270943019879	2.70173620777121	0.00689784649103341	0.0144107645286053	Non significant
FUOM	4140.69360222621	0.578527871649471	0.111925078117619	5.16888512725908	2.35494583367704e-07	1.12782556178785e-06	Non significant
YARS1	3672.78847381527	-0.161665253625365	0.069763083973038	-2.31734671718133	0.0204848523572397	0.0382100375923598	Non significant
NRP1	3966.62885195012	-0.420452614814121	0.0909985369430002	-4.62043268978582	3.8294056858383e-06	1.48684219464116e-05	Non significant
MTPN	3465.11683856266	-0.0681357595582256	0.0488484013030733	-1.39484113585389	0.163063751101414	0.234965180815291	Non significant
PES1	3715.99115644719	-0.279110992305061	0.0648590897758918	-4.30334426939193	1.68239116344907e-05	5.83622935463867e-05	Non significant
SLC35B1	3630.93792563826	-0.0128099016070729	0.0590115401095533	-0.217074517684026	0.828150272421997	0.873549400173944	Non significant
TRIM27	3654.92615024475	-0.0196884943921466	0.0565206244389231	-0.348341770594241	0.72758352743572	0.793781836962284	Non significant
SHARPIN	4130.62864807479	-0.315820162921063	0.08415542542131	-3.75281999158061	0.000174856417207573	0.000504128201040725	Non significant
KCTD20	3515.77667151294	0.0710501674627624	0.0548528282848527	1.29528722008273	0.195221166193911	0.273790811602236	Non significant
DUSP16	3559.9976510597	0.478235906647393	0.0809000656631109	5.91144027792132	3.39129224197912e-09	2.19574917363362e-08	Non significant
ESPN	4487.11924080135	0.747485521656198	0.120474605416221	6.2045069089353	5.48686631709741e-10	4.01485398793613e-09	Non significant
RELA	3344.08632665331	0.076411478900402	0.0345437597527493	2.21201975254939	0.0269653001484713	0.0487077697398279	Non significant
GSR	3860.35921205399	-0.314656086648966	0.0863957996848612	-3.64202991113817	0.000270496633879697	0.000752716413187821	Non significant
MAN1B1	3645.96018933127	-0.16138863845844	0.0608142221403952	-2.65379762789466	0.00795915450574134	0.0164014723099255	Non significant
PTEN	3369.94792920826	0.104568422441687	0.0608081369330265	1.71964522703364	0.0854969497473495	0.135076466576012	Non significant
RTKN	3625.12577915263	-0.213134265942723	0.0717183934305267	-2.97182153347015	0.00296038711350765	0.00667931752630341	Non significant
AKR1B10	30000.7041554328	0.0247648853836305	0.258638688309195	0.0957508930528787	0.92371841974179	0.94459221107062	Non significant
KLF15	4366.25515252208	1.04246016251386	0.103605382579599	10.0618340143954	8.1466343901389e-24	4.91637042059443e-22	Up expression
PLOD2	3966.08672302404	-0.346506100686625	0.0955327989349623	-3.62709042914699	0.000286632930144232	0.000794750407771999	Non significant
MBD3	3758.55545851789	-0.148667331951183	0.0773228775980727	-1.92268234925194	0.0545199548756169	0.0909477789765108	Non significant
ARHGEF40	3746.25827864913	0.144474591140124	0.0750503126135503	1.92503650030152	0.0542247920424409	0.090524909551537	Non significant
OAZ2	3328.94150230073	0.199386661601682	0.0482803457496046	4.12976871863672	3.63128349093962e-05	0.000118926151660237	Non significant
GLYR1	3403.68373300268	0.233656331484318	0.051952500835597	4.49749921035986	6.87574163265378e-06	2.56144152045456e-05	Non significant
LARP4	3330.60939820972	0.518920484681145	0.0525285328080446	9.87883074095064	5.14294833917565e-23	2.71316069336909e-21	Non significant
NDUFB5	3393.20748598195	0.0937403484275092	0.0516603164128651	1.81455234765393	0.0695927312002123	0.112769669800832	Non significant
SBDS	3345.10748125586	0.188558172351113	0.0521964889682862	3.61246850273164	0.000303295956252022	0.000837938354047495	Non significant
NR1H2	3482.55304603755	-0.0418747672915296	0.0534631556730218	-0.783245335304069	0.433483057223061	0.529343318393834	Non significant
MOGS	3437.28021227357	0.0641937474943481	0.0414821510039944	1.54750286426002	0.121742034331653	0.182946056496123	Non significant
PLVAP	5115.87414916861	0.145745885098252	0.0977364668476772	1.49121295048856	0.135905594645463	0.201094167595646	Non significant
COLGALT1	3635.92351437797	-0.353987341538991	0.0551758565483197	-6.41562023108766	1.40250674948803e-10	1.12662542182403e-09	Non significant
CDC42BPB	3478.7990110767	0.209898824568401	0.057631909068377	3.64205919882626	0.000270465853210098	0.000752716413187821	Non significant
HLA-F	5202.53455840001	0.12114790233332	0.132246263347197	0.916078074850861	0.359625946499975	0.455498244088213	Non significant
TIMM17A	3788.665592472	0.190746650087037	0.0750764622337028	2.54069843479397	0.0110631295109633	0.0220524371551422	Non significant
PDS5A	3393.50491902974	-0.0476683297076541	0.0517521794418534	-0.921088352640534	0.357004300711019	0.452921844157347	Non significant
DNAJA3	3374.95105437625	0.222879235462651	0.0569465407280011	3.91383273879987	9.08425730904395e-05	0.000276660610642962	Non significant
CYB5R1	3836.26441825089	-0.0713388044429993	0.0733844405521588	-0.972124389124346	0.330988670172955	0.425656096421099	Non significant
TXLNA	3481.4511370144	-0.00601918164342012	0.0544202120680531	-0.110605626378175	0.911929085661212	0.936065759182282	Non significant
[truncated: 21,899 more rows]
