# Supplementary material for: Association of mitochondrial phosphoenolpyruvate carboxykinase with prognosis and immune regulation in hepatocellular carcinoma
Source: Sci Rep. 2024 Jun 18;14:14051. doi: 10.1038/s41598-024-64907-7 (PMC11189538; doi:10.1038/s41598-024-64907-7)
Supplement: Supplementary file 5 — Supplementary Information 5. [file 41598_2024_64907_MOESM5_ESM.txt]

GSM2723148	GSM2723149	GSM2723150	GSM2723151	GSM2723152	GSM2723153	GSM2723154	GSM2723155	GSM2723156	GSM2723157	GSM2723158	GSM2723159	GSM2723160	GSM2723161	GSM2723162	GSM2723163	GSM2723164	GSM2723165	GSM2723166	GSM2723167	GSM2723168	GSM2723169	GSM2723170	GSM2723171	GSM2723172	GSM2723173	GSM2723174	GSM2723175	GSM2723176	GSM2723177	GSM2723178	GSM2723179	GSM2723180	GSM2723181	GSM2723182	GSM2723183	GSM2723184	GSM2723185	GSM2723186	GSM2723187	GSM2723188	GSM2723189	GSM2723190	GSM2723191	GSM2723192	GSM2723193	GSM2723194	GSM2723195	GSM2723196	GSM2723197
DDR1	8.663101224	7.600879564	7.355279623	7.380949517	7.817158942	8.127950174	7.504604238	7.477370853	7.29732428	7.631414713	8.072968264	7.748130864	7.595678917	7.907682751	9.875170085	7.677571137	9.269651436	8.136344787	7.887723772	8.786215321	9.022535001	6.975766695	6.671892363	8.810064653	9.663616922	7.379799144	8.506718979	8.680648421	8.300244344	8.597614762	8.081598993	8.501836542	9.11659883	7.09192157	8.542525225	8.037214861	10.86575539	6.669278011	7.523510211	10.78392452	6.848869559	7.616853946	8.254751424	8.815839318	7.957898678	8.334977248	7.95655214	7.465741329	7.538747098
RFC2	6.478561789	6.816307535	6.884770783	7.114520334	6.812579688	6.740169731	6.750926863	6.053069213	6.795930902	6.886736164	5.967137398	6.798966874	6.785038756	6.972785917	8.004472619	6.777212181	7.384521214	7.261929568	6.196751356	7.267476572	6.574860751	7.341519524	6.643057975	7.270052025	6.047527094	7.585079128	6.574781118	6.956356046	6.664621948	5.21472489	6.961486627	6.353877537	6.735138407	7.159218675	5.662444653	6.592185231	8.346070427	7.06718933	6.390406279	7.775391033	6.302065648	6.816885718	7.516749994	7.870702596	6.50994865	7.397219286	6.8974359	6.67770927	7.337463887
PAX8	8.043665291	7.898625824	8.015642656	7.8430134	7.632627315	7.713888185	7.753227231	7.713648185	7.797328446	7.761958177	7.940171629	7.833259027	7.481894036	7.82598189	7.784377926	7.364992294	7.165984575	8.03703612	7.850044996	7.787161614	7.586656212	7.574936651	7.550957171	7.780469814	8.125776216	8.212452318	8.141809654	7.846370404	7.833992086	8.330180796	7.560248153	7.60929877	7.852684505	8.143290463	7.472073959	8.134375304	6.811356959	7.561717946	7.261775114	7.649981734	7.368473331	7.3580063	7.781414581	7.615586141	7.783203497	7.462652711	7.716020208	7.783254669	7.747510073
ESRRA	8.738581912	8.765649783	8.457497067	8.731804032	8.616590345	8.577921444	8.615869657	8.464822574	8.289628708	8.08252066	8.456075514	8.095699613	7.694700592	7.973759206	8.847664379	8.414992722	8.76188451	8.823642007	8.238882517	9.009978127	7.906936968	8.174899127	8.90669114	8.043928272	8.76421465	8.31569586	8.665195574	9.487299064	8.757682902	8.597763478	9.151890564	8.761755404	8.707396962	8.869694111	9.332835221	8.925966904	8.406921373	8.698139798	7.958448652	8.22835967	8.883481658	8.56987121	7.877038315	8.561278419	8.301390151	8.070428943	8.14775369	8.540914918	8.18273695
CYP2A6	12.44755592	12.66744314	11.93907024	12.25396267	12.67630616	12.46104446	11.26356373	13.11064319	12.96320005	12.80470823	13.29325743	13.09864542	12.2840766	12.41540793	5.18715816	13.09659147	8.327505961	6.559804954	12.23766533	10.64127536	5.71420974	13.82162762	12.74160405	11.95159928	7.554798464	10.90488869	6.929096602	13.68661248	6.803043818	9.064669398	11.58532758	11.62750449	5.736365985	8.975670203	6.925673521	7.388022485	12.00356292	11.65246135	13.51754281	8.139172816	12.97439729	13.78725217	12.53982076	10.6093478	12.85540342	8.346335469	11.07037098	11.88212556	13.09405159
SCARB1	10.43041869	9.971740272	10.51213726	10.14504176	10.06768643	10.09230286	10.50906573	10.06486024	10.26288033	9.928562064	9.969850024	9.925945602	9.521696552	10.030294	10.12351049	10.37022501	10.97094851	10.79561878	10.07961705	12.55753262	10.79001283	10.30495494	11.41508086	10.38649444	8.369093956	11.41591456	10.17500347	11.33820685	10.26449657	9.306794287	11.46192187	10.3200143	11.10495871	10.51734533	11.11182671	10.64600903	9.949536746	11.88616824	10.88763286	10.19775157	10.34824337	10.35963542	10.61255636	10.87950277	10.21736958	9.971667088	11.04533422	10.86548342	11.09971226
TTLL12	8.051638966	7.237710412	7.408984818	8.215029318	7.810427592	7.775379668	8.09575561	7.736748387	7.908960719	7.818041975	7.903609035	8.044128457	7.812241669	7.738381915	8.086250135	8.039161517	8.512990743	9.553512683	8.211287276	8.384269862	8.058944223	7.951033316	9.349851822	8.4528552	8.09125371	8.161579005	8.02856584	9.251494062	9.254144888	7.483459859	8.030933999	8.157303958	8.462368153	6.667434649	7.935235405	8.25654187	8.222704754	7.643929027	8.698882408	9.156663588	8.539832691	8.066225376	7.793319961	7.779749685	7.643486035	7.982231561	7.868943199	8.764817882	8.619839665
ADAM32	3.211575587	3.282973643	3.421900523	3.176131936	3.231787524	3.301989258	3.08681764	3.212136285	3.239119027	3.326963225	3.610305082	3.481167188	3.548684762	3.814184141	3.377472283	3.119055261	3.350927825	3.403228447	3.139922711	3.548883475	3.556409671	3.477812143	3.39938159	3.573742839	3.681158837	3.173431566	3.366494236	3.505390859	3.420156306	3.287537749	3.251263039	3.25815566	4.285849279	3.218900248	3.545474603	3.251175928	3.233166286	3.131472069	3.073052604	3.103437956	3.108746896	3.099947523	3.173477433	3.185921487	3.197055039	3.20831033	3.234646833	3.274197189	3.169443122
PRR22	5.959491631	6.197750751	6.136686177	6.073586606	6.052343088	5.962103686	6.311888662	5.926987593	5.96822914	6.010057129	5.523705546	5.949677726	5.859297478	5.945900754	5.287413188	5.811964327	4.993184898	5.165188695	5.528501495	5.58002326	5.044600984	5.740356122	5.539769954	5.000963004	5.40831886	5.542282851	5.262489425	5.280418349	5.572567123	5.635537234	5.59483616	5.675486761	5.617549284	5.730980281	5.944604386	5.801093003	5.401813023	5.525537427	5.777510234	5.06803751	5.879089612	5.732639503	5.466261136	5.610795605	5.671030581	5.550840148	5.769859799	5.674528698	5.526004993
MSANTD3	6.331859809	6.382185527	6.595439813	6.415505853	6.731136396	6.599549701	7.538916466	5.91116824	6.339273533	5.953794367	5.113726381	5.067944883	5.760922798	7.291079015	8.252896642	5.974413233	7.575963406	6.712440179	5.848738139	7.76850973	6.821826915	6.535069854	5.55478	6.263604276	6.301533766	6.536518159	5.53861029	6.316563604	6.030854849	5.597311223	6.560662941	6.818214633	7.235877805	7.361248372	5.857860825	7.299314516	6.615089592	7.406305871	7.062765342	6.828600797	6.203880677	5.692729513	6.616827569	7.044106954	6.013162592	6.360941171	6.682426975	6.260800143	6.605629868
SLC46A1	7.699525856	7.282214289	6.738125839	7.606012832	7.328206127	7.170922513	7.642842014	7.630036486	6.799590935	6.670173233	7.808702738	6.884403591	6.512004611	7.296784234	6.746588476	6.849880528	6.714579945	7.759769712	8.069153771	7.19921369	8.276002722	7.634428741	7.867334853	6.783737599	7.315089607	7.08417488	7.772124283	8.275984698	7.853487967	7.121536681	7.161502317	7.310044654	7.823555216	7.234058601	8.243269346	7.817812903	7.884210811	7.055200982	7.012642086	7.674103246	7.376828703	7.256509321	6.916245128	7.01437923	7.397664242	7.791015125	7.450757771	8.108768514	7.414126541
TIMD4	3.887478336	4.779447122	4.56153838	4.790912772	4.315956857	5.51675768	8.69067561	6.930134159	4.499261613	5.428572358	3.435304902	5.835687844	5.832138078	4.396831119	3.329560106	5.484145586	3.555661529	3.391307672	3.783092779	3.642903634	3.901523179	4.051123497	3.618252066	3.749873939	3.980132442	3.527947601	4.200757259	4.083525902	4.025413059	3.868312862	3.278712038	3.548590549	3.631625637	3.400681212	3.838186038	3.700188771	3.668273122	3.230278985	3.591665039	3.465375375	4.298397068	3.918735279	3.349033946	4.046439588	4.09864309	4.515302438	6.429188903	4.060726854	3.644599747
SLC39A5	9.952036429	9.644580995	9.940972691	9.847033271	9.645772926	9.561965223	9.567589568	9.953991116	10.25696557	9.898676119	9.790796346	9.89506232	9.762648222	10.1381941	6.758333498	9.3348791	6.773486747	10.26858575	8.95855327	9.498908885	10.20659493	8.83690157	9.660768516	8.761807144	8.508658658	7.797401464	8.64526125	9.198043739	9.00784788	8.541623815	9.27374235	7.694837688	8.902032622	9.343663086	7.633892578	7.266497226	6.146268113	9.020826929	7.918448016	10.45939171	8.114355932	9.422518646	10.2294019	8.65892892	9.422778954	8.425440737	9.527310376	8.345213908	9.531276302
ATP6V1E2	4.905726285	4.586013312	4.678750661	4.670535228	4.92378895	4.723505421	4.692430964	4.697116418	4.74613358	5.234660376	5.126592884	5.12351839	4.956825306	5.002963468	5.112730552	4.591477507	4.787807512	3.493058169	4.88790876	6.429971307	3.883512916	4.899906691	5.292862733	4.932371812	4.564140665	4.967325497	4.310296424	5.023201411	4.94562045	4.582699527	5.4297417	5.27388366	4.940430775	5.037279007	4.957619349	4.979858212	6.143397634	4.28227676	4.64172176	4.433079846	4.242228963	4.6675685	4.734941696	5.245067013	4.732235513	5.340499926	5.350710571	5.084829749	5.065042553
CILP2	5.043537947	5.134912542	4.868675472	4.669331096	4.630790738	4.778431687	4.904429308	4.359369465	4.596328079	4.935980025	4.948579255	5.085062321	4.6816499	4.836459811	3.87752087	4.41467173	4.375538081	4.387701529	4.295298225	4.187261356	4.622293395	4.57401152	4.433581183	4.303364601	5.190252541	4.900054262	5.221175352	4.831814164	4.857427387	4.448135438	4.100717556	4.584844873	4.99492135	5.174612199	4.517386567	4.60315697	4.202354443	4.165292505	4.313426386	4.082138221	4.437166586	4.382687481	4.213203083	4.402034653	4.531130986	4.411508283	4.590850848	4.514148381	4.764213424
TMEM196	4.255972912	4.507125444	4.295932262	4.698069559	4.424633253	4.48339425	4.445450674	4.293078607	4.579380423	4.569327222	4.842460153	4.82141668	4.898152601	4.650796759	5.107237261	4.653071872	4.123084145	4.371149179	4.360539222	4.561804984	4.317649005	4.577999586	4.465642559	4.151345465	4.2819807	4.428496499	4.433953402	4.862024771	4.558972885	4.860790006	4.318804082	4.168478347	4.125690163	4.264994426	4.249200141	4.270327153	4.027891048	3.957770952	4.445671776	3.998485042	4.3197356	4.015930006	4.073222559	4.237995245	4.540840919	4.408534797	4.454646565	4.391851593	4.204140802
BEST4	3.44201517	3.443624145	3.308312296	3.314420403	3.092405824	3.283478398	3.535909814	3.158967776	3.349600767	3.659133893	3.507518917	3.450299551	3.416282464	3.859262012	3.067202597	3.319451747	3.067419739	3.213938653	3.181889906	3.382374969	3.213480304	3.36836158	3.14582798	3.035911385	3.174519542	3.631922909	3.056960539	3.568123067	3.048140529	2.855515655	3.245735714	2.954681525	3.026660227	3.224533575	3.129952185	3.051748021	3.236859604	3.218408777	4.654103031	3.324829031	3.29590161	3.361666467	3.380289276	3.257086969	3.435943759	3.529241416	3.723577136	3.392037024	4.892269356
AK9	3.624464301	3.4604615	3.510534777	3.928310476	3.640850449	3.818816223	3.757860643	3.789669461	3.754829341	3.533354853	3.990949893	3.52094113	3.993611361	3.616596855	4.632954793	3.523784491	3.230385934	4.06403571	3.725283334	4.150417358	4.091776363	4.43393428	3.696008648	3.769830132	3.994496914	3.870492348	4.061252371	4.185195264	3.786144799	3.34220367	3.504120782	3.300032979	3.594329148	3.671740911	3.562203132	3.312053421	3.2838455	4.041878791	3.72260642	3.661579927	3.53533669	3.859430871	3.581222376	3.977463473	3.636622324	3.419020597	3.447799675	3.546057489	3.634942518
CORO6	4.098725915	4.212814063	4.245221266	4.282293169	4.170262596	4.190306898	3.954111674	3.974748867	4.440736958	4.243882237	4.563648439	4.429316355	4.036876094	4.365687337	3.550974159	4.105599779	4.426737941	3.433880959	3.849874458	4.272268609	3.91613131	4.118198413	4.381844179	4.226115177	4.077049041	4.074309622	4.468081502	4.078964112	4.485161276	4.187976491	5.425371382	4.176873444	4.032011889	3.907753172	4.400258788	4.241881082	4.064976123	4.131027569	4.301861387	3.850728632	4.108536351	4.032045251	4.196097659	4.100047963	4.164724149	3.903444353	4.06212597	4.085243853	4.134903317
TMEM106A	4.72616276	5.089443196	5.184957127	5.056596529	5.062947475	5.040145177	5.26636723	5.656617734	4.647963706	5.078773165	4.875819411	4.607775419	4.676926662	5.088900066	4.809914979	5.595759678	5.634063004	4.543643439	4.826259203	4.709082882	4.691663889	5.333102013	6.950154755	5.083682491	4.61073343	5.610841547	5.63041629	4.763452627	5.620315392	5.924940742	5.02419679	4.687305829	5.492635201	4.415244823	4.737220976	5.338828574	5.557518571	4.99282466	5.010319564	5.626690416	5.006761194	5.584908937	5.407551237	4.566132855	5.317060676	5.451950337	5.33446769	4.819842926	4.801235075
ALG10	3.671799371	3.447407305	3.841510378	4.372204848	4.213501526	3.972157085	3.984443938	3.541413588	3.890227809	3.63285085	3.504805082	4.201792019	4.262356872	3.857450268	4.367454737	3.522627797	3.681649211	3.884482291	4.142895054	3.634300391	3.393357147	4.440761554	3.465046836	4.161907705	3.815156549	3.949541545	3.454555925	3.267640228	3.801259731	3.826764491	4.228577069	3.499173428	3.717226962	4.383002768	3.355051271	3.491493108	3.88648845	4.629220897	3.543783789	4.26675109	3.19510921	3.566165072	4.006871335	3.992708452	3.934679969	4.247142681	4.006282389	4.001772827	4.053173077
C15orf40	6.343384459	5.729529506	5.899419816	6.515759917	5.944908943	5.841996521	6.22197092	5.772501883	5.296228171	5.392316942	5.649465987	6.206623674	6.371956087	6.207768007	6.946380138	5.312822351	6.32462117	7.768839588	6.067954689	7.690110909	6.697228376	6.117948832	6.299247833	7.026552586	6.412620537	5.761893192	5.868174898	4.456687642	5.642925906	4.346515874	6.370233846	5.596408277	6.013340363	6.362236919	5.61440342	5.115337578	6.435356267	5.846269947	5.544523553	8.042858475	4.422843836	5.5763045	5.302139975	6.916486943	5.970563706	6.836695559	6.236626648	6.542798478	5.933340936
RAX2	7.257810117	7.433704791	7.006182738	6.80835348	6.825545176	6.890830895	7.021677084	7.119212334	7.013703704	6.763984685	7.124959776	6.895938525	6.682299293	6.807215152	6.379881981	6.726951799	6.413939763	6.660974858	6.54822108	6.568031447	6.553093844	7.00304366	6.779770102	6.614018083	6.837676051	6.581802294	6.709753619	6.832822788	6.4892059	6.864159197	6.719585196	6.46622449	6.615797538	6.833873968	7.099266585	6.688218582	6.750933759	7.078271303	6.86708176	6.903072311	7.151211688	7.202235814	7.191220944	6.680903739	7.224347798	6.781021737	6.919619321	7.090952565	6.837809707
GIMAP1	5.097759802	5.644605144	5.193861332	5.8943354	5.672374224	5.488872701	6.379102916	5.928316006	5.210808285	6.096761193	5.232797832	5.626533907	5.404911206	5.22187143	5.004944436	5.369143509	5.360101675	4.780365859	5.064634289	4.646310718	5.092042754	5.354315494	5.290502797	4.845093038	5.489505365	5.140153984	5.940329327	5.080251108	4.925235127	5.484169153	5.212427476	5.329760171	5.312568307	5.279393966	5.04733096	5.61401219	6.08369292	5.288110675	5.479411845	5.473689076	5.693765172	5.685614032	5.135424141	4.904410419	5.479368685	6.000499967	5.891737268	5.32730283	6.086784311
KLK8	6.349647369	6.525668279	6.630049216	7.05407886	6.501463957	6.724816391	6.658341049	6.545843307	6.920164624	7.05781634	6.8478903	6.595536365	6.418652872	6.514871473	5.887139049	6.092039785	5.783323918	5.778401635	6.33541449	6.103764872	6.479434823	6.096459544	6.030461238	5.749502023	7.017084124	6.256736705	5.918958417	6.239908882	6.295414098	6.209154844	6.129599229	6.124393983	6.169969431	6.006362604	5.955612341	6.218059843	5.630178498	5.955535179	6.068081163	5.935844585	5.853378015	6.041054494	5.956406585	6.114760125	6.521458356	6.061913737	6.405262003	6.245215118	6.345508952
CFAP53	4.260793172	4.095890836	4.103757215	4.372714693	3.972820136	4.183750794	4.032418892	4.030962075	4.014220985	4.131328576	4.589046989	4.400055354	4.759356978	4.787361967	3.968655501	4.09806337	3.782393981	4.29481435	4.602605635	4.723110793	4.388532859	4.35620263	4.623722834	4.476694811	4.481462069	4.525886376	4.401696153	4.638425317	4.188480387	5.269294704	4.421944162	4.346953294	4.376422051	4.378323488	4.206169176	4.213141485	5.601297537	4.157105458	4.114246583	4.341452326	4.345105821	4.569740859	4.194045265	3.872026501	4.432706174	4.34500494	4.084860635	4.336251216	4.576156113
CATSPER1	4.962667506	5.16953041	5.058628987	5.077137253	5.252170021	4.952890289	5.219574962	4.823044517	5.140955546	5.108512109	5.094453998	4.896150044	4.818329957	4.990484549	4.987266964	5.003561113	4.637909368	4.470889569	4.539641443	4.968121253	4.708431006	4.900502596	5.13371399	4.916314779	4.804401072	4.930711477	4.740084476	4.862024771	4.832276001	4.931398357	4.983998334	4.699097905	4.96858607	4.601495717	5.172666261	4.671510341	4.693260921	4.847929726	4.692772225	4.562648749	5.004752902	4.600977562	5.17306409	4.681767827	4.951890529	4.996626549	5.040303441	4.991820629	4.894519855
GSC	4.078295189	4.086638381	4.281054304	4.364841811	4.073117699	4.397744506	4.692543955	3.968379935	4.172477623	4.736300095	4.293846993	4.461819412	4.46167774	4.351561239	4.086013672	4.286633822	3.711967778	3.822832093	4.209758404	4.027391766	3.85373078	4.131712671	4.142489983	3.541627738	4.366206397	4.564990953	4.122215731	3.989054512	3.938552829	4.041712505	3.976857367	3.721572725	4.088242569	3.989195566	3.883860987	3.795592114	3.636451375	3.677348113	4.138430542	4.058241334	4.134050405	4.132494369	4.245488515	3.774420344	4.044088805	4.000405722	4.183312234	4.068073099	4.038521165
SP7	4.133257286	4.080068079	4.076999616	3.950180263	4.045569036	4.211219311	4.310876755	4.318870155	4.139331046	4.445970258	4.295955586	4.617229671	3.955921855	4.652538942	3.937068135	4.301346187	3.693223999	4.063392684	3.873407293	4.017322186	4.19667377	4.316661476	4.28032378	3.923726093	4.331326474	4.419644933	4.135727707	3.653821668	3.986255396	3.812953081	3.853484615	3.960989643	3.929988284	3.946487292	3.974875584	4.03559375	3.739778955	3.973421386	4.153842517	3.787682219	3.900627806	4.468030203	4.275396413	3.613088329	4.070824599	3.959550235	4.053499949	4.079414591	4.139801999
PRSS33	5.472608205	5.429601914	5.3326172	5.079606263	4.973720552	5.294221367	5.018475502	5.110969339	5.426200991	5.268799416	5.138688633	5.192590466	4.896716679	5.310215514	4.970816645	5.198734235	4.432932412	4.808679273	5.458074435	5.097713642	5.237685881	5.404625163	5.130631718	5.066619218	5.244639007	5.399456077	5.860810167	5.530197069	5.617928522	5.031928476	4.653449545	4.889793805	4.797503339	4.826277481	4.800521433	4.884102991	4.557277894	5.052186155	5.419030622	4.416667148	5.373700851	5.113983251	5.276680516	4.86408865	5.316944721	4.895820563	5.259192823	5.094990874	5.285119379
LEAP2	12.00479358	11.97454256	12.49600134	11.965312	11.57095979	11.71783648	11.9298113	12.14635237	11.85284827	12.0266424	11.90166762	11.9922591	12.01395731	12.25100249	9.980036151	12.70406958	10.37700829	10.35357933	12.43959502	11.26531447	10.00498987	10.15438618	10.83127246	10.77917774	9.005506784	12.09327458	8.957236103	12.52929434	10.28930902	12.21546618	9.092286691	12.38510343	11.80179204	12.23672238	11.4484762	11.67213321	8.222564997	11.87609418	13.20301143	9.556376537	12.17932548	12.32545507	11.05823372	10.84766138	12.19525457	11.46659199	12.38570878	11.45593809	11.69624859
CTCFL	3.422302616	3.480451961	3.204305919	3.228001897	3.442024154	3.767364788	3.788074463	3.537852961	3.286721801	3.368241181	4.036475024	3.407979775	3.985739266	3.59733285	3.771406979	3.419045373	3.10241392	3.219743419	3.241782993	3.118258838	3.323485795	3.420044198	3.17308422	3.339399721	3.345922702	3.28549295	3.332823612	3.321839688	3.237096277	3.364315812	3.067543668	3.254040309	3.230462304	3.336816704	3.327763882	2.95434911	3.210670471	3.318119657	3.286327468	2.958336075	3.154450608	3.24372059	3.329210188	3.071618145	3.311783508	3.271959603	3.380579343	3.480065521	3.31029524
C4orf33	4.706174893	4.697787769	5.513477147	6.366760243	5.290434265	5.353381558	6.137667235	5.296114674	5.575014898	6.138651742	4.977896683	6.202404846	6.349641895	4.863026874	6.32477738	5.001548811	4.906617779	4.25335559	6.121046836	3.965842775	4.305027405	5.858817467	4.76020599	5.988788484	5.015287611	5.132823645	5.326833445	5.469696712	5.050660224	4.725584755	5.061081523	4.835350706	4.686789405	6.409229803	4.283129774	4.987912207	5.463636815	5.218364585	5.12034237	5.411050352	5.096319618	5.857158456	5.603904784	6.296515593	6.195255605	5.106053336	5.575828357	3.72919936	6.329120791
TVP23C	6.907466293	6.540390103	6.753433755	6.348649097	6.741704413	6.569328985	6.570004958	6.516033846	6.683434074	6.501506525	6.808853392	6.57716828	6.206237252	6.48819075	6.232759158	6.75588212	6.186951634	5.798883246	6.4068344	6.435890675	6.254702434	6.613320022	6.437452549	5.969410105	6.405128904	6.554702547	6.73835416	6.717701539	6.754342448	6.492213107	6.24754189	6.550491587	6.468329075	6.423961483	6.384359594	6.556253747	6.186238882	6.449681993	6.414751391	6.261641197	6.234043873	6.582964825	6.616806474	6.614271086	6.54588645	6.280281965	6.282270615	6.356482975	6.652338397
GARIN4	7.287702907	7.255407302	7.281337933	6.891878326	7.200173363	7.317842395	7.20565727	7.471040934	7.441138394	7.595955685	6.915200422	7.076095101	6.766013751	7.048645844	6.364722239	6.979044799	6.886971888	6.732496212	7.107248017	7.200312981	6.973780617	7.014681936	7.003704536	6.477991777	7.018377744	7.161054324	7.329838829	7.187724221	7.513503775	7.262119029	6.747568466	6.937158481	6.771860663	7.110191231	7.451616354	7.016708939	6.436757983	6.870854549	6.989223042	6.655704262	7.299436993	7.38492657	7.214820423	6.48493983	7.210599675	6.534760216	6.741911415	7.196727107	6.704021469
GAPT	3.027995883	3.119159628	2.799232618	2.885520909	3.097809128	3.049708487	2.897102728	3.186606905	3.070786538	2.953978629	2.897072771	3.077453023	2.875060811	2.952944183	2.852624928	2.967942221	3.462015703	2.837652452	3.18951852	2.772720191	3.0651911	3.080327673	3.078915014	3.133907487	3.179548172	3.525391408	3.314843327	2.986411144	3.123911385	3.305222921	2.770366591	3.536984228	2.967080295	3.02197519	3.039497582	3.058846121	3.108753861	3.10184949	3.044803259	3.019496718	2.962481149	3.137869834	3.056634058	3.060094463	3.092791059	2.961052558	3.221027764	3.115895893	2.960952516
SCUBE1	5.398122757	5.568585368	5.199400048	5.582416551	4.924647362	5.292546202	5.279388932	5.23017958	5.527412795	5.651859288	6.088912812	5.967758411	5.511291468	5.589908235	5.891383337	5.459937758	4.812333006	6.771242212	5.857400862	5.26934554	5.157805963	5.199088746	5.106234255	5.332439521	5.355510695	5.231690948	5.214618923	8.140714051	5.58537679	5.733156707	4.543630478	6.900771096	4.87369512	5.359082863	5.019158	5.582643754	6.788342269	5.158317341	6.854376039	4.859095356	6.003489867	7.261780078	5.013142241	5.23984346	5.009503069	5.232461641	5.85574714	6.468718533	6.997945471
ERICH5	5.63622424	4.952186889	4.774266303	7.452056984	7.804157565	5.3169576	5.424328054	6.895906889	5.439257858	6.435598677	5.880934051	5.324504376	6.688481137	6.810589968	10.58604634	7.343595093	9.089720031	4.018490859	8.070690701	10.98163987	4.659589577	8.490509464	10.13454597	7.769040653	9.518204456	10.64863668	8.138424167	8.561895177	8.460502349	8.063029078	9.854420644	10.12755494	8.401190224	4.768944587	8.22509693	10.12775957	11.0452208	8.678390336	8.45125954	10.51750161	5.47257804	8.314576908	8.913399864	10.23723382	7.537969649	9.972570069	7.928614379	4.249311362	7.890541076
CCDC185	4.160084833	4.127397867	4.236314496	4.18835131	3.886799485	4.242619103	4.360098548	4.068423294	4.286945663	4.298916933	4.952630329	4.081911388	3.888668657	4.034001103	3.80249815	4.193065417	3.568758017	3.766362146	4.095304545	3.472007816	3.955840183	3.955480613	3.620483103	3.807955453	3.934789873	3.915129858	4.071027205	3.445208292	3.905902444	4.118336524	3.979782782	3.911210807	4.005689655	4.377710712	4.374547618	3.828367644	3.548536573	3.982310293	3.978353257	3.823987201	4.000848113	4.502453033	3.83515401	3.856694713	4.204809057	3.932015014	3.82065143	4.218782097	3.887143627
ENTHD1	2.716850473	2.938190213	2.767078256	2.811514704	2.825458314	2.895113118	2.973434468	2.805432194	2.955588932	3.184682732	3.181739414	3.38089777	2.934169985	3.14132761	2.941078658	3.066008761	2.623391937	3.050150254	2.928643462	2.945315875	2.833461419	3.068860944	2.965696365	3.057513683	2.83518334	2.940533119	3.048908164	2.907295087	3.187169397	2.923138187	2.772070628	2.770109852	2.856546243	2.760610581	2.777460231	2.854678006	2.928612896	3.095256172	2.78845855	3.129234006	2.922124358	2.912277777	2.847107122	3.06186812	2.931502754	2.879065698	2.849993863	2.956086595	2.989852746
TSSK3	7.432582333	7.441455578	7.007038339	7.200276181	7.003754326	6.971664673	7.04956547	6.93653892	6.993404661	7.321511201	7.617756435	7.312509702	6.94095321	7.417607816	6.503927624	7.203875082	6.381000735	6.772576374	7.134147197	7.034137389	6.847513683	7.417793081	6.883450176	6.664498902	7.179084987	7.109257173	6.98441285	7.327538158	7.049345244	6.661904935	6.722625983	6.655539471	6.490006411	6.863524217	6.61694064	6.768914907	6.803897693	7.021415897	7.153741326	6.833544322	6.819934276	7.140345098	7.221721671	6.734084618	7.147251813	6.864789858	6.946002164	7.122225197	7.294229094
WFDC6	3.916855881	4.254453472	3.883896401	4.42159448	3.788926986	4.19364777	3.831485294	4.054538167	4.174144755	4.226833598	4.206330324	3.95744816	3.917263849	4.271030098	4.07459476	4.064477861	3.843858709	4.376110221	4.01302019	4.039846016	4.150009903	3.895877648	4.079344748	4.064386543	4.002096377	3.830439781	3.730228701	4.075090671	4.498097121	3.976230685	3.916756896	4.202870547	4.055672419	3.866635761	4.179543365	4.208457945	3.871388632	3.742082011	3.798124437	3.893919313	4.048212587	3.90153625	3.91036651	3.799512704	3.963262212	4.000662332	4.101603831	4.478948444	4.351120454
CLEC12A	3.739437031	3.621812779	4.210231106	4.633296045	4.143510977	4.235880346	4.835583232	4.198583866	4.094018155	3.711978187	3.702755818	3.625336633	4.591676286	4.429662274	3.800090354	3.617399751	3.606206717	3.734374821	3.707618063	3.641843471	3.614344645	3.665966843	4.028501355	3.56807667	4.298855203	3.766658149	4.054282038	3.929430051	4.200831694	3.675704751	4.021663583	4.080173654	3.527134584	3.482019449	3.554126283	3.696812508	3.199430678	3.614977343	3.592761283	3.772451455	4.306756713	3.752067531	3.736247258	3.666478938	4.649328508	3.707890851	3.98615317	3.6595775	3.751163882
TMEM266	5.0581716	4.92446446	4.772160803	4.999403563	4.856015859	4.707857408	4.883834048	4.734638527	5.12955068	5.005286881	5.156709255	4.682494717	4.779869272	5.104478454	4.61657106	5.254198464	4.571817405	4.529564695	4.818027189	5.289739103	5.852235778	4.958372083	5.125935233	5.146581557	4.776486197	5.038640674	5.020045634	5.17058444	5.047415886	4.932983419	5.014238739	4.719573567	5.478118365	5.221938106	4.823474219	5.174427907	4.653099674	4.939575216	4.973804151	4.676466271	4.805296267	4.83375695	5.080660522	5.557152438	4.996862905	5.254066667	4.875274555	5.198992118	4.954627854
CALML6	4.073521382	3.879649159	4.149772536	4.036418766	4.066251221	4.150680152	3.96894172	3.923154298	4.23189086	4.329838141	3.937476447	3.874356335	4.017127206	4.453670651	3.227314467	4.202354443	3.31369986	3.52161187	4.117593713	4.010910661	3.885200794	4.283023239	3.772038681	3.890941314	3.823453284	3.841969753	3.643703735	3.901987939	4.041369222	4.045279701	3.928247239	3.844469368	3.728462777	3.910761733	3.874199488	3.944597492	3.588853717	4.098570264	4.184256286	4.083767741	4.449706861	4.094446829	4.205184685	3.656036219	3.875409344	3.738265549	3.859067883	3.565395703	3.958304413
NLRP5	4.81238657	4.897682285	4.729389261	4.917294052	4.408628644	4.910391665	4.56930333	4.633864348	4.974160533	4.592292181	4.72088794	4.307842574	4.809740209	5.325542089	4.491685885	4.94552547	4.337462559	4.266288726	4.631544806	4.555047549	4.799413805	4.850629564	4.537864559	4.22839327	4.571906112	4.504576128	4.555321845	4.950133891	4.730115113	5.026207124	4.454393968	4.44981421	4.594535692	4.642619119	4.639775522	4.50392664	4.214258365	4.582271922	4.490215129	4.268734328	4.562368553	4.596452557	4.433759353	4.527245815	4.687980013	4.528320767	4.539154304	4.711807849	4.537041694
ODF4	6.056674317	5.926326919	5.943847177	5.737216348	5.925935791	5.906388827	5.985396375	5.878711676	6.127454653	5.811755938	5.835380034	6.221197478	5.986071828	6.023350883	5.293962117	5.872328823	4.783632155	4.911984938	5.610585346	5.446476935	5.83688072	5.979503338	5.994303104	5.348616634	5.952709954	5.624991267	5.823225908	5.240130399	5.350617526	5.885993507	5.627474186	5.769947435	5.387699274	5.889379522	5.6417342	5.270408104	5.272119647	5.847288107	5.662939712	5.720957329	5.442030571	6.193842195	5.761970294	5.55569049	6.04303411	5.997618143	5.95316671	5.898502136	5.632321296
CLEC4F	4.655796407	4.654047427	4.585260141	4.611203276	4.809020607	4.928429455	4.647495095	4.515222696	4.674465574	4.737704036	4.877764178	4.522079673	4.654839082	4.360733296	4.625861751	4.65337629	4.346846413	4.53545149	4.650937823	4.621394753	4.736737879	4.25029501	4.461671978	4.706632414	5.133433696	5.007828478	4.741833955	5.305266783	4.618567272	4.713153776	4.678339593	4.975289032	4.692816673	4.706638006	4.772644739	4.530467637	4.05493772	3.701703984	4.152744784	3.959270411	4.572401146	4.27181997	4.539890926	4.718286138	4.728573328	4.752206521	4.589571728	4.654673983	4.469932365
WFDC9	4.759104806	4.347397014	4.55830131	4.4507152	4.4695197	4.631290785	4.592298239	4.444389943	4.676171857	4.865668917	4.876908092	4.851054806	4.47172143	4.459692242	4.289844314	4.576501352	3.817383607	3.710368653	4.240338013	4.396912723	4.275431645	4.327368065	4.45795862	4.339308896	4.278266029	4.562132631	4.156272839	4.844293323	4.226004749	4.096974231	4.13517156	4.481420752	4.384176242	4.572787303	4.308400934	4.287914685	4.048822476	4.048425082	4.252885066	3.464368966	4.062375122	4.332706655	4.266281253	4.284814748	4.694670286	4.334477102	4.459646076	4.549579429	4.537271297
TTLL10	5.868365423	5.942061688	5.745867635	5.960585671	5.53616006	5.923104608	5.690651032	5.787483266	6.206387051	5.981305187	6.262601047	6.249509031	5.986249995	6.303617409	5.716812838	5.86697603	5.508314964	4.820494335	5.576988892	5.543379067	5.585952916	5.182802557	6.18825004	5.214554596	5.844301271	5.689293753	5.913248458	5.851011858	5.949968459	5.76215723	5.381543306	5.236266796	5.848409132	5.451738882	5.926394607	5.482117647	5.435671696	5.361377386	5.401794883	5.371109355	5.915932193	5.910105292	5.744394033	5.519042755	5.874196142	5.472903609	6.009426119	5.944696586	5.750838425
CALR3	3.400707341	3.576997304	3.244093275	3.605534449	3.495869234	3.407691718	3.469739946	3.38344696	3.508998601	3.418122232	3.524257625	3.24650954	3.674685498	3.406723294	3.63485463	3.359553225	2.985869758	3.153916739	3.325186145	3.20279537	3.518643361	3.570091166	2.92398098	3.336133184	2.92669767	3.237231481	3.354370805	3.755204211	3.246295776	3.228336102	3.221837286	3.206948298	3.280936796	3.510415303	3.323942469	3.11477611	3.210839385	3.052441387	3.153057744	3.462776605	3.323933535	3.213055565	3.210963015	3.11735648	3.364917246	3.265526357	3.348057231	3.417484726	3.260803002
ZNF22-AS1	5.414958056	5.552423469	5.829448032	5.116072376	5.344758986	5.131813143	5.512060262	5.281476217	5.940093798	5.120346549	5.17347534	5.471471957	5.331896744	4.833626664	5.726797997	5.780057399	4.835888181	4.906642808	5.326213776	6.153911869	5.616245842	5.283143506	6.190436776	5.232768615	5.512831361	4.840044735	5.598994615	6.223559238	5.438392645	5.582674293	5.570167291	5.460751663	6.063245577	5.116646265	5.831135413	5.029627878	3.937416654	4.207563403	5.533933502	4.596170774	4.911009846	5.370379206	4.568687911	4.25961823	6.031966494	5.01833598	5.263456046	5.602299995	5.548234242
KLHL10	4.188494106	4.436141238	4.556273163	4.473898362	4.3413493	4.389883202	4.400691679	4.545651762	4.499722064	4.433594278	4.943512888	4.338114693	4.445323161	4.263211942	4.298447204	4.53019811	4.359369465	4.280677284	4.379214235	4.400719253	3.862749888	4.125195034	4.829503146	4.235768578	4.299679216	4.495319491	4.370698537	4.926297531	4.930617309	4.551694033	4.324516151	4.369786882	4.152969331	4.106450072	3.998110212	4.024224692	3.92675213	4.197003879	4.384303882	4.140372158	4.787738342	4.392139598	4.608224126	4.433594278	4.269776008	4.349702077	4.199432641	4.615076823	4.576750126
ZNF485	3.146060173	2.939072342	3.126303469	3.271720102	3.277697311	3.018686511	3.102909933	3.140143623	2.833451386	3.004585544	2.90374641	2.980597597	3.242461324	3.258254541	4.424677523	3.438115338	3.377067693	3.888256088	3.28135519	3.261130996	3.339974713	3.302502902	3.618405603	3.686129073	3.178517502	3.080065813	3.301209083	3.178683303	3.341029439	3.048504261	3.083337642	3.11434406	3.158112074	3.626459971	3.250706247	3.096715307	3.423622649	3.228301123	3.007139077	3.916890145	3.429896918	3.417334728	3.236059754	2.975241902	3.175240313	3.250222744	3.103438382	3.266025015	3.361625261
MFSD6L	6.523297914	6.674356722	6.31853164	6.799093715	6.450023502	6.617550295	6.855951554	6.438102617	6.658340742	7.215239151	6.73425009	6.869720664	6.439892617	6.639221328	5.837074864	6.26941083	5.838330099	5.915704862	6.152930711	6.160378786	6.037371457	6.531727751	5.924863827	5.795145915	6.367567781	6.309429932	6.071373199	6.351667186	5.871141102	6.105348551	6.341301296	6.493247369	6.265300304	6.213638845	6.555798727	6.285624453	5.680376811	6.31482813	6.304099976	5.727310964	6.248036195	6.186407442	6.207480477	6.303180922	6.512236178	6.45014883	6.265607251	6.381071804	6.270502177
ANKAR	3.355736499	3.167955556	3.316793154	3.043770958	3.045175987	3.096328959	3.075012503	2.995527424	3.049644882	3.272161823	3.058690374	2.931666765	3.243991568	2.983161048	2.960544431	3.009069277	2.891594464	3.52161187	3.231744919	2.927946758	3.002056971	3.180489831	2.853550956	3.430259919	3.050302314	3.362749405	3.059147937	3.170999896	3.125604713	2.89724164	2.885176299	3.076105467	3.102330049	2.656744502	3.049661376	2.973266185	2.970202135	3.029736895	2.997674952	2.931595314	3.177771209	3.293797393	3.141896268	3.16866709	3.219490376	2.998576267	3.156265572	3.014090502	3.185916076
ESX1	3.527936639	3.473772466	3.4793639	3.509419101	3.427191911	3.490120572	3.550826824	3.426383368	3.783155779	3.568070295	3.510749451	3.740141658	3.382898986	3.634474547	3.628848273	3.461474508	3.335903718	3.658241868	3.426386549	3.499350689	3.321654574	3.655837052	3.376548645	3.310345081	3.400546489	3.395631344	3.504196411	3.936680487	3.597489419	3.23495642	3.174865133	3.184613015	3.244492792	3.299868893	3.391195557	3.269274509	3.464280736	3.378653837	3.348244738	3.501616863	3.599589951	3.43471815	3.594978322	3.290780019	3.674696577	3.509476802	3.323283375	3.573327888	3.359587508
FAM167A-AS1	3.477517474	3.911122079	3.444535642	3.636353717	3.729458135	3.642706402	3.656431371	3.290403828	3.803488758	3.629569863	3.675292475	3.578109916	3.696812574	3.54819223	3.165048928	3.593984696	3.287264971	3.429581806	3.473902186	3.511254165	3.797413543	3.422634934	3.338775218	3.337278321	3.547729317	3.367186097	3.753559078	3.720107862	3.576740211	3.49345611	3.370775076	3.405782081	3.528557723	3.356737668	3.529741536	3.434069715	3.314717002	3.386099265	3.532342973	3.535164171	3.430244925	3.514450779	3.517317835	3.562450496	3.77879053	3.419020597	3.468412021	3.505616515	3.888138163
DNAJC5G	5.334478974	5.563473734	5.444899338	5.178722461	5.144704037	5.337835159	5.089171884	5.371806861	5.345437688	5.489608795	5.969624352	5.525301393	5.478521747	5.643520329	5.159412899	5.522353029	4.676324981	5.170463983	5.644130211	5.389604435	5.73250527	5.16781604	5.311018977	4.968735703	5.575326765	5.687599803	5.235507043	5.089368407	5.552830879	5.367804687	5.083034885	5.054308175	5.15446869	5.251349422	5.279652951	5.223822692	4.578278542	5.196526943	5.096233692	4.594107295	5.505546261	5.186080726	5.285394351	5.121757141	5.517363594	5.159814751	5.249830616	5.621758896	5.311941741
WDR88	3.199794252	3.605422362	3.596322417	3.649208866	3.203154189	3.243365007	3.39813884	3.389341843	3.714950357	3.271334315	3.505202144	3.53525307	3.695781736	3.658232343	3.821157521	3.394201879	2.923780784	3.625949943	3.440335442	4.146241685	3.910875843	3.373651747	3.615220158	3.5267443	3.664952269	3.433967058	3.525004531	3.474017796	3.500569331	3.628290431	3.647195053	3.65034253	3.523054952	3.348067113	4.116776934	3.865954865	3.543104531	3.376938664	3.365034789	3.232054094	2.935588676	3.366076518	3.137640665	3.702115264	3.406469831	3.201995647	3.145862472	3.236158687	3.20519222
MBD3L2	4.484621818	4.787956389	4.610134602	4.443800939	4.65819127	4.284573079	4.54658013	4.72441629	4.901350695	4.515913227	4.630654829	4.163704817	5.070129028	4.247930593	3.866236583	4.435928059	4.218835801	4.38486858	4.188769493	4.091674293	4.224682707	4.002089148	4.285620769	4.295482508	4.159518457	4.456034222	4.274827103	4.304740797	4.022687725	4.826376431	4.235780975	4.181614495	3.895030061	4.353948935	4.507088625	4.57677461	4.198487863	4.008870452	4.453125506	3.973968384	4.330530167	4.25707528	4.571769772	4.124278536	4.508929252	4.311156173	4.211697388	4.389539423	4.12197656
MBD3L1	4.284940303	4.448011745	4.318981189	4.586885022	4.325368922	4.513182556	4.529191273	4.143938419	4.203547927	4.718830523	5.426627178	5.032477261	4.339340767	4.730230318	4.314613526	4.666861826	4.11180572	4.156675068	4.122590751	4.114083334	4.341493367	4.454235492	4.611267738	4.694290358	4.719909378	4.381532403	4.22284979	4.322845104	4.17118453	4.056773563	4.002434112	4.372509403	3.985730618	4.55905641	4.58081081	3.951637919	4.407202255	4.444123727	4.716530855	4.214351178	4.260521285	4.619409925	4.590635971	3.954886834	4.333893775	4.427487221	4.61606073	4.552830994	4.358013537
TENT5D	3.034378694	3.064728265	2.61627442	2.936005546	2.982426448	2.835021563	2.906951261	2.876135265	2.889617198	2.8657111	3.364196729	3.180857334	2.785138073	3.201219451	2.721803766	3.057994274	2.914850583	2.971030417	2.963549662	3.086600846	3.03392128	3.001807578	2.743009398	2.931877108	2.904932007	3.136819201	3.232566582	2.730917895	2.843987751	2.742287266	2.95018222	2.977123816	2.883294235	2.865796253	2.905570969	3.066566079	2.800455753	2.792378719	2.911266988	2.814361185	2.984582682	3.039596177	2.765971049	3.120313158	3.14666784	3.006869585	2.895382362	2.834804187	3.113890959
SERPINB11	3.129953942	3.15455758	3.268581809	2.958872819	3.073678662	3.35254782	2.931474685	3.199160096	3.339716942	3.327815101	3.375293279	3.450048729	3.059351453	3.246123304	3.141192675	3.713027708	2.98975155	3.433614333	3.396127759	3.303430995	3.569138503	3.197469814	3.39175042	3.055408412	3.311500701	3.507483183	3.113437366	3.236257551	3.717208309	2.951774543	3.312545931	3.095895848	2.936609557	3.120955467	3.143201855	3.308107136	2.905235034	3.089698668	3.305126339	3.185666564	2.838667357	2.985292337	2.8127702	3.16144746	3.358733534	3.131897105	2.953346852	3.265695668	3.2355713
DSCR10	6.061926338	6.003044496	5.953175937	5.965658534	6.081779216	6.077241766	5.737408574	6.017851975	5.907414267	5.946224181	6.338554149	6.04652206	5.790637998	6.203012257	5.4694846	6.026472408	5.384719177	5.870326851	5.872469653	6.019051936	6.016591301	6.13640398	5.760673153	5.894763259	6.090014894	5.916575369	6.415875153	6.151653889	6.393429083	5.834847814	5.578894183	5.497415091	5.797353008	5.879487195	5.910449221	5.489473698	5.609230692	5.96050703	5.964719055	5.734166049	5.977196019	6.027300626	5.752961056	5.790215198	6.186430458	5.700764585	5.820307385	5.944899172	5.770230275
GAMT	10.46148023	10.11095076	10.35906592	11.06847982	10.95741317	10.42377128	10.45964229	10.10541384	10.41173308	10.40487962	10.38427978	10.65253421	10.23684409	10.3561798	8.854701737	10.5799992	9.317217893	10.22671383	10.17738159	9.34254515	8.845264198	9.998080144	10.03232532	10.37851485	8.591405949	8.742102299	9.854389188	10.8916959	9.421362305	9.971843829	9.411833828	9.671853958	10.0760227	10.12660001	9.116910809	9.608692686	9.803307491	9.522403729	8.386009797	9.559908916	9.476151616	9.915762194	10.21891183	8.661447532	10.51002112	9.820657966	10.75474572	10.19389212	10.1960702
AFG1L	3.282427742	3.560670323	3.660973938	3.609096716	3.286996359	3.358805258	3.503935886	3.346237167	3.39708347	3.489504876	3.4326378	3.404719877	3.627702995	3.860211877	3.981067677	3.791284373	3.53262592	3.015976404	3.855639472	3.451647758	3.463650579	3.485086185	3.208965031	3.665614456	3.356129693	3.703865334	3.70873868	3.512792322	3.186315067	3.395307987	3.429551668	3.097364742	3.521411245	3.691531361	3.831461385	3.510407868	3.10773976	3.795182802	3.531294323	3.211017791	3.835475442	3.50886418	3.342346157	3.297518326	3.536997888	3.270291467	3.427524431	3.51691504	3.39785657
IDI2	5.282322199	5.145471079	5.043982816	4.830811482	5.077107557	4.948650044	5.026525999	4.984024288	5.127605875	4.643140154	4.523223179	4.671919354	4.786562457	4.751764418	4.644416927	4.627075265	4.273978658	4.796052925	4.857492062	4.489543007	4.880677117	4.938911339	4.733962971	4.864413184	4.482257275	4.676464283	4.742627458	4.946221723	4.691667321	4.5336266	4.453946709	4.527570247	4.796688296	4.751817516	4.658441279	4.7213361	4.6984301	4.381322318	4.558094782	4.666484253	4.432816235	4.854797486	4.931780008	4.391655204	5.022304301	4.919397231	4.815719008	4.781479839	4.837696339
CYP11B1	4.443469675	4.118455527	3.940564517	3.970906961	3.914144011	3.935434072	4.187810247	3.993533002	4.183949919	4.2132757	4.453240552	4.358680926	4.414516179	4.169410359	4.132999012	4.017021399	3.665427089	4.154017846	3.966109048	3.971832174	3.933591295	4.18021833	3.808280794	3.874903358	4.122730927	4.015613206	4.480540517	4.139748889	4.631865811	4.464652663	4.084844397	4.082288358	4.296917675	4.062666097	4.232219065	4.2670129	4.099735368	4.007475374	4.117384604	3.906081147	4.318649047	4.183716872	4.114310388	3.894448752	4.115834233	4.1277056	4.149650579	4.024986588	3.996854108
SLAMF6	5.794561173	5.319843425	5.31368583	4.965994795	5.214869193	5.199788838	5.466822003	5.291624397	5.336199645	5.202520144	5.167771107	4.531702571	4.537788327	5.301748794	4.950244063	5.237078351	4.668961434	4.236545909	5.355323271	4.311314106	4.868740472	5.057231474	5.209955494	4.905909802	5.917829706	5.571342916	7.012714717	5.852339822	6.56279571	5.390419301	5.228590403	5.181396841	5.037313493	4.430691265	5.53569239	4.867667834	4.163928755	4.355447645	4.771914217	4.67953702	5.368160233	5.460584473	5.025881315	4.940339689	5.569286054	5.20317618	5.132958297	5.174382179	5.379739824
GPBAR1	6.32704875	6.199504862	6.004246676	5.964896216	5.914388815	6.054368159	6.104284654	5.905014663	6.014721692	5.638705502	5.99736063	6.145821108	5.743422573	5.961226823	4.946145553	6.055752381	6.0558534	4.996418636	5.373740564	5.630899594	5.988562079	5.758872172	5.849947089	5.4039189	7.232117155	6.031789905	6.766962203	5.817425101	5.949443551	6.054368159	6.010330714	6.170211262	5.600917171	5.724006201	6.153711185	6.36302288	5.038651176	5.362050919	5.689144134	4.992175694	6.015443836	5.963648497	5.889411584	5.455933793	6.197097009	5.499576033	5.870299074	5.489613683	5.48881022
FRAS1	5.045322255	4.832702815	4.789662632	4.570682429	4.278144151	4.588906917	4.664127789	4.60693562	4.746215426	5.082346102	4.88286325	5.091255881	4.314399632	4.474631365	4.907455869	5.108569819	4.38865676	4.534684236	4.411935733	4.439815242	4.93531084	4.87268271	4.707733147	4.453705482	5.314163377	4.709209878	5.090563912	5.555429394	4.963954081	4.70824164	4.758922141	4.765627554	5.037616613	4.77775957	4.867293626	4.743908649	4.181492568	4.68394925	4.993821968	4.642295261	4.67055684	4.835655449	4.870576196	4.511044605	4.618160672	4.892405149	4.600988895	4.824399944	4.685042948
BRSK1	5.749194893	5.987997672	6.056763576	5.905308552	5.671675842	5.795873445	5.538064094	5.791781777	5.867744834	5.868592239	5.660785191	5.879674235	5.65801349	6.027227632	5.466785203	5.941330461	6.614801951	6.139678836	6.77014177	6.625304124	6.042688226	5.854625582	6.788007898	7.291431675	5.608482667	6.474235441	7.207561156	6.176092831	7.181455943	7.940047097	7.093347393	7.106744307	7.022518001	7.191754127	7.528046162	6.691552425	6.117777929	6.283076844	5.755354906	6.300006602	6.406018161	6.431623837	5.899657071	5.742824311	5.613130669	5.705172413	5.887487497	6.191566922	6.017232606
CRB2	4.04442391	4.15981401	3.917045547	4.104917041	4.039787848	3.897670987	3.963727717	3.925056342	4.097271243	3.940869181	4.318472716	3.901959938	3.966182557	4.095071986	4.305468652	3.7096529	3.295368856	3.675812928	3.560935771	4.152952427	4.254170373	4.155180891	3.95872394	3.537472725	4.028241731	4.144619534	4.058952749	4.413874827	3.796280694	3.998764663	3.774423671	3.704400459	3.897940716	3.891035743	4.05113775	3.706859243	3.614981806	3.825139856	3.963506025	3.587203523	4.092074347	3.892222732	4.063865745	3.785507039	4.046946412	3.941013661	3.918689364	3.877918557	3.826458546
SLC34A3	8.449728889	8.503697686	8.161101375	8.516151074	8.261671321	8.415746094	8.230471617	8.305040736	8.490866104	8.647560478	8.734944898	8.75432638	8.788091846	8.536729006	7.448771602	8.266134615	7.222663729	7.527883083	7.914528099	7.707454569	7.746000527	8.229522121	7.875507056	7.561405738	7.968523394	7.892343479	8.259908274	8.003320906	8.125586535	7.807362624	7.678098898	8.032449516	7.662464234	7.791522519	8.254231812	7.705029114	7.597834816	8.201814575	8.119185399	7.786472918	8.060370209	8.174501659	8.236380888	8.149204839	8.135381908	7.863517942	8.38128831	8.036597759	8.108484041
CPA6	3.077962231	2.851753173	2.781537833	3.010175715	2.928228799	2.8768383	2.966116059	2.851624411	2.968122212	3.190389804	3.066313754	3.141857363	2.984945316	2.986001611	2.917256524	2.894628955	2.997977591	3.008057064	3.090204061	3.044669695	6.041082311	3.013600681	3.254905979	3.129195504	3.03285871	3.089189105	2.815761806	3.060563807	3.009389992	3.267018799	2.961775964	2.723581609	3.005084948	2.98508361	3.040221728	3.081963521	2.85336309	2.727255353	2.983624449	2.893931528	3.096538023	2.923444246	3.081170322	3.051660363	2.916403494	3.478602653	2.847814193	2.855433339	2.753859508
WBP2NL	2.878924979	2.938917392	2.793475391	3.158568402	2.821396609	2.830951674	3.031713382	2.991818038	2.967413754	2.806133828	3.302953017	3.375770086	3.190802532	3.011280787	3.079440614	2.893778729	3.362604881	3.236389152	3.112183751	3.153394612	2.933131332	3.068860944	3.163955796	3.462151449	3.681074748	2.965002113	3.2308871	3.30899862	3.900315535	3.17009804	3.09977473	3.030413578	3.35753859	3.137584404	3.2367733	3.030079164	3.171617126	2.960381731	3.016098604	3.025108789	2.945695011	3.045257634	3.251402458	3.196547561	2.983901045	3.004724098	3.240387521	3.113456631	3.151643243
ACVR1C	7.376932731	7.123104744	6.712875963	8.170485141	6.616684159	6.611761013	6.339373452	7.541451905	7.368635017	7.427873492	7.113307571	7.675825698	7.498807719	6.07983191	5.57741459	8.213402232	5.282401712	5.513249273	5.429859132	5.571119445	6.730603642	6.722372859	7.015510987	7.534504151	5.139908846	6.82581571	7.216936205	6.385788846	6.326108555	6.718404186	7.165228859	5.874854585	5.270568442	7.284985355	6.305083416	6.252136872	7.27776053	8.162109265	6.744229823	5.68744021	6.97235147	7.984212176	7.133376789	6.852371669	7.737227511	6.720700933	5.80615561	6.789259725	7.197927009
TMEM74	3.535002468	3.301770329	3.341277711	3.596420417	3.492247916	3.738497717	3.65667976	3.728031386	3.676296708	3.610421085	3.807408459	3.590506359	3.888668657	3.563774223	3.626103871	3.930389572	4.271118365	3.492890271	5.812914802	5.705922614	3.840928239	4.401829868	5.539769954	6.032820882	3.79199129	4.073853059	3.4764391	4.586370902	3.990092888	3.600930141	4.127806935	3.904172848	3.304264489	3.641458427	3.51152149	3.133142135	5.555564123	5.440150555	3.984111742	3.415280354	4.416900435	3.775861477	4.811763378	4.469893627	3.467119944	3.996701328	3.949636635	3.640150179	3.723019447
TIGD4	3.460937891	3.671591679	3.548037841	3.618489188	3.521441915	3.747668301	3.901003598	3.48169813	3.676523824	3.835653754	3.608167693	3.71150259	3.794080532	3.799830028	3.527630467	3.557684808	3.419052264	3.359736995	3.591043474	3.576766745	3.602544622	3.401709111	3.304236777	3.337063007	3.798230705	3.522315974	3.694882844	4.036883277	3.557085609	3.271919608	3.384055482	3.543451653	3.414048222	3.648245441	3.752962784	3.585938489	3.28210171	3.418819127	3.456321503	3.497939938	3.74281917	3.376098929	3.658672303	3.577988734	3.634463973	3.825489601	3.799007758	3.537794276	3.577139516
ART5	6.491715945	6.329758894	6.378052714	6.038978181	6.127531134	6.321902567	6.167930282	6.058990487	6.153359102	6.309698882	6.249784265	6.167236633	6.081682015	6.321590024	5.842084879	5.867538383	5.573207633	5.34986755	5.859396704	6.262997772	5.715007951	6.005043988	5.97750236	5.49136643	5.945870615	5.954054944	6.265851751	6.22621962	5.776406518	6.402565787	5.984678269	5.588207718	5.710358517	5.924930515	6.175555627	6.17299348	5.158986615	5.650709156	5.628558765	5.359348757	5.914025821	5.954514713	5.522064925	5.780330627	5.947857901	5.83083622	6.114742161	6.067078453	5.921786184
GARIN6	3.964155726	3.975929671	3.852288902	4.075536458	4.047316563	4.080045185	3.945346614	3.958534277	3.868181121	3.836695355	4.366431444	4.39370769	4.286048175	4.318006773	3.39200355	4.244528349	3.676460838	3.761494362	3.887207015	3.690550078	3.757603274	3.968301453	3.700692294	3.554412387	3.983150792	4.015613206	3.846495852	3.632500542	3.719901512	4.155710376	4.021578375	3.767833522	3.848407682	3.994153153	4.101221912	3.832815476	3.347420631	3.767787246	3.81276581	3.549200291	3.982707496	3.925629756	3.628504516	3.683399097	4.244349993	3.737764748	3.899831191	4.191667621	4.154150058
LINC01547	5.957020278	5.909003875	6.003115636	6.128084574	6.068738058	6.000426981	5.865093867	5.990223022	5.886088042	5.970909241	6.059483528	6.03522125	5.637722812	6.207751386	5.723826895	5.871158979	5.548733216	5.538159953	6.021333507	6.127538039	5.672359094	5.702474157	5.685136058	5.871452159	6.0135702	6.112641888	6.264893097	6.542322511	5.656135813	5.479529876	6.18193637	5.495529308	5.522793445	5.889379522	5.454594853	5.453867209	5.822329138	6.195735887	5.818572927	5.518420475	6.213522483	5.763865276	6.061351076	5.613297924	5.76623944	5.80689385	5.944567846	5.992899988	5.954914797
NLRP11	3.930603872	3.755389735	3.677271041	4.917294052	4.006350799	4.299565075	4.188618745	3.887667477	4.195915648	4.275714444	4.257781828	4.806669006	4.015279778	3.862127293	6.376444456	4.270533982	3.608747495	3.470058448	4.657606568	5.180493088	4.186044324	3.768372056	3.774111122	3.906121487	3.826608012	4.008937221	4.292610967	3.526066133	4.427850278	3.605924222	3.536455824	5.419210461	3.684118876	3.617706984	4.233126028	3.743404193	6.576296224	3.865334095	4.934691877	3.91731871	3.874429149	3.939762517	4.013421667	3.935641329	4.037040974	4.247142681	3.720114083	4.33220549	4.664232948
IQCD	4.227573777	4.580617187	4.10864505	4.861799546	4.408392806	4.384320842	4.344854293	4.319009789	4.474761946	5.005316193	4.91777366	3.958751337	4.407897583	4.980872355	4.209542841	4.278901641	4.368580654	4.101578137	4.607169856	4.347433097	4.084205805	4.445887523	4.734451161	5.159645359	4.302198129	4.640817855	4.676639235	4.355333998	4.151733953	4.791293024	4.441727396	4.171956428	4.575143397	4.415660887	4.443402875	4.600773773	4.690479386	4.795791396	4.103885494	4.429110926	4.573046277	4.54899883	4.420145083	4.416113938	4.154265029	4.450867245	4.395268563	4.437549077	4.579580335
TAGAP	5.844924958	5.770749509	5.589207977	5.732429793	5.76644914	5.720484454	6.004753236	5.823055988	5.802284698	6.286382568	6.463133744	6.198815115	5.72440813	6.380304405	5.114053036	5.591295488	5.148866263	5.435181292	5.618212596	5.821241797	5.857113881	6.107316627	5.258004398	5.272063456	6.056263512	5.851615118	5.844857181	5.689193272	5.712516095	5.614729424	5.181129855	5.331788875	5.031599735	4.970946713	5.136081223	5.558229929	5.517308414	5.773719058	6.065339868	5.36106775	6.012722522	5.945765517	5.945305106	5.542872839	5.79680413	5.776302294	6.077075163	5.941242481	5.996336131
SERPINA12	4.094662741	4.055420817	3.548860773	4.07286775	3.864803229	5.740186736	5.398098561	3.821807378	4.14839114	3.943800133	6.585895458	4.080798078	3.886993912	3.941843821	3.886036948	4.288399713	3.441366168	3.872169478	4.008196058	3.770632051	3.788057222	6.111364587	3.589712019	3.457094182	4.174574451	3.952532599	4.401635261	7.289009338	3.627897468	3.894222463	3.63746994	3.955677058	3.723191742	4.670034549	3.766303486	4.253425295	3.588247139	3.986487601	4.261353776	3.749551215	3.94007453	3.724985826	4.829785337	3.713313646	3.838847543	3.780339274	3.80631047	4.071824261	7.978920831
LETM2	3.798708532	3.397006903	3.846679666	3.647148036	3.761756933	3.705232859	3.803867205	3.616938652	3.759929305	3.367985208	4.00396238	3.739479644	3.550910777	3.436104957	3.874015825	3.5253882	3.614708676	3.802151923	3.560623947	3.881337985	3.672977147	3.806422051	3.745109116	4.155971672	3.605383814	3.998115117	4.178057058	3.910809729	3.534189567	4.024255067	3.532404192	3.896870361	3.617310362	3.424486615	4.091684582	3.802942066	3.438925192	3.586510847	3.517558713	3.44998439	3.412599185	3.90335581	3.674788893	3.454210431	3.879263625	3.368497646	3.519632132	3.583676875	3.829127583
CLEC4C	2.972218584	3.029741634	3.21323872	3.249199858	3.317011145	3.308338261	3.043715696	3.102872809	3.071087758	3.303514333	3.192525316	3.314298246	3.535332967	3.185603478	3.115076739	3.561634722	2.837341408	3.260939549	3.518346651	3.436608042	3.20350185	3.204093101	3.099664675	3.097172068	3.218407127	3.139492166	3.206425809	3.331669124	3.637976275	2.949579845	3.140261552	3.015877422	3.119903694	3.334005924	2.785378482	3.185140983	3.11515058	3.328391591	3.364882209	3.160086693	3.27504543	3.084293582	3.513601826	3.094235125	3.106875624	3.32277376	3.27873538	3.059264325	3.061002495
NLRC4	3.902759573	4.092471942	4.088179229	4.576570636	4.036283117	4.469417765	5.088857532	4.143215865	4.286934777	4.11402028	3.791116863	3.97098858	3.672464498	4.001775898	3.532359225	4.27612059	3.996946477	3.699496485	4.079250579	3.521669104	3.916340763	3.717008861	4.513455427	4.016085711	3.721287954	4.113619002	4.082777373	3.808933416	4.058085093	3.989990881	3.966945882	4.018875267	3.759920088	3.761258386	3.957938872	3.674525531	4.098579953	3.3521677	4.038184826	3.740303006	4.426364311	4.183949579	3.685904532	3.806368936	4.240272427	4.236186438	4.319267357	3.952095801	4.410387583
PRSS36	6.027467735	6.102434339	6.047567829	6.093670457	6.055458409	6.472557232	6.352726929	5.932824946	6.085680123	6.66085413	6.257708979	6.099375623	6.787827293	6.158189175	6.152941126	6.304448017	5.935013822	5.675647837	6.26102738	8.073640099	6.057567896	6.179335388	6.0763526	6.072464233	6.363335105	6.21570832	6.154948965	7.259869569	6.066470366	6.083602044	5.674586901	5.921328456	6.030876949	6.135586818	5.811060101	5.839261876	5.846379403	5.925653344	6.176732285	5.778041315	5.61029379	5.975359144	6.189826162	6.078411148	6.305085646	5.937472941	6.276715565	5.877449917	6.396395477
ZDHHC15	3.009730984	2.913064796	3.060619615	2.962667481	3.04048493	3.099327526	3.10607867	2.920336723	3.130331838	3.082183473	3.161020907	3.067130014	2.87641227	2.880612624	3.077958835	2.994559107	2.735815604	3.430383324	2.753517407	2.767819165	3.377626651	3.350464562	2.910271982	3.374529287	3.089391731	2.956114151	3.109873819	2.98426013	3.186315067	2.824906021	2.964263946	2.920667197	3.000522276	2.894131974	3.030462945	2.968712762	2.92535812	3.185812931	2.963831519	2.896351882	3.147226397	2.888050047	3.141937813	2.860014949	2.985971267	3.07550077	3.021994714	2.976742509	3.005167726
ZNF570	3.972098438	4.0895714	3.806799564	3.904456933	3.999625088	3.999697732	4.288483336	4.104008292	3.967601642	3.669885618	3.814796078	3.342254315	3.85265167	3.845939268	4.627849639	4.334026119	4.064199371	5.220612507	4.239348971	3.866806263	5.229347825	4.154453597	4.15141228	4.255411641	4.348196908	4.288250896	4.779055119	4.071142531	4.855737856	4.399429344	3.60142839	4.244800857	4.345719355	3.730597014	3.875272856	4.14640267	3.432668453	4.244417788	4.012743906	3.773635667	3.858648821	3.995505254	4.544339542	4.406672768	4.186872069	4.096658485	3.913804779	4.860145974	4.062982113
NUDT9P1	3.285311881	3.359700467	3.337119235	3.449013078	3.165064237	3.525094009	3.337023873	3.495602587	3.583238331	3.203491245	3.638048325	3.48082344	3.444326344	3.11350334	3.15935082	3.504523663	3.305721891	3.862555641	3.050821936	3.282857889	2.959702689	3.517579142	3.0949882	3.027339221	3.510216265	3.456754756	3.537266306	3.152349042	3.149228856	3.381716084	3.459076331	3.152494573	3.274069097	3.380462606	3.462481069	3.34892566	3.110474105	3.278375754	3.127637836	3.270617336	3.605747207	3.463947809	3.222026086	2.803622046	3.409249007	3.118316405	3.324109145	3.360586136	3.360964519
BTBD16	3.902578809	4.125394909	3.998693617	4.932412736	4.578604118	4.195029155	4.748515631	4.003766738	4.631724091	4.560542045	3.867643943	4.641743878	4.542206888	4.910651534	3.199680155	5.029443135	3.948636436	3.568956511	3.631432489	4.202668693	3.383276975	3.606476145	3.734938069	4.079115741	3.36806652	3.655958908	3.643703735	3.551126075	3.727244181	3.676057434	3.485826033	3.714806449	4.06068487	6.028744401	3.873131858	4.053880631	3.809671263	4.170448375	4.011148287	3.672949159	3.588203271	4.871118499	3.818647218	3.373573382	3.756684713	3.842634526	3.811566271	3.145513859	3.473117841
RTP3	9.331243372	4.086383727	5.747750426	8.610700995	6.872105993	8.570096902	6.358194654	8.871737648	6.383583499	8.900626145	8.778681269	8.763184327	9.201741647	6.147472964	4.752763854	9.35428337	9.051666251	9.554798444	10.46470578	8.780471222	5.236109876	9.673426651	5.542036416	10.22390153	4.877891639	7.794822444	6.310063346	9.519657061	5.449521104	8.419896175	9.318472064	8.530725051	5.233642045	8.378140527	7.886961563	6.736073653	5.936342743	6.081589196	9.21297279	9.350053906	8.760140839	9.490496564	8.692849346	8.367746873	9.125809498	8.477307806	9.052240238	10.25580174	9.891332719
C6orf141	4.956831849	4.707464527	4.49624958	4.87759592	5.599805226	4.382352928	4.346562326	4.948319824	4.441776711	4.583214503	4.757398282	4.70791751	4.578765119	4.888439287	5.785373593	4.33474112	5.622487587	4.376110221	4.46034841	4.828395187	5.072181323	5.609738846	4.360981132	4.699922937	5.071301506	4.344959921	4.130124427	4.229995612	4.441780827	4.742436065	5.706971245	4.321517938	4.063180877	3.930670163	4.22086294	4.082766329	4.092335524	4.441047055	6.535001663	4.129902986	4.0425673	3.87725321	5.530599248	5.049501762	4.695475314	4.250462105	4.401600343	4.317238023	4.220180742
ALMS1P1	4.216586753	4.25878107	4.403240097	4.230641819	4.167137974	4.178178834	3.998834616	4.330609951	4.402156698	4.529094478	4.558223709	4.282522584	4.266057359	4.317234256	3.654526201	4.284049865	4.109699649	3.8172806	4.197549332	4.082118897	3.956171769	4.050733875	4.46493208	3.929752402	4.619032087	4.212756706	4.111266478	4.482731383	4.199329903	4.484160962	4.196209575	4.159376033	4.02018179	4.149189379	4.93089771	4.03130653	4.298431293	4.127569043	4.310278047	4.125248585	4.531032121	4.625250353	4.473504983	4.100053824	4.435809494	4.309569861	4.085279822	4.147967114	4.082275645
ADAM21	3.78008292	3.930936371	3.930625834	3.965842775	3.968913492	3.955436215	4.099717917	4.108131114	4.047103796	4.107788676	3.711170519	4.18155268	4.143711534	4.541588233	4.160666451	3.800073862	3.787915381	3.796570364	3.359973397	4.0347374	4.256290947	3.681899781	3.797956148	3.789071263	4.018721388	4.093750966	3.919391557	3.781672919	3.701516125	3.681523138	3.888018395	3.62833807	3.400545444	4.354623893	3.630691949	3.875734687	3.710539634	3.513407253	3.545882874	3.675418848	3.604568617	3.787975421	3.873706835	3.892312778	4.085769546	4.124531258	4.16736367	4.297755361	3.920758316
TRIML2	4.360057082	4.830104328	4.536375245	4.708221165	4.218277279	4.72849054	4.700072188	4.636176412	4.819304565	4.588538065	4.352518959	4.329855559	5.003491603	4.161828893	4.486456658	4.280341931	4.480500219	4.468983842	4.588491522	4.27778631	4.508590663	4.345137883	4.457861981	4.761324136	4.066071134	3.937824684	4.260739621	3.909750254	4.562276125	4.513493788	4.506180562	4.469912048	4.55449997	4.638078029	4.707813961	4.353964022	4.23384371	4.22534534	4.541773093	4.223415187	4.773888283	4.54503154	4.397828312	4.043301807	4.617504966	4.150417874	4.20937623	4.457392763	4.585874
GTF2A1L	3.041611263	3.081362699	2.985918266	3.0937022	2.840688184	2.810195086	2.937900333	3.128025895	2.981281704	3.125326134	3.119713554	3.019688737	3.379932949	3.474006838	3.209269758	3.08847995	2.908642669	3.109755307	2.880905556	2.945175108	3.275710246	3.043742688	3.009547035	2.858855334	3.008256655	3.090185197	3.259095175	2.933019271	2.850582847	2.927355777	3.266180688	2.919447314	3.048555762	2.990868434	3.246574546	2.979301778	2.946351732	3.059084164	2.920949312	3.0148312	2.886525329	3.184846253	3.058514907	2.968704244	2.868178466	2.91359819	2.917388031	3.028549687	3.155156505
TRPV3	5.214773432	5.051142974	5.242269213	4.915237959	5.139590963	5.091137792	4.613421718	4.720075151	5.30655065	5.314718866	5.138736925	5.491646324	5.236002958	5.182056179	5.035516959	5.25191212	4.179249171	4.911744412	5.441792095	4.678581053	4.855046038	4.819112866	5.13038225	4.86067309	4.846198761	5.031472452	5.570632532	5.196926303	5.248975114	5.648379433	5.142878514	4.927143308	4.897551454	5.200261591	4.937596444	5.018292648	4.653764548	4.667815831	4.959650897	4.469896544	4.565442772	4.74348084	5.014139865	5.085901713	5.061826139	4.715470433	4.951390876	4.929355446	5.005403473
CNBD1	3.216055723	3.009646328	3.073184215	2.990453645	3.140776799	2.900070178	2.951688087	3.031478433	3.205017133	3.331444886	3.866970885	3.570145748	3.32028236	3.455641567	3.350118987	3.303252606	2.943337959	3.377081535	3.150818729	3.136384616	3.025519947	2.953323122	3.291954472	3.347737079	3.30463652	3.38292317	3.171242445	3.670046964	3.105379971	2.821671687	3.001022547	3.125674035	2.972935952	3.125674035	3.814693386	2.827341671	3.219822502	3.209915263	3.178641988	2.944122175	3.1657311	3.32126945	3.536166729	3.104913322	3.408229778	3.246001301	3.058296116	3.20367678	3.139465455
MMP21	2.956746509	3.011429101	2.865593662	3.165082339	2.753865661	3.085598147	2.808406405	2.956906837	2.854001929	3.183338312	3.084178723	3.168072743	2.845896142	3.007384223	3.173840801	2.750967599	2.8874227	2.988132159	3.04315879	3.012249991	2.913904874	2.933113219	2.897408773	2.686128751	2.857435409	3.260579734	2.972407161	3.389857088	3.161288297	2.810981539	2.731506516	2.680659747	2.682459914	3.043590107	2.988747949	2.80774014	2.848974156	3.00661963	3.187640724	2.944122175	3.144881301	3.412529355	2.865264702	2.735166433	2.913904874	2.886928271	2.973174372	3.192426097	2.973144939
TMEM190	5.242261413	5.517114123	5.207408607	4.92422671	5.1727191	5.217506315	5.250513429	4.961007183	5.448031667	5.381172179	5.649034427	5.571714279	5.409366239	5.186944378	4.617718459	4.998485733	4.425839545	4.626831729	4.692686487	4.899766239	4.978393845	5.263637144	5.032073771	5.047430164	5.419930223	5.098599296	5.236649971	5.356810057	5.083686608	5.190305254	4.633799711	4.772254728	4.454427482	5.051752897	4.903170697	4.437308403	4.618184485	5.07321159	4.930765711	4.601308465	4.930442384	5.159695033	5.071423872	4.782915913	5.083664954	4.788859892	4.865430346	4.912556842	4.947493705
GAS2L2	6.006934961	6.180654227	6.034792555	5.889890683	5.84922634	5.976218944	5.942503897	6.045205027	6.28732671	6.146947471	6.221941966	6.531963266	6.045143468	5.989181678	5.829602134	5.945825088	4.970857977	5.42998565	5.969736227	5.797432977	5.946616783	5.960709953	5.539769954	5.86233036	5.993146723	6.007838721	6.234742122	5.779786664	6.009037934	6.181440275	5.625449318	5.433139902	5.885468728	5.88558817	6.01870138	5.867247222	5.744707458	6.055203452	5.797317483	5.730572283	5.740660856	5.900776405	5.999366423	5.767146937	6.149685326	5.897317541	5.931409489	6.006857783	5.968024195
KCNG4	3.953790897	4.415456056	3.864403084	3.945329676	3.862494054	3.997887478	4.037086817	3.882646669	4.247258147	4.259460759	4.614981516	4.423250325	4.047809437	4.137770712	3.677485747	4.173633177	3.633445943	3.693377281	4.270581231	4.053541227	3.938273595	4.249852241	4.14431886	4.03865387	4.475142886	4.35812707	4.604892013	4.482731383	4.493932486	4.116270802	3.445214445	3.841735964	4.136319321	4.092819765	3.845086383	3.951349673	3.684184033	4.24238916	4.179872847	3.529903853	4.232212302	4.185480817	4.138783146	3.86338441	4.128363719	3.887366285	3.974861826	4.363357984	4.112499262
PXT1	3.376693421	3.545791427	3.569027177	3.288614912	3.311058657	3.343437735	3.472928754	3.182569545	3.423976898	3.60105926	3.540283949	3.700803134	3.38086939	3.548834173	3.782176421	3.589916748	3.168842303	3.366918608	3.450286023	3.492914794	3.424110821	3.462928486	3.510457824	3.151417845	3.399341381	3.445367315	3.218200056	3.520077357	3.477101745	3.310450012	3.181128938	3.510964742	3.426437943	3.316831933	3.090820902	3.399557057	3.174590465	3.197335868	3.288313962	3.207794414	3.549919754	3.374588487	3.521915032	3.386061914	3.608974293	3.462129956	3.391252676	3.534650133	3.374759998
CACNG5	4.897914242	5.149863759	5.114962161	4.889799607	4.655893445	4.959196236	4.776835483	5.084895017	5.122921591	4.964600025	5.356463984	5.074201501	4.88791799	5.159558624	5.017849436	5.245385408	4.483606725	4.717056381	5.304287176	5.151991167	4.921729695	4.979175361	5.166695552	4.991897667	5.194581768	5.506922114	4.807596466	5.048755548	5.337277862	4.999649142	4.760734244	5.044558782	4.962549586	5.094076118	5.410075034	5.034070276	4.581186845	4.860206594	5.042295086	4.738803818	5.226009992	5.032390473	5.223193609	5.077569684	5.008649058	4.874516829	4.779817816	4.967848373	4.813548549
LINC00308	4.001801215	4.183472917	3.954504593	3.859587632	3.649024852	3.807809903	3.967629744	3.860606007	3.927272635	3.75423032	4.092665103	3.969375046	3.240986273	4.04495909	3.439014841	4.221817363	3.783275749	3.709475776	4.588476862	3.565856385	3.928989063	3.700327315	4.118388308	3.896598998	3.788632441	3.852139172	4.343222867	3.930016655	4.418836777	4.142166445	3.937480166	3.781640223	3.833300646	3.989116696	4.119351397	3.846333508	3.608074454	3.964191168	4.111861409	3.551172524	3.846474741	3.881420963	3.626187139	3.69441538	3.98981245	3.69486451	3.744412134	4.030947622	3.95017849
WFDC11	4.576912114	4.822679751	4.488527586	4.693476009	4.630936049	4.795933137	4.550178796	4.319694369	4.566991698	5.111147814	4.809851479	4.685554915	5.214009351	4.645629327	4.626956409	4.816024707	4.307022901	4.344873541	4.85334147	4.489184687	4.44433685	4.667975528	4.734496696	4.452402499	4.287501006	4.794537563	4.481876061	4.761071846	4.287403805	5.003680809	4.525082232	4.647931664	4.745435922	4.567266566	4.590571369	4.447398846	4.507616361	4.51330566	4.548921348	4.278498528	4.400390155	4.333747594	4.454525972	4.466339589	4.412329571	4.611425797	4.428434559	4.463216439	4.401704125
SPRR4	7.078129235	7.216879444	6.899519479	6.831096692	6.529987144	6.814586895	6.72982904	7.097114474	7.168330324	6.842062573	7.136776377	6.780755885	6.316180653	7.021724732	6.372227287	7.099099157	5.897594406	6.208578329	6.901621095	6.848291541	6.940328813	7.124229814	7.093429209	6.84358947	7.632946723	7.019220395	7.449020696	6.97966359	7.266317267	7.152729346	6.714528765	6.395089203	6.380694253	6.687063656	6.594656909	6.45347711	6.02979679	6.476315463	7.071913961	6.439167452	6.898926461	6.887887675	7.089833084	6.646455127	7.28443075	6.761342813	7.044549343	7.218608937	7.153768405
HSH2D	5.050613025	5.034953072	5.04518011	4.810083922	4.87253435	5.034274346	5.062648083	4.856760233	5.150093774	5.209113456	5.296291316	5.504942715	5.359546081	5.394508374	4.941427388	4.786878526	5.054949047	4.849713483	5.340076901	4.879693198	5.107753799	5.024470363	5.207223013	5.287256035	5.306624346	5.261005969	5.686054188	5.261660302	5.389809161	5.079361341	4.93846986	4.914255439	4.715898161	5.278008833	4.872114448	5.425414867	4.815060108	5.100570954	4.794152917	4.72379505	5.114813198	5.167329358	5.086014779	4.886103154	5.00701903	4.75840198	5.005002244	4.876489431	4.795923286
TMEM163	3.651299668	3.880519838	3.692772226	3.550828671	3.385095854	3.707407419	3.606130475	3.468917763	3.577923266	3.647526955	3.898649129	3.97403431	3.84582154	3.780489962	4.006200795	3.410503714	4.08666597	3.536535903	3.570238691	3.595862848	3.893080056	3.631734658	3.372629198	4.057789195	4.286716129	3.604870869	4.295721586	4.233001777	4.37558709	3.691609831	3.418788199	3.74301143	3.783310949	3.485554379	3.985081781	5.498015242	3.153742171	3.356133644	3.376326478	3.329035835	3.588997302	3.427025304	3.341444719	4.022630117	3.798255692	3.73889042	3.478346036	3.765072415	3.635493351
HERPUD2	8.734056291	8.492908625	8.884437236	8.354997429	9.35381146	8.823814428	8.882996539	8.445071352	8.959041862	8.575198538	8.360060807	8.596073421	8.473760998	8.738556676	8.12247938	9.070673713	9.252066714	9.25623937	9.258641073	9.931265418	8.42209703	9.784330767	10.23826723	9.127950754	9.060878523	8.853176082	8.356266437	8.841089373	8.695707596	7.913060107	8.379726786	8.355252704	8.317744626	8.238154372	8.397259523	8.457534543	8.887790059	9.246769572	10.25260338	9.663507435	9.374242761	10.06673854	9.090165513	9.013377723	8.960911998	9.109833855	8.75579414	9.01626763	10.15578037
ARSG	3.81520222	3.881168012	3.689116269	4.142701324	3.937197104	3.678798275	4.218654252	3.887679538	4.286827732	3.577633643	3.439495387	3.701408201	3.962302347	3.608193922	3.829287325	3.36090425	3.388429201	4.738472757	5.221937915	4.758674782	3.745951474	3.592725166	3.606785451	3.883042177	3.970653381	3.960731676	3.839327011	3.670164309	3.995201945	4.100972626	3.914692753	3.714806449	3.479574505	3.947267015	4.05714346	4.3350234	4.120872058	3.836719715	3.590079526	3.550245927	3.233711903	3.467457977	3.744553424	3.544024576	3.691057612	4.389301813	4.064991681	3.474435146	4.027118016
KLHDC7B	5.404671409	5.322457448	5.519138438	5.410717066	5.252469604	5.527895537	5.406538864	5.012153831	5.464237606	5.461745047	5.144797789	5.373988724	5.024491754	5.291388845	4.931754078	5.11212048	5.065270584	4.980876355	5.276152297	6.738741948	5.087269769	4.943523011	5.347472139	5.041056855	5.28959161	5.592700081	5.87935549	5.580256781	5.920062908	5.430509512	5.408557825	4.691840008	4.88828647	5.342372629	4.99510363	4.916807098	4.628121124	5.282648499	5.408365744	4.84921104	4.937220704	5.330334969	5.267117406	5.217789698	5.451849741	5.084946413	5.664953555	5.873978216	5.44100317
ZNF626	4.720907061	4.798185777	4.893485472	5.16037603	4.825524601	4.960032278	4.861931304	4.881907566	4.753417587	5.139477432	4.903592576	4.938328235	5.48704665	4.913291136	4.525020376	4.636766304	4.220958127	5.268817898	4.588491522	3.804643759	6.655785946	5.214244414	4.475946765	5.158035105	5.470590411	5.512197475	4.612577552	4.622473447	4.535576331	4.232590267	4.229813366	3.961522699	4.223302011	4.123625292	4.603474831	5.338841769	4.220854839	5.056260627	4.669830435	4.65643133	4.855223158	4.205025186	5.193642166	5.493186874	4.925519824	4.674088864	4.720411495	4.894779245	5.037484692
HPS4	5.745489994	5.619248604	5.785639669	5.674165504	5.768016475	5.678513061	5.67155589	6.077371252	5.883397326	5.797532089	6.08755701	5.707505028	5.80863263	5.766760396	5.430524807	5.748885779	5.826327619	6.096953624	6.126103178	5.679956559	6.12109618	5.874751532	6.108094929	5.772200045	6.006764785	6.085956424	6.005084219	5.961971978	5.832494218	6.813308411	5.879801539	6.363129233	5.87426938	5.657113133	6.73165898	5.74232069	5.891835872	5.757960356	5.876830123	6.461194175	5.757717346	5.824735242	5.93505596	5.925663284	5.944108461	5.877752233	6.075910198	6.263678811	5.989356182
TXNDC2	5.280567198	5.152178969	5.17017587	4.974568558	4.831153907	5.116712154	5.026817189	5.136405991	5.306672708	5.115315717	5.252976559	5.404420729	4.828961311	5.309379102	4.458556914	5.273361076	4.516349572	4.550452077	5.455916174	5.036750998	5.028788809	5.048418525	4.810271803	5.043600952	5.069763718	5.428866261	5.455687712	5.630915263	5.229149483	5.066718421	4.938994738	5.081028005	4.906207437	5.288398431	4.884832302	4.837848494	4.045211012	4.822904646	4.840661668	4.394708814	5.118582431	5.064479671	5.111595208	4.829925474	5.139580122	4.839281844	5.320925133	4.961537121	4.971487717
PCDHGB7	4.398518944	4.486680376	4.264174493	4.274793772	4.461829764	4.39569981	4.501270024	4.244355231	4.289229294	4.015805644	4.596072214	4.423296438	4.457222172	4.353143285	4.112698903	4.330521913	3.854402495	4.156130084	4.430803578	4.242920672	4.233304646	4.275157972	4.0520221	4.140095619	4.231934321	4.450994153	4.469931954	4.150838112	4.23278446	3.933921959	4.096854103	3.939148275	4.293720285	4.103405495	3.813065685	4.338275053	3.982134004	4.158209017	4.354005629	4.16154794	4.261744214	4.342079483	4.275440332	4.056908392	4.44322795	4.184173199	4.288269689	4.323071727	4.421238564
FLCN	5.493739219	4.601463889	5.726748008	6.064866534	5.765881353	5.910345553	6.115830787	6.129616088	5.974802595	6.065996759	5.282014375	5.680771238	5.424749018	5.440992013	5.432691489	4.998485733	6.480042691	7.039601497	5.335907426	5.546908411	4.676307026	5.229202163	6.104343678	5.131126189	5.765661691	6.563427576	5.242321141	5.731224776	5.507036084	6.645906688	6.770697202	6.908160031	6.987848316	6.491393266	7.336694609	6.517396227	6.766191015	6.692720394	5.648448045	7.062555236	6.378679069	4.998416552	5.835195699	6.414255364	6.198942476	5.712881728	5.905005095	6.851364625	6.146947613
JMJD1C-AS1	3.739429272	3.553808999	3.841507593	3.701947004	3.690778558	3.67210963	3.529399226	3.819764231	3.694954205	4.004115243	4.146895521	3.965476144	3.535745298	3.702578532	3.976585592	3.92280236	3.095935019	3.37047179	4.247378152	4.015823733	4.894548625	3.87581902	4.111235413	3.567078624	4.122989353	3.866161611	3.93588932	4.382440064	4.080156084	3.628909295	3.718820339	3.628824591	4.441738996	3.23821196	3.832869428	3.657634382	3.447314778	3.432012365	3.677434328	3.596545871	3.896044106	3.968924738	4.176098326	3.610879832	3.717231561	3.786427241	3.848344627	3.823214096	3.64163499
RFX6	2.958421403	3.082825195	3.003350239	2.925322533	2.932123701	2.830210374	2.918524952	3.017229249	2.89770079	2.957201676	3.271736317	3.464470502	3.664096148	3.417445746	3.112876291	3.161279883	2.741606057	4.142720188	3.327431691	2.942226428	3.528702227	3.036413872	3.042009779	3.354832471	2.930069357	2.849458975	2.933082931	2.797182557	3.107703352	2.949579845	3.005090787	2.915944076	2.866172025	3.108538023	3.164237249	2.975210307	2.702790212	2.723449838	3.152016178	3.558276435	2.987216563	2.939871811	2.914119632	3.136260921	3.278884138	3.179535757	2.863517537	3.517288666	2.905008946
DIRC1	2.953833465	2.893603195	2.767193914	2.870661101	2.61908227	2.784982575	2.818727684	2.545526763	2.916609169	2.980038013	2.81057633	3.061036288	2.989030242	2.740815239	3.141236046	2.846560841	2.590944932	2.877064103	2.728813697	2.756318817	2.798130405	2.890455756	2.990825348	2.86849904	3.169118007	2.83996271	2.870587002	3.184857558	3.320697216	2.44718792	2.843782065	2.730490771	2.771546196	2.808296114	2.889319198	2.523919903	2.576767458	2.913292759	2.703812177	2.693895058	2.705619157	2.813291383	2.772260661	2.804265764	2.855426476	2.626913299	2.808499128	2.841796364	2.830126323
DNAJB7	2.806981433	2.875522234	2.862709921	2.813630867	2.694302127	2.83220134	2.828831336	2.889663065	2.905101111	2.986126162	2.875599173	2.75569086	3.276551975	3.134816031	2.849724664	2.751850156	2.951172523	3.190750679	2.725329081	2.698953322	2.997776221	2.927692569	2.888826334	2.76859513	3.02999768	2.938959466	2.814010755	2.800369824	2.966834981	2.798266437	2.825620892	2.777646128	2.917801261	2.819523866	3.104561211	2.764292164	2.809444834	2.907987688	2.849796142	2.941983485	2.872290997	2.808357046	2.850512618	2.936734676	2.817212524	2.829100916	2.867400558	2.873579664	2.885614288
UCN3	5.722716252	5.676870479	5.882017897	5.652249197	5.474521928	5.613283639	5.679861028	5.50496739	5.583945981	5.624273422	5.138989097	5.733343533	5.837251482	5.727481435	4.953725731	5.888976627	5.079182973	5.170456191	5.495141247	5.294009718	5.554789875	5.797589802	5.459723083	4.786474563	5.410710604	5.44998181	5.202873869	5.433691576	5.537207213	5.544176973	5.329743881	4.896016995	5.350572962	5.255185209	5.330763842	5.482117647	4.85667478	5.157522105	5.382913331	4.881985162	5.826348496	5.54922898	5.329294486	5.362714974	5.657945259	5.299188618	5.365511878	5.179813447	5.242374511
CASKIN1	5.568066735	5.786364934	5.568792568	5.615874477	5.386668939	5.597203941	5.643752878	5.410368875	5.549640182	5.774817749	5.642756505	5.563670395	5.604495787	5.740519164	5.209319367	5.496632166	5.366995762	6.220648535	5.689082364	5.651996554	6.057567896	5.837171927	5.88928617	5.470260331	5.678911192	5.643659512	5.796825102	6.148324272	5.799971543	6.155125419	6.167279882	5.86767743	6.182272288	5.51562917	5.811584055	5.69248017	6.294280763	5.757430481	5.671694623	5.837887087	5.769899355	5.70078247	5.933554114	6.011605816	6.173821755	5.914682735	5.849077771	6.163646053	5.904103705
CACNA2D4	4.488927888	4.310340278	4.370043449	4.57741718	4.349414348	4.284336645	4.353764509	4.02745509	4.588010379	4.908010077	4.521450566	4.483082562	4.396234628	4.533860962	4.149001752	4.156626347	4.156262158	3.860301842	4.02644421	4.597981139	3.834398567	4.418156862	4.333074948	4.297553511	4.529227181	4.275352461	4.544016921	4.238319048	4.374052491	4.22801861	4.24403982	3.951468503	4.176594938	4.238307945	4.569257077	4.087380915	4.197494903	3.972883226	3.977977433	4.497161296	4.061359597	4.017549089	4.195145476	4.084966885	4.278229942	4.279886202	4.515851667	4.277177913	4.212969172
ARL11	3.107033104	2.941605318	3.162631728	3.058892451	3.032261363	2.806948273	2.997540326	2.778312477	3.155517051	3.300798448	3.42343602	3.214085715	3.45252912	3.204817963	3.467741988	2.928040246	3.042343004	2.779922874	2.971413751	3.011242425	2.792396882	3.098535528	2.916007453	3.300994972	2.842689798	2.896626926	2.915899468	3.382663777	3.041606933	3.029536024	2.860765918	2.712384545	2.82165794	2.772110939	3.135119704	2.716783728	2.843523575	3.125550196	3.281051029	3.184786631	2.932961018	3.13458648	3.025446992	2.67019314	3.064495989	2.802057139	2.80492064	2.80808659	2.757370237
TUBA3FP	5.336185662	5.599845624	5.568175206	5.329403725	5.322270348	5.45028069	5.209487803	5.21250083	5.46621014	5.230999113	5.211651969	5.205778763	5.253813452	5.135742545	5.461265476	5.692772983	4.944460037	5.073891772	5.111494661	5.278349235	5.435027485	5.10243085	5.699106382	5.124840503	5.846497885	5.34247815	5.580047562	5.470646081	5.553711137	5.457215235	4.906211874	5.04176741	5.036509636	5.333555925	5.143510682	5.09510836	4.681582935	5.175479794	4.834932114	5.224046298	5.354144895	5.398965341	5.289104012	4.664969605	5.353459186	5.283657628	5.228700041	5.274444549	5.134767705
CARD16	4.482823552	5.644597751	5.798570877	5.903618584	6.449043984	7.26950032	7.397877215	6.43705839	6.098675211	5.141899849	4.944828414	5.680366397	5.741696338	5.814190245	7.229067547	7.106632512	7.825628953	3.911058101	7.66970417	5.740274164	5.866172238	6.89396051	6.356754587	7.766687141	7.016893552	8.632142011	8.228717709	6.525765203	7.6227991	6.745169126	6.25916414	8.805036116	5.557810527	8.821851461	4.289400107	6.7248166	6.94205473	7.746275428	5.451161258	4.501780945	8.137917859	7.358058744	6.333528078	7.894804971	7.536252113	7.695953306	7.58252308	6.071717155	7.735103025
DUSP19	3.67525589	3.396611923	3.491318242	3.842344447	3.452509718	3.384327398	3.615821615	3.860664	3.353234313	3.689526035	3.721348966	3.702274473	3.720383468	3.375033352	3.596323137	3.435113341	3.17063121	3.464268594	3.91142044	3.566771313	3.822687085	3.712508453	4.044075188	3.658026393	3.571073158	3.678673484	3.396917276	3.831665782	3.823515518	3.729765357	3.323220145	3.673617661	3.569439133	3.30062814	3.950385192	3.489692759	3.452119623	2.797271437	3.623796075	3.47487608	3.661244495	3.986771774	3.311074256	3.867590057	4.775019816	3.574652426	3.751537678	3.453485113	3.801293188
CYB5D1	6.668782441	6.727424027	6.752338797	7.32227438	6.976655285	6.842145327	7.177170674	7.010975074	7.064773318	7.207958981	6.753057028	7.082931246	7.050605413	6.842840672	6.643999171	7.078854266	6.569150928	6.929150819	6.202786878	5.950427013	6.109117934	5.912189709	5.920423295	6.086799186	5.913975226	6.297675917	6.02136718	7.099624451	5.953298334	6.092083473	5.572847451	6.933677099	7.314082361	5.979666509	6.180471944	6.925944997	5.748123391	6.233307592	6.165358237	6.352112601	6.102732787	6.092208167	5.353695794	6.032964401	6.519795325	5.952826846	5.811920616	6.970867441	6.478925704
CREG2	3.059834326	3.052585924	3.002028028	3.183855877	3.034039047	3.047554418	2.970120089	2.802511852	2.812983796	3.480507799	3.049520032	3.37970295	2.993853943	3.604330102	3.054420796	3.351356713	2.729475983	2.940286279	3.13655191	3.154112608	3.0007386	3.120900056	2.840027448	2.830780804	3.381815743	3.150059935	2.973855805	2.799218951	3.392261532	2.662656065	2.923081911	3.044715909	3.079151954	3.024754986	3.00822415	2.639123277	2.940490083	3.015227873	3.407520962	3.205108935	2.915393236	3.063316725	2.813068196	2.980795442	3.083385551	2.988603078	3.237535641	3.164972484	3.25181708
RHOXF1	5.346316361	5.546477915	5.12740586	5.297075585	5.169683926	5.252180963	5.360714628	5.51438575	5.058376521	5.707409145	5.475373161	5.711967708	5.136731602	5.040693327	4.276768042	4.967816367	5.287860012	4.789638735	4.987167317	5.10132177	5.067506106	5.576082174	4.751212833	5.826458826	5.261622391	5.152431816	4.990945127	5.375850091	5.232566897	5.248407831	5.035552622	4.630095795	5.628868113	4.966007633	4.916930748	4.726530139	4.462799893	4.985050568	4.916317569	4.869502804	5.039093308	5.501189493	5.110264684	4.622807896	5.36369819	4.970288976	5.132300697	5.28496827	5.053623013
ADAMTS17	6.460617809	6.956298638	6.214637244	5.925653344	6.113507902	5.473745963	5.778302155	5.594443682	7.085014158	6.058799093	5.860957074	5.408134726	6.781584159	5.239043734	3.790611329	4.798056778	6.741852272	4.364437317	4.572508616	9.290274647	5.380528798	7.739781411	8.138739894	5.754544601	5.956568406	4.649890472	5.173985075	6.087276547	5.633728881	6.807347499	6.054658218	6.050860314	7.006591546	4.437463359	7.11033621	4.292796881	7.169610839	6.5304211	8.751653346	4.395739417	6.635768202	6.071729971	7.145123459	5.86244659	5.75618624	5.624225713	5.806544454	6.372410063	7.730289226
DHH	4.004629774	4.202917877	3.889055062	4.049605497	4.106331597	3.875680637	3.925133544	4.113917742	4.195038014	4.309520731	4.070189061	4.494652234	3.825256493	4.157758391	3.782563611	3.917044394	3.708784359	3.851227679	4.06659737	3.713935285	3.823288267	4.348181705	4.123377896	3.845211969	3.984425964	4.129853219	4.023845834	3.938047783	4.112551695	4.137012581	3.702058169	4.305666901	4.02484777	4.017731521	3.54814355	3.793397166	3.787599865	3.856136171	3.764325165	3.931076073	3.763065272	3.858043765	4.104947338	3.547778041	3.943208645	3.979302361	4.023309931	3.951830677	3.982166245
ABRA	3.343554458	3.328304428	3.347446955	3.408320725	3.489328518	3.210707953	3.556174713	3.331737065	3.414166828	3.656742454	3.619376379	3.893993395	4.045818103	3.477446935	3.729714334	3.621724307	3.044724353	3.923102564	3.919346891	3.343556514	3.266192445	3.723684856	3.506967797	3.394914677	3.363495366	3.457814644	3.160750314	3.66271378	3.282523998	3.248916299	3.497295662	3.380896762	3.529571207	3.309578954	3.323942469	3.406431409	3.185776913	3.452643646	3.324730318	3.410507148	3.29564564	3.223842301	3.105657902	3.393078977	3.278651237	3.354248495	3.474576403	3.419889701	3.564869682
KLHDC1	6.099214921	5.878031615	5.511807712	5.558366728	5.934104839	5.889477529	5.005938062	7.19511774	5.536639072	5.493056109	5.924105278	5.589624277	6.413474681	4.637062952	4.276085234	5.832857977	4.602226888	5.245921849	6.391240729	4.378173531	4.910112061	5.707935067	5.167461555	4.800919377	4.932054621	4.555820247	5.08365761	5.146912107	4.777071227	5.483558444	5.789142776	5.385897741	4.789836592	5.559001874	4.79841045	5.265017126	6.094234545	4.217381483	6.165531325	6.787066001	5.052338617	5.991092206	5.812837482	4.515640672	6.589124099	4.783289044	5.905005095	6.276886658	6.523805595
PCDHGA4	3.450076991	3.902803139	3.35765175	3.164904853	3.093452656	3.274145972	3.196377536	3.99797881	3.628967297	3.407405486	3.523535884	3.179369411	3.346306659	3.451296156	6.971920838	3.519450546	4.650862938	3.511587021	3.874618707	3.45778335	7.224138277	4.951403163	4.190327385	6.262670357	5.723162041	3.43501076	3.712510948	3.672242372	3.192000311	4.248227843	6.776747896	3.730257177	6.169566278	6.008376007	3.686094148	8.029984337	3.457586949	5.656681772	4.770617593	7.161843114	3.626043523	3.95592028	5.493040471	3.179178909	3.537634151	3.151216908	3.089717155	3.232449128	3.649986417
C2orf15	2.975202574	3.175212751	2.947207244	2.860074806	3.028803543	2.818341487	3.010972567	3.082173124	3.24263912	2.691137715	2.888716547	2.805767324	2.936625404	2.929361541	3.071876235	2.927748108	3.099166627	3.039436737	3.145655269	2.823069766	3.636569859	3.11168799	3.148558032	3.314633291	3.467009155	2.967704272	2.920573797	3.076823662	3.125776508	2.955595372	3.526477347	3.068645151	3.094475002	2.968988258	3.266832981	2.823811758	2.923357358	2.681919423	3.315054888	3.406500668	3.181683281	2.652968991	3.143012554	2.838527617	3.193754669	2.89691164	2.823590707	2.968601142	3.038666591
KCNH8	3.031686985	3.098714596	3.015498343	2.954790436	3.105667152	2.990663236	2.832047646	2.888011571	3.150491949	3.480446892	3.342778421	3.392985072	2.958783777	3.187985831	3.044187497	2.937758897	3.504072574	3.140776799	3.799370479	2.919334519	3.426724613	3.318647614	3.004360773	3.308946647	3.141764912	3.295732929	3.337730617	3.032383644	3.233214525	3.123123296	3.00159694	3.079815966	3.138875551	3.246980148	3.022528713	3.291548437	2.883249726	2.986359967	2.885858978	2.737159291	2.886525329	3.46277461	3.133121078	3.454837163	3.277991453	3.34914337	3.211370719	3.045940691	3.103553185
SLCO6A1	3.267248214	3.532938473	3.584169657	3.56271174	3.422161524	3.466923012	3.520747945	3.480446429	3.755434287	3.69324369	3.709728279	3.406551588	3.674685498	3.799830028	3.306760201	3.395698694	3.176421532	3.387028346	3.714376849	3.48598131	3.713466093	4.111807255	3.818120514	3.632487896	3.426473153	3.828433954	3.601287091	3.536318208	3.562950528	3.461101919	3.56645238	3.370569901	3.325771554	5.413793701	3.477001162	3.305528404	3.351386108	5.087978089	3.1930504	3.050670173	3.564835196	3.368104831	3.842499824	5.23984346	3.843087803	3.757413384	3.373481781	3.555023717	3.505803207
PP2D1	2.91112808	2.99639609	2.846945189	2.881551228	2.900227812	3.00968092	3.019789161	2.719467971	2.992716996	3.153441638	3.109297475	3.163294089	3.042673454	3.34953619	3.357800738	3.201051544	2.794917236	4.367643035	3.087222448	2.850839765	2.656714769	2.882557374	2.924942285	2.638068282	3.052203781	2.914268209	3.19990436	3.132259841	2.897438106	2.681860043	3.033153672	3.18231742	2.888578606	3.042673454	2.780225208	2.764004808	2.990293775	3.002670423	2.794793693	2.642185831	2.967447494	2.950515713	2.938173972	2.761663839	2.726071751	2.850379696	2.853344926	2.908743451	2.938906201
KLC3	7.949207599	8.0325634	7.799906516	7.765927237	7.495428642	7.766190736	7.594724182	8.080581774	8.025593317	7.654658355	7.91133209	7.789191285	7.188945278	7.700442299	7.010588865	7.863021566	7.394595857	7.079919978	8.185954318	7.655548595	7.548943264	7.475340476	7.862887068	7.57324998	8.214793071	7.746894805	8.397727539	7.931412913	8.094198887	8.254464355	7.69949758	7.314517957	7.368447454	7.5859183	7.760516492	7.361552985	6.924795199	7.373866237	7.445377361	6.962983549	7.679207999	7.555135511	7.460060483	7.254816659	7.837597015	7.29777772	7.438779035	7.788004548	7.700134011
CIB3	4.837165119	4.765167185	4.739661426	4.758281757	4.738119709	4.77521346	4.727212772	4.689218535	4.783489608	5.090330248	4.798374552	4.97627516	5.18273501	4.516586147	4.755900105	4.810525437	4.46738873	4.476867395	4.860131826	4.58402389	4.565157534	4.539975884	4.837190603	4.657757945	4.567273242	4.677667899	4.856094983	4.894265908	4.96155317	4.75075834	4.867269282	4.504727204	4.927852804	4.790443125	4.808009412	4.834337396	4.324650199	4.587796545	4.526810904	4.484732932	4.909294836	4.857328692	4.62886068	4.354617978	4.879427085	4.604355176	4.620201279	4.663745396	4.899372155
CADM2	3.822563035	3.703524502	3.676906478	3.701947004	3.737987826	3.595155367	3.463810977	3.756449062	3.879875796	3.442636741	3.68956869	3.342254315	3.51226448	3.589270134	3.26292496	3.716311547	3.554965701	3.526952001	3.673303089	3.65399538	3.506566373	3.753531938	3.683896161	3.78968589	3.678573651	3.362406434	3.251423387	3.571867362	3.336622175	3.569763975	3.550376812	3.434123314	3.396205275	3.560576536	3.387989514	3.425651618	3.357162369	3.619855428	3.475900504	3.428609861	3.569435278	3.681512072	3.463984231	3.303374636	3.798940719	3.740056728	3.463719938	3.398101204	3.3916761
DOCK8-AS1	3.748579057	3.629931677	3.743862229	3.798862039	3.561231898	3.660121341	3.571863647	3.43478162	3.657596819	4.168627244	3.828488584	3.628682831	3.711107329	3.950647718	3.795685737	4.301346187	4.809128999	3.317964202	3.496746699	3.563987756	5.006508362	3.867544241	3.931321401	3.526364984	3.824034151	3.624876651	3.586874417	3.925595049	3.600147802	3.633368806	3.34850963	3.437334905	5.09627136	3.331873752	5.435976216	3.512880721	3.351653372	3.517422356	3.700956618	3.122635526	3.753437983	3.69834817	3.591328744	3.712762632	4.018086589	3.701467976	3.580791744	3.65683111	3.541097921
SLC16A11	7.021402647	6.465313807	6.34045093	7.01190912	6.34945641	6.32092575	6.286338718	6.472540389	7.21849689	6.400187556	6.261303632	6.602893501	6.859167945	6.537947234	5.749431404	6.344141549	7.091910149	8.972014983	7.985544141	6.257900897	6.241602164	6.185766486	6.490940564	6.292067781	6.020890764	6.305477049	6.225807346	6.554823858	5.874807614	7.666984507	7.362665995	7.685942933	6.57676964	6.29922735	7.269142201	5.586703852	5.720031977	5.670381581	6.85255192	8.928878443	6.217872401	6.294670285	6.563192943	5.941021838	6.628805827	5.848069916	7.090708959	7.895146245	6.252700041
HS6ST2	2.813217656	3.230691832	3.003349566	3.090062154	3.10796065	3.730368234	3.133169263	2.981508483	2.898879793	3.238243197	3.059125424	2.964442777	3.046675324	3.15820184	2.621490175	2.989130115	2.815531149	2.878824996	3.13265184	2.837465274	5.468478674	3.002789054	2.846869712	3.199648548	8.880241344	3.116773998	7.257039757	3.200605754	8.134882133	3.143377328	2.899144691	2.922874106	8.748511357	3.186310754	3.246574546	5.21119835	9.568014403	3.001416662	3.127651054	3.253432339	3.191689893	2.827796402	2.958469243	7.504077523	3.128635871	4.266076772	3.02385219	3.053223128	2.830647201
ZNF625	3.690012472	3.701047736	3.502326984	3.712224591	3.392802095	3.575910587	3.624026876	3.638654108	3.541420581	3.766212838	3.648827983	3.837765278	3.726683901	3.866236947	3.484985928	3.683032639	3.347470015	3.480105889	3.832460775	3.736463623	3.347681764	3.877986697	3.613686474	3.619234435	3.621824977	3.920126322	3.643703735	3.546183554	3.397591554	3.229092466	2.996432383	3.170186748	3.579960216	3.41635339	3.406206152	3.37302464	3.397884412	3.665282793	3.890033345	3.541133184	3.653396191	3.749855125	3.822149178	3.538523519	3.584485719	3.76332552	3.656974646	3.76959371	3.549647582
ZNF563	4.330441915	4.023099247	4.045694041	3.857824881	4.124069016	4.087220303	3.965634895	4.447424827	4.099864653	4.348719928	4.079233603	4.363284704	3.801889349	4.003295495	4.331645918	4.280899753	4.710639389	4.330024441	5.042713692	4.458451373	4.303710126	4.624898836	4.717483566	4.141063726	4.339557167	4.264741555	4.063043282	5.411182908	4.404112313	5.812329804	5.29737405	4.447431764	6.131854865	4.137620676	5.376137935	4.837812708	4.597356483	4.5297902	5.207340176	6.513799116	4.320683928	4.573939202	5.889917479	3.827207434	4.571377902	4.6347597	4.737450759	6.138361407	5.193746439
CLEC4D	3.632690677	3.692534442	3.755544991	3.359512412	3.40108967	3.528057351	3.581422082	3.436793784	4.11028943	3.836026746	3.809072466	4.06750742	3.752065011	4.48611448	3.506683715	3.647442249	3.358367791	3.502422468	3.663911106	3.583626924	3.645596288	3.71564865	3.496563083	3.445152693	4.175425769	3.76179552	3.77231356	3.768457382	3.871718609	3.54242653	3.558185634	3.508526554	3.680384585	3.510704688	3.411759714	3.905729246	3.655605677	3.420942339	3.892872811	3.468309588	3.53346366	3.811089284	3.713862937	3.407963248	3.449735566	3.511273423	3.530560701	3.533336852	3.784666807
GPRC6A	4.781988486	5.109802312	4.897459544	4.637748052	4.59142042	4.873274328	4.647976416	4.535529161	4.777742397	4.485880044	4.900472628	5.219842007	5.163334755	4.729089545	4.663360282	4.650892788	3.949787122	4.855713344	5.282748949	4.725046333	4.387191696	4.931663434	4.884556703	4.066914986	4.87838041	4.944605749	4.98510093	4.509910278	4.820577612	4.753146822	4.728855685	4.565865756	4.392216938	4.992570946	5.244428898	4.548619488	4.509751002	4.979665552	4.7346296	4.584305138	5.16177718	4.673618179	4.884431318	4.655772779	5.012402447	4.705137489	4.268071846	4.933349765	4.492174679
RAET1E	4.193418134	3.952193724	4.01179737	4.147283036	3.881244649	3.924216238	3.785435567	3.717833549	4.240502243	4.081823646	4.297303921	3.96155277	3.806420559	4.152126899	3.571667442	4.301346187	3.565330428	3.511751154	3.589101048	3.592458228	3.533537398	3.826759163	3.714989631	3.533250365	3.815685927	3.666393668	3.921158738	3.493385329	3.844617041	3.785549206	3.8135645	3.732243089	3.596757941	3.796036841	3.682671936	3.48085582	3.441440972	4.042032771	3.988301189	3.663590548	4.011273467	4.095001899	4.07562309	3.64362375	4.002641712	3.825328548	3.81776565	3.780545213	4.013131353
ZNF417	3.501342508	3.103950918	3.337167355	2.697224473	2.620356418	2.93369546	2.960680301	3.027128048	2.981713491	2.898349803	2.941926101	3.038529161	3.197303459	3.241292542	3.206329853	2.94764734	2.740137864	3.13953112	3.001431232	3.150714345	3.07409391	2.812165566	2.919394271	3.046375122	3.081571037	2.870501793	2.918311131	2.723919932	2.945006664	3.003101668	2.897026426	2.773597444	2.882228862	2.72155357	3.438694676	2.683777844	3.228865835	2.949620197	2.908545238	2.855634678	2.664091195	2.561233805	2.848776775	2.80962205	2.705440059	2.855582163	2.922606654	2.865541911	2.767819165
ZNF781	3.198045136	3.334616669	3.068363978	2.952892169	3.160199641	3.154763779	3.016726651	3.010474292	3.138647031	3.071265326	3.102596305	3.072048447	3.088717474	3.119834723	3.59935861	3.118621538	2.934713481	3.699939807	3.313512999	3.089608029	4.643955352	3.097918018	3.050477279	3.469829097	3.435219155	3.201694439	3.243249317	3.097234922	3.464742685	3.154947235	2.98340422	3.115452687	3.549631591	3.006244137	2.896719153	3.105782905	3.004791794	3.219400329	3.14264712	3.458264312	2.986658201	3.123897786	2.963208368	2.939783571	3.129676736	2.903173499	3.436987325	3.167520226	3.163908438
HELB	4.577806031	4.933754064	4.980899012	4.253217343	4.563588886	4.698733892	4.61600199	4.661437412	5.036612826	4.46356405	4.708192442	4.497981874	4.637739346	4.353854275	4.067112034	4.32312338	3.948636436	4.376110221	4.888687711	4.470853943	4.617931349	5.082939134	4.219604684	4.355203253	4.563415553	4.676615996	4.971881191	5.201859659	5.183930389	4.781503769	4.259218563	4.278872573	4.399247818	4.298916726	4.276438849	4.302200792	4.164639064	4.677030313	4.778766317	4.019940159	4.91013891	4.262070797	4.524845225	4.301631533	4.503441253	4.53038979	4.571027321	4.540377109	4.363930343
LINC02904	3.971607571	4.063551619	3.743130428	3.793003674	3.683313294	4.033514911	3.897748139	3.934628292	3.885372562	4.424918918	4.209071468	4.137351881	4.024014716	4.054279777	3.406954702	3.935850417	4.024991923	4.121335546	3.783092779	3.748567227	4.141643076	3.911862033	4.041732679	3.728704088	4.297961567	3.910102026	4.073975992	3.977434403	3.97537435	3.862805523	3.591440071	4.024820841	3.587808124	3.801742288	4.000466027	4.042221401	4.040341452	3.796296021	3.683775774	3.760752621	3.829935996	4.008132705	3.981586668	3.984843823	3.883259914	3.955199099	3.993695678	4.032146003	3.908206721
TLR4	5.185931904	6.035832303	5.859634481	6.286184054	6.216456554	6.195008727	7.018755729	6.324927196	5.608143108	6.516314787	5.77828243	6.568543356	6.178512801	6.390808957	4.95088649	6.008091647	5.380377018	4.552246137	5.306472028	5.3119289	5.339187284	6.335157997	5.29580793	5.464298436	5.288184772	6.011790733	5.063260625	5.010816633	5.162912927	4.947476424	5.00290941	5.36247775	4.810598938	4.752212474	4.836200149	4.890998253	5.037446627	5.31786214	6.107949258	4.815228579	6.060741268	5.942438581	5.11681146	5.898750358	5.135417575	5.849210434	6.380664306	5.062479336	6.472474951
SIGLEC10	5.618196177	5.860492752	6.150480431	6.137156784	6.010230026	6.060064823	7.177917197	6.182926682	5.959722739	5.705372016	6.05827353	5.643164553	5.416568279	5.868822186	5.722260899	6.2844304	6.669206657	4.789233156	5.131138455	5.670683759	5.908226619	5.608497619	6.202988493	6.061790773	6.315038671	5.345344734	6.651830887	5.979062077	7.052134201	6.397886096	6.169830734	6.596059091	5.50204808	5.566622152	5.930961829	6.13968921	5.686315007	5.925653344	6.077341704	5.682689747	6.490762033	6.04786924	5.842222792	5.856066255	6.955210546	5.972423036	6.225130141	6.373317485	5.82869636
WFIKKN1	6.55299641	6.721700061	6.441455676	6.709261355	6.757481735	6.52066872	6.719594391	6.713878592	6.586391479	6.918945479	6.79809611	6.56100413	6.501832742	6.718595767	6.197621655	6.41435832	5.776026306	6.276243974	6.372939245	6.002595519	6.496930104	6.819172503	6.417074168	6.192521576	6.3595392	6.385372188	6.476734586	6.791824927	6.560775985	6.367734616	6.197813231	6.456661662	6.043579578	6.406711713	6.048802889	6.269717888	5.397921866	6.155884393	6.198958259	6.231906562	6.37417586	6.36813051	6.409110283	6.3643359	6.467135503	6.240728043	6.552718934	6.292971267	6.523805595
KLF14	5.095096851	5.555328578	5.326795338	5.028357124	5.004765648	5.068107289	5.037764525	5.091007924	5.060887349	5.380651404	5.172050044	4.899916146	5.397642739	4.943825169	4.630178195	5.236763545	4.347283156	5.748558678	5.553229888	5.222096986	5.152580943	5.081354682	5.078601512	4.900250031	5.401254183	5.205397465	5.395657558	5.121076013	5.484243062	5.661783921	4.969335979	4.825034959	5.070284076	5.15824926	4.525180214	4.901806442	3.831086087	5.171210008	5.031805588	4.481127835	5.392566801	5.663177283	5.014184757	5.023555645	5.120717442	4.75079241	4.969213567	5.27850855	5.451674457
NXNL2	3.166002303	3.033247478	3.112271547	3.019122151	2.999941316	2.966949502	2.858583112	3.063584463	3.133421968	3.352218031	2.982875405	3.361664684	3.127191909	3.233757853	3.026087357	3.234674326	2.826586687	2.83664057	2.823193796	3.077166964	2.946313949	2.828947497	3.227488839	2.799166574	2.864857691	3.022323521	2.776784777	2.879873835	2.862592368	2.937847566	2.991965609	3.005547002	3.020900159	3.065538363	2.949972355	2.996518069	2.831710439	3.038877714	2.946744461	2.847248056	2.871426938	3.016771989	2.841004624	2.94217254	3.069183729	3.000430123	3.012332775	3.149981834	2.88445972
SLC26A7	3.779957778	3.654162731	3.765120631	3.448014666	3.588623958	3.696129755	3.452825432	3.586340629	3.738383472	3.772447518	3.616729231	3.633340204	3.744099207	3.840974514	3.371294948	3.633588449	2.997669352	3.396277973	3.622946526	3.380127253	3.661728606	3.58642089	3.616897345	3.393327312	3.734613668	3.549781466	3.649785751	3.814973646	3.737955399	3.58057397	3.483412747	3.495780308	3.661728606	3.428679516	3.492629752	3.767595377	3.287059042	3.937431102	3.449367591	3.614249262	4.247502044	3.654977058	3.519946462	3.562516648	3.540652064	3.670528239	3.503029532	3.322552954	3.430393445
FBXO39	3.32869836	3.594129813	3.367208354	3.162510175	3.359030155	3.3151806	3.440139778	3.172373059	3.391784049	3.509536593	3.595321835	3.593642788	3.243991568	3.375370416	3.191826185	3.579317588	3.056734362	3.319622776	3.138830665	3.467595142	3.204737325	3.309192884	3.310172119	3.291454552	3.270144411	3.34511476	3.617314049	3.338537922	3.154758038	3.381716084	3.120392102	3.032075004	3.111946661	3.316372478	3.39655451	3.120794613	3.101691016	3.579345971	3.416127375	3.252918867	3.371284391	3.397036838	3.795833318	3.211020891	3.145798684	3.439962184	3.59718819	3.48936687	3.466255377
B3GNT6	4.810374616	5.345110735	4.929811672	5.206683832	5.028368823	4.798286391	4.914072143	4.623374481	4.922208913	5.234685916	5.264780774	5.287676564	5.270588139	4.917697108	4.57868562	4.540746915	4.619118775	4.612612578	4.420143524	4.518296382	4.801209873	5.254938325	4.471961097	4.379182881	4.767272237	4.672655519	4.870186918	4.784884323	4.56125136	4.447684622	4.599047439	4.543696918	4.664882195	4.97571615	4.959610924	4.572044494	4.485988866	4.899689634	4.571685999	4.193345726	4.692664659	5.146072871	4.881090768	4.703350651	5.086538839	4.603772283	4.728868476	4.983610146	4.396111889
ZNF619	5.341961918	5.300581888	5.213293216	5.226350985	5.069943887	5.118339251	5.397590791	4.863560747	5.250914337	5.547589461	5.463925301	4.892066641	5.183939265	5.534533668	4.660799941	5.110377365	4.645673838	5.367044945	5.204086989	5.024839965	5.328324614	5.409678251	5.001343527	4.949570032	5.662767239	5.348288401	4.943821488	4.772722697	5.136253413	4.876889015	4.943234183	4.842013561	5.029065341	5.299936164	5.329688832	4.667468657	5.038026493	4.926634245	4.956135935	5.231297106	4.968477422	4.944209899	5.39174447	5.230217606	5.373422815	5.279971561	5.267897836	5.446051755	5.215013682
GARIN2	3.278618212	3.575510926	3.198729731	3.104832108	2.899403302	3.214720036	3.098653624	3.081227425	3.146307007	3.112517881	3.355494402	3.139966958	2.790998792	3.016246364	2.943589666	3.701121303	3.170099669	3.011231166	3.05240277	3.117446326	3.200704505	2.900373145	2.959216255	3.186495932	3.657263842	3.364465831	3.419837317	3.578587524	3.574095748	3.458153968	3.226468777	3.212983926	3.274157961	3.230000021	3.147258012	2.924090866	2.932600491	2.986359967	3.141816541	2.724304018	2.963512104	3.149233167	3.185827683	3.117467558	3.245832014	3.237989611	3.026604357	3.241310939	3.123238606
RAB42	6.004762791	6.057131406	6.049973239	6.297760547	6.165465747	6.118120263	6.148660984	6.342515893	6.235542774	5.975452046	6.227481632	6.073047802	5.975362419	5.936593778	5.510682065	6.054345452	6.717336563	5.593767839	6.412220199	5.835067073	6.000047907	6.051483637	6.231629897	5.547523838	5.984686824	6.78731439	6.603356643	6.252105465	7.304077373	5.918666603	5.810980287	6.051010265	6.104144961	5.683721898	5.752295937	5.732515841	6.12653001	5.835513516	5.882079787	5.880974779	5.712842426	6.359516177	6.014305375	6.048043349	6.579271907	6.013251889	6.420318311	6.224656568	6.981076197
PTCHD1	3.225807408	3.28976544	3.683333893	3.397339697	3.342815338	3.562418334	3.618875563	3.224944957	3.258413982	3.538258913	3.775313006	3.722722526	3.573286264	3.693768095	3.047018331	3.562360534	3.044746866	3.181452652	3.242852866	3.179851934	3.338577988	3.520892842	3.24539752	3.012740282	3.256287462	3.420937298	3.718300396	4.067080472	3.51577604	3.22956605	3.150344548	3.30575617	3.211120939	3.294968095	3.433387026	3.308073621	3.168084835	3.327910223	3.831732571	3.39085601	3.362397012	3.212265542	3.492530758	3.258872415	3.414777866	3.445076375	3.340055827	3.403073189	3.333877329
ZSCAN4	3.099713485	2.960961446	3.103421443	3.030440552	3.027527949	3.018686511	3.17815715	2.906886204	3.043965653	2.776754072	3.274881474	2.943308083	3.075460919	3.075124785	2.878385797	2.960472407	3.046869978	2.990271004	2.824481656	2.939499413	3.138837	2.8784964	2.823568158	2.8058704	3.017424557	3.172224694	3.071459935	3.12611518	3.197967788	2.86276948	2.881822702	2.855063259	2.673206902	2.999980722	2.876320508	2.698808323	2.684779597	2.636705216	3.007649478	2.828563441	2.813437194	3.044699782	3.153231853	2.847054104	2.859520918	2.911865943	3.107935292	2.813930477	2.995286438
VWA5B1	4.866392766	4.925615569	4.82498933	4.93740332	4.851844037	4.966237685	5.103207139	4.806693228	4.99694061	5.507902928	5.765260004	5.296146858	5.038852751	5.501591382	5.077258058	5.446155882	4.147109436	4.682622036	4.941299853	4.89975805	4.942121494	4.606416878	4.907308546	5.353887693	4.814764163	4.921731817	4.99071001	4.826835135	4.460936774	4.459985213	4.734096645	4.903550952	4.750242832	4.880444719	4.877960322	4.691565953	4.006814371	4.695707167	4.952860634	4.303745216	4.626464049	4.945710765	4.435559551	4.854853377	4.727124401	4.755687032	4.814592076	4.753929016	4.85804005
LINC00311	3.703189626	3.669671246	3.622396054	3.922377535	3.724308549	3.692060636	3.650877814	4.076716477	3.968251851	4.02922487	3.983852399	3.850944249	3.915187445	3.872978155	3.227241491	4.26080143	3.161736241	3.513077786	4.055707271	3.955175443	3.597537933	3.829744123	3.867808992	3.912360797	3.762645656	3.701656143	3.98729771	4.065474909	3.618692956	3.814345164	3.687672076	3.75325442	3.586756841	3.919822505	4.02635006	3.948748914	3.468932054	3.490950215	3.781246499	3.623098441	3.297068245	3.631325546	3.966238587	3.668494873	3.591315763	3.487638123	3.547908391	3.85908237	3.644269067
MAGEB6	2.588884614	2.674500457	2.592991416	2.626949865	2.550821214	2.583924299	2.603374716	2.601185858	2.5800147	2.655107002	2.828349288	2.68202347	3.054509222	2.984339203	2.68202347	2.797323423	2.475860798	2.816699401	2.796170731	2.696561939	2.592791582	2.67547945	2.622608912	2.646193996	2.527515618	2.526636598	2.628959253	2.870488472	2.950777386	2.618470269	2.511403104	2.738340463	2.728546253	2.732170726	2.628281686	2.506349018	2.678649841	2.993999268	2.840511632	2.660848587	2.720442514	2.598196006	2.704276403	2.639559452	2.563294203	2.646154584	2.689357894	2.712041443	2.633986714
CACNG6	7.293988252	7.227423261	6.890973297	6.882860986	6.749465486	6.94268166	6.767728341	6.708596003	7.18298504	6.78393208	6.95130418	6.810626908	6.354373896	6.743771981	6.342469368	6.820605071	6.015297389	6.688119216	7.04945425	6.688631187	6.782683296	6.890981841	6.825168389	6.463299384	7.495811238	7.088652323	7.416814729	6.852839227	6.988128693	6.746937904	6.199475107	6.371365882	6.257783328	6.519500716	6.364736675	6.518089954	5.62246642	6.177241554	6.361959927	6.326315198	6.541155858	6.80850663	6.64297872	6.591817618	6.882290385	6.627090174	6.994584536	6.777119304	6.715554721
LMNTD1	5.291409603	5.179421988	5.338884428	5.134550297	5.041515833	5.016692124	5.003448999	5.188616386	5.298450625	5.019219864	5.331164359	5.132709238	5.049256081	4.814403216	4.835706149	4.98306649	4.567347538	4.56234916	5.330147319	4.92185612	5.038929539	5.27425627	4.91562531	4.299919105	5.61427197	5.503055698	5.407341673	5.177371088	5.465241617	5.285518093	4.859639061	4.774687949	4.910773395	5.089107972	5.402246773	4.887036036	4.670342743	5.143345595	5.049937701	4.650466714	5.072979328	4.987366784	5.222750703	4.885694508	5.213370905	5.087291711	5.353968218	5.402279536	5.303373334
CIRBP-AS1	6.343721154	7.293203665	6.530225173	6.489285883	6.408045656	6.195774751	6.322128578	6.076225935	6.613003985	6.48834945	6.087952917	5.913186896	5.644188607	6.391184503	5.874160841	6.358913927	5.460295481	5.647888417	6.026477265	5.858727634	6.016591301	6.186478005	6.109399627	6.213512684	5.975359555	6.18819521	6.234216428	6.412132455	5.787019645	6.318398689	5.829490643	5.739322858	5.711655917	5.847186195	6.30865278	5.830492429	5.346644289	6.198205632	6.399225167	5.578279858	6.548594687	5.990030954	6.136617723	5.669819449	6.069835966	6.11193141	6.28892721	6.190525004	5.795172936
ASMTL-AS1	6.537766098	6.634758162	6.52914096	6.304969897	6.275309917	6.227154465	6.421874003	6.425837702	6.505087166	6.533959461	6.407698002	6.632368362	6.41544079	6.624484152	5.95988966	6.014149547	5.569961003	5.983946273	5.903246881	5.881329722	6.173469776	6.214752559	6.052967069	5.812674575	6.24298563	6.355550765	5.987545005	6.348341347	6.358486879	6.1474258	6.499619864	6.129079262	5.824712639	6.044609619	6.262434698	5.825848261	5.985357921	6.034676828	6.577667543	5.584920383	5.81219475	6.105633626	6.543807382	6.250827747	6.43051478	6.112479092	6.282421324	6.319760204	6.200386671
LINC00334	4.132626728	4.206395521	4.139163498	4.339488382	4.267013969	4.068378337	4.285857361	4.126501457	4.209652753	4.667804245	4.590660721	4.54052443	4.368018149	4.481326815	4.023026545	4.586713039	3.610169739	4.246874201	4.059416742	3.834276244	4.396851214	4.164080212	4.209710043	3.896598998	4.328910315	4.41661653	4.387759556	4.338778313	4.30466957	3.94660358	3.7082344	4.040635402	4.085308002	3.725350189	3.87783397	3.916408967	3.925721316	3.878219143	3.827392244	3.872477671	4.014762998	4.128838488	4.143413277	3.823159875	4.278163564	4.271576841	4.275547886	4.228645539	4.168791041
ATOH7	4.463329002	4.1645194	4.099197039	4.132572813	4.215948382	4.154131607	4.04481043	5.412857553	4.081607732	4.634254672	4.374595774	4.173724253	4.987337231	4.238261711	4.154388105	4.389494285	3.851988507	3.858003461	3.780903265	4.202912667	3.954251947	4.196152137	4.026884758	4.253224897	3.830272488	4.511097615	3.846495852	4.649436392	4.329800311	3.713929294	4.135751685	4.203361506	3.814022991	3.77792452	3.785947849	3.52871707	3.717831773	3.808842798	4.770617593	4.033081015	3.747060741	4.775819844	4.058300023	4.260841724	4.39602949	4.064409625	4.11131769	3.888549558	4.197509763
AMER1	4.302214361	3.725542002	4.120679292	4.390359061	4.179058778	4.301948655	4.162425992	4.157731533	4.271298161	5.03131378	4.681674244	4.649411103	4.42081743	4.799776257	3.340519523	4.46246179	3.420313708	4.335724352	4.341442412	4.0301344	4.061674513	3.90169085	3.992020789	3.693975316	4.147575836	3.732025129	4.328570765	4.076919977	4.244665319	4.586370215	4.234754177	3.655474346	4.340207594	4.033335022	4.257137928	4.280221472	3.450418867	4.52685738	3.892031937	3.409121717	4.167561612	3.679600351	3.825009891	3.738628187	3.992855162	3.809467006	3.967948663	4.254592784	3.942956587
NKX6-3	6.878149805	6.976575854	6.684001582	6.627716373	6.540881425	6.574514833	6.477244534	6.564120632	6.903134513	6.60477938	6.698534151	6.645252133	6.684293594	6.96924512	5.864610743	6.599439965	6.150859875	6.215564981	6.800142392	6.517137169	6.279508057	6.684269335	6.495805722	6.347520269	6.649923244	6.755691998	7.064189293	6.343416157	6.841845398	6.857922003	6.680915967	6.456151643	6.10364095	6.873507939	7.023158041	6.781782137	6.135847707	7.135628389	6.682602955	6.527001998	6.873787593	6.757020207	6.794693422	6.150746055	6.507190467	6.392574747	6.611211884	7.039780821	6.525378279
TBATA	5.273579379	5.335271514	5.372829033	5.122758193	5.235936532	5.174173475	5.035282902	5.223213004	5.265734653	5.529891864	5.645013096	4.967229405	4.931640383	5.002963468	4.996804955	5.376240681	4.846113366	5.037568089	5.198809528	4.975271486	5.0748977	5.317967211	5.111408888	5.164829955	5.34045494	5.531559657	5.446058434	5.57481124	5.209726573	5.354099531	4.964237768	4.771596242	5.073075088	5.199839693	4.994349926	4.856013308	4.923543287	5.234672884	5.136149284	4.842470419	5.139010911	4.999933981	5.285335646	4.861163276	5.284872384	5.026549558	4.895121219	5.375596965	5.166257231
EXOC3L2	7.834432014	7.768418425	7.90001599	7.78714762	7.547311308	7.647817229	7.589978724	7.728060193	7.889750347	7.454569022	7.921655857	7.722326298	7.285618078	7.618685715	6.980715051	7.834907747	7.254318563	6.88388227	7.833036304	7.086037745	7.721849323	7.578783829	7.652279627	7.261704116	7.945392001	7.784541096	8.349915737	8.040164883	7.995796174	7.758654313	7.466168958	7.562304342	7.141504487	7.442977051	7.309895888	7.511387991	7.15532154	7.430268116	7.356604073	7.160242504	7.74924303	7.745877147	7.585825258	7.611741758	7.743590642	7.260569262	7.671946124	7.60913209	7.701688677
ANKRD30BP2	3.017929973	3.217271279	3.094123803	2.857325234	2.987688895	2.941252182	3.190395221	2.836205146	3.434982424	3.075535927	3.032732519	3.101408022	3.286501865	3.119078192	3.327823706	3.427217629	2.707089141	3.184230284	3.20350185	3.100991632	3.392817421	3.140690984	2.572849707	2.923649923	2.998308038	3.302518284	3.079037964	3.256052537	3.112631477	3.050571738	2.908798422	2.85356106	2.87771286	2.737689012	3.018220496	2.79577092	3.080433964	3.60864854	3.276505558	2.901438318	3.210645141	3.027059282	3.386235042	3.450528947	3.228723016	3.062296922	3.18108556	3.351947584	2.994981043
KCNG3	3.304366969	3.516998633	3.242977537	3.307877203	3.249722145	3.304683274	3.204128458	3.265485357	3.395874093	3.295110257	3.473441762	3.350452017	3.815396018	3.403214859	3.653961845	3.400297365	2.878440702	3.344050989	3.515432212	3.267812883	3.100082376	3.231654511	3.295056786	3.437278279	3.266818547	3.421263407	4.09071871	3.595934433	3.417680696	3.561160883	3.260939549	3.399395571	3.042983321	3.201908869	3.448824801	3.172138114	2.970202135	3.304134522	3.356392835	3.214911097	3.385222125	3.417224984	3.381786202	3.260404087	3.503518563	3.195485914	3.3750332	3.497099249	3.22021622
LINC01312	3.768561202	3.386993804	3.467964909	3.233107599	3.177906008	3.376072418	3.37091896	3.264477921	3.398374087	2.951239881	3.394553351	3.050109996	3.031707108	3.371535396	2.804576132	3.297130999	2.915469818	3.134383467	3.515432212	3.352502693	3.384840099	3.055215574	3.359882074	3.331694644	3.50287551	3.413881984	3.643703735	3.774452129	3.419598356	3.588347154	3.486218383	3.324236422	2.992307786	3.116564277	2.912000217	2.81619705	3.135009901	3.124870941	2.918371421	2.946832503	3.666586676	3.394807759	3.168783841	3.069947323	3.188254155	2.93678809	3.159393963	3.279909039	3.232819718
B4GALNT2	3.858824201	4.003455069	3.755377361	3.784972735	3.91155355	3.696283574	3.86410775	3.833261164	3.837855073	4.158476114	4.288061482	4.208096398	3.843851987	3.638661171	3.966146134	3.704750038	4.076003826	3.536179408	3.878184349	3.54835915	4.025368036	3.717618021	3.598054302	3.447130444	3.952846964	3.957936743	4.094255085	3.728861666	3.995836243	4.035461302	3.949946956	3.855497209	3.806568832	4.02495877	3.892889599	4.300008128	3.952980887	3.274372321	3.963708657	3.157172254	3.969758072	3.453944351	3.782008744	4.357555496	3.798408295	3.627058121	4.161844721	3.882255376	3.489303924
FMR1NB	2.933347763	2.780460163	2.776188173	2.8756562	2.765136137	2.696621781	2.679244205	2.837986654	2.848514028	2.920757772	2.853616967	3.033687461	3.290399719	2.913235217	3.250572544	3.121409148	2.774644541	2.867120257	2.926521564	2.730072529	2.832248947	2.916543187	2.879746515	3.229524151	2.942485291	2.711144574	2.851958562	3.692860714	2.634959825	2.980348974	2.804975786	2.761990212	3.002749054	2.780033919	3.046330593	2.756920144	2.790867852	2.758636899	2.798516512	3.094982202	2.827088049	2.768216313	2.778269118	2.501631966	2.784208865	2.661368507	2.638575682	2.65971819	2.675432828
GCSAML	2.867314397	3.183814586	3.042307991	2.876222238	2.925895863	2.836865769	2.903926052	2.77308763	3.04180775	3.128131045	3.064030296	3.121613086	3.388536657	3.119019422	2.815316537	3.081164911	2.765910235	4.03811094	3.069705698	2.909052111	2.956795322	2.951812968	2.998882412	3.326566283	3.135441496	3.076391978	3.092749707	3.089178294	2.95403751	2.971466959	2.830030037	3.022470167	3.099270287	3.243454043	3.433036637	3.087452121	2.84564192	4.064461579	3.246467326	2.884529061	3.062871792	3.041033362	3.102330049	3.012025031	3.04728251	2.904352377	2.812856742	3.115895893	2.860453506
SIGLEC11	5.225202751	5.051142974	5.166429458	5.313261308	5.32353834	5.661362439	5.704347592	5.409346233	5.009291651	4.66393522	5.219865885	4.684383899	5.175733032	4.415739233	5.046255273	5.789029474	4.658724262	4.764544511	4.993420372	4.56927643	4.734881229	4.90213463	5.771221626	4.699922937	5.249208452	5.129500163	5.24119393	4.862024771	4.735935955	5.233426899	5.443827088	5.110666044	5.198289164	5.242080592	5.144385435	4.670277595	4.463056205	5.054653596	4.906723423	4.430734613	5.169714614	4.838367822	4.985380509	4.438893996	4.79335109	4.98762802	4.955059936	5.170509281	4.660188498
MAGEB18	2.621157753	2.751182645	2.837317192	2.728556604	2.738151222	2.569166689	2.586442196	2.785062908	2.731642009	2.990642128	3.039062265	2.723530633	2.800999758	2.874840113	2.748191684	2.668481567	2.874152964	2.7004891	2.815303241	2.626780592	2.627788503	2.758907918	2.713346441	2.819357342	2.589522656	2.7008293	2.73723208	2.813169208	2.641010582	2.795590914	2.752032343	2.677697651	2.503256736	2.661791666	2.790277058	2.550379376	2.665049923	2.756207752	2.743807696	2.97566821	2.80610323	2.750929676	2.839189271	2.620547242	2.767447097	2.687526742	2.784806466	2.678696412	2.567139038
IFNL2	4.791714079	4.704707024	4.73788826	4.518187307	4.581247404	4.558744037	4.445396408	4.660028073	4.739494099	4.37143876	4.759892789	4.360292207	4.33681147	3.851081872	4.157312162	4.482551254	3.907156227	4.066702355	4.643816357	4.64285637	4.197922695	4.660471179	4.62066047	4.050704246	4.610728771	4.669756937	4.853365966	5.712546598	4.773564942	4.971612221	4.718347721	4.36440558	4.328433001	4.329756972	4.232692626	4.258099184	4.055700523	4.514560657	4.884670766	4.101991457	4.481548582	4.56523934	4.531457532	4.276632264	4.706967682	4.299290581	4.549009672	4.612262646	4.606342179
IFNL1	4.508981606	4.58273888	4.353988152	4.607580058	4.423431356	4.388967311	4.326305738	4.403555509	4.830357794	4.980324899	4.63982235	4.375069224	4.656196123	4.577658309	4.32284693	4.353924359	3.659081166	4.155906013	4.539436841	4.234309025	4.886111051	4.492900994	4.378179091	4.383293017	4.786524308	4.313897708	4.421532016	4.694100293	4.505216312	4.338386671	4.218314997	3.923280633	4.132928768	4.38188439	4.254578112	4.308049276	4.120786593	4.085887816	4.210673014	3.893919313	4.434804811	4.281062995	3.818147111	3.815717615	4.174854488	4.134764894	4.314435487	4.189061925	4.149937611
C4orf36	3.007663984	3.094895145	3.057858459	3.164904853	3.06889773	3.002062262	3.08184452	2.953442664	3.234059635	3.229876552	3.152158227	3.534366026	3.34453148	3.304907094	3.023279057	3.162645068	2.711611489	3.903997388	3.380075724	3.412538913	2.927199331	3.481989084	3.16438199	3.347823203	2.973080615	3.245983226	2.815912005	3.077117544	3.125604713	3.221394934	3.011424234	3.522315974	3.01765944	3.213682894	3.075566024	3.268281736	2.92047692	2.986359967	3.344861035	2.83292016	3.239714964	2.914307967	2.759993705	3.204508605	2.923405981	3.052217645	3.221614942	2.902041631	3.039752631
PCDH10	4.058075698	3.871591364	4.233470575	4.000210414	3.779876723	3.791559446	3.780121436	4.013590313	4.155843531	3.908874157	4.429044426	3.775835223	3.893039017	4.169201967	3.539417152	3.965648237	3.719294037	3.536305151	3.925417134	3.934386702	4.32776387	3.978250787	3.734640836	3.644048976	4.027992463	4.206053529	4.007560343	4.177224411	3.961918509	4.10114217	3.767276595	3.657783047	3.963185996	3.768453657	3.87513867	3.79782668	3.778723083	3.852427208	4.038184826	3.80397696	3.884183152	4.118959348	3.893332408	3.819124221	4.070758112	3.721823272	3.74450535	4.177860041	3.771421199
GRK7	3.32004822	3.116922304	3.218517408	3.092041547	3.044729889	3.136072295	3.172989694	3.043593445	3.550089653	3.30294261	3.76447555	3.329307444	3.709268728	3.21087343	3.383563961	3.147961092	3.145803616	3.406057994	3.056160314	3.199791714	3.480774995	3.136134613	3.170037999	3.175142937	3.431094227	3.411008879	3.118810533	3.610256305	3.09733833	2.983946043	3.322659281	3.069476301	3.005360478	3.074703372	3.183302179	3.263096219	2.970202135	2.875348265	3.338601262	3.084648969	3.064027902	3.352995122	3.332611631	3.34462275	3.30149272	3.348831131	3.204823855	3.234927913	3.177745035
MMEL1	5.641912146	5.803497453	5.721577491	6.068684449	5.787645759	5.999446766	5.9808327	5.636118646	5.867347967	6.153685435	5.589685688	5.905201823	5.635799239	5.646783224	6.843524831	5.362125246	5.855751025	5.653384054	5.557538051	5.668940094	6.346276587	5.48585587	5.798932098	5.717996224	7.122382646	7.446796343	5.64929587	5.513894345	5.788691739	5.720222419	5.695377634	5.686930305	5.689604957	5.647088448	5.957949823	5.58203021	5.558370935	5.891881258	5.95782454	5.707139904	5.799114841	5.62724699	5.738355395	5.714368662	6.119065815	5.885966095	5.86618918	5.655316742	5.781867729
NLRP6	3.777099487	3.994451299	3.830775251	3.925524096	3.836974599	3.698620099	3.766198086	3.653656018	3.754993224	3.72083502	4.075312276	3.823995676	3.780095152	3.787552455	3.829827216	4.202354443	3.00488334	3.523158183	4.490365045	3.352502693	3.406705086	3.896460678	3.248531721	3.400678358	3.607977176	3.718964898	3.827786513	3.79474702	3.64420267	4.121315542	3.157072496	3.844144382	3.36695273	3.72193708	3.930001932	3.47869757	3.282508558	3.38098733	3.580222185	3.522021149	3.47895876	4.233863734	4.054159097	3.504706413	3.888509475	3.544646408	3.815465898	3.948653856	3.761919595
RTL3	5.16467411	5.082641909	4.548835553	4.672532786	4.423692318	4.505324909	4.618680614	4.768565292	4.819258537	4.778596004	5.024673434	4.918913333	4.391620725	4.72915909	4.193559766	4.721828018	4.410292186	3.943675141	4.714402066	4.74270098	4.19667377	4.473952653	4.21625125	4.591676979	5.165871462	4.317520176	4.706512413	5.157994028	4.360551211	4.405872535	4.606282562	4.54351904	4.526214987	4.396509229	4.451987551	4.41099497	4.190074284	4.229504284	4.342966477	4.558619573	4.539053909	4.726540783	4.459580648	4.209279576	4.66219117	4.365755669	4.675013256	4.69813114	4.944345001
ATRIP	4.858855182	4.847995244	4.408198363	5.083513962	4.714372756	4.742153612	4.934255433	4.873058891	4.809329699	5.447766311	5.232906514	5.403085177	5.482289669	5.070734593	5.385347995	5.217210357	5.704668993	5.588804056	4.8560924	5.672671552	5.358281356	5.265384963	5.780474126	5.043600952	4.98537074	5.596498428	5.22034027	5.531180783	5.597374432	4.600363115	5.978662274	5.292284864	6.141993642	5.438705233	5.729779399	5.065749427	6.063629679	4.996884039	5.437595882	6.164247888	4.711550995	5.080808328	5.017362839	5.729149965	5.289650543	5.71715106	5.540857403	5.644446685	5.275149334
ZIC5	4.75923076	4.696486041	4.802282425	4.825262998	4.666430121	4.967491726	4.888409638	4.592124687	4.881022296	4.912633441	4.819767175	5.083024632	5.283384932	5.1816136	5.085897469	4.809603784	4.359369465	4.392662707	4.927149413	5.139152275	5.015615164	4.752213742	4.855962621	4.481365812	4.777113973	5.217226537	5.047391674	4.555976293	5.021074013	5.071373294	5.113031149	4.555207121	4.58432839	4.735267689	4.839049781	4.720372665	4.5637123	4.621586328	4.819636422	4.625946825	4.693566811	4.562970143	4.55260072	4.676278627	4.81958999	4.503898266	4.74479221	4.762277116	4.705146402
TEDDM1	3.835218404	3.94333328	3.594641352	3.394014122	3.443261398	3.294968095	3.499680828	3.49963833	3.460872712	3.460223029	3.838715295	3.331755814	3.624153682	3.790974768	3.773138958	3.303735544	3.157318158	3.755473229	3.569709757	3.254468296	3.583354831	3.419863528	3.437363272	3.138976549	3.731237138	3.425912245	3.517213148	3.792028395	3.651894167	3.383312443	3.172468096	3.13044971	3.362549364	3.336100083	3.766050725	3.098445933	3.252919933	3.379871403	3.222722311	3.489836923	3.37256002	3.376098929	3.346218261	3.309809643	3.701815384	3.458314125	3.278149173	3.712604521	3.525863883
TRIM67-AS1	5.529923626	5.467227277	5.116360202	5.473735781	5.208919978	5.498164249	5.54408087	5.15777016	5.516854543	5.372965072	5.777904704	5.872389333	5.302267368	5.39248198	4.341933333	5.237358063	4.734935428	4.714240705	5.415200548	5.611673396	5.495159966	5.488019412	5.442158904	4.875551192	5.469329245	5.427121004	6.06104913	5.655228568	5.404232308	5.423166127	4.944363469	4.969628841	5.338476696	5.173199737	5.575105529	5.030947889	4.85667478	5.172099712	5.179000712	4.658112876	5.037232961	5.411192527	5.34293821	5.186217216	5.582311588	5.213225237	4.972971542	5.39283975	5.137497078
PANX2	8.221861325	8.396792539	8.145768893	8.40814517	8.260298344	8.283352496	8.025953808	8.200100528	8.13901314	8.503956724	8.661932811	8.427764854	8.615523652	8.493626186	7.879570371	8.280924739	7.211760652	7.677937825	7.894061165	7.575899558	7.347270713	8.268173751	7.805747309	8.042716648	7.89984104	8.085991758	7.929764687	8.692836354	7.944415151	8.334986991	7.756694725	7.80488733	7.64247399	7.836702039	8.218444121	7.828527542	7.328868511	7.306669893	7.80323659	7.457018437	7.919989779	7.758079031	7.705213214	7.983907987	8.047551075	7.586538579	8.173184556	8.095460102	8.219172624
ZNF114	3.682953868	3.654755682	3.923937368	3.21640888	3.256546609	3.310569506	3.367340185	3.465308569	3.519274433	3.619075656	3.387544072	3.360421365	3.053976267	3.24203895	3.26129241	3.840413102	3.714182296	3.207535782	3.753325442	3.650556408	3.552335951	3.253823941	4.035937155	3.217154248	3.8483207	3.333272611	3.69666807	3.317066739	3.751443589	3.941721765	3.659677111	3.52544052	3.606616368	3.562109566	3.405731459	3.441501929	3.155755758	3.679228042	3.0679995	3.540247939	3.417045479	3.212137141	3.389396827	3.209106468	3.66023599	3.288313879	3.371539877	3.428239784	3.438150619
CCDC27	4.883909368	4.965124469	4.874203453	4.917294052	4.734494319	4.820193506	4.86769774	4.62259805	4.840384875	4.973049301	4.729380402	4.851330343	4.921846651	5.101800577	4.934374176	5.394665893	4.301346187	4.801819179	4.83497843	4.793563215	5.150567691	4.970564176	4.694472311	4.89223597	4.647533722	4.823290447	4.834234987	5.230000785	4.917035636	4.731660954	4.401776693	4.723200985	4.977163595	5.31891232	5.153864962	5.100052858	4.805370477	4.741413782	4.630862146	4.384713974	4.567818933	4.467757767	4.951776589	4.337247432	5.026487433	4.577678433	4.488996701	4.759739576	4.60509671
CFAP161	2.993729966	3.260679305	3.056390751	3.164904853	3.079837276	2.968544342	2.967862408	2.989716843	3.130964749	2.768310825	2.998367707	3.127929552	3.527552116	3.056259296	3.233884373	3.651740552	2.994213949	2.77124154	3.097149226	2.954770104	2.899352413	3.023745987	3.599711021	3.088612179	2.799098898	3.042364755	3.057026955	3.9070588	3.156193591	3.043973927	3.214837393	3.193017472	2.921967067	3.154954715	3.165910901	2.871233752	2.892300612	2.978591497	2.960438579	2.811091065	3.078284075	2.986327597	2.963049402	3.116702199	3.206300378	3.02365515	2.967211216	3.136900223	3.145949603
LINC02899	4.013729457	3.687750843	3.544013858	3.879357991	3.746047902	4.150272277	3.51494033	3.742625041	3.732932241	3.649058084	3.766970162	3.696993156	3.693062941	3.649150505	6.706780195	4.130538197	3.651279557	3.446171573	3.62541856	3.704296305	7.911400812	3.555197529	3.952504057	3.605063931	4.971734614	3.959440236	3.611635035	3.562611378	3.882008796	5.667142613	3.595140207	3.736935637	3.771291644	3.962446591	3.463628646	3.623815207	3.67673606	3.482951694	3.504241205	3.885380834	3.621129153	3.232054094	3.64283761	6.146560839	3.596665891	3.763764039	3.683811946	3.612487621	3.752148352
LINC00208	5.347261864	5.20661229	5.149843322	5.056151869	5.092713699	5.008151452	4.855208901	4.784469724	5.304087719	5.171661571	5.386668939	5.680706119	5.243431386	5.02264704	4.794239651	5.192126666	4.159295301	4.728199091	5.161203777	4.770090712	4.545307194	4.792424016	4.744576191	4.698270836	4.72095447	4.814991739	5.038226123	5.694439296	5.10097988	5.104515298	4.475972004	4.678701682	4.305487986	4.555441433	5.531426272	4.68090303	4.43154188	4.368358072	4.811827785	4.548181468	5.041632793	4.822043563	5.105029782	4.763298448	5.104155597	4.917447302	5.08538282	5.228278045	4.747392172
CFAP46	4.536204119	4.742024241	4.399757447	4.600174512	4.401002058	4.314648191	4.313701214	4.339832877	4.366629248	4.608610799	4.658236544	4.611425377	3.938814064	4.44666774	4.617649495	4.532593981	4.127355606	4.632346764	4.386810563	4.495152314	4.340071785	4.280642646	4.490415318	4.508324763	4.472764834	4.428316296	4.704573779	4.58256546	4.452791299	4.283106521	4.399882734	4.076144862	4.227330069	4.570247862	4.414996443	4.421667165	4.020809501	4.18981085	4.217387106	4.227683031	4.631464234	4.253178807	4.195145476	4.469370476	4.675679498	4.310233876	4.219679023	4.735189174	4.403521997
CBLL2	4.498148007	4.225577682	4.096965393	4.258113171	4.153122778	4.411418044	4.022610028	4.103865264	4.245088304	4.477496728	4.179747549	4.298433103	4.358533586	4.755372605	3.60001255	4.263144514	3.720744346	3.963244377	4.137299491	3.856147262	4.02958262	4.383718477	3.7711614	3.796057153	4.179815852	4.144619534	4.343222867	4.123857749	4.159428806	3.887341256	3.888018395	3.749794817	3.583747385	3.936828498	3.735398957	3.985204893	3.880647336	3.86807975	4.363862239	3.534054669	4.308563479	4.450872085	4.203072028	3.706547451	4.374664296	3.969910165	4.172621247	4.050769462	4.230120051
SGCZ	3.152855767	3.173130516	2.941819729	2.946837068	3.226297716	3.074014279	3.038022532	3.267945614	3.008012114	3.174759184	3.538350294	3.190031393	2.871184114	3.10700709	2.984230924	3.097438108	3.149609654	2.96614104	3.422658544	3.360210914	3.242936541	3.112069056	3.379864482	3.237397468	3.132633024	2.916838549	3.346975705	3.19632679	2.973735293	3.167045363	3.056488136	3.060380097	3.102330049	3.181839587	3.084451073	3.163726423	3.325777409	3.288002254	2.948787573	2.932203781	3.180699344	3.153390508	3.375858998	3.121066394	3.31998639	3.090238237	3.289975001	3.169773188	3.277289802
LINC02551	2.5856832	2.581091408	2.674011183	2.777887578	2.757646848	2.463422612	2.500572079	2.604072548	2.582226333	3.081739483	3.294557571	2.837754919	2.993070204	2.995772023	2.888311234	2.708549673	2.676750057	3.489555339	2.555287061	2.654713316	2.603002059	2.519400964	2.488324778	2.711320965	2.808668101	2.933206679	2.685625953	3.053065408	2.54269704	2.642668322	2.535839361	2.57445894	2.766685561	2.557214123	3.133175108	2.523478997	2.399392119	2.64710115	2.592982203	2.663159811	2.668333899	2.615594931	2.514626047	2.761738348	2.448286508	2.529004777	2.841865544	2.551638766	2.731966962
WNT9B	4.511499497	4.311891074	4.648451477	4.365849158	4.387140685	4.482576746	4.442917322	4.287994578	4.28090017	4.457958039	4.451318292	4.350938872	4.421572335	4.780495867	4.065349921	4.231104573	3.616010826	4.117761069	4.192990523	3.480473861	3.932818485	4.277188046	4.246202861	3.517051766	4.22769305	4.041238232	4.080708782	3.901987939	3.906635987	4.292066308	4.133927069	3.990234567	4.017744853	4.172143998	3.630939072	3.802942066	3.68962338	4.241446034	4.184159478	4.102184931	4.4215121	4.22507619	4.407227726	4.074327786	4.535568354	4.169516099	4.219346065	4.284863803	4.159300935
LINC00471	2.896798669	3.178936953	3.326494828	3.154965244	3.195477806	3.083888277	3.086749982	3.05826816	3.025061927	3.328133488	3.270444791	3.547904724	3.146566502	3.290637635	3.62798295	3.226245688	3.012355311	3.112152585	2.884098813	3.100186454	2.980316273	3.200115018	3.137647387	3.134427969	3.19493879	3.007585259	3.227025622	3.122278017	3.347871938	3.081659752	3.007398999	2.958579758	2.919565159	3.092308952	3.02643771	2.793499164	3.377165593	3.014393415	3.123579343	3.094982677	3.194321035	3.181067632	3.08848332	3.116913816	3.019349439	3.098348023	3.158799133	2.930241987	3.029672025
HAS3	4.272851377	4.071438126	3.962032049	4.562920418	3.876635905	4.067031676	4.148836219	4.055156363	4.276589173	4.013182842	4.067152102	4.164650666	4.001861157	3.853313474	4.178340768	4.415047778	4.156735541	4.11894906	4.533731621	4.303023866	4.147119992	4.354957248	4.218591067	4.49501686	4.316897461	4.342008901	3.972165472	4.790421531	4.013002323	4.311698577	4.074186319	3.520262899	3.961158838	4.176760618	4.099711474	3.992390381	4.278630663	4.1603707	4.021125461	4.308782934	4.100336571	4.416485044	4.266205724	3.827207434	4.20224846	4.071834944	3.878305131	4.344690207	4.527043724
SLC30A8	3.859198386	4.027406016	4.130373587	3.896422307	3.898954897	3.799962737	3.86663342	3.782739	3.940910143	3.765116815	3.761097983	4.031447274	4.019043113	4.002877305	3.505183714	3.919875789	3.633296823	3.697138629	4.324655893	3.898137403	4.630733893	3.943029023	3.969207188	3.819217282	4.505000985	4.018169043	4.509506741	3.900727498	4.619112787	4.14572406	3.525753406	3.937956422	3.830937307	3.984326939	4.161461451	3.735900872	3.610814738	4.118303353	3.700956618	3.704052809	3.862935217	3.875331694	4.01953403	3.841813375	4.030183875	3.82491078	4.027101643	4.109328305	3.663039286
LOC439933	2.877806973	2.797696907	2.628640502	2.85271755	2.797819656	2.836835365	2.639177554	2.921565695	2.781108948	2.696062946	2.892731369	2.838383965	2.886262547	2.677098239	2.885014872	2.922353935	2.928427186	2.953205568	2.744708453	2.977678193	2.717194647	2.824022762	2.788475375	2.992157874	2.783156146	2.7199776	3.200376219	2.961594432	2.819497843	2.733521759	2.763967623	2.863742857	2.767116909	2.947581128	3.047197919	2.954067754	3.028261292	3.020066772	2.75039719	2.697224473	3.018475031	2.734944357	2.680587857	2.742306702	3.079166475	2.595090142	2.853705802	2.70355703	2.824649127
C11orf65	3.078610686	2.928847335	2.665628307	3.732242015	2.999181612	2.942587039	3.055323188	2.745994917	2.914739474	3.233314232	2.997762236	3.047795295	3.750429831	3.068121769	3.09545197	3.05334151	2.449197309	3.755557243	3.260650404	3.253684702	2.829639401	3.06965148	2.720233263	3.004391284	2.96477519	2.986002939	2.676559543	3.188968477	2.640584463	2.769256529	2.822176004	2.704098542	2.79622029	3.145156779	2.70295562	2.831188036	2.805117042	2.667257196	3.285970219	3.582380594	2.813276192	3.065068819	2.800159991	2.972270612	3.152778036	3.765381439	2.863517537	2.85679272	3.109052049
OR5P2	3.959389825	3.858768933	3.77431929	3.802153272	3.746672351	3.901788002	3.942546995	3.619230923	3.62503842	3.684044718	3.842194219	3.811872818	3.682309669	3.455804725	3.621228043	3.877411396	3.715526287	3.237846293	3.592670145	3.330328761	3.997339848	4.155862328	3.670972525	3.459218185	4.071841585	3.703865334	3.950372006	4.018288923	3.96553097	3.634884209	3.594474412	3.714806449	3.451570722	3.505186401	3.973142413	3.680139388	3.570011444	3.433138724	3.011107116	3.632452032	3.617555654	4.008895105	3.686693351	3.623556691	3.641004787	3.723100567	3.456618671	3.983254638	3.890868379
DYDC1	2.859487399	2.847544363	2.992406551	2.744852487	3.103714308	2.846308114	3.006045819	2.91077403	2.873862059	3.35418225	3.339512093	3.200585452	2.956938116	3.204739752	3.307257658	3.07900919	2.87361106	2.81493704	3.262788915	2.826837086	3.473631477	3.005644535	3.053825563	2.85237071	2.878653074	3.059191479	2.904744061	3.187309063	2.912093151	3.110595641	2.808594041	2.818773668	2.80697561	2.91868453	2.908220921	2.802294178	3.033887788	3.118953793	2.711220062	3.015688528	3.289932757	3.014886495	3.153709847	2.909887252	2.93961168	2.876588242	2.793746078	2.729605263	3.028389582
IL27	6.638792378	6.41667888	6.397870665	6.602980328	6.654829556	6.791235094	5.906661046	6.376471185	6.60021856	7.100352858	6.459669356	6.915049393	7.076722963	6.349799644	5.43189939	6.732513715	5.14335156	6.523578507	6.10550516	5.9823101	6.057567896	6.636067363	5.902014826	5.39343955	6.035207303	5.718924	6.014722288	6.356895391	5.946654827	5.882871583	6.005724111	5.540173425	5.661172972	6.216721906	7.388685717	6.062492707	5.541274496	6.004602678	6.321501834	5.708954997	6.150605883	6.263706401	5.855063975	5.852515306	6.282360318	5.767424125	6.326627708	6.076828586	6.088048644
IQCF1	4.416330437	4.263099169	4.452020616	4.452458311	4.692485601	4.727377236	4.635218017	4.357332163	4.64781549	4.802537564	4.810184448	4.812336472	4.65028586	5.283994979	4.290450388	4.856020551	3.908123998	4.92061214	4.334820282	4.000508503	3.984206445	4.570551819	4.447738178	4.358863961	4.273432497	4.391021345	4.200402792	3.864473787	3.905216851	4.165146089	3.920944918	4.057179886	4.088145678	3.958906069	4.392253883	3.745486545	4.157144914	4.90685636	4.598770818	4.562648749	5.425579942	4.924488579	5.037598086	4.159761286	4.683496966	4.537298721	4.427493345	4.732906483	4.323908106
DEFB125	4.337016952	3.736679867	3.770102326	3.737930075	3.655120238	3.842698821	3.851798365	3.770891815	4.326475012	3.480144721	4.168102103	3.869627003	3.770238347	3.433104128	3.69535514	3.840114659	3.245286226	3.620469162	3.758134799	3.602617377	3.795615561	3.934970405	3.872387355	3.828228427	3.827004649	3.767568268	4.362845882	4.426523105	3.728430477	3.499944317	3.875242827	3.332020909	3.485031871	3.651531686	3.878145485	3.518979188	3.453498911	3.977171678	3.575051902	3.349794091	3.99328351	3.691326554	3.449098965	3.52022753	3.860386296	3.67908958	3.65031406	3.969256465	3.87917983
WFDC10B	3.557864735	3.915695357	3.522403994	3.448595589	3.23789391	3.407127039	3.400244998	3.517976102	3.51810371	3.407814466	3.780019891	3.485955453	4.166379636	3.737986052	3.471056861	3.310217111	2.979383702	3.91733603	3.824175466	3.369148417	3.848967154	3.712474633	3.797492515	3.20531288	3.447702971	4.008428976	3.929079069	3.14447088	3.797677198	3.799750394	3.427860845	3.361677858	3.527134584	3.394085492	3.494946936	3.340731486	3.414778484	3.490396283	3.457284099	3.474656839	3.619340334	3.631380771	3.344874875	3.407212738	3.555966358	3.543922773	3.496761579	3.377708771	3.520819082
PKD1L1	3.283102134	3.215226994	3.572786399	3.30613591	3.324918791	3.413447513	3.525007063	3.284901534	3.236340514	3.559629128	3.623593621	3.508762322	3.265507274	3.31268887	4.037871355	3.330243621	2.916005818	2.656513522	3.321833228	3.296566814	3.327007451	2.932488681	3.315917597	3.535739484	3.315591335	3.231644418	3.452418149	3.25113263	3.436521817	3.363061852	3.240558692	3.258202248	3.077689615	3.075033073	3.657867173	2.945580206	2.843080861	3.130191152	3.433049082	2.877724886	2.962785005	3.175679874	3.243561105	3.323753859	3.217008782	3.205425606	3.249469118	3.308971669	3.173735291
ADGRG4	3.711334663	3.834932636	3.64476729	3.393515193	3.719330323	3.574060619	3.513980935	3.367709604	3.512847838	3.94467612	3.852734045	3.836609472	3.180467558	3.582579991	3.194983444	3.411939403	3.534994028	3.05398254	3.590517922	3.472743221	3.6047054	3.335700503	3.379446716	3.64359552	3.448052751	3.593130338	3.649888947	3.694959856	3.443877175	3.761806132	3.418788199	3.517779169	3.337940021	3.520122128	3.956840422	3.450913543	3.373892192	3.377429576	4.058892141	3.589759926	3.887504128	3.445364084	3.510495552	3.544797822	3.987507886	3.521556184	3.345221856	3.633154702	3.456273133
REXO1L1P	3.633071691	3.877822298	3.930625834	3.750179921	3.65586278	3.495859327	3.316887824	3.378062207	3.576535645	3.981412166	3.655626667	3.642417439	3.884321469	3.890169272	3.462195931	3.575030738	3.450424293	3.350538465	3.652347612	3.983976682	3.816471789	3.504688144	4.185858992	3.723338949	3.711754093	3.69820481	3.903130145	3.959972403	3.830768402	3.5040604	3.591440071	3.441443539	3.653433225	3.542246108	3.829714088	3.352605334	3.289176115	3.568927765	3.700956618	3.82234151	3.891913845	3.533997916	3.650755847	3.653707087	3.556417694	3.753202891	3.632412607	3.715400244	3.682229519
CNTNAP5	3.574537693	3.699985078	3.735455599	3.412049217	3.616914537	3.585178147	3.493014089	3.545734182	3.636286066	3.643126107	3.533433527	3.370194071	3.670448401	3.671448004	3.332838927	3.564304164	3.516397869	3.477335202	3.720881753	3.525026669	3.269538618	3.569604076	3.641117047	3.352460461	4.435290423	3.642903634	4.102271219	3.819574717	3.889313178	3.520056749	3.662809334	3.865167476	3.577677504	3.604310233	4.235437935	3.449540003	3.270333727	3.854544448	3.435119036	3.384780561	3.531655625	3.483842953	3.585772036	3.40182559	3.65598586	3.378509497	3.583636798	3.614116799	3.635823505
RECQL4	6.27823778	6.354990676	6.005854546	6.020528775	5.981797581	5.894273028	5.964959406	5.789735011	6.008611905	6.15909499	6.227510098	5.978686546	5.77201352	5.674190284	6.689054227	6.024693043	6.614545019	6.646044115	5.861214017	6.559562128	6.397895926	6.036255224	7.714046994	6.612102352	6.252515744	6.758516675	7.555687696	6.758016617	7.580702871	6.628269468	6.83276558	6.254958959	6.936195392	6.365054106	6.220968789	5.879431118	7.942179175	6.627736795	6.208394784	6.595497177	6.343097308	6.075022715	6.752145817	6.705474015	6.321489949	7.231268058	6.186719885	6.1121578	6.28763467
ADGRF3	5.20027127	5.023159409	4.971299355	4.967704013	4.908911083	4.985975568	4.993301218	5.075193797	4.796175721	4.506967424	5.152213156	5.125572407	4.988976832	4.695159359	4.627140233	4.993661001	4.075251803	4.659231103	4.969345026	5.137236835	4.105730777	4.968012196	4.840891378	4.080363649	4.802537564	5.184829438	5.291137866	5.11562966	4.572644692	4.266558733	4.535566819	4.709071675	4.791760833	5.00990939	4.973336384	4.513000445	4.426455632	4.740730995	4.799930201	4.490771025	4.71586123	4.73848084	4.817501002	4.513315411	4.984463189	4.705976315	4.5486716	4.608835757	4.955740521
TMC2	5.77687753	5.630724419	5.448607101	5.51987659	5.609076748	5.487367146	5.705386808	5.664843334	5.676635633	5.789421168	6.1566311	5.732009585	5.960176766	5.666469525	5.287317758	5.703922776	5.093025806	5.476850805	5.791746368	5.606371931	5.428492696	5.540430268	5.625373796	5.594698772	5.772844942	5.817667615	6.048381832	5.709921602	5.630272649	5.77939098	5.203808664	5.388200139	5.59413221	5.393089663	5.708647786	5.443338088	5.042941957	5.340759408	5.376255191	5.464490641	5.187780834	5.380577726	5.419228335	5.492668629	5.574025829	5.320782556	5.485077315	5.765534838	5.568262014
SMCR5	3.177102665	3.420010292	3.365788217	3.098689018	3.237392977	3.212704499	3.257077511	3.444141564	3.366241711	3.205393247	3.834689568	3.599253137	3.326508435	3.32126741	3.525675331	3.787003181	3.401240369	3.119565246	3.365072468	3.447993365	3.592528784	3.339784165	3.582864098	3.213899487	3.352947836	3.162642819	3.365095147	3.307588609	3.377583101	3.539029664	3.431936066	3.256398765	3.345107292	3.233726382	3.371016766	3.294284188	3.63199068	3.396293234	3.371758721	3.581871634	3.300369213	3.099594473	3.449043164	3.330921691	3.385502945	3.452825834	3.400208331	3.292650408	3.021386224
ZIM3	3.007541031	2.907250277	2.947368686	2.902989896	2.81376083	3.183176408	2.949204062	2.935530853	3.094584037	3.144895894	3.151884612	3.028832916	3.309592211	3.335724709	3.155466633	2.93194473	2.908075891	2.970896872	2.899470344	2.981703085	2.862980077	2.759521379	2.800880063	3.029943253	2.999337728	3.058844884	2.980158247	3.13314492	2.929745407	2.970313604	3.011424234	3.006066534	2.799396765	2.884774857	3.084177434	2.86498094	2.917080343	2.848712079	2.850839765	2.872053858	2.982073136	2.835494253	2.917650512	3.043590968	3.1111129	2.739280851	2.859222877	3.005941819	2.932854321
DAOA-AS1	2.744431441	2.754249386	2.805551462	2.791266347	2.812669371	2.758880868	2.908641258	2.697502647	2.777875758	2.916869673	2.698407198	2.880071028	2.840674316	2.820537104	2.687930132	2.882874586	2.842606929	2.800527338	2.990122661	2.729868838	2.884536148	2.839350262	3.106780462	2.971344074	2.793330555	2.978604247	2.905101111	2.854984649	3.041751245	2.951269842	2.827993253	2.954681525	2.997241545	2.840226994	2.843815546	2.803168569	2.80109866	2.881639503	2.830622876	2.771692654	3.088908115	2.710727421	2.842308416	2.722718814	2.927625691	2.869835311	2.841343056	2.978432506	2.800275302
KLHL4	4.074824285	4.20655074	4.029856031	4.153360635	4.01073503	4.183609919	4.511018122	3.866794176	4.218727256	4.236297113	4.266622591	4.168654035	4.587616576	4.355691631	4.308420701	4.140352482	3.566182725	4.009096493	3.753787244	4.203977394	4.016971338	3.87581902	3.785573575	3.564415038	4.279183176	4.0337043	4.008028312	4.383038888	3.935464011	3.737221231	3.586701637	4.011597152	4.011158711	3.970336846	3.976004587	3.966232109	3.696072778	3.936901502	3.911484519	3.740790167	3.881495105	3.786137739	3.780825698	4.080774187	4.095767915	4.218674411	4.126485614	4.074444199	4.130088379
ADGRF4	4.019714026	4.028503401	3.772516447	4.029730747	3.643403086	3.944206973	3.717835631	3.739379733	3.776910654	4.259501479	4.145935918	4.259469077	3.519632132	4.17990386	3.732480212	4.252261385	3.77319198	3.350827815	4.352823366	3.753667167	3.666332807	3.967324976	3.866104683	3.761448909	4.053701815	4.505129493	3.997099277	4.00844161	4.286167406	4.122067574	3.707121948	3.265373229	3.421668906	3.841844255	3.67083314	3.921223835	3.920685205	3.684439403	3.643172783	3.550245927	3.796882302	4.143181163	3.882541379	3.872669766	4.063135009	3.846548771	3.703341284	4.010971027	3.830582454
IL31RA	3.30892895	3.57606878	3.301656161	3.337623115	3.177906008	3.308265473	3.378559525	3.051662526	3.27734758	3.151855754	3.739139344	3.480019787	3.558344026	3.265003624	3.155143312	3.176499924	2.796665004	3.155495714	3.274734337	3.310757271	3.314890282	3.174300104	3.594650927	2.920888832	3.502949202	3.480608673	3.645552416	3.571270289	3.632314264	3.274566076	3.224570169	3.385243631	3.161588557	3.310393727	3.408381249	3.381465385	3.24087442	3.337986563	3.206551967	3.093831378	3.337928515	3.3184371	3.079774722	3.185486491	3.251262752	3.073535956	3.418202299	3.318964639	3.229784005
ADGRF2	3.103822932	3.086822427	3.034176887	3.164904853	3.093606597	3.046213868	3.186108333	3.155295311	3.139362227	3.205506064	3.145224601	2.940679516	2.846895483	3.12223418	2.968159085	3.316320928	3.327764151	2.938560806	3.314748772	2.963167581	2.990830423	2.961502121	3.09995837	2.82782973	2.916241526	3.260755413	3.064673595	3.16439292	2.957343809	3.503518563	2.872083748	2.961554498	2.991994616	2.822897358	3.523474849	2.872054334	3.082459514	2.986359967	2.945045495	2.953084545	2.996466765	3.202618192	3.259427935	3.036382612	3.239474536	2.923436611	3.04267921	3.180352803	3.002673754
ASB10	6.721055531	6.860133147	6.661141281	6.724974367	6.740033406	6.690660127	6.61247114	6.69994103	6.759219639	6.995196174	6.939703787	6.719286741	6.575031043	6.739754786	6.566748234	6.497529331	6.175447636	6.268634757	6.732237097	6.756367757	6.592354791	6.756954836	6.378901243	6.201138612	6.793675564	6.684229963	7.171755119	6.371695041	6.828317491	6.771961248	6.1226173	6.221190242	6.420131653	6.332154808	6.755996317	6.407380796	6.232104169	6.655008406	6.577728895	6.315892075	6.698975085	6.530229021	6.569681703	6.442114857	6.744590961	6.605407755	6.66923852	6.597837268	6.510669288
HTR3C	3.972032023	3.916130295	3.726609283	4.079271787	3.779946235	3.942353049	3.749134189	3.74026829	3.908044091	4.127984823	4.276808225	4.044866443	4.293940702	3.611989197	3.589369186	3.792441953	3.621116563	3.573279034	3.87970159	3.352502693	3.645045943	3.935929091	3.852686981	3.658561232	3.723818627	4.071885307	4.212956747	3.844621374	3.718338539	3.670403505	3.530989654	3.725909255	3.501816449	3.902295333	3.770469241	3.552382825	3.24522014	3.448257094	3.331001388	3.775510401	3.451962927	3.699072998	3.299271526	3.52170686	4.172944577	3.585905539	3.751537678	3.824046067	4.079109695
CD300LF	5.188321533	5.271182847	5.093492235	5.037195409	5.577438874	5.156793397	5.111529645	5.19492998	5.526834216	5.43518776	5.460114537	5.746630891	5.628205933	4.959158234	5.281651786	5.564023258	6.211620483	4.625875789	5.606455314	5.340819971	5.162349498	4.892852867	6.05988589	5.001271615	5.312087766	5.642906591	6.938409317	5.588279719	7.031946251	5.679142554	5.603461124	5.931032517	5.179334891	5.383919607	5.160863048	5.26295035	5.724294231	4.692137254	5.300869241	5.125981808	5.559497545	5.934321187	5.352098093	5.315542831	5.777224099	5.877289054	5.664100513	5.277201328	7.165364935
GJA10	3.936887019	4.001902277	3.851946694	3.981087224	3.418631404	3.700266878	4.08926259	3.697261794	3.770403807	4.523605396	4.01743101	4.049496486	3.643504128	3.551589959	3.539417152	4.281326563	3.601842896	3.316214019	3.683913271	3.484484114	3.816083144	4.40263568	3.687595864	3.635745925	3.859358048	4.334671171	4.321598024	3.752538386	4.123534955	3.738746349	4.266652417	3.472193138	3.785562467	3.931838791	4.873801973	3.631332494	4.042244267	3.690409473	3.866424938	3.430926004	3.931745643	4.044162514	3.646201252	4.051246762	3.936555884	3.968691629	3.900939133	3.946050494	3.908236285
GAL3ST2	5.256732364	5.483308843	5.172556639	5.488950825	5.190381108	5.437908268	5.195303954	5.188614888	5.089473448	5.36657804	5.490636361	5.598745642	5.265965148	5.241773375	5.416293437	5.481816562	4.384069006	4.724155749	4.918328292	5.459401462	5.494345309	5.331141583	4.993913036	5.104517594	5.014806307	5.103351936	5.228050149	5.499190893	5.000549241	5.11826614	5.517652174	4.870561898	5.057180546	5.245288939	5.266851114	5.341185466	4.679661542	5.080591116	4.978781864	4.806122687	5.293885625	5.138775771	5.363135143	4.946795331	5.491031572	5.114092228	5.0738919	5.463422368	5.00156702
WFDC13	3.398842048	3.495270486	3.229040399	3.446591591	3.333201543	3.348613143	3.350202691	3.568924334	3.342954043	3.48712438	3.137412985	3.307988479	3.213776424	3.730109617	3.234627118	3.424231223	3.367053039	2.769438997	3.410905453	3.283026212	3.131129301	3.215408053	3.702942571	3.363061018	3.226635486	3.349053992	3.058995814	3.353114532	3.249456174	3.471903022	3.219185875	2.954681525	2.87051488	3.248503114	3.174019646	3.266273737	3.31620832	3.421878744	3.282372948	3.503356168	3.390686168	3.637864203	3.48352843	3.072654718	3.165463912	3.257671833	3.191399975	3.38359265	3.347356434
SERPINB12	5.37016245	5.283872415	4.868687658	5.005082988	4.692661841	4.777104165	4.811515657	4.750163633	4.512815264	5.177635023	5.039970014	5.288293868	4.886039667	5.49756824	4.778201287	4.895907353	4.027436476	4.350551113	4.785949126	4.860971428	4.640281127	4.791806277	4.783232779	4.63245042	5.092139445	4.928885189	5.466895319	4.519815414	5.219031981	4.709207491	4.395851194	4.748313247	4.573748445	4.767971009	4.860037161	4.747869515	4.679043088	4.573900875	4.680935564	4.262838939	4.609102646	5.287593652	4.798829497	4.762141435	5.021950232	4.841912169	4.750469539	4.771047949	4.81575676
PGLYRP3	3.805212746	3.57395857	3.544466119	3.63338599	3.769703712	3.5045556	3.603229318	3.392819585	3.677549047	3.713805196	4.073917135	3.55286381	3.391471518	3.666685026	3.327321708	3.812913347	3.429600321	3.513305854	4.052475414	3.801607229	3.663646565	3.751444536	3.713500711	3.661293698	3.980908519	3.765681832	3.967217678	4.210257498	3.727928726	3.810453048	3.523497058	3.484146415	3.632985406	3.472389146	3.523279021	3.649304604	3.546612621	3.716859335	3.685136519	3.49715994	3.976910134	3.897536644	3.872372984	3.239534549	3.545320183	3.624156268	3.436125826	3.693921142	3.613314698
PSKH2	4.944262556	5.002270014	4.946147512	4.565888597	4.595759889	4.950820907	4.95487088	4.770865919	4.73791698	5.351125913	5.047206845	5.154762724	4.972374429	4.959596004	4.95207462	4.738648136	4.433266407	5.028075783	4.622864045	4.809842634	5.096903218	5.03947724	5.211689894	4.812860287	5.206588281	5.055561103	5.202931713	5.451517068	5.480985761	4.833380984	4.923266815	4.998814273	4.5859884	4.832275327	5.106073376	4.497918517	4.88307753	4.794647193	4.638739333	4.772729741	5.136666154	4.185839709	4.865579875	4.81409208	5.112072767	4.824266538	4.916434081	4.685378258	4.823305959
OR6W1P	4.423121836	4.74576033	4.221050774	4.44397626	3.819018892	4.168921802	4.093829466	4.054353844	4.503697402	4.20625201	4.143882778	4.06332588	4.224976403	3.916685029	4.544555955	4.096149392	3.941602312	3.830241702	4.37136516	4.273210653	4.016971338	3.916189062	4.190226958	4.074940857	4.372077797	4.286470048	4.548628673	4.01026383	4.288852711	4.304892094	4.554702464	4.182658086	4.128730753	4.381253832	3.875580095	4.380203554	3.729029159	3.898779048	3.868417159	3.635770129	3.842477689	4.004047539	4.402248707	3.942604103	4.305935582	3.984196202	4.057814642	4.179010981	4.261886437
MOGAT1	7.1514337	5.550374623	5.307917963	6.16859331	5.655643769	5.874787785	5.427268801	8.472707062	5.562360665	6.061270655	5.899390464	5.579313631	5.907821922	5.600386426	5.925122893	6.839889957	5.704300331	5.275408582	6.605307809	5.139152275	5.006439584	7.596964497	6.232069064	6.065360139	4.940101419	5.699261744	5.351703604	7.181784997	5.730056166	5.911106191	5.492901191	4.783727323	5.135457694	4.730723055	5.299218613	4.492113534	4.359879474	5.739476082	8.24716027	5.436786678	7.031649948	7.652907561	7.562907263	5.462233084	6.137354725	5.073013787	5.000955023	6.276029439	5.828869591
GPR78	5.315894693	5.307811092	5.327045146	5.289168903	5.163247103	5.380997965	5.184981165	4.838838569	5.46209249	5.735686524	5.45694034	5.097997964	5.624358116	5.195593501	4.933584467	5.268947447	4.39411452	4.600046067	5.301883872	4.969525563	4.836919136	5.384989237	5.112906044	5.043600952	5.645798663	5.151968313	5.465311001	4.700874738	5.057389501	5.401577414	5.287621118	4.841281258	4.778640413	5.172761088	5.281716666	5.029813394	4.922264261	4.936232455	5.262170211	5.211111252	5.375087562	5.349861518	5.151048891	5.116818037	5.489709369	5.186526758	5.15459838	5.331056266	4.778599358
H1-8	3.768087993	3.849594025	3.784091473	4.10920701	3.86682462	3.934975686	3.773979847	3.824919446	3.750418579	3.641491503	3.712129165	3.73777791	3.534539615	3.80895251	3.732337127	3.973261313	3.900146006	3.767192364	3.89468892	3.734745338	3.731490842	3.704611879	3.663304451	3.581328415	3.782802491	3.832578931	3.846687762	3.723376187	3.824572057	4.156484237	3.7082344	3.539213858	4.228271512	3.759923201	4.178567199	3.841887023	3.558195844	3.481483046	3.790726101	3.89926475	4.010919269	3.945586605	3.747266244	3.577117176	4.110842248	3.422173631	3.462341289	3.734988555	3.749347978
TAAR9	3.5155265	3.856528706	3.491085758	3.676911241	3.541091976	3.693221674	3.579858701	3.426920116	3.279451218	3.788052263	4.149803755	3.454413032	3.146158576	3.772649873	3.282261298	3.368317877	3.485327288	3.343785018	3.640072905	3.555842531	3.439205824	3.872702588	3.540975907	3.583354831	4.148810243	4.049639064	3.80269833	3.762157179	3.576417921	3.628050631	3.380851241	3.393869181	3.489632452	3.460586146	3.721444405	3.486747911	3.370627758	3.595482203	3.378653055	3.628298058	3.882140158	3.527896591	3.537395875	3.457836918	3.724501375	4.16491112	3.625421473	3.861737374	3.5119894
GNRHR2	4.327917833	4.296691775	4.140462155	4.261999144	4.24843401	4.121057359	4.216123464	4.237316431	4.003332384	4.469920526	4.183830398	4.357560956	4.093944913	4.3228317	4.046993866	3.837086533	3.634087614	3.825254636	4.383713181	3.854984299	4.136912363	4.483738547	3.979621492	3.591608412	4.580710114	4.046637569	4.580217868	3.919871776	4.31760238	4.289678904	3.778287886	3.755085713	3.786503756	4.030205199	3.720754977	4.054739381	3.710539634	4.028612065	4.303557824	4.114644424	4.334747314	4.124629273	4.314513318	3.911894825	4.189102626	4.189099063	4.084791294	4.33220549	4.039147924
BNIPL	4.235335486	4.147088264	4.056464843	3.948104459	3.881548676	3.976735286	4.057301954	3.931169559	4.14839114	4.012364579	4.181258848	4.081867811	3.817688199	3.924769752	3.743322307	4.836930689	3.49037283	3.755792148	4.032246289	3.968458211	3.781089378	4.46628891	3.975627045	4.008177787	3.905482027	3.952246322	4.168168608	4.130973985	4.327806331	4.28972544	3.983271729	3.853016988	4.243523713	4.207960168	4.311528881	4.0276181	3.546864884	4.162200602	4.086299517	3.80763182	4.274182203	3.882410258	4.335198088	3.860141748	4.326298668	3.893275159	3.900814472	3.905037806	4.239446537
ASB11	3.476276662	3.252513181	3.656289941	3.586480452	3.351597604	3.497899035	3.32039892	3.115169226	3.42277496	3.561757851	3.773318719	3.492700871	3.812152871	3.257132318	3.26292496	3.58036632	3.247791753	3.591891628	3.323446419	3.176324462	3.125078431	3.485086185	3.255050392	3.291799933	3.616930617	3.406378798	3.251426036	3.437076684	3.467282166	3.353025627	3.156103739	3.181728718	3.347677016	3.501200647	3.509224094	3.378423535	2.940538349	3.144083283	3.150087592	3.178032194	3.226375489	3.486023273	3.240486465	3.209085519	3.334187625	3.213233928	3.201128116	3.341493434	3.418106321
SDR9C7	3.407321063	3.314551455	3.513532293	3.337372055	3.489648024	3.299879378	3.592032095	3.285476254	3.38131494	3.81863733	3.869170954	3.68460556	3.847560109	3.961598445	3.472194022	3.415014909	2.86093506	3.386880974	3.268075882	3.128961101	3.476243168	3.506162073	2.981555033	3.242062139	3.382584804	3.292252189	3.231738763	3.25113263	3.372364257	3.484182233	3.443790226	3.382333977	3.281599463	3.42633743	3.536895601	3.228006898	3.414199239	3.160327504	3.311675288	3.278029713	2.983669251	3.529447908	3.337413634	3.292036952	3.510040408	3.354033773	3.398555904	3.213545765	3.311195684
OR5P3	3.534672548	3.480713131	3.421697692	3.647988921	3.665379442	3.69977299	3.506805478	3.198093392	3.668687205	3.763721175	3.795130418	3.765723469	3.195402418	3.630356511	3.936156401	3.716311547	3.585249492	3.42869093	3.514068949	3.616086139	3.541236532	3.410052064	3.381781284	3.818486376	3.935316769	3.852067414	3.584124217	3.806558573	3.917909089	3.78158103	3.573084718	3.458724508	3.272572415	3.554021142	3.83062941	3.63768545	3.1028509	3.684439403	3.590448772	3.532285109	4.107174658	3.410161572	3.287776982	3.482223453	3.632006789	3.664662807	3.428112437	3.628145087	3.663039286
TRIM40	4.538308195	4.325367157	4.46571373	4.350460559	3.852419397	4.168308371	4.011886665	4.072581405	4.147706646	4.5755508	4.3534031	4.244328203	4.127794829	4.110293621	3.547741992	4.397216526	3.657070723	4.139753214	3.924711182	4.015578369	4.055096541	3.794227664	4.291753146	4.06280394	3.97290982	3.992732978	4.218718943	4.212709872	4.000069729	4.233310775	4.214485406	4.004017386	3.795235437	4.255273172	4.379346545	4.226326248	3.369748769	3.851842453	3.822756788	3.73762638	3.870069722	3.845634488	3.891420125	4.127925007	4.24913432	3.944555481	4.453941853	4.140636536	3.947212838
CSN1S2AP	3.362766602	3.250453235	3.228837179	3.21125109	3.172669909	3.125257537	3.040801257	3.244780217	3.198353864	3.338998364	3.488763519	3.157572186	3.078925079	3.705274858	2.955299552	3.132340665	2.740137864	3.008316571	3.360096088	3.135137539	3.178263505	3.048546449	2.995149392	3.106494708	3.05286693	3.262603591	3.191111813	3.374847955	3.383179998	3.145842359	3.040929712	3.050537924	3.102330049	3.111834101	3.294039987	3.041117338	3.03076843	3.250285924	3.007649478	3.209525068	3.342211099	3.090486568	2.982961851	2.758094325	3.319408792	3.223872521	3.169399568	3.336264843	3.221099777
WFDC12	5.701042237	5.466379018	5.877184421	5.750499769	5.558605018	5.686736819	5.728281993	5.491674647	5.760618172	5.764472674	5.872510516	5.671393336	5.092289072	5.549244745	5.51759452	5.425339664	5.30963706	4.891110031	5.73365441	5.601581274	5.884229635	5.155355139	5.30004402	5.347554891	6.027632102	6.018459759	6.00769725	5.607055888	5.953161375	6.272411013	5.662351341	5.512613955	5.691946726	5.816723014	5.842265249	5.766199696	4.591552702	4.994387099	5.079079393	4.655300189	4.558744037	5.350923632	5.169533814	5.629041719	5.674070644	5.845962202	5.351736869	5.905472839	5.445716592
CRYGN	4.545261906	4.917663847	4.647930939	4.6665412	4.332636665	4.541427248	4.53317798	4.658353963	4.880922357	5.163269692	4.941420939	5.087859708	4.630657337	4.974425625	4.076577826	5.151531311	3.948636436	4.191602438	4.515623997	4.08503391	4.445298216	4.39687508	4.882770494	4.258016113	4.587383036	4.535502817	4.280524567	4.762860778	4.694659146	4.402907337	4.46470789	4.311202443	4.405660347	4.322208586	4.622388743	4.228678434	4.202354443	4.409893764	4.40998337	4.369338828	4.927238835	4.671143488	4.412496961	4.025392509	4.429976461	4.41776484	4.51841862	4.507681393	4.477708487
STARD6	3.064343611	3.065422807	3.103421443	3.081846327	2.773677533	2.945789714	3.022961765	3.168148686	2.906885389	2.842631141	3.265502717	3.139827956	3.26027228	2.694079587	3.129483347	3.021145373	2.858787523	3.196522127	3.026552538	3.100924829	2.956759546	3.016585435	3.293308609	2.983236891	3.059533231	2.97399077	3.145410875	2.94982941	2.97140232	3.097742113	2.964058098	3.088709586	2.721566759	3.088709586	2.917490708	3.008781539	2.751280837	3.207376728	3.343484278	2.944122175	3.084271025	3.554029954	2.680587857	2.886282812	3.220794909	2.952683135	3.064534159	2.893320876	2.897386661
C11orf40	3.064343611	3.126341339	3.002465353	3.255408907	3.08013785	3.02583787	2.920923803	3.151185803	3.287678047	3.306903442	3.632997278	3.242842131	3.48765354	3.543181134	3.469658612	3.65434081	2.968678785	3.01341523	3.193030375	3.079310337	3.31838488	3.131420122	3.074275421	3.03932774	3.047545899	2.968670148	3.114991335	3.475186624	3.313421458	3.237338782	3.060323232	2.902663923	2.983514185	3.20954463	3.243228478	3.048475372	2.726630479	3.215374995	3.052502339	3.084648969	3.227624497	3.255531505	2.953849693	2.865802897	3.228512282	3.072048706	3.049729355	3.191889665	2.923637594
ZBTB7C-AS2	4.839622946	4.733744679	4.649249437	4.992209092	4.569937835	4.670998551	4.806021079	4.688727034	4.875824377	4.941938732	4.8239639	4.960336927	4.294255983	4.591001261	4.218875709	4.637272121	4.265264605	4.074012508	4.076707898	4.119565373	4.73476365	4.620080191	4.513278822	4.275855021	4.711364798	4.522371442	4.657648496	4.229042285	4.53459103	4.528722717	4.406480147	4.303140442	4.157497207	4.738065096	4.604617998	4.357924012	3.875582763	4.366359162	4.46942028	3.790475518	4.168452224	4.960127873	3.974734082	4.231646173	5.125348574	4.531515618	4.513048903	4.715392041	4.247152763
TAC4	4.152296458	3.952009058	3.930625834	4.123519647	3.891237881	4.190050765	4.284607363	4.312031817	4.298243802	3.941019776	3.847213072	4.014189777	4.064226839	3.599923622	3.79777816	4.083217669	3.722810036	3.471025218	3.890562223	3.802145359	3.930706776	3.562049177	4.283135287	3.823417488	4.010112769	3.589945012	3.774251479	4.467823255	3.521982892	4.256243788	4.138405828	3.836544238	4.304878576	4.321347256	4.52341563	4.212923043	4.038746285	3.757600958	4.024904177	3.950061614	4.273359203	4.019700256	4.031314033	3.651406443	3.963282774	4.126715695	3.608974293	4.32658575	3.775291335
TIGD1	4.787944218	4.384161214	4.223253087	4.74623821	4.558249045	4.638303243	4.501435679	4.926814553	4.332305857	4.209100233	4.455386625	4.22524818	4.520670894	4.207247276	5.690938669	4.776315088	5.973181402	7.732817933	5.260265349	6.304178767	8.033638133	5.181172067	5.947095723	6.400846526	6.943263114	6.183521361	5.686779996	5.550543372	6.013986995	6.140831066	5.278131621	4.991187223	8.027376507	5.811393662	6.749598795	6.579077793	4.032821733	7.004133705	5.058202192	6.410715899	5.282825583	5.356180686	5.85655572	6.451557393	5.113277371	5.368777462	4.932808446	5.518027213	5.071880633
NFX1	7.953444309	8.141444258	7.930158795	8.026133369	7.98161238	8.353714002	8.030755555	8.09451937	7.898517276	8.234106433	8.388041982	8.282851017	8.1499611	7.996654097	8.042765916	8.184212947	8.460009557	8.35540669	8.23720124	8.432604793	9.383250201	8.772927797	7.99998687	8.235656015	8.407880802	6.980281605	8.079416136	8.009000739	7.788238808	8.334607998	8.762435471	8.709653582	9.103277561	8.414416071	8.937458897	8.874022851	8.507475262	9.232858847	8.96267413	9.42521619	8.539273285	8.699478916	8.696572407	7.633138714	8.539602352	8.476973759	8.252352829	8.711077033	8.247124115
PTK6	5.917286623	5.840857264	5.376220276	5.366536598	5.232528097	5.448626336	5.382713329	5.281016599	5.586231101	5.765877377	5.899185994	5.613833018	5.103540177	5.53139567	5.730970464	5.175278489	4.829806437	5.928774059	5.430414339	5.001079917	5.157805963	6.227163266	5.462351872	5.503727699	6.157924918	5.177971371	5.520746153	6.237265048	5.376396224	6.139174636	5.47943697	5.211331898	5.024797442	5.034947362	5.803086663	4.942354908	5.136655399	5.065862314	6.404056899	5.424040412	5.306763509	6.042690832	5.419052096	5.06968627	5.589218724	5.013925067	5.596044881	5.644179639	6.441706836
THEM4	6.214291261	6.509067566	6.455011834	6.235587525	6.308388971	6.049221682	6.610132168	5.816931334	6.326599821	6.123542125	5.48717641	5.966789445	5.365185565	6.7822208	7.534149338	6.528815759	6.191740665	7.00432888	6.534442794	7.192713311	7.600291635	5.651141451	7.253809677	6.06695995	6.495931206	6.93686554	6.444369909	6.807247565	7.306384356	6.72547477	6.723409875	6.138349242	7.294291091	6.665414283	6.840137752	6.115592334	6.92719859	6.293642357	6.360180281	7.113794444	6.515487546	5.593981829	6.039999016	7.945643942	6.302076047	6.872184789	6.276083556	6.513522869	6.50870859
SLC39A12	2.991000359	2.780460163	3.215486229	2.969159241	3.035572243	2.824497661	2.951322502	3.023618402	2.872454511	3.118207683	3.076406416	2.949248394	3.055305111	3.456569186	2.820216323	3.159347409	2.868239231	2.918982862	2.7196737	2.931031407	2.976422375	2.908189676	2.825159895	2.731255497	2.854393482	2.902583428	2.86513505	3.012183429	3.06644537	2.666780616	2.869837294	3.092204958	2.695674549	2.99039095	3.206608486	3.028709548	2.995834438	2.831663684	3.412512668	3.230965172	3.233711903	2.796267134	2.816703604	2.891179728	3.12714985	3.056383441	3.095116838	2.931248716	2.936423265
LOC652276	6.354753845	6.196130377	6.150655111	6.013515653	6.138571493	6.333650399	5.91645719	6.104471225	6.143078069	6.029801495	6.236498665	5.950696231	5.765407365	6.11617868	5.571993229	6.01997311	5.881007727	5.721196153	6.221449769	5.834041763	6.613049613	6.158160217	5.938644218	5.821752105	6.551024938	5.968563064	6.31517564	6.25524926	6.295305889	6.328380586	6.24627298	5.634815033	6.104765319	6.021787943	6.526474051	6.104308704	5.520016778	5.730419148	6.408413012	6.021151414	5.818104293	6.036180291	5.884598908	5.865847972	6.265434989	5.89157861	6.047762925	6.063441209	5.867153105
ANKLE1	3.235504792	3.022644575	3.103421443	3.083982932	3.272965352	3.100880942	3.289155085	3.281974994	3.293243568	3.326660463	3.262291918	3.65732713	3.147488744	3.088815769	3.313824429	3.536365121	2.914850583	2.857005289	3.057450556	3.229445706	3.483058741	3.09042562	3.275605813	3.07946757	3.036729142	3.485105947	3.349624721	3.125172189	3.303982887	3.391404708	3.346284839	3.168824107	3.303443521	3.713568462	3.619952717	3.441569413	3.125378332	2.902391866	3.456167272	3.18702456	3.686827006	3.563775304	3.408405121	2.957288057	3.060950205	3.029633141	3.030607502	3.180513437	3.078445672
TAPT1-AS1	5.379855747	4.483545519	4.352523894	4.751173695	4.556292777	4.649264376	4.280423088	6.081159659	4.042684038	4.580405745	4.357762626	4.006184583	4.399372285	4.163890544	3.905899422	4.285861577	4.732530088	5.338952097	4.432366609	4.054355232	3.583354831	5.332896022	5.263669083	4.451248828	5.127510855	3.542273314	4.058869692	4.550439725	4.326615944	7.156980893	5.611645222	4.194919132	6.347006923	5.128045764	5.686548472	5.352712934	6.809857616	4.18979528	5.238148926	6.780877158	4.268881467	5.794838428	5.314370457	4.553183438	5.072375771	4.925522443	5.05695576	5.074388866	4.573964824
TEX55	3.345708649	3.392043961	3.323875199	3.164904853	3.301624528	3.222963361	3.17815715	3.208097511	3.115198392	3.075009508	3.110149876	3.04157268	2.986529016	3.343719367	3.082188878	3.574010103	3.086420783	3.00114657	3.359686406	3.128496481	3.430317482	3.095283928	3.26163839	3.302981565	3.352947836	3.289498986	3.373857322	3.27088301	3.691755025	3.182928711	3.250942989	3.006066534	3.048203143	3.201058255	3.47775537	3.052194791	2.949813551	3.144907533	2.940479158	3.053502076	3.13860888	3.681968454	3.480490945	3.193476738	3.460782172	3.160650384	3.325062671	3.266749806	3.05624864
RANBP3L	3.211341885	3.295236338	3.589519027	3.310430498	3.391732379	5.006308445	2.92553491	3.487083225	3.743333337	3.3429492	3.140314173	3.770531435	3.925776586	2.975472684	2.721803766	2.768385416	3.147269168	3.045205055	3.967483637	2.866614397	3.221797488	3.068860944	3.191193375	2.799216633	3.006677801	2.97691425	3.084147073	2.804904238	2.760340528	2.761579799	2.832306273	2.714163302	2.885292007	2.951550811	3.118513197	2.793357817	2.905235034	2.783142695	3.37966872	3.027553243	3.17683717	3.376098929	2.972184407	3.066551465	3.154313199	3.191171367	3.077343909	3.026421298	3.001323556
ATP6V0D2	5.3778346	5.073239801	5.026741957	5.190158389	5.22166557	5.260275452	5.261038983	5.092114893	5.366345331	5.287155667	5.421087062	5.487402997	5.483795538	5.078195768	5.141535977	5.038173268	5.759313022	5.145190378	4.932210966	4.912024237	4.912599398	5.332520327	4.849553078	4.844229203	5.166328384	5.079318506	5.177582092	5.037732241	5.384810754	4.92669721	4.95957882	4.721257492	5.49366631	4.654429664	4.962982636	4.853727697	4.647827973	5.177062044	5.333868918	4.937125442	4.366531021	5.425813913	5.099311399	5.74880143	5.464459987	5.390631408	5.238073231	5.376588528	6.398364125
LHX4	4.426377208	4.530593737	4.736039634	4.660381883	4.474497016	4.527782811	4.643321382	4.343006663	4.58215434	5.196762225	5.279004152	4.604711498	4.407893151	5.002963468	4.252682036	4.666861826	3.772100846	4.390640624	4.804322326	4.196864717	4.505966166	4.295256831	4.828987312	4.73758356	4.344611997	4.014685911	4.060459158	4.753618423	3.810568233	4.344503125	4.54247475	4.363472791	4.939865616	4.241665775	4.617777697	4.566086817	4.323202946	4.331843459	4.266481959	4.107884356	4.563018339	4.463217882	4.514033352	4.443468944	4.396646092	4.523343983	4.213718617	4.574004177	4.587693756
CEP19	3.67781782	3.956480278	3.98043484	4.333590522	3.854003471	4.12585663	4.06693397	3.823823955	3.675989576	4.639948863	4.430886853	3.827586125	4.388564399	4.715003974	5.119355022	4.303239493	3.996019855	3.760461039	4.089898065	4.660775732	3.815940861	3.997699542	4.021278186	4.439785404	3.943010857	4.842187161	3.918500506	3.946065588	4.200668641	3.542602934	3.693454828	3.856579336	3.918351566	3.91382829	3.543996765	3.84046397	5.629440604	3.459134303	3.817603301	3.634048137	3.442205179	3.710362291	3.579123598	4.106514977	3.712920077	4.220527149	3.991044375	3.904779481	3.908214273
DNAH11	5.53663661	5.376177765	5.583589708	5.515812842	5.286329315	5.393352129	5.36598835	5.507491473	5.391909166	5.193919432	5.745452039	5.787757585	5.805895868	5.416313034	5.046043035	5.667979112	4.871293838	4.914312157	5.143549458	5.113258309	5.22261129	6.016673459	5.599881162	5.915833212	5.203526955	5.425372427	5.456656436	5.754320759	5.744887007	5.364281568	5.10275538	4.846825243	5.195774901	5.16077128	5.109206297	4.580652154	4.895291957	4.784606881	5.041659048	4.81067103	5.080028795	5.616894066	5.85818475	5.155623814	5.551619041	5.241271632	5.300416882	5.448733611	5.457139212
PROSER3	4.808639311	4.764885098	4.580523734	4.795382752	4.764311188	4.812114282	4.475868876	4.880719019	5.264868906	4.682176604	4.920415025	4.32262026	4.222079458	4.657375397	4.363823056	4.14762337	4.885268528	4.361885687	4.492544987	5.093055617	5.317192087	5.441099035	4.958312204	5.150606656	4.944227092	5.688082089	5.204133488	5.0481553	5.628541538	4.739048968	5.078261612	4.595239724	4.552445084	4.802537564	4.300954409	4.734804197	5.294792665	5.253919851	5.239903434	4.571902828	5.563421075	5.599421182	5.250537625	4.5888425	5.369033765	4.690810183	4.818978977	5.219758469	5.09106569
ADPRHL1	5.770642221	5.844795596	5.498587942	5.625670408	5.605753353	5.526119745	5.622265281	5.539177965	5.648793739	5.876084747	5.878330496	5.674036381	5.192004842	5.989181678	5.655015194	5.50476783	5.185785608	5.376821276	5.970482169	5.703922236	5.387984843	5.54351884	5.680725915	5.720722215	5.982899562	5.782640693	5.916031337	6.026917717	5.732046623	5.651911273	5.447847966	5.520073754	5.477942453	5.728951664	5.564764652	5.24615988	5.163971698	5.618910538	5.909221477	5.923856728	5.5771339	5.617697093	5.514808932	5.530781459	5.623763593	5.295604257	5.627150843	5.641259546	5.613748902
LRRN4	4.770793709	4.727596614	5.320099735	4.638491495	4.733247951	4.619998663	4.330317039	4.337215431	4.697544484	5.078888221	5.155474461	5.149924707	4.671923221	5.063985668	4.393096587	4.576841683	5.431345966	4.730499135	4.609321783	4.412558036	4.468416756	4.210697627	4.330277262	4.514420316	4.532428722	4.448684175	4.676265802	4.316088703	4.673188	4.732580261	4.42036538	4.576024757	4.331634542	4.547978452	5.172666261	4.519609775	4.471234569	4.521152623	4.475331396	4.396842607	4.585771124	4.646917141	4.428511621	4.410297449	4.924318485	4.342950418	4.311703835	4.772840083	4.18212979
ZNF777	7.030812301	7.214470943	7.065664904	6.582065988	6.475893557	6.490408963	6.472220067	6.600246725	6.564256793	6.116036568	6.420967888	6.118393694	6.547032685	6.720673057	6.849076115	5.768011844	5.837497448	6.46222272	6.530015867	6.317200684	6.418978263	6.148867767	5.58538536	6.399410574	6.821655027	6.536602129	5.93362203	6.992141097	6.475326646	5.679142554	6.414542111	6.574713269	6.503855119	6.471998623	6.821240742	6.315396349	6.487972457	6.192661785	5.561562614	6.092414949	6.620063911	5.311096136	5.670643843	6.601281634	6.451153358	6.855915152	6.585371892	7.295023703	6.387514728
JPH2	6.657694077	6.760542018	6.532676273	6.481617177	6.729279856	6.540732506	6.296743162	6.463321879	6.902455584	6.922840597	6.560694043	6.47373948	6.18058429	6.867573512	6.02819688	6.346019154	5.393321013	5.981340915	6.407623281	6.188663731	6.214339555	6.292591988	6.126603648	6.072574736	6.374492528	6.343360985	6.408568758	6.268118429	6.405186914	6.556603539	6.310104459	6.153115583	6.12917133	6.545388379	6.61694064	5.936960184	5.656014628	6.281209262	5.686232567	6.142475316	6.534667108	6.134693548	6.181718861	6.074263109	6.548840173	6.366821066	6.217324071	6.401691662	6.197680675
SH2D1B	3.618901283	3.84486299	3.843414537	3.558271579	4.094362283	3.879565608	4.479398064	4.051634455	3.652151525	4.150161743	4.340174592	3.784695681	3.701296875	3.864028601	3.729714334	3.659934753	3.420025046	3.547353267	3.167272115	3.355969299	3.252713689	3.312391671	3.261607477	3.658561232	3.510411644	3.670167667	4.361436113	3.388149832	4.027323716	3.459120352	3.602429684	3.350969361	3.422429933	3.237339226	3.600371522	3.411373061	3.221754868	3.432012365	3.914537928	3.635343904	3.546213422	3.765064262	3.697864094	3.49685363	3.937446043	3.646448072	3.887739366	3.675391076	3.597013429
ADAMTS19	3.3801947	3.4644254	3.549260955	3.651891157	3.69807181	3.415566823	3.604542274	3.318295201	3.268986065	3.73636794	3.707582995	3.672821378	3.305889141	3.666873478	3.302071733	3.256826953	3.235457906	3.04395078	3.187572343	3.508753723	3.28080007	3.731042563	3.624844101	3.767860135	3.293855085	3.526351268	3.470268228	3.303638496	3.389193147	3.224010122	3.238924719	3.432731583	3.309788722	3.419986993	3.323942469	3.199396149	3.587091519	3.274372321	3.597488854	3.641647302	3.595475896	3.480485161	3.36686479	3.407212738	3.579552464	3.462414569	3.66442602	3.452029157	3.35745713
UMODL1	2.975696133	2.753818935	2.982529314	3.01725283	2.755200258	2.903148841	2.877550127	2.881948322	2.974960418	2.926818134	3.016175654	3.342147773	2.822985388	3.026218753	3.067262014	3.370170615	3.005531938	3.020553546	2.934105729	2.919793585	3.012953229	2.871889782	3.091309371	3.19588317	2.903389721	3.673757666	3.030585286	3.232221859	3.068416305	3.077987098	3.067211226	2.954681525	2.945563013	3.000066113	3.37130677	3.572885079	2.912244362	2.969380454	2.850839765	2.890741408	3.027453542	3.099594473	3.062093334	3.030574339	2.826033769	2.68730949	2.827826803	2.82377614	2.763549809
RASEF	8.149560071	7.427022977	7.440402761	6.414103461	7.067292123	6.681215891	6.724520243	8.62231265	7.370466915	5.111523564	6.565081399	5.614828598	5.447000328	5.906061321	7.848969331	8.542283569	9.715510641	7.52391592	8.285001461	7.405890287	11.36573379	8.500169633	9.24891711	10.22897797	10.36781644	9.356259184	9.841358057	7.684012129	9.32901026	8.382322847	8.481721185	6.900372711	8.171492011	7.435794399	9.70376976	8.148736098	7.906203609	9.058854621	8.248649232	8.555165311	7.388583049	7.575934932	8.225319439	9.084496938	9.495193183	9.111581237	6.366492028	9.520250103	6.591546824
ZNF441	3.086916553	3.158130429	3.082614919	3.09856725	3.109722033	3.206230023	3.629155645	3.281974994	3.088597934	3.047330004	2.843106252	3.053518906	3.152778036	3.155418258	3.223459536	3.130064791	2.750134834	3.094635009	3.303077039	3.099962464	2.960192746	3.619537765	2.76985206	3.042823601	3.095167988	3.055585455	3.130480057	2.949466572	3.168409641	3.213469763	3.160230958	3.030117791	2.825973719	3.255593059	2.887364713	3.348292389	3.057022209	3.077915373	2.848204683	2.731175573	3.023870631	3.122015929	2.938892729	2.909354833	2.93719497	2.957704535	3.012302583	2.991729021	3.361373228
NEGR1	3.893707339	3.933003662	4.097373784	3.577788664	3.658935632	3.578265461	3.335971167	3.493701582	3.628604725	3.511325641	3.443809644	3.456237363	3.135087654	3.114093593	2.984648909	3.737959718	3.568856298	3.360417756	3.791736607	3.738726681	3.636590814	3.678563181	3.856831235	3.323931616	3.733671981	3.69995426	3.820376735	3.710102441	3.782947317	3.662528465	3.633485199	3.593788407	3.337484603	3.733938146	3.555271676	3.606911074	3.389775149	3.626754484	3.595884236	3.256427086	3.890723649	3.629551232	3.347256546	3.55193885	3.731944893	3.521717361	3.286392713	3.648660456	3.829744358
DCAF4L2	2.993446284	2.891985042	3.306920008	3.121914021	3.019253375	2.988547612	3.036809757	2.964502045	2.855345581	3.200463834	3.207093541	2.868002606	3.111682315	3.50783455	3.2028208	2.997847072	3.167692199	2.769438997	6.99868586	2.972074607	6.995742631	7.464174465	2.977367003	7.646047755	2.87154206	7.382155364	3.514059207	3.251321529	2.663862786	3.291616004	2.994016935	3.070447943	3.16121591	3.31796218	3.238280038	2.899615213	2.960958397	7.31287743	3.180913368	2.945269695	8.106827379	3.000202161	7.37212334	4.579880997	2.855426476	3.139393573	3.281221413	3.224334839	3.33341156
CRMA	6.184060278	6.150059047	6.151027494	5.842598454	5.976943014	5.925175803	6.044218748	5.915727367	6.100888607	5.972899742	6.048458826	6.215987921	6.02114223	6.008490532	5.377882174	6.067574328	5.178706821	5.337023272	6.422193233	6.116151517	5.982676194	5.994570711	5.986335388	5.716945122	6.061151842	5.782152639	5.852392839	5.917842031	5.992423685	5.766460267	5.516334372	5.623954381	5.613301977	5.697227166	6.098717451	5.517666153	5.486892952	5.775066984	5.920030357	5.802297391	6.345707962	6.149139715	6.092782071	5.654607825	5.872298727	5.586615684	5.692043827	5.727373746	5.965869348
ARL10	5.664636324	5.581728594	5.538330299	5.479182597	5.325033137	5.648996966	5.233892941	5.37960816	5.526834216	5.911239062	6.297999325	5.700940851	5.30942069	5.555068843	5.238760136	5.568835997	5.137158245	5.461505575	5.49955098	5.196558691	5.301615405	5.429784647	4.965476836	4.776858036	4.811148291	4.983514221	4.984612777	5.216387131	5.268963907	5.345778485	5.125964032	5.260398796	5.068022902	5.114219518	5.528294553	4.81531247	5.200677338	5.327119278	5.398160788	5.222580543	5.6676593	5.455301847	5.417257031	4.994991841	5.478601013	4.942149571	5.195878756	5.104135721	5.126642358
KRT78	5.141900395	4.945991899	5.140924886	5.06371802	4.914596456	5.018546655	5.018291207	4.824771682	5.10061013	5.726044447	5.266018374	5.467708807	5.231776354	5.427900698	4.691468975	5.271633039	4.569869869	6.014680095	5.08048447	5.30351012	4.867624473	5.173340537	4.834245784	4.997333667	4.978013451	4.80309422	4.97803341	4.823453503	5.167917331	4.908440484	4.825075431	4.802852952	5.302034906	5.06266644	4.979433127	5.003768288	4.593532474	4.924542368	4.878134889	4.815300101	4.625151036	5.0797417	4.665033181	4.351333148	4.875807092	4.839072262	5.023619839	5.07977418	5.019713935
ZNF41	3.750522887	3.728202735	3.794518587	3.856767152	4.03257978	3.873390823	3.951936442	3.91088802	3.63459548	3.872304939	3.650286008	3.6489649	3.783173496	3.706633353	4.07310595	3.799594789	3.96561748	3.644790333	3.801007581	3.82863492	3.655770616	3.566077081	3.610390866	3.843260354	3.722045407	3.853555144	3.453154076	3.188305019	3.448605128	3.714209577	3.846323557	3.640446589	3.612324518	3.857872101	3.720451615	3.896190699	3.98867887	3.48762949	3.62530259	3.62396192	3.823082189	3.689340692	3.643567973	3.747664327	3.601452155	3.71548622	4.211029511	3.838846608	3.812298948
ZNF512	6.585625662	6.104263293	6.182853645	7.053512569	7.023303924	6.911642302	6.960845771	6.830276171	6.73191995	7.037354754	6.496621344	6.8468755	6.973435496	6.277004204	7.573848063	6.056193239	7.178494636	5.889935776	6.930168976	6.561412864	6.915163869	7.157330778	6.197709393	7.139065821	7.445333985	7.702624203	6.594232455	6.349278222	6.67211179	6.752588077	6.406870179	6.233097563	6.470695803	6.216638441	5.975753692	6.540768105	5.894482843	6.286373268	6.633174036	6.966775405	6.253452599	6.530110775	6.745907902	6.791424243	6.490654537	6.919607101	7.280346955	7.161566272	7.243656487
ZNF583	4.651262148	4.594015108	4.223664085	4.587339851	4.261491515	4.317086375	4.365245521	4.566695326	4.27577564	4.071406524	4.381210659	4.585144573	4.240460369	4.526965936	4.698057826	4.55835798	4.306818936	4.341296746	4.302224042	4.246037094	4.703597473	4.166119825	4.768335311	4.677687435	4.585458118	4.330060033	4.492784953	4.450007895	4.081524887	4.161631789	4.505298532	4.041942473	4.812805534	4.490904986	4.753239297	4.333842703	4.710434522	4.371105658	3.834052192	4.388175183	4.353954545	4.426555084	4.290658485	4.384697618	4.775246545	4.50602531	3.986364495	5.286252485	4.685921945
OXER1	8.264604936	7.72611232	7.895542162	8.232274068	7.77484771	8.075174832	7.948931183	7.952589034	7.94457688	7.860067536	8.156716956	7.976425721	7.629397381	7.684002219	7.64867925	7.979082013	7.138632079	7.392113316	7.374028125	7.482920037	7.753628225	8.175543367	7.874449539	7.096974746	7.392546934	7.895484793	7.211043081	7.928420744	7.570974092	8.161301375	7.804677107	7.418458542	7.780238747	7.61689188	8.293767236	7.465649075	7.057887449	7.136534591	7.645854754	7.345509249	7.087547326	7.452400986	7.6646543	7.691520817	7.972360158	7.699115293	7.643505849	7.685550477	7.662327826
LINC00052	4.028615942	4.064508285	4.08481791	3.9533687	3.986562864	4.049306918	3.930107117	4.016896254	3.992126769	4.241404984	4.053662451	4.184933691	4.121076486	4.485942755	3.783404511	3.970751716	3.79879691	3.876844123	4.192990523	4.092133766	4.257682438	4.027721034	4.077500807	4.161421966	4.099385021	4.200946584	4.222225183	4.638542713	3.91773739	4.039167481	4.028355398	4.056687056	3.763559583	3.755318384	4.253789689	3.789703823	3.894939405	3.569096344	4.180693388	3.959116917	4.229462152	4.099374493	3.918570152	4.0241487	3.848056809	3.823232965	3.941672924	4.357189895	3.985212289
CCDC89	2.805930076	2.918653053	2.974216584	2.734485257	2.763636532	2.698385945	2.874865102	2.782676605	2.902376571	2.756668309	2.970852607	2.982062567	3.042615175	3.102414519	2.853629422	2.870334043	2.973756715	3.101399374	2.774606179	2.933050159	2.764397535	3.126591604	3.288496842	3.304741686	2.812129462	2.673799779	2.860605658	2.859342395	2.692042474	2.775365779	2.685909071	2.634790556	2.711920165	2.705886627	2.846898838	2.761552769	2.819198931	2.918485742	2.84040939	2.805754631	2.948986455	2.931967242	2.833816862	2.605869969	2.778669468	2.950126359	2.96842518	2.798990869	2.79164219
ZNF572	3.299700953	3.544316537	3.147047564	3.617284065	3.252984686	3.408173176	3.568917704	3.519392653	3.236340514	3.403895266	3.311460509	3.53025346	3.157586005	3.866956026	3.465341031	3.719053205	3.4077312	3.202623215	4.302772546	4.2263997	3.807864613	3.694524428	3.949451549	3.887218074	3.800719631	3.713035774	3.643703735	3.691683135	3.902293882	3.631296385	3.501338656	3.365167629	4.025880254	3.548011465	3.323942469	3.342912915	4.115750581	3.117380365	3.609464649	4.834364356	3.272787584	3.320162716	4.112981154	3.562853013	3.423497221	3.903042491	3.550889575	4.023644634	3.780798803
ADAMTS18	4.899868802	4.581284359	4.717464828	4.659971379	4.524864285	4.775994259	4.815868832	4.738082067	4.922484416	5.527825111	4.90479864	5.275768495	5.10558479	4.787734648	4.736474781	4.702917065	4.43692611	4.863634122	4.753742499	5.046184491	5.118729813	4.935625778	4.881133599	4.686406408	4.81117291	4.960903239	4.890582574	4.743751159	4.745208668	4.764466249	4.366769891	4.893299489	4.790719736	4.679696039	4.373842025	4.572867227	4.809305981	4.638135594	4.896209059	4.999462059	5.292695402	4.857844573	4.630358041	4.922992668	4.771107994	5.055856566	4.870608805	5.155132582	4.971816603
PCDHAC1	5.036921894	4.787445154	4.765846746	4.732913833	4.448423612	4.702589356	4.386577289	4.446936889	4.47275772	4.975695222	5.050804819	4.941498873	4.955284294	4.641859827	4.594397732	4.365113356	3.529200201	5.053788482	4.447432904	4.337256652	4.36352069	4.894620096	4.074479015	4.245374808	4.392911405	4.621086423	4.527054532	4.769238577	4.61652776	4.512676063	4.098307369	4.564097339	4.381334972	4.325373186	4.396340756	4.490187956	4.130558864	4.339749226	4.780146547	4.071989219	4.081122937	4.125358628	4.560475537	4.669364126	4.498263587	4.481281795	4.733800579	4.565992629	4.387822579
HIPK4	6.00281898	6.119974542	5.819041661	5.810445491	6.014418355	5.937455637	5.902959268	5.859304984	5.984276405	5.861995222	6.001904106	5.82371403	5.687700482	5.862791927	5.903442949	5.946014548	5.791554826	5.610608593	6.173769972	6.180678087	5.931221271	6.176296511	5.829944514	5.781899067	6.320936724	5.971734702	6.016677007	5.567862707	6.121932462	5.900241563	5.690252173	5.896785226	5.732625314	5.924741351	5.69057292	5.554067127	5.881446027	5.724763541	5.82189086	5.847726568	5.853535286	5.809245268	5.654520468	5.913861544	6.036736378	5.853520244	5.631918571	5.966899176	5.766522082
NKAIN3	3.615884408	3.343616016	3.711842055	3.433830512	3.50844576	3.400183521	3.213582132	3.299512575	3.928477704	3.58818911	3.371704651	3.587630846	3.849505547	3.018398873	3.35687633	3.704525083	3.381786452	3.12655679	3.585578077	3.251945812	3.332450862	3.457778684	3.609099201	3.543274608	3.528617412	3.583454008	3.569094497	3.904833633	3.578518223	3.756982515	3.285096429	3.838806399	3.452703345	3.4109722	3.678061409	3.293436676	3.179625427	3.124870941	3.437604636	3.337524751	3.249631222	3.416711958	3.333905277	3.242764688	3.991857182	3.145709629	3.399975771	3.519031478	3.570723733
POMK	4.3728857	4.682883976	4.639759044	4.527220285	4.750701202	4.630401692	4.708898684	4.636405067	4.662035934	5.07392977	5.297377293	4.947029413	4.954998455	5.188953013	4.673375727	4.25491388	4.272646102	4.059599599	4.328433001	5.024140281	5.327173607	4.556553625	4.774410011	4.024025905	4.824759492	5.059197095	5.283878839	4.65437734	4.596495209	4.354092526	4.795132832	4.412031964	4.632702522	4.513758752	4.995254931	4.917442144	4.174318341	4.584874693	4.556236254	3.97776354	4.81428661	4.341433265	4.524039148	4.565336751	5.158967182	4.824695849	4.639370287	4.808101973	4.643385182
SMC1B	3.282233815	3.299639451	3.179388088	3.292430618	3.249456174	3.382254225	3.120084131	3.402413436	3.315623388	3.530177896	3.765196619	3.483631306	3.454218411	3.464357235	3.311400538	3.489312364	2.959833682	3.189886716	3.516324463	3.676433584	3.497670103	3.470896417	3.193892501	3.483238456	3.320789424	3.295495937	3.180898939	3.848122222	3.462462872	3.458840602	3.659790312	3.195175007	3.416767477	3.277503619	3.586241417	3.409410584	3.461745637	3.285290211	3.524807739	2.944122175	3.351369058	3.602005788	3.623896869	3.075450882	3.316867959	3.168404776	3.178088874	3.154618978	3.375081215
ASB16	6.769912444	6.509067566	6.428114956	6.29033634	6.42960462	6.319869301	6.475778848	6.375165253	6.42173529	6.628650123	6.428695551	6.623062711	6.161937279	6.563785429	6.028856739	6.326076097	5.888192142	5.780771892	6.047215406	6.19592122	6.291311355	6.300401176	5.905295717	5.896551389	6.535032115	6.278439821	6.410956584	6.469595772	6.51798417	6.129874696	6.155679814	6.070957668	6.181888644	6.291100387	6.340110505	6.185422141	5.836418979	5.846465014	6.088902288	5.375774056	6.254988519	6.252227921	6.376863379	6.349097656	6.08259478	6.186223085	6.273930902	6.245269151	6.179074436
MAGEE2	3.225626199	3.145483836	2.987556749	3.067195224	3.070700875	3.074352562	3.07742254	3.220284154	3.233421346	3.174759184	3.623709977	3.445474194	3.593866502	3.505254767	3.051895989	3.257840331	2.833721633	3.393911532	2.891975914	3.171720679	3.19076218	3.105041932	2.947236766	3.051380278	3.347223226	3.307006473	2.979172032	3.304106709	3.136619162	3.05975712	2.955778147	2.966749178	2.874132988	3.095287905	3.140068228	2.923112684	3.183621403	3.331336856	3.210910858	2.864509971	3.024414216	3.242369999	3.025790758	3.152443611	3.394444297	2.970804382	3.100858086	3.264138197	2.988758715
ERVV-1	3.977078875	3.753872177	3.833982484	3.498296642	3.551907172	3.620628062	3.523947968	3.501666417	3.887157215	3.490579326	3.768864979	3.546813941	3.553571057	4.096645677	3.388229884	3.473982566	3.281370322	3.354725565	3.744456227	3.636392527	3.464468906	3.695506955	3.740040914	3.558888294	3.95852516	3.805822667	3.981683063	3.572817098	3.724155525	3.848696585	3.554567297	3.618678474	3.563917265	3.34997143	3.516218279	3.381235188	3.316795606	3.381719828	3.580888889	3.351113113	3.415437081	3.220819355	3.616786917	3.433018066	3.650856718	3.298134414	3.743605795	3.55833881	3.287590736
GAL3ST3	5.807167101	5.863914506	6.074985714	5.946062769	5.577438874	5.778960204	5.851479278	5.676755013	5.600364827	5.985597032	6.005345111	6.04292376	5.72625701	6.052037698	5.508615049	5.745179683	5.083050886	5.555150161	5.617644209	5.660778818	5.511777975	6.13858244	5.115382694	5.255588454	5.79820572	5.859546502	5.911690322	5.819807964	5.920062908	5.831218075	5.448370872	5.367373986	5.617280686	5.544146533	5.664104863	5.451417147	5.463954634	5.771783551	5.758392206	5.58288712	5.482481766	5.783364625	5.892255684	5.315542831	5.777922252	5.654774173	5.880270324	5.838921782	5.596643352
FLJ30679	4.181507445	4.227105618	4.007790325	4.046510087	4.009880982	4.010615293	3.827520745	3.994507311	3.928032813	4.399934937	4.663194364	3.835597601	4.177981968	4.370417373	3.863234197	3.850951629	4.083050749	3.904376066	3.774103068	3.789150463	4.216803534	4.119288331	4.022608763	3.942643635	3.940848392	3.504598302	3.846495852	4.561898378	4.485161276	4.156188415	4.336834287	4.091365034	3.950081437	3.673982454	4.573521759	3.893814785	3.561889475	4.165332239	3.761513888	3.836703838	4.249824303	3.925822833	3.906916267	3.838579394	4.107144103	3.829396663	3.860058442	4.466354258	3.969688491
UTS2R	7.582957251	7.479107213	7.46694946	8.019433411	7.393027346	7.470758734	7.477700678	7.32452843	7.676638099	7.75854083	7.821502943	7.640743177	7.457012625	7.836861055	6.869224181	7.191208729	6.813114729	6.988493115	7.493442998	7.540267556	7.485204087	7.542335537	7.464782488	7.148405725	7.404124001	7.570991533	7.473440604	7.381927006	7.412727247	6.958401953	7.116035699	7.05369293	7.003011263	7.318037535	6.99256416	7.018654166	6.847441695	7.232062643	7.195305824	6.569402765	7.124903916	7.269638916	7.37328038	7.268076808	7.431959966	7.305794195	7.473021981	7.308989391	7.381901268
USH1G	6.323865222	6.38833409	6.354559384	6.291917091	6.388156532	6.31844583	6.15885102	6.280310891	6.339318016	6.826258184	6.413483075	6.593287826	6.958485941	6.537946733	5.967725339	6.168643364	6.020853857	5.97429047	6.253068185	6.259232896	6.412197429	6.394439272	6.070952102	5.897744226	6.620420339	6.347546419	6.236016896	6.471397386	6.330762385	5.903821897	5.890100804	6.051529406	6.315244403	6.401019929	6.083688071	6.059288831	5.766623567	6.05341315	6.076865282	5.997120963	6.064319725	6.093121341	6.196319406	6.049966595	6.158945324	6.141288273	6.523468385	6.363832876	6.182506912
SYN1	5.528261198	5.94105651	5.79123748	5.530329842	5.410446484	5.614208816	5.480224002	5.22950256	5.674163948	6.117381808	6.148581084	6.137142081	5.750427421	6.051071041	5.174669378	5.799467007	4.931311196	4.892088333	5.571628237	5.59024251	5.477600721	5.589175705	5.539827725	4.948779337	5.918190965	5.632067736	5.902314832	5.797343637	5.763933068	5.566970849	5.670431635	5.048686768	5.298209078	5.775284861	5.655271805	5.639781202	4.842332704	5.13783874	5.080452503	5.166459166	5.360660085	5.213021982	5.486592388	5.319849471	5.808808417	5.198342253	5.486197008	5.465514876	5.435658371
ZNF560	2.797144709	2.646888505	2.76118123	2.720779374	2.682537074	2.911788242	2.760360509	2.627364136	3.033612043	2.621813722	2.893639284	3.009768556	2.661290499	2.729065037	2.815316537	3.137484504	2.891331613	2.939087733	2.818815895	2.767819165	3.112472099	2.899069366	3.041506354	3.174384504	2.865426581	3.03897553	2.835177408	2.842981188	2.710956734	2.728964786	2.629654585	2.755523428	2.630954192	2.683293359	2.80678905	2.767030678	2.581775971	2.706523247	2.681518048	2.672734009	2.737493634	2.572512876	2.809893227	2.704765091	2.829998226	2.870419079	2.818328989	2.812055251	2.816787294
BTNL9	5.998218325	6.013079383	5.840336027	5.69298752	5.906708983	6.028317556	5.785057459	5.750505733	5.817580516	5.859658991	5.615263439	5.671720145	4.733436368	6.092650843	5.455658447	5.865830238	5.244929385	5.076723652	6.262829439	5.593700336	5.555330577	5.742097934	5.948958482	5.854671732	6.086749055	5.723545253	6.596663204	6.073590242	6.104654914	5.787505831	5.627474186	5.353827163	5.768722378	5.484495229	5.844539046	5.934955061	5.406441166	5.869768664	5.954079138	5.481641117	5.475046723	6.172698811	5.561704759	5.61757083	5.849360408	5.383412143	5.891369469	5.830673826	5.745117263
PLCXD2	5.5418564	5.529132772	5.355806688	5.174891684	4.860371352	5.099239187	5.171843234	5.133817711	5.489432857	5.234979923	5.85274401	4.580984382	4.745807107	5.200515676	5.068050137	5.520672123	5.109528024	4.216725776	5.147844781	5.306531749	5.671094519	5.010226194	5.218262548	4.800052681	5.307848312	5.454325606	5.367508844	4.465818709	5.140472798	5.452688541	4.945304035	5.159919421	4.999091656	5.267998144	5.82631588	5.112249482	4.738503854	5.386735416	5.757053375	5.139717726	5.136666154	5.20135306	5.183917912	4.689594942	5.53389363	5.144269902	5.024237175	5.510176186	5.030528201
UMODL1-AS1	4.149042881	4.000281986	3.953980374	3.986439528	3.956655768	4.072022442	4.158103665	3.670834123	4.105477272	4.31436008	4.500975554	4.220238895	4.147992477	4.491156208	4.310135442	3.898026859	3.873658347	4.07239041	3.679761237	4.179381715	3.980556197	3.984500814	3.889522656	3.409535662	4.163960599	4.202844487	4.413175025	3.681797625	3.96932126	3.953679195	4.019238004	3.953716397	3.812570014	3.734392308	3.897630176	3.793057781	3.343840461	4.012766642	3.868813104	3.792742875	3.605291799	3.887102929	4.070857361	3.772405316	4.087603084	4.002125737	4.024980999	4.10398762	3.885283
RAD9B	3.201514259	2.978479965	3.113605317	3.303965333	3.283042847	3.100406009	2.874865102	2.887010328	3.162305273	3.306903442	3.340337619	2.996115985	3.482846414	3.34953619	2.8812698	3.053948874	2.807263011	3.128199717	3.215492016	3.195565361	3.057604698	3.656886441	3.381346664	3.108598385	2.791640559	2.950621208	3.342469735	3.114018691	2.868877471	3.007173333	3.148836849	3.066093522	3.335442297	2.852528476	2.952025824	2.905065197	3.176784126	3.106857815	3.250588488	3.177517967	3.207418861	2.812341387	3.095850177	3.015967202	3.228590984	3.02325568	3.156611433	3.179578218	3.029672025
ZNF555	5.403764756	5.629183239	5.431435879	5.584301992	5.733040333	5.346359891	5.762650711	5.446604969	5.374751386	5.342434149	5.246263082	5.194179634	4.791291762	5.317977568	5.401265163	4.657697885	5.315233527	4.977361635	5.674690074	4.991586006	6.02240086	6.148066049	5.585796875	6.026693389	5.906797042	5.484127575	5.914453248	6.067092372	6.339884258	5.838711916	6.17413164	5.947982783	7.150630171	5.652042741	6.131319577	5.909787439	6.614744509	6.082265274	5.217369988	6.166097693	6.201135115	5.50197276	5.779123526	5.096008794	5.39998779	5.436143454	6.023094361	5.674530615	6.159365274
NYAP1	4.051763046	4.127036335	4.189117313	4.234725313	3.885524599	4.03404096	3.922676296	3.893597499	4.15123527	3.947362172	4.48747366	3.944592554	3.883826674	4.195276298	3.41336933	4.419562615	3.722810036	3.687324678	4.083297293	3.974771996	4.283551444	3.853860162	4.346551524	3.83082268	4.337503101	4.080038708	4.481420752	4.420287327	4.319898235	3.821616047	3.955805464	3.963998589	4.038231047	4.022492719	4.076873896	3.963753327	3.59421771	3.830826697	3.792022702	3.692295429	4.013702919	4.01058265	3.941995733	3.761735272	4.018041604	4.075151275	3.874736453	4.148212532	4.139899345
MRGPRX3	3.60401503	3.698507877	3.49765442	3.822702145	3.723021664	4.099422984	3.284532485	3.405628389	3.738507949	4.210205056	4.122088619	4.099305295	3.476659209	4.044874385	3.003129189	3.527134584	3.153546438	3.28231391	3.912207815	3.712771806	3.511916872	3.617190884	3.522947625	3.437012308	3.512183826	3.597013689	3.297160295	3.589475436	3.333210893	3.628290431	3.532404192	3.432959693	3.525295073	3.51280526	3.854784744	3.700616604	3.251518461	3.435538939	3.536291483	3.05065357	3.517775155	3.588793316	3.263304712	3.511771274	3.447987239	3.478812765	3.849927543	3.861363183	3.655090966
ADGRG7	6.512485744	5.871428072	6.806555057	8.830246096	7.898087595	7.699822413	8.131863966	7.136974363	7.486578915	7.220302658	6.487873242	7.410791265	7.416999999	6.617853424	3.662387304	6.045172329	3.603050143	3.754066034	4.302529256	3.529504812	4.272183639	6.842824243	4.008366311	4.161887719	3.30811931	4.30832942	4.227485373	4.090482965	3.734644621	3.077647573	4.45453492	4.181357459	3.485261725	4.758570436	3.492629752	3.606859674	3.52334177	4.045908876	6.927943029	6.150908494	3.673812455	5.80957498	4.94923263	4.095647845	7.07244165	4.002125737	5.657794164	4.843073824	6.509615763
CSF3R	7.154151017	7.946341464	7.815926713	7.37387471	7.538062214	7.724216781	7.71552628	7.873809338	8.070447738	7.659866835	6.865703478	7.62762379	6.484618813	7.728001035	5.882791071	7.753300332	7.756017014	5.973764833	6.770485994	7.330346017	7.868007028	6.816894379	7.104178212	6.686781712	6.548748793	6.898558001	7.461500956	7.289640609	7.427486786	6.897788269	6.770877122	7.439171936	7.845961114	6.96828576	6.643313067	6.586199446	6.299796962	6.475606618	7.357227794	6.449732686	7.42647389	6.915336712	6.763965192	6.515204034	7.535527574	6.679242977	7.467387236	6.776081083	7.367540168
CD300LD-AS1	2.859824499	2.965200295	2.941568258	2.94264674	2.893414392	2.818465993	2.929024794	2.936424994	3.086674655	2.80712022	3.004452225	3.057030231	2.997130386	2.99733183	3.171346534	3.181765049	2.740137864	3.122486369	3.073910146	2.830668985	3.011496142	3.452441569	3.252847998	3.10908628	2.925374154	2.794914195	2.946274767	3.441746699	2.881267298	2.908875234	3.16042004	2.972802696	2.910324341	3.000395165	3.394151098	3.009394196	2.905248574	2.94160467	3.10003757	3.020589337	3.274247371	2.962243258	3.317014811	2.980795442	3.140972816	2.95980084	2.973174372	3.067939539	2.987150641
DUSP5P1	3.200087131	2.904181716	2.875005242	2.76663744	2.827956655	2.884883008	2.792976212	2.923459838	2.986079421	3.005377955	2.916538873	2.994919802	2.898287183	3.21478418	3.107646702	2.820290851	2.999459362	2.919913331	2.824464975	3.765282071	3.129313458	2.965361229	2.977367003	3.2174293	2.861623393	3.180679705	2.929993946	3.015638107	2.680106503	3.880125722	2.740152746	2.942206061	3.030914589	2.909499465	3.164685657	2.798921532	3.078545155	3.026828762	3.108507243	2.733158019	3.078185922	3.13543327	2.689585586	3.089138462	3.177676855	2.773773196	2.960411751	2.78099786	2.99335593
C16orf46	5.121886013	5.175506678	5.222511749	4.880930161	5.009782431	4.81129512	4.859036209	4.954640636	5.024005157	5.011884518	5.152021108	5.038639895	4.841400442	5.096322344	4.968396022	5.343200559	4.222053592	4.637505293	5.329950724	5.242784752	5.385300694	5.199088746	5.048457222	5.446359398	5.202776957	5.396013969	5.34558452	5.75678997	5.53053135	5.307853246	5.14705434	5.071164166	4.841781182	4.741520325	4.996334603	4.744427003	4.930355418	5.065837095	5.48562729	5.025076239	5.235037926	5.13019453	5.308815952	4.666627824	5.473216512	4.933562182	5.034888442	5.084455504	4.953216738
GPR82	3.3724394	3.27505034	3.251059769	3.647988921	3.40821652	3.582374534	3.754595238	3.501940154	3.32324874	3.533354853	4.083762208	3.693134745	3.276268408	3.478569744	3.186182103	3.621724307	3.001510767	2.954216304	3.342980195	3.686652338	3.413243833	3.583299753	3.455912329	3.593574337	3.371040595	3.849528907	3.531005102	3.241793395	3.58697182	3.44353367	2.986019219	3.059055434	3.03093369	2.964032796	3.474470802	3.272305636	3.330991954	3.570943755	3.353505029	3.464172701	3.388095697	3.472806233	3.389343044	3.316936648	3.535947801	3.275174038	3.341532815	3.39497078	3.406761925
OXGR1	3.684906109	3.644426619	3.689492051	3.595332348	3.652751129	3.374130563	3.462136196	3.5246451	3.783398844	3.613958452	3.577758843	3.673779019	3.804192897	3.51302376	3.729714334	4.048032679	3.01551783	4.695235619	3.415134567	3.703549602	3.838650507	3.698916357	3.54816314	3.052328869	3.664952269	3.449196339	3.725931155	3.425860598	3.645334239	3.411367719	3.139272404	3.238832913	3.486447602	3.311787317	3.686293718	3.331728241	3.318579043	3.767787246	3.632583471	3.431877064	3.656464643	4.028995434	3.583835402	3.49728086	3.565025555	3.456776153	3.602845453	3.57736427	3.398314381
CDC14C	2.914392634	2.70567627	2.777096131	2.808165141	2.648662453	2.791163597	2.795403387	2.72616635	2.766942847	2.87798078	2.811977083	2.887886168	2.721472968	2.9935564	2.883052762	2.947228847	2.859113088	2.650629952	2.900901602	2.870723327	2.73332532	2.902440936	2.764551344	2.878728809	2.527515618	2.624929185	2.691678472	3.098996723	2.88258452	2.754816147	2.870623497	2.711431081	2.645365712	2.690782544	2.79495448	2.770645938	2.762464104	2.963709453	2.607880135	2.690639848	2.906408891	2.688922638	2.674497516	2.595652342	2.79036122	2.663960263	2.699716454	2.700101058	2.767819165
SULT1C4	3.90655937	3.512228938	3.936109812	3.795030106	3.866546216	4.14619735	3.624072569	3.959063775	3.679973699	3.665962489	3.876015062	3.707690885	3.857142494	3.372406533	3.57814663	3.884707459	3.682581934	3.533358861	3.674382264	4.47882813	4.734692828	3.977577656	3.687428186	3.819194433	4.32379925	4.075844032	3.819667254	3.978311675	3.923988582	3.799322247	3.507544998	3.655835517	4.301782746	3.532351992	3.612253194	3.45032069	3.58593295	3.921925301	4.162334798	3.998919659	3.587373868	3.675431733	3.686109065	4.041615934	4.012794941	3.725586261	4.146508998	3.771641494	3.670474971
CATSPER2	3.726402567	3.788511104	3.582183868	3.744913631	3.643068331	3.558388539	3.525607437	3.972294334	3.617374812	3.814719122	3.798909354	3.732869906	3.882623185	4.256227349	4.191174423	3.730816442	3.525157985	3.425515424	3.665743519	3.598302855	3.766584998	3.473330323	3.839204013	3.487206781	4.193357168	3.863299977	3.640215417	3.563371514	3.78168114	3.402797352	3.707542246	3.821599638	3.717564272	3.546154857	3.858909705	3.3679346	4.195004048	3.72427665	3.343341411	3.891111433	3.851707333	3.547944346	4.150944876	4.539631645	3.744593849	3.57525482	3.666265996	3.634610389	3.560265405
POU5F2	4.255704501	4.107006351	4.098315171	4.06487377	3.87002704	3.926607413	4.140039364	4.227563033	4.190167571	4.706654142	4.811356906	4.459676062	4.060223753	4.457938647	3.881621924	4.209954807	3.782135827	3.994370464	3.853542161	4.105311046	3.872600733	4.118198413	4.379160503	3.991775239	4.425860706	4.159706243	4.408624449	4.256283741	4.655208033	4.076767556	4.113834056	3.983184834	3.75588948	3.778937274	4.198011086	4.000349325	3.953765436	4.23186969	4.120645785	4.101543473	4.078511048	4.3582257	4.139840133	3.797451059	4.042754004	4.079555293	4.057019855	4.155306991	3.911038978
RXFP2	3.3801947	3.20217377	3.231182084	3.302350358	3.21413023	3.228080488	3.108146554	3.166231075	3.520654848	3.388018738	3.468224527	2.968611858	3.621183057	3.486981695	3.078629588	3.29991941	2.990190749	3.142678013	3.092190015	2.950053624	2.924352296	3.203763959	3.021700708	2.982035777	3.201223194	3.231601222	3.033795873	3.576496071	3.451951987	3.264984449	2.725814423	2.905309109	2.851418554	2.834669978	2.9139821	3.008679257	2.987761465	2.993082482	3.06037296	3.157172254	3.040485783	2.973524816	3.17476138	2.984499609	3.238800282	3.011662687	3.126569768	3.325418094	2.846419601
SLC18A2	4.603669597	4.387432232	4.459425111	4.440128033	4.283723274	4.553046572	4.63198283	4.460508265	4.538742409	4.581100304	4.649417423	4.392147225	4.521585789	4.44192843	4.132153925	4.351141974	3.89674487	4.189970506	4.202404894	4.103634102	4.127025397	4.208742095	4.232888652	4.099341434	4.690341262	4.229708587	4.314076241	4.635430831	4.146560907	4.583299407	4.371057559	4.130664635	4.054189205	4.156584329	4.255221224	4.265643853	3.529931332	3.88670993	4.39335422	4.003844431	4.162403047	4.287243155	3.915252592	4.123637515	4.557945024	4.302078344	4.287843695	4.436397229	4.121487308
SSMEM1	2.93146477	3.141077043	3.062532088	3.069671201	3.063776699	3.029482348	2.98174009	2.913215195	3.036471879	3.082626478	3.044972941	2.93106809	2.993373028	3.281542747	2.961874344	3.219531732	3.066558384	3.096049387	2.947747653	3.044003482	3.207324725	3.115184712	3.006062313	3.075854176	3.02999768	3.044882689	2.955864125	2.813169208	2.879646185	3.1325539	3.131859879	3.036338587	2.888500185	2.971488481	3.077771084	3.051909284	2.935228226	3.131169664	3.107309833	3.04635421	3.71028779	3.050938716	3.240558787	3.031282047	3.106875624	2.87021831	3.20580171	2.997927246	2.935008771
MAB21L3	3.415113414	3.484305323	3.415532197	3.31735204	4.078790076	3.308390139	3.440666723	2.945837342	3.9590896	3.148238895	3.616459111	3.523408524	3.407539803	3.843999316	3.429967304	3.302126721	4.045216361	3.219817528	4.539565804	3.859067175	3.267022063	3.809804923	3.078464176	3.770470548	3.248683357	4.184384569	3.091974879	3.501282181	2.912683824	2.963428725	2.929883753	2.997575304	2.778562209	3.011783186	3.211617154	2.902965873	2.78373214	4.073099462	5.271652822	3.096569362	5.5892258	3.677714251	3.632542854	3.205695291	3.11723212	3.588537727	3.56538245	3.379098864	4.23875768
BASP1-AS1	3.557454593	3.442434268	3.469255224	3.678466537	3.303140936	3.342371379	3.471105375	3.497940823	3.430707795	3.336690575	3.35801127	3.281196368	3.157214696	3.360579224	3.390191979	3.538999914	3.442328845	3.960583028	3.748318722	3.362135326	4.315004036	3.341500811	3.490167305	3.597284828	3.452286127	3.182048197	3.180906588	3.160848072	3.470505093	3.462887627	3.610578629	3.334899205	3.502680455	3.360607429	4.056783865	3.560635242	3.462236207	3.52505323	3.478946066	3.60848204	3.724228924	3.552145242	3.946403335	3.433346211	3.559426394	3.79513539	3.326390214	3.861737374	3.29993668
UROC1	6.278251849	5.991965542	5.110016328	7.557677979	6.415235161	6.479105808	5.911230651	6.951064248	7.020536085	6.459341028	6.836064935	6.165657037	6.582020269	6.157873534	4.386608502	6.746731833	4.901672621	6.836116322	4.793583726	4.60386318	4.732531651	4.844593683	5.727670454	4.423236124	4.93937839	4.808679769	4.464105065	6.595441195	5.010452573	5.051724807	4.995905754	5.431169786	4.873624778	6.062820929	6.78075334	4.685498431	4.732681176	5.858777757	7.337033303	5.046358485	6.695707915	6.171841799	5.109574149	4.548474959	6.527267032	4.890839117	5.513773175	4.65332324	6.723288214
PCDH15	2.793511753	2.83255843	2.912948809	2.826018878	2.682202615	2.746121755	2.728071121	2.945012131	2.695041345	2.652906104	2.689639537	2.772739722	2.883862974	2.778371169	3.002141156	2.685693921	3.241657771	2.719080203	2.768615785	2.734439177	2.875235463	2.504180508	2.835605338	3.035005524	2.757470079	2.869313717	2.809762159	3.06463623	3.067742736	2.948796464	2.709632796	3.097848605	2.846911406	3.000395165	3.051964894	2.871233752	2.797278532	2.711740224	2.871022575	2.743481915	2.713597447	2.788945308	2.778662449	2.763961785	2.941067088	2.738675196	2.58295565	2.692635337	2.776107695
ERVW-1	4.538260298	4.61808716	4.655480675	4.544378262	4.408842106	4.537534345	4.634664081	4.525152984	4.483148888	4.051920856	4.751817516	4.156556316	4.248664283	4.033817087	3.881703914	4.768735754	4.694492267	4.870439782	6.007033643	5.438295263	5.371723865	4.64134317	4.833295632	5.437595986	4.947872719	5.2049852	5.492781332	5.480299387	4.806594402	5.11826614	4.584975461	4.596088652	4.808579676	5.105833225	4.412818593	4.982146092	4.335220897	5.365146552	4.968323867	4.515830836	4.578577588	5.012327483	5.223807267	4.803912739	5.220936932	4.783147958	4.895121219	5.083407615	5.047273599
FBXL18	7.957333107	8.028867581	7.947862218	7.94984236	7.919576884	8.056204385	7.826206732	8.069495309	8.180531941	8.144371143	8.209282732	7.999637598	7.789819365	7.813689047	7.239601209	7.630068481	7.106725634	7.704046486	8.10891908	7.649859916	7.89599183	7.897685285	7.909689794	7.343061062	8.330338425	8.055968993	8.480074266	8.172272056	7.982107828	8.081433494	7.801508401	7.492996818	7.442750129	7.42850441	8.07481378	7.57358288	6.857114398	7.82621774	7.571914776	7.410825252	7.973645751	7.97817642	7.93361152	7.604861512	8.009743756	7.660601589	7.834436119	7.95723864	8.112481367
LINC01600	3.762340221	4.067989401	4.033957248	3.970260253	3.829585122	3.769667523	3.760732874	3.913453185	3.782538683	4.035232899	4.162326353	4.353123384	4.142227697	4.555264013	3.655588078	4.488209857	3.608747495	3.76560588	4.287759111	4.006518007	4.204584325	3.564385668	4.174870529	4.49296085	4.074139812	3.952532599	4.592018049	4.328241893	4.244665319	3.747632364	4.07177241	3.903795931	4.121351519	4.268689602	4.185285743	4.097452089	3.855486616	3.854236603	3.840506593	3.690999959	4.206146895	4.111262842	3.990056367	3.622022811	4.17009342	3.968168476	3.838532624	3.629004565	3.830768402
PNPLA1	3.500874773	3.647988921	3.460257366	3.557848417	3.726459499	3.540045795	3.607445259	3.515003817	3.57558608	3.488459599	3.560658658	3.556486827	3.745119771	3.308771959	3.514408926	3.716311547	3.311742299	4.027286868	3.485175751	3.465333419	3.542056549	3.466752179	3.545176514	3.39948761	3.586561049	3.902336541	3.807919897	3.900697262	3.451951987	3.710949889	3.713213978	3.72231861	3.460379359	3.548254979	3.708493521	3.53320798	3.465904824	3.303421054	3.228245835	3.550245927	3.74281917	3.44984446	3.566803085	3.389968406	3.608974293	3.394112159	3.368831752	3.383066968	3.49696748
DEPDC4	3.337044935	3.312728533	3.193574975	3.34687171	2.960739831	3.075181132	3.142843389	3.28263301	3.051307957	3.36717398	3.154222069	3.330046544	3.551279619	3.228028196	3.882222452	3.214866678	3.131080793	3.312676071	3.515432212	3.566701702	3.193708898	2.967157218	3.458795819	3.317827378	3.551814237	3.272815035	3.449224178	3.011598753	3.05144188	3.320145033	3.485117857	3.439511433	3.423610764	3.468943813	3.32567309	3.373734913	3.07345644	3.420861391	3.342248378	3.279046849	3.160074811	3.528224194	3.390803913	3.035164613	3.430244272	2.994713907	2.973174372	3.045223506	2.968818751
COX6B2	5.139306628	4.751664899	4.77970903	4.674877136	4.831153907	4.727487441	4.696335525	4.671683369	4.967804061	4.951458763	5.074381966	4.916767966	5.370715757	5.525755106	4.599854873	4.961507131	4.301346187	4.341302217	5.022398964	4.827448562	4.790947843	4.678778177	4.763594665	4.335216868	4.984373447	4.850864515	4.675720975	5.074710333	5.014190068	4.889522842	4.613721682	4.455881164	4.152856665	4.59676608	4.329603351	4.623880465	4.13309497	4.456231616	4.208159941	4.429055545	4.594798285	4.883155754	4.493738132	4.423286183	5.148073884	4.759928006	4.827579443	4.828685778	4.621950687
NIBAN3	4.543820719	4.458195005	4.600081722	4.520164398	4.618603723	4.869929611	4.557321093	4.58541959	4.554086951	4.742814697	4.689147402	4.938005257	4.534806732	4.713996604	4.483366487	4.803590803	3.984048505	5.05565196	4.414464989	4.55172492	4.538426475	4.589091677	4.407772743	4.077163808	4.922515326	4.468860983	4.156112438	4.333474024	4.570287207	4.762625087	4.408263765	4.296920364	4.648309543	4.613525557	4.664801089	4.627622283	4.619272959	4.795589339	4.505981837	4.391960601	4.281743723	4.816861985	4.312339953	4.511657017	4.736239949	4.58599533	4.66006276	4.406383529	4.405982504
WDR64	3.567242643	3.669890811	3.679441343	3.612010084	3.46260559	3.421674343	3.381680948	3.486111032	3.70161457	4.103315626	3.814415167	4.121357141	3.452593176	3.645981947	3.497073344	4.13987813	3.27373644	3.329088925	3.323446419	3.372599826	3.41978147	3.695134821	3.644804151	3.502431151	3.493708519	3.571328728	3.713050515	3.936036575	3.383179998	3.728233253	3.353204253	3.265630515	3.279680626	3.622175126	3.270699219	2.973442854	3.518122453	3.271059549	3.616308571	3.325982158	3.274340962	3.755507693	3.650838004	3.327695152	3.57420621	3.672341112	3.340029526	3.818078166	3.369924203
AXDND1	2.799214534	2.814776329	2.780633589	2.909914046	2.765236239	2.952736825	2.750772667	2.746706395	2.701893651	2.890191579	2.982265606	3.409010921	3.639347077	3.413647444	3.192186284	2.78825686	2.514168883	3.480959115	2.836222678	2.9971149	2.661391129	2.825457385	2.760569722	3.123482101	2.782259674	3.064274147	3.160750314	3.075049336	2.905519677	3.063807294	2.702596367	2.728463939	2.794739781	2.864978723	3.213821922	2.841788143	2.791906726	3.032713191	3.029382284	2.891494469	2.719363736	2.869181287	3.023621349	2.853978255	2.921125966	2.873194308	2.869068312	2.922314039	2.800275302
HEATR9	3.459352514	3.522574718	3.544616881	3.379035684	3.478780591	3.472785003	3.596816308	3.551055758	3.223173133	3.369289547	3.442304405	3.316451347	3.753942312	3.298078513	3.612371038	3.576267811	3.274519622	4.131189329	3.777467035	3.523255927	3.583354831	3.528171036	3.645694575	3.449058954	3.964187473	3.655624269	4.052136638	4.323641189	4.012369255	3.48142796	3.627960628	3.558579295	3.499719839	3.50922225	3.507231096	3.537922997	3.23246598	3.3521677	3.399593692	3.350917538	3.519315171	3.471367436	3.331258835	3.378192111	3.709271424	3.393361794	3.45871444	3.660513262	3.281350759
LINC01101	4.841101603	4.713066917	5.101794665	4.790912772	4.594312124	4.622307357	5.001614973	4.870758402	4.853578822	5.451187856	5.219548696	4.978461747	4.558309567	5.186168683	4.751755204	4.878613621	4.551581468	4.50324268	5.015938151	4.713078554	5.019140798	4.722292601	5.039502029	4.338712057	5.115840343	4.990965985	5.205570942	5.145547857	5.090832636	4.566707123	4.544843647	4.814820203	4.741019468	5.159329568	5.085373804	4.577499787	4.4001782	4.95258932	4.88452711	4.206683977	4.805792786	4.749807565	4.843729252	4.549438818	5.202935734	4.362103337	4.802463408	4.892650181	4.863669898
CALHM4	3.801975929	3.835597601	3.816495682	3.912386845	3.875426327	3.915341867	3.663469775	3.667017966	3.649903434	3.681557231	3.921606856	4.23257517	3.547950349	3.799830028	4.100725417	4.205794453	3.655904909	4.027227529	3.942173192	4.019132951	4.304383379	4.272791751	3.684750663	3.9529049	4.051641478	4.419825337	4.14967273	4.578598442	4.50254251	3.936009954	3.897271532	3.653544511	3.757831223	3.912733373	4.200110845	4.018375335	3.487274634	3.513407253	4.035976738	3.86412405	3.866805786	3.654462583	3.842401486	3.765945495	3.92362508	3.779395943	3.938972138	3.802080552	3.785073105
CXorf58	3.164051636	3.230268442	2.982529314	3.020071733	2.928721107	2.977120299	2.971864672	3.063584463	3.337791465	3.258865288	3.346663785	3.183968421	3.027198679	3.209854496	3.066593223	3.458334268	3.078155942	2.907430402	3.071500162	3.088120646	3.091663956	3.340944054	3.49308902	3.496551572	3.425655739	3.256546529	3.189102178	3.328504713	3.469283799	3.356232635	2.918317395	2.854954487	3.337484603	3.193100215	3.235450635	2.667330158	3.067951307	3.159898106	3.361293837	3.084648969	2.954769625	3.248496641	3.038035054	3.11735648	3.295129671	3.167363301	2.783054314	3.216022358	3.299207105
CD200R1	4.909428953	4.7195404	4.95329226	4.953600899	4.742300617	4.896564077	5.150301323	5.508536056	4.781302735	5.09531236	4.728647379	5.443716083	5.56435981	4.750882363	4.270620794	5.051484627	4.166918302	4.159010475	5.237893262	4.790476411	4.765533343	4.875019923	4.812698347	4.841408055	5.148360055	5.27010535	5.460632013	5.679446517	5.001472362	4.688363889	4.678254428	4.731582942	4.589154945	4.851322461	5.144387086	4.835188297	4.49846717	4.729676578	4.708538415	4.352080702	4.818912278	4.900952986	5.034716998	4.956755629	4.888163029	4.878390931	4.758653386	4.905632625	4.987969579
CCDC13	6.950984931	6.857756587	6.724254873	6.581050914	6.539634205	6.651857469	6.625488214	6.558689714	6.675601915	6.801237172	6.958717889	6.78963467	6.349641895	6.663732156	6.042572867	6.608520448	6.04753812	6.180512628	6.301812458	6.335903273	6.738425014	6.453237853	6.402916276	6.469933873	7.081886195	6.654943067	6.780406425	6.839499693	6.845386716	6.543069722	6.335812717	6.391992488	6.326995509	6.274828117	6.314381328	6.277689699	5.896119526	6.394742184	6.640856609	6.26971985	6.198280649	6.486265343	6.927698074	6.472704821	6.630258346	6.534203623	6.513855503	6.684821748	6.6883211
LINC02210	6.249197508	6.48104212	6.244377541	6.37231872	6.010361601	6.142129439	6.256153529	6.246834934	6.39790046	5.806780896	5.49675123	5.476094603	4.934246555	4.80915465	6.167967066	6.190721229	5.615184551	5.61713617	5.844232066	5.778185105	5.360650376	5.993348323	6.495603161	5.749967729	5.800689172	5.579174699	6.027483132	5.480635709	5.833151828	6.838830133	6.047349333	5.405709828	6.199822069	6.204172851	6.072415636	6.093621891	5.857244552	6.284819864	5.836012469	6.070696154	6.487275789	6.093618982	6.40312969	5.331655215	6.28407144	6.096744554	5.905005095	6.49280329	5.952797274
MRGPRX1	2.826659516	2.9534742	3.075206736	2.978955818	3.024825374	2.901451077	3.075012503	2.887526293	2.763259325	3.103231125	2.788132538	3.130119613	3.181156044	3.141054099	2.793949527	3.016166293	2.841157846	3.167096852	2.884098813	3.056586192	2.89950586	2.898393823	2.989689645	2.974712261	2.981103298	2.992875918	2.729096759	3.320853008	2.884073501	2.923507452	3.1923757	2.748060761	3.066269573	2.954681525	3.173551097	3.177658084	2.8316041	2.652580703	3.07466119	2.871868299	2.828595064	2.78064559	2.88954109	2.960669655	2.854604583	3.06288013	3.050774318	3.091623566	2.776498517
RLN3	4.803182644	4.740618121	4.659054652	4.906218598	4.555700974	4.840179885	4.627815091	4.609696004	4.744826968	5.179591074	5.239726143	4.640448652	5.411279102	5.389773985	4.468423494	4.987427922	4.052327867	4.299800175	4.426200639	4.096145638	4.718667493	4.566685534	4.376110221	4.598665914	4.508171052	4.440940599	4.595808559	4.359387173	4.272196643	4.666110338	4.112334488	4.306558029	4.177120141	4.539826385	4.559706232	4.52992948	4.234057025	4.434988878	4.772456132	4.234430103	4.418072567	4.572652372	4.39711835	4.414435789	4.89988663	4.595398582	4.845316531	4.6009599	4.499112508
ADAMTS20	3.415113414	3.032849657	2.985561733	3.174277068	2.917787938	3.153265075	2.906778352	3.046430311	3.338856687	3.807984973	3.068631574	3.189645072	3.198229275	3.12550695	2.848647187	3.379405443	3.09840682	2.851060962	3.146579398	2.905904889	2.915126386	3.281005155	3.06215565	3.119721241	3.186922201	3.06084483	3.135966277	2.66163391	2.904898886	2.853161207	3.154860084	2.960811584	2.987676147	3.138237762	3.242397539	3.065284423	2.828944847	3.193410695	3.007649478	3.089087492	3.035808603	2.989094232	3.259708903	2.873684612	3.130787096	3.194159594	3.075530431	3.249592154	3.093352991
ABCC12	3.823099566	3.86800729	3.669148477	4.12733101	3.420025837	3.604405852	3.787980605	3.636806117	3.75736401	4.081292688	3.850247729	4.195007761	3.934766717	3.730109617	3.60967708	3.951076917	3.468874396	3.731735273	3.340086269	3.45480316	3.778874386	3.382261134	3.836655824	3.721926913	3.801636821	3.826045783	3.983408565	4.276267652	4.125186233	3.670767401	3.61912115	3.537950162	3.581013696	3.772586054	3.723096382	3.723142388	3.443405798	3.598635805	3.577464083	3.749318129	3.653396191	3.917178696	3.629271299	3.739087734	3.871329831	3.604108216	3.720002033	3.887660694	3.494443484
SALL3	3.925429163	3.775420171	3.746728191	3.573949166	3.452474048	3.577543826	3.328435994	3.625009771	3.690443715	4.10818048	3.712445157	3.916579175	3.952982507	4.110530121	4.060324435	3.884329583	3.559898962	3.662781161	3.817340105	3.619121066	3.936974447	3.870417449	3.617879407	3.841114414	3.850824557	3.952532599	3.712275835	4.199224685	3.795072123	3.503518563	3.711857938	3.586156805	3.54838156	3.828765126	3.705222851	3.649748413	3.610621487	3.680922864	3.531102885	3.56358186	3.649233441	3.635020521	3.640651107	3.749989211	3.837812556	3.680196226	3.623601755	3.651652391	3.799600232
AGBL4	4.431564139	5.092255813	5.209594965	4.646038532	4.639535023	4.537082912	4.455728963	4.844397423	4.619699457	4.701753195	4.843156002	4.765783485	4.643073772	5.267211681	4.25798983	4.919285692	3.895562971	4.423778385	4.314841864	4.405377144	4.654439338	4.452219887	4.503046541	4.355570254	4.502362034	4.360273193	4.622935101	5.010165588	4.2465768	4.381114949	4.37272225	4.381459254	3.891660286	4.393030769	4.600596356	4.581003358	4.288593977	4.474160363	4.240869519	4.540531197	4.617070846	4.263593198	4.47952731	4.128673614	4.58478371	4.473291703	4.453392371	4.531019846	4.49130104
LCAL1	3.83723784	3.875598299	3.957883179	3.906573155	3.61086399	3.873409766	3.861263666	3.940308361	4.073344305	3.963193586	4.568012405	4.05173509	3.946589403	4.016900566	9.209000942	4.202354443	3.696414053	3.657906665	5.631269709	3.992879606	4.128510256	4.148534854	3.949299548	6.744132589	3.877033655	4.184997702	4.343222867	4.458207477	3.907719996	3.820601233	3.511859961	3.931405994	4.434345444	3.94344982	4.00239549	6.15395162	7.592889849	10.74897306	4.014981145	4.018536865	4.081631974	3.827359021	3.978658402	5.390299929	3.985472229	4.764182406	3.958781715	3.865427239	3.816980648
SLC17A8	2.832704074	2.948496004	2.789862827	2.843019693	2.833233085	2.841235996	2.926750213	2.921044149	2.934996144	3.084892856	3.034011962	3.067769629	3.243951375	3.027475859	2.928908545	2.917765598	2.990285278	3.138717674	2.846317112	3.165495974	3.251693417	3.072597153	2.711144574	2.882690992	2.808051444	2.955275392	3.000249934	3.147621118	2.743434639	2.785169026	2.732790325	2.956739676	2.901160374	2.85063227	2.856203169	2.888499164	2.96098764	3.126092468	3.035531022	3.043911062	3.000831071	3.156875663	2.910532208	2.90321935	2.981365289	2.852183312	3.047189669	2.831841634	2.762485013
LINC02873	4.018015398	3.930523078	4.07598696	3.676538167	3.515532931	3.639041101	3.735321543	3.795040628	3.867708146	3.985798414	4.15813042	4.153128546	4.365780767	3.734805833	3.384720679	3.716311547	3.472014976	3.422007697	3.699442877	3.867708146	3.672005018	3.895637812	3.569390889	3.324960817	3.885457248	4.002646275	3.751249745	3.565935155	3.608144027	3.606945511	3.592754642	3.629648241	3.86850616	3.58235735	3.607191187	3.713943764	3.611244427	3.54352436	3.81276581	3.800219451	3.915612722	4.03865975	3.637219936	3.493899069	3.942202371	3.835267044	3.638734749	4.006185467	3.798456935
C12orf40	3.420132457	3.32805819	3.283542816	3.162283318	3.391245123	3.335528953	3.320646369	3.366311974	3.582537555	3.594434257	3.876189169	3.754843007	3.718997348	3.645373543	3.261549084	3.909255122	3.056980306	2.911394115	3.580358782	3.500065373	3.612906987	3.225690405	3.509363507	3.312145037	3.688973579	3.809846789	3.533507585	3.789427558	3.596072719	3.470257871	3.312545931	3.373749478	3.194615915	2.986539863	3.376442056	3.284048884	2.907436217	3.48675593	3.096949173	2.944122175	3.107533629	3.405487445	3.148437782	3.359086403	3.623953209	3.252232911	3.364932408	3.301869787	3.214282987
CFAP57	4.408159325	4.574276071	4.449798789	4.297039085	4.316387152	4.523036277	4.386376371	4.499801739	4.169870603	3.665779869	4.342804656	4.09587508	4.092235079	4.504387292	4.050927698	4.58963957	3.790598186	3.692686256	4.156023385	3.891183879	3.716154788	4.221677965	4.251853931	4.282243288	4.135095112	4.000238652	4.089294525	4.514654977	3.939772598	4.462078511	3.88169158	3.808043714	3.914576768	4.338000302	4.215745847	3.871893382	3.769047355	4.031296087	3.801750606	4.226473884	3.989007207	4.044356497	3.890467161	4.015019356	4.514678139	3.604108216	3.943804143	4.094982521	3.952016133
C5orf64	3.858776356	3.869698545	4.035194128	4.165226176	3.602981914	4.002516709	3.63927312	3.781772753	4.052166842	3.652351508	3.897270536	3.657577405	3.688929741	3.744449969	3.218973943	4.112753525	3.951079646	3.645022082	3.78257269	3.687347988	3.673278359	3.881162483	3.534680911	3.938535033	3.551442239	3.525371813	4.115206335	3.615205458	4.040069921	3.71543417	3.887347211	3.867327376	3.631160452	3.731164785	4.52068786	3.788990295	3.618587886	3.781760864	3.86891032	3.503446674	3.89266534	3.633293491	3.741833477	3.459372483	3.85211767	3.863149783	3.837323368	3.861737374	3.687587427
ADAMTS15	4.838332997	4.908319703	5.066603008	5.174433791	4.873583863	5.060941638	4.887156916	4.897769824	4.82127811	5.461954066	5.472039102	5.274315649	5.069058789	4.961034426	4.886568896	5.559902984	4.788753466	4.634038267	4.863647523	4.842584494	5.155632327	4.855910095	5.31176794	5.070445564	4.961166042	4.849565178	4.873363167	5.048019548	5.223746479	5.249464158	5.053967958	4.830664858	5.138259774	5.285385385	5.461949056	5.086222082	4.836724666	5.340774457	4.769304719	4.907880188	5.408426634	4.868522118	4.823810237	4.8519921	4.736767968	4.668375578	4.931858026	4.964614917	4.954007103
EDARADD	4.022315277	4.128906154	3.621646726	4.117194342	4.022679501	4.123663899	4.074754066	3.898395438	4.14839114	4.075178701	4.124300233	4.090679196	4.266433078	4.371408302	3.492645489	4.037883615	4.012875891	3.499009523	4.015756233	3.904692014	4.385875982	4.125007105	3.786983603	3.761349867	3.73525756	4.329790198	4.525745241	4.350298021	4.002566277	3.978758771	3.770514094	3.376432596	3.967812176	3.64108912	3.97265119	3.81321543	3.819396515	3.843054897	3.545667984	3.54922695	3.75476364	3.424109053	3.84173398	3.593051256	4.081545107	3.987703174	3.885996099	4.058049447	4.066118339
CYP4Z2P	3.343554458	3.282390382	3.105918448	3.148377316	3.103999183	3.22325813	3.211092756	3.303141746	3.030409608	3.129696697	3.111230316	3.448035157	3.415291788	3.189134093	3.220217161	3.3521677	3.22812237	3.174950802	3.170169873	2.952059014	3.20350185	2.99455874	3.249478802	3.000153204	3.1238537	3.180781258	3.193760367	3.374882437	2.926921358	3.062181613	3.15610068	2.896809423	2.988329225	3.071567112	3.065082896	3.361274747	2.975052744	3.19449944	3.091758757	3.020539137	3.219609771	3.022800739	3.357393208	3.039484479	3.205142553	3.244080594	3.174301092	3.268447262	3.029672025
C18orf15	4.796808405	4.802534502	4.564101761	4.525704864	4.425239416	4.521431934	4.839289269	4.47420742	4.603014461	4.960943676	5.021103292	5.261672494	4.930816924	5.377485433	4.530720546	4.854964791	4.044297191	4.484258987	4.431056435	4.426752831	5.041099376	4.716551857	4.413288822	4.536599219	4.733272637	4.739331561	4.72063649	4.826841312	4.302661535	4.584666492	4.531772967	4.867661434	4.696345061	4.775278139	4.504144396	4.961610776	4.505616435	4.622723048	4.673936682	4.321409214	4.742252736	4.679133466	4.478002336	4.3382591	4.954130321	4.466414155	4.567019777	4.594361354	4.587815685
MUC19	3.623045172	3.437754268	3.644390923	3.558081499	3.359316763	3.529629935	3.604157841	3.415693695	3.722494387	3.69352057	3.948812197	3.376921797	4.15665199	3.748994442	3.452815818	3.3521677	3.293478217	3.407646492	3.525356704	3.516281158	3.668772345	3.577233853	3.504322897	3.637253682	3.573965598	3.339292871	3.708231658	3.521297023	3.631051313	3.475803921	3.551294611	3.339493246	3.35139034	3.934120805	3.917641299	3.303599853	3.064999978	3.456494677	3.464502217	3.441384734	3.37408535	3.525267065	3.427461779	3.222325779	3.547516842	3.488897597	3.385131317	3.599219797	3.551286317
NDUFV1-DT	6.095535189	6.185021604	6.322333051	6.128924462	5.877845602	6.186015107	5.975816843	6.086020628	6.123895336	5.947365448	6.068982555	5.994849376	5.902651828	6.214541566	5.528234876	6.26370663	5.204935435	5.824144399	6.163441124	6.127538039	6.238823388	5.977179433	6.075606411	5.772200045	6.47550474	6.277257669	6.203068795	5.761018679	6.271693976	5.778964229	5.830858535	5.751232839	5.713680878	5.659847016	6.143233105	5.770108838	6.115701773	6.093588929	5.914773617	5.515221821	5.587638232	6.07808745	5.864322968	5.990612367	6.193056797	5.849111175	6.088315262	5.957956326	6.222632143
FER1L6-AS1	3.698537528	3.959544217	3.383030265	3.681136555	3.519096199	3.654006457	3.494377697	3.552029132	3.559703337	4.142300284	4.012629032	3.80346974	3.411221828	4.091472864	3.28601045	3.471981875	3.197567867	3.089899689	3.481688692	3.763064119	3.481382556	3.621986459	4.246910255	3.46205868	3.717798802	3.658123955	4.128536683	3.93348319	3.930174948	3.919586675	3.406530163	3.560874742	3.550715193	3.55352068	3.703937524	3.285249774	3.261844972	3.804521212	3.378653055	3.430850401	3.318871924	3.471764951	3.397155929	3.450441161	3.782925919	3.601936318	3.459215391	3.627907679	3.645223978
C1orf127	6.15926712	6.030157567	6.026230488	5.984794961	5.800656174	5.775117947	5.660854277	5.507274035	5.935663289	6.274940543	6.278282363	5.770350028	5.546693544	5.90453294	5.467942545	6.055229779	4.967035227	5.148758618	5.912299665	5.686419577	6.068516878	5.725229375	5.449095722	5.544277675	5.948567429	6.111801736	6.413405519	5.931246695	6.025827048	6.027615793	5.448074855	5.512844701	5.469019561	5.834380776	5.680247458	5.434997824	5.147139389	5.565474435	5.293139462	5.435176764	5.898964175	5.757169652	5.774709655	5.651402864	5.667444063	5.557204747	5.813257014	5.680192483	5.847610886
CCDC162P	3.421186573	3.327539892	3.364696045	3.229705037	3.084278323	3.22735308	3.320646369	3.364485228	3.438093327	3.075521906	3.266251919	3.121470317	3.095118546	3.256778351	3.487750968	3.259240241	3.031563489	2.955518368	3.243366581	3.428395816	3.530563338	2.998557384	3.204010801	3.264427717	3.119003091	3.257838224	3.405712019	3.815276549	3.51588461	3.296809067	3.20070263	3.29909584	3.167150678	3.25732656	3.369364237	3.051658663	2.837402581	3.146872375	3.090975488	3.257167952	3.264995028	3.254919445	3.304017962	3.741021394	3.200291944	3.218313281	3.177202119	3.25152767	3.182217491
AGBL1	3.931190958	3.849210818	3.865502939	3.698387697	3.587361041	3.883135125	3.546991776	3.578552822	3.997027377	3.708877741	3.765445105	3.616564241	3.576468589	3.536283468	3.701770182	3.732651193	3.906429353	3.610394167	3.743017095	3.975854085	3.644022752	3.504819382	3.891010768	4.094468937	3.697274511	3.703865334	3.671277814	3.512744265	4.0573923	3.72314295	3.828765423	4.018953546	3.460699288	3.838305908	3.358428722	3.527464229	3.223827797	3.47578089	3.687162915	3.499986894	3.653396191	3.887879153	3.533740794	3.503751963	4.036361312	3.648551965	3.545398869	3.830172844	3.74239149
LINC02880	2.973395454	3.224506658	3.126034494	3.399847386	3.260118019	3.187459124	3.437011807	3.670337182	3.094534092	3.099819392	3.38614743	3.565963263	3.198915067	3.531436066	2.856149018	3.477905249	3.169524182	3.255623965	3.118287304	3.224282471	3.119042814	3.54179893	3.203705474	3.164697918	3.44718627	3.162829394	2.854167515	3.402429831	3.249456174	3.398457169	3.097320618	3.150999645	2.934988353	3.090035941	3.254874074	3.016039898	2.953066583	3.086430168	3.188970832	3.157457854	3.057350417	3.289436529	3.016162267	3.068569227	3.205341094	3.357457273	3.124373982	3.286906503	3.006203457
TERB1	4.295273971	3.888729637	3.621073774	3.599720896	3.93655112	3.854222661	3.897817992	3.661128624	3.75408781	4.107889669	4.276803029	4.15162331	4.269297116	4.202473169	3.896864036	4.006909498	3.296330276	4.104155574	3.938068665	3.730138371	4.088977373	4.024538745	3.929402381	3.845537486	3.992950526	3.969267762	4.068819141	4.226080478	4.234892189	3.591197854	3.834623039	3.808768938	3.61481195	3.725393781	3.785529206	3.333909273	3.591431333	3.579196262	3.421547816	3.584081354	3.509103807	4.013729457	3.607267621	3.722242401	3.818414391	3.896873506	3.938972138	4.016422149	3.867324205
MYO1H	4.12036073	3.398650602	3.609480216	3.432677967	3.716931139	3.728248452	3.40593537	3.506537157	3.68122832	3.369262197	3.367472576	3.362033696	3.639780115	3.58719546	3.787457372	3.475021061	3.353354696	3.659000916	3.488265428	3.577341041	3.896519546	3.710377884	3.478342787	3.56842124	3.300004076	3.500104498	3.712356224	3.776463899	3.745818125	3.424198371	3.485998924	3.339324728	3.147665631	3.398456532	3.489860465	3.425618509	3.395021816	3.423376295	3.464056597	3.482710336	3.459643975	3.64766565	3.149198944	3.289241095	3.868267242	3.584781333	3.488358232	3.618178119	3.662726341
ASB14	4.369702485	4.353473854	4.453934137	4.076816495	4.181881094	4.085041696	4.007615756	4.178125156	4.262830737	4.353635741	4.257781828	4.680508206	4.067099737	4.713996604	4.077968185	4.71512211	4.007164921	4.353070671	4.482669588	4.473775961	4.554733287	4.39770888	4.291753146	3.870585955	4.377424551	4.409784472	4.630557704	4.489865068	4.417233004	4.155050536	4.137683894	3.873289823	3.857424297	3.965246087	4.547573036	3.893912241	3.794552579	4.396636764	4.355722267	3.957700245	4.387873668	4.318927729	4.088078269	4.264996957	4.181006864	4.23420975	4.096519307	4.318462327	4.364683073
RPTN	3.254578518	3.113648259	3.454009471	3.155186521	3.170650807	2.974259206	3.144886672	3.28092218	3.27581986	3.202585614	3.175663979	3.077869153	3.243092184	3.368807185	3.47961087	3.335843133	3.117705393	3.073083768	3.381323518	3.166371731	3.101600346	3.167301679	3.417787327	3.21056079	3.371612449	3.256741024	3.490753379	3.14204216	3.091624588	3.320929419	3.098666441	3.043238023	3.461921692	3.135030571	3.23339142	3.021283962	3.036745706	3.401886964	3.380958595	3.1278488	3.339635586	3.348754076	3.282250824	3.098074827	3.140388159	3.222322467	3.100689015	3.070038802	3.244785186
LINC00269	5.386181964	5.737923323	5.409191298	5.611514212	5.454471971	5.483917184	5.575134418	5.512495629	5.540427816	5.472120648	5.637155993	5.810852539	5.28578355	5.746313033	5.418396461	5.723345098	5.115034788	5.41933439	5.406798484	5.683711355	5.414055765	5.837715126	5.71618885	5.80085745	5.815832547	5.534624149	5.424941954	5.345708397	5.548800812	5.53949404	5.212318122	5.322005908	5.259964939	5.459968373	5.648540997	5.311715628	5.498417899	5.819532381	5.505168406	5.47010008	5.307288251	5.663112231	5.62363905	5.394385785	5.385733748	5.448396103	5.488910008	5.279877758	5.625453163
STPG4	3.891472081	4.062220416	3.578240607	3.668466818	3.766618233	3.727310181	3.806482353	3.670337182	3.901987939	4.079487037	4.31604912	4.047309932	4.534840968	3.681927812	3.883026334	4.214617754	3.747581277	3.936678466	3.714376849	3.810474461	3.904092798	3.921312977	3.521232895	3.491264672	4.266589587	3.720129378	4.415107142	3.822632823	3.723948459	3.913822866	3.707820545	3.617215393	3.790763198	3.719229919	3.727952514	3.840792414	3.498128482	3.958054266	3.591665039	4.046602035	4.064276641	4.314524475	4.059417996	3.796477746	3.797659375	4.196295961	3.940103777	4.076198318	4.0538273
FLJ40288	6.536477062	6.603343183	6.393224641	6.577712693	6.369331225	6.654381109	6.4073521	6.36756573	6.432506712	6.597656211	6.6085285	6.698965412	5.900969652	6.24809205	6.525314495	6.297664921	5.955213648	5.94751799	6.493531157	6.197819892	6.168636185	6.601806793	6.570514696	5.848863041	6.474875198	6.46637705	6.729544289	6.425432665	6.545728081	6.635482324	6.203187062	6.329840533	6.094742534	6.480137229	6.405651261	6.140178779	5.879828598	6.128441336	6.138082241	6.056637487	6.13815452	6.064878544	5.678712092	6.29003988	6.839148533	6.371075701	6.081779981	6.390184259	6.29003988
CES5A	4.43782738	4.398709941	4.414000116	4.566411926	4.471417273	4.463293996	4.924240438	5.425382568	4.837717668	5.612968756	4.926111712	5.533443908	5.201813205	4.45955894	3.109873831	4.576841683	3.646892945	3.813728968	5.755538313	4.337724384	3.934501532	4.782413001	3.875918487	3.60781968	4.06188341	4.086937001	3.703123711	4.555374119	3.300424537	3.759904799	3.476343535	4.153463939	3.782326977	3.743788992	4.207642672	3.878811732	4.322491178	3.582931777	4.17074664	3.755291715	4.174985952	4.996743022	4.233270821	3.969928161	4.817527099	4.148439238	4.056832644	4.087231288	4.398095951
CFAP47	4.371898952	4.233253508	4.363116482	4.224592175	4.156168842	4.237006707	4.305548331	3.93385665	4.302893245	4.813229363	4.79970093	5.044404062	4.698159021	4.873562036	3.68699931	3.933407646	4.033376467	4.033198959	4.448260795	4.114356536	4.454839791	4.243226457	4.15927525	3.710811211	3.93943767	4.258162876	3.932524885	4.119499846	3.913820917	4.263002001	3.906302558	4.59970493	4.00201667	4.135138826	4.164514596	4.115994134	4.132333901	4.029880299	4.038184826	3.892583331	4.018782684	4.118488358	4.356347735	4.302397721	4.276743327	4.380638487	4.161040625	4.545937118	4.420218789
DCAF8L2	3.631029239	3.487189868	3.419256714	3.28660306	3.315305539	3.654499193	3.463561301	3.164427267	3.551852326	3.369928581	3.235011854	3.2704235	3.233480419	3.16919964	2.883052762	3.503691697	3.436877315	3.371930559	3.211283726	3.388430612	3.445735079	3.592172551	3.226702098	2.943223453	3.506795614	4.057885449	3.35904812	3.489514059	2.936728604	3.129026483	3.364104713	3.383455501	3.324738186	3.4536327	3.43657784	3.225414139	3.344984342	3.05526814	3.478008966	3.494907871	3.238225857	3.295271172	3.334374303	3.268818193	3.608728026	3.419020597	3.274803334	3.334442901	3.466757881
SLC35G3	3.253574358	3.267738868	3.22683013	3.181413121	2.875705719	3.132452393	3.006092958	3.175267091	3.12555207	3.174759184	3.249348284	3.303255053	3.169380952	3.316281173	3.259239709	3.145313999	3.187909963	3.710539634	2.911940117	3.325866483	3.016388436	3.278503241	3.305889324	2.91628699	3.246414173	3.13673912	3.129745833	3.158037683	3.288875089	3.108636181	3.087554429	2.958658439	3.019940441	3.170351138	2.845143746	3.026373034	3.030326466	3.156106539	3.251615991	3.280580942	3.210393212	2.987757093	3.114939185	3.044896701	3.121335532	3.008411477	3.276805156	3.599497662	3.183915357
LINC01931	3.534399637	3.548539926	3.619989265	3.685652934	3.420982093	3.360810801	3.519625649	3.362223145	3.603113847	3.401219266	3.491840044	3.493336194	3.417194482	3.189134093	3.343368886	3.527134584	3.305423932	3.531995876	3.555457761	3.698542616	3.675411546	3.512141545	4.17513883	3.29925213	4.454272493	3.388844944	3.620319911	3.935913487	3.869194533	3.487045666	3.379335058	3.420695405	3.520621368	3.524643308	3.591628654	3.48085582	3.38622934	3.164661893	3.483339939	3.160921075	3.612760715	3.514618013	3.44323453	3.481569092	3.61856412	3.579759255	3.45586133	3.727402229	3.21176305
LOC100288966	2.75179534	2.681600211	2.780150112	2.752681812	2.790977748	2.719243544	2.678513632	2.707903119	2.663430579	2.849643831	2.842032948	2.776954821	2.909499465	2.812833075	3.128760288	2.924056101	2.523350801	3.550815634	2.860847395	2.970443669	2.819973091	3.068860944	3.104729089	2.876595343	2.78804827	2.832193992	2.900026973	2.777402314	2.761744135	2.60047777	2.743592547	2.61214835	2.959923979	3.008288522	2.747451421	2.754752034	2.843191105	2.925375367	2.83292463	3.005086972	3.10381913	2.588655406	2.9093939	3.048379792	2.778669468	2.764775467	2.656956915	2.766245718	2.658266882
KIRREL3-AS3	4.204622447	4.208779201	4.105689392	3.998569191	3.692170075	4.091682864	3.977182637	3.631396272	4.04785637	4.081223723	4.212670095	3.840706337	3.9186142	3.886267474	3.59935861	3.920608792	3.232397026	3.662781161	4.046870114	3.373476165	3.881771011	4.326909189	4.205848787	4.047286117	3.99032764	4.13957717	4.016885334	4.428969943	3.912810512	3.93160651	3.98491428	3.945408352	3.843701022	3.881423444	4.282945485	3.695346398	3.430219914	3.692647944	4.289553923	3.337596383	3.661153662	3.928358543	3.881220805	3.81530511	4.294471342	3.567242643	4.157011936	4.050061267	3.959377293
TMEM145	4.683074332	4.58104132	4.698306711	4.861636276	4.354708842	4.36895995	4.573026522	4.33072016	4.904560412	4.829020207	5.595718397	5.117348343	4.911893571	5.184086984	4.36817778	4.888190895	3.91666542	4.216725776	4.761595816	5.963786831	4.718041812	4.892530575	5.025322925	4.868588008	4.871459558	4.480202015	4.893966238	4.630174878	4.676060828	4.550778826	3.794586785	4.472680498	4.06068487	4.100365458	5.243778672	4.342980283	5.039776019	4.538330328	4.657420717	4.387426121	4.275168493	4.569966248	5.027694604	4.478405666	4.476755825	4.567185815	4.69182817	4.605582052	4.608501743
C15orf32	3.160410833	3.36969361	3.279180604	3.101580918	3.24785161	3.251197028	2.977182335	2.89940001	3.311805346	3.292769232	3.553092293	3.095093365	3.171306532	3.264454767	2.709529173	3.224334334	3.057366019	2.739095039	3.13388191	3.065216003	3.190419951	2.941421292	2.966216837	3.073204906	2.939208224	3.231564533	3.228189783	3.389910458	3.00016941	3.269450965	2.855241201	2.94747284	3.238591205	3.136628343	2.734923243	3.043496545	3.011087726	3.220938163	3.013471565	3.180716191	3.329779125	3.165027451	3.075528549	2.931704448	3.375846435	2.907580439	3.095335989	2.900212577	3.152711844
TSGA10IP	5.691853007	5.537862259	5.392174571	5.364321056	5.091956326	5.058737632	5.297767783	5.118584062	5.744305894	5.25004078	5.4455674	4.76285941	5.210879821	4.750628842	5.298895506	5.092479338	4.809286503	4.894991061	5.026438621	4.802253457	5.314979814	5.549040414	5.254636592	5.019620151	5.457360088	5.433651034	5.433602346	5.316810507	5.228322743	5.12238989	4.964813977	5.002973166	4.89803338	5.091395863	5.284261861	5.033713863	4.733970027	5.173117085	5.215956827	5.218780301	5.656869488	5.277271754	5.578033301	5.226579965	5.469711847	5.152006276	5.226008267	5.543812627	5.073734361
LINC00477	3.010465037	2.84929342	3.005713346	3.159105271	2.869543403	2.835934582	2.894607643	3.022633567	3.009239789	3.332882858	2.934038159	3.038992602	3.35298835	3.343277243	2.846737491	3.030734509	3.166862076	3.273981708	2.847694854	2.749075739	3.162692884	3.269472484	3.273378772	2.824144299	2.864129629	2.942949111	3.127274876	3.07439992	3.07016084	3.002968955	2.896534365	3.029705236	2.918543023	2.909499465	3.265022037	2.912017532	2.952187887	2.974585856	3.283899769	2.707844055	3.125621896	3.10756466	3.055920713	3.108284816	3.156781261	3.103532578	2.899917299	3.011733662	3.157613588
CCDC140	4.011919449	3.962219212	3.996774305	3.827698075	3.688741942	3.738721752	3.737041063	3.764278617	3.735985173	4.176516404	3.893213467	3.997193027	4.80882971	4.175742069	4.084494542	4.143114999	3.658061927	3.838836579	3.842717414	4.165313421	3.80163259	3.618740365	3.886322549	3.972276687	3.933406196	4.144619534	4.058952749	4.037683421	4.069304457	3.650288266	3.784929099	3.888409344	3.695726071	3.734392308	4.080273442	3.729845332	3.776440976	4.060818564	3.687242336	3.693517381	3.617345404	3.855792193	3.917031198	3.686146026	3.66076429	3.705414752	4.059767446	3.911355677	3.601393997
C17orf78	3.768917771	3.777275633	3.468880783	3.343706371	3.470350422	3.408182314	3.483747932	3.312079812	3.508138926	3.571428977	3.486758295	3.421775803	3.56286782	3.597489419	4.093895918	3.712442569	3.096730374	3.466623783	3.622669554	3.602957753	3.753485064	3.288928806	3.595904148	4.029784525	3.668973713	3.588192756	3.728143217	3.648307796	3.727744626	3.692161576	3.476343535	3.586156805	3.238092549	3.419009952	3.543662858	3.625062391	3.095546382	3.404454911	3.960283955	3.141032775	3.431822278	3.587619303	3.488158843	3.288331409	3.666986176	3.470708658	3.592351157	3.569531505	3.539644617
TEKT5	5.123569436	5.308418133	5.108912637	5.236904659	4.947998889	5.031002281	4.870283429	5.075334624	5.279812232	5.055090805	5.382064099	5.109707172	4.850866736	4.862201158	4.871665628	5.037829137	4.719904943	5.005881788	4.635762611	4.64511718	4.624840606	5.044704712	5.378029763	5.266744341	4.963429983	4.805464094	5.150855132	4.642901242	5.035419484	5.158926207	4.966256536	4.99924971	5.046553348	4.995797878	4.778712676	4.853860629	4.469774312	5.181899734	4.981449172	5.087848725	5.334620491	5.48426186	5.047713857	5.225094491	5.080496457	4.803994315	4.863657005	4.740845176	5.082490234
KSR2	4.315404751	4.116589614	4.159204808	4.180877802	4.097850938	4.258194927	4.045794426	3.857727174	4.143393406	4.536107747	4.641079369	4.29093045	4.33135153	4.548766568	3.96119843	4.358586147	3.81757291	4.135150897	3.992246444	3.738680701	3.820535295	3.923520067	4.335915648	3.843572187	4.024618443	3.864584505	4.254353632	3.606448931	3.97237777	4.01847947	4.084133735	3.975643487	4.010079532	3.991792709	4.448529608	3.639972435	3.746922781	4.16766909	4.333929695	4.023831901	3.929323478	4.040130133	4.465159177	3.99791488	4.264189609	4.346929999	4.254168867	4.248289645	4.024649178
TDH	4.438895521	4.51115282	4.227583208	4.420459177	4.403418377	4.584076679	4.562070742	4.431107249	4.542501848	4.576120239	4.642701239	4.395207766	4.189368981	4.874599651	4.006715387	4.043381341	3.737853681	3.922959325	4.122109764	4.246253425	4.320402682	4.575138195	3.92889003	3.798808066	4.552646329	4.251387395	4.112497447	4.392253895	4.316091088	3.72508289	4.038388568	3.938293394	3.887689118	4.128159503	4.174873559	3.91925451	3.956853741	4.104620181	4.168127088	3.974293964	4.541648487	4.110501539	4.464939025	4.224630414	4.128170656	4.412567427	4.423949621	4.251084369	4.330827587
LINC00615	3.562185825	3.501397436	3.117210702	3.288580074	3.451857345	3.428258019	3.400254562	3.268909714	3.541698775	3.554997016	3.501499789	3.380166271	3.144512405	3.299548149	3.203188831	3.426469339	3.249657665	3.178548363	3.347146413	3.494154049	3.317575037	3.531908544	3.429222475	3.400459205	3.557581337	3.369174383	3.273557118	3.782514979	3.414198953	3.628290431	3.522184793	3.369942634	3.321189418	3.466269979	3.722617701	3.585938489	3.22962733	3.412135672	3.493145143	3.431789806	3.396460737	3.341308414	3.3724415	3.216386926	3.587705305	3.361198494	3.449367325	3.307910086	3.482366024
SERPINA9	6.324360375	5.779032516	6.096577798	6.010763771	5.827819766	6.062421743	5.826478353	5.904317309	6.142582544	6.313147235	6.693115898	6.330190416	6.455984013	6.338631909	5.572492789	5.819091115	5.355683048	5.328781822	5.858158657	5.984311455	5.923984764	5.779056902	5.648820897	5.505691323	6.379357377	5.885218319	5.799418747	6.226172938	6.301252361	5.919876786	6.067628905	5.556445023	5.833185	5.767035655	5.833588152	5.854319245	5.452904246	5.622740267	5.930152035	5.568993061	5.488441957	5.82720557	5.867966087	5.961828575	5.926395365	5.970290214	5.819316265	5.918941009	5.492698066
MRGPRX4	3.931269799	3.996200128	3.842380483	3.899260191	3.825835662	3.845765982	3.837732246	3.658853826	4.090761296	4.056226853	4.020734081	4.001450306	3.92456904	3.969020509	3.300463167	3.66771066	3.437278245	3.33029776	3.406526475	3.468809055	3.489198902	3.791181738	3.622386032	3.767894121	3.707538317	3.763863626	3.885134598	4.729140054	3.542050907	3.854757029	3.838499745	3.454569646	3.522916867	3.489290409	3.857770079	3.659377106	3.158263186	3.551641493	4.114092701	3.419539388	3.693902421	3.805730226	3.883665554	3.510761987	3.868478804	3.750964523	3.962131081	3.534611091	3.772853435
A2ML1	3.91940519	4.038139309	3.974015884	3.637243867	3.860902015	3.628734114	3.85048974	3.711173904	3.61931973	4.488666284	3.732055855	4.151518914	3.705309024	4.191585019	3.638796212	3.635463726	4.253599917	3.82737783	4.065964539	4.015766411	3.917878982	3.643687983	3.922773255	3.94567438	4.028999738	4.082381944	4.297347508	4.258727935	3.896254762	4.118915767	4.206532814	3.569381706	3.90036089	3.712675089	3.491942333	3.676484821	3.63332086	3.643648637	3.873522042	3.592587882	3.824004876	3.45647813	3.470717612	3.893630655	3.931229275	3.767226394	4.014546342	4.139440466	3.781228082
CPO	3.587415094	3.646202451	3.645651706	3.640502388	3.749153574	3.528752678	3.354870057	3.764178433	3.741938799	4.845599876	4.223884432	4.18239063	3.716345844	3.859150827	3.256675634	4.237440161	3.927519226	3.177944492	4.030335234	3.78083561	3.736530827	3.323851064	3.692834785	3.761593951	3.582631809	3.799158726	3.777089593	3.428423701	3.449863033	3.84503366	3.581268423	3.227272526	3.51884301	3.764582657	3.551591559	3.590934618	3.603275603	3.714970592	3.880399345	3.809989949	3.554434731	3.903812719	3.759857914	3.42916137	3.710934531	3.4566429	3.454771927	3.600931159	3.430440881
GPR6	5.601546695	5.444507553	5.466467007	5.692264483	5.581105874	5.587882849	5.436174272	5.381221091	5.692401903	5.826135691	5.653635488	5.740673466	5.388163043	5.785748784	5.436111005	5.272554939	4.917029436	5.271449346	5.19201947	5.133560717	5.179953688	5.414524217	5.671360279	5.310686868	5.702698794	5.329715073	5.765672478	5.832959827	6.032984749	5.280962213	5.028471892	5.434792073	4.9621115	5.176031267	5.094281734	5.487699599	4.874728486	4.837095823	5.111321131	4.769795507	5.230130427	5.06541023	5.082755946	5.292684116	5.179461758	5.476754651	5.74875436	5.408818339	5.45521762
GJD3	6.151272497	5.878031615	5.87734772	5.905222509	5.785733728	5.93360189	5.766855358	5.547705663	5.911268585	6.319083009	6.125988385	6.398689525	5.76964632	6.082999526	5.303137198	5.862875301	5.20426395	5.162180603	5.574203826	5.580279184	5.278792762	5.694144684	5.610424727	5.749431124	5.620132362	5.785763288	6.081319548	5.982877029	5.713149123	5.593871104	5.370753174	5.63247977	5.593967343	5.753377501	5.908240829	5.522734585	5.061147584	5.346432856	5.740337421	5.372332115	5.536372586	5.58715232	5.460855202	5.400630297	5.567319318	5.278062711	5.72491247	5.451403848	5.672927923
HOXC12	4.353163907	3.997060022	4.085925783	3.849864951	3.924949249	3.870415754	3.903587992	4.079662527	4.461678501	4.216271815	4.73025343	4.291010296	4.526644772	4.220794021	3.9725205	4.235802871	3.764047444	3.938464332	4.617635862	3.754639025	4.068767928	3.740320506	4.353086072	4.179521818	4.351433011	4.363039493	4.281013474	4.266285713	4.047143707	4.062671982	3.706371407	3.625528938	3.878491691	3.889127609	3.96503655	3.639972435	3.784995809	4.028612065	3.886258082	3.469559291	4.453697017	4.110541089	3.900017582	3.602252076	4.129903951	3.55250767	4.019729939	3.877490078	3.953253578
FERD3L	4.248192687	4.407014445	4.112259876	4.228178559	4.27626382	4.32160396	4.245088304	4.210544876	4.188510675	4.911743117	4.846280883	4.660779166	4.767845989	4.625011593	4.691418148	4.177349265	3.952671083	4.354691142	4.210576958	4.313096532	4.170695651	4.160385943	4.010362968	4.309865673	4.303496335	4.16913519	4.226112256	4.301677453	4.734744686	4.121867144	4.244936019	4.066088367	4.243490545	4.182993857	4.179543365	4.084712442	3.942525502	3.811541531	3.700956618	4.052978996	4.312038033	3.948044714	3.864254419	3.914741392	4.503086071	4.103284215	4.183206202	4.140948349	4.242482689
LINC00314	2.844753806	2.797450368	2.855191629	2.844231279	2.710325053	2.692567019	2.677149505	2.639489181	2.737394258	3.28466969	3.396745842	2.855945142	3.355194422	3.216108192	2.859021279	2.788338732	2.834743968	2.946478207	2.841518898	2.732737846	2.635827148	2.882838319	2.740407808	2.953675375	2.7046063	2.987053839	2.875562772	3.071442809	3.246175148	2.869831528	2.852995757	3.008284878	2.795828508	2.772655868	2.841902491	2.884028407	2.778138818	2.833963858	2.707335375	2.86106224	2.928682227	2.699773699	2.798743866	2.732110279	2.901553418	2.729825895	2.757212569	2.80808659	2.697304978
NLRP14	4.425625514	4.453154171	4.484821364	4.51111306	4.383479417	4.435077758	4.168689001	4.27514898	4.407284483	4.916424748	4.370811817	4.790180937	4.585584125	4.562995605	3.86259518	4.462956917	3.854202891	4.376131574	4.290406182	4.191449514	4.286593846	5.107746906	4.318465599	4.135407689	4.182906148	4.322355518	4.819254846	3.387531766	4.614783142	4.396289924	4.155494115	4.194480172	3.81299083	4.38188439	4.479398064	4.330794056	4.189901151	4.032586995	4.39101878	4.404519973	4.432223058	4.206699442	4.499616114	4.320511163	4.440501555	4.407669661	4.602180184	4.455487461	4.06105778
DGKB	3.013774505	3.050650409	3.133885583	3.07011686	3.020270129	3.039824471	2.919824343	2.92366412	3.026269522	3.010851377	3.351983116	3.042996246	3.204281214	3.014499075	3.100752019	3.25821902	2.746616577	3.074198272	3.222889481	3.118644159	3.043872611	3.150361768	3.119836353	3.304604706	3.228271985	2.881296421	3.18946427	3.514875239	3.251093863	3.227687935	3.078881338	3.006556263	2.846780243	3.145703389	2.967036919	2.95146502	2.999869152	2.695184451	2.923267681	2.965028867	2.723185302	3.03900606	2.938760134	3.086660951	3.37988906	2.945046906	2.996819416	3.151220207	2.906177643
NLRP13	4.812972193	5.308906936	5.040704667	5.232486259	5.15424512	5.100610852	5.322241779	4.846715474	5.242554005	5.780224576	5.331407999	5.756838934	4.636434033	4.790912772	4.887164699	5.368201788	4.621352442	4.718913953	5.041369994	5.046184491	5.395887014	4.935211814	5.119907039	5.082628732	5.139631613	5.375394804	5.249131119	5.099299622	4.992900398	5.105153828	4.756983748	5.29608153	4.835309198	5.163912023	5.594449874	4.867483941	4.202354443	4.530039093	5.022130996	4.955259851	5.000094007	5.003258686	5.007317752	4.997422773	5.266061435	5.076190248	5.044785496	4.622610528	4.767637309
NLRP8	4.406531967	4.582533357	4.31746909	4.25379327	4.332636665	4.537844991	4.450167862	4.072423448	4.50497112	4.563662907	4.33993526	4.35903593	4.265465925	4.553791308	4.143630969	4.161978001	3.634271177	3.71212983	4.04629216	4.222588509	4.237586496	4.354303162	4.298532867	3.952361885	4.302198129	4.538950229	4.243334165	4.436029785	4.15320133	4.068177263	4.182888875	4.153548715	3.865609941	4.336602716	4.059444027	3.994271846	4.049023988	3.94901932	4.213834484	3.987747299	4.057279476	4.245491435	4.269990115	4.000628366	4.194779123	4.164130159	4.408380064	4.24138809	4.18579347
NLRP9	3.975307422	4.045282694	3.877757621	3.937751442	3.758190136	3.827796333	3.694951926	3.833261164	4.157508749	4.18905878	3.962665953	3.959385761	3.87997321	3.945908207	3.621176499	3.909921465	3.186605898	3.743238182	3.717395977	4.203424827	3.897884104	3.56330149	3.90215194	3.382980791	3.726501833	4.077693843	4.096139902	3.692927545	3.930054622	3.725185761	3.634203315	3.846986098	3.689959328	3.76819086	4.004686585	3.766005164	3.771816144	3.940746326	3.590414634	3.914549198	3.56701075	3.927248649	3.905583355	3.921449553	3.645728333	3.83806046	4.050521435	4.071072308	3.993459159
TAS1R2	3.893087467	3.835597601	3.963692874	3.806863176	3.815810957	3.905763097	3.98527279	3.710072934	3.956445733	4.046620692	3.88482838	4.323593405	3.950787474	4.274948844	3.656952651	4.062803482	3.936563479	3.61963553	3.575278078	3.769490503	4.046024176	3.722878108	4.037265098	3.823159975	3.659531407	3.846369004	3.680918815	3.668107906	4.157701308	3.503518563	3.647988921	3.723742623	4.010233151	3.853229469	4.083739395	3.399271083	3.591712076	3.92394253	3.617518705	3.431140905	3.410647413	3.965192394	3.663558581	3.572072619	3.810814307	3.928563797	3.51594242	3.853111341	3.870100906
ZNF341	5.182088189	5.4047154	5.531517444	5.82042699	5.422570529	5.653508782	5.530506046	5.351755401	5.45439394	5.60549379	5.411993424	5.802885154	5.273117662	5.36494196	5.161438181	5.147504831	5.228066324	5.158857833	5.128614638	5.199648507	5.010875825	5.300321934	5.653077682	4.816794942	5.10399742	5.376486279	5.237811393	5.214726832	5.006593738	4.855970085	5.18116631	5.15446869	4.828986717	5.2107965	5.023871734	5.299747949	4.995363394	5.633454693	4.826894866	4.773808624	5.084876591	5.01623546	5.64895799	5.160823203	5.522657682	5.232461641	5.215194402	5.361596275	5.063159598
NLRP10	3.655618621	3.739733986	3.69442973	3.891594895	3.626562014	3.635149595	3.572321085	3.301980204	3.698164177	3.866668248	3.436396206	3.749968728	3.613562618	3.690151486	3.537774858	4.105599779	3.632241453	3.33003866	3.886647653	3.659922755	3.636525221	3.69678334	3.639581758	3.746980271	3.947425308	3.904814196	3.75303936	3.819135117	3.786648175	3.47967168	3.586866041	3.442325909	3.705906036	3.516083437	3.328507799	3.427939391	3.488336872	3.337282012	3.401684775	3.698272541	3.751351788	3.392529299	3.478294273	3.320901185	3.847771657	3.445899982	3.4453861	3.503321192	3.393930573
COX1	14.4022746	14.45975786	14.3842018	14.34132107	14.35372455	14.40720276	14.33663992	14.43027501	14.47352207	14.21272163	14.33315311	14.23211292	14.10312545	14.13768016	14.14425163	14.30556288	14.26240377	14.08381817	14.4187432	14.41872	14.2501946	14.34689603	14.32126527	14.38016472	14.05793601	14.32919551	14.34211667	14.5211054	14.26097795	14.45122249	14.44026195	14.40696131	14.24391332	14.34211667	14.35382407	14.0009612	14.23212945	14.43291241	14.42282204	14.04162613	14.57984344	14.59066019	14.49724773	14.09632636	14.41016338	13.84318914	14.41728983	14.57983045	14.64558909
KRT74	5.608602838	5.407668183	5.655768287	5.362314553	5.269734185	5.594314816	5.581232045	5.875390231	5.21663539	5.426237815	5.464208251	5.62119545	5.40153741	5.676226782	4.845409244	5.566392669	4.769619492	5.832669294	5.075186844	5.045728598	4.811042651	5.302140646	5.137993014	4.917560387	5.502351783	4.590163328	5.105495007	5.14721404	5.087961194	5.656664278	5.249676899	5.269745765	5.446918963	5.225910804	5.530355253	5.38998648	4.952986334	5.156215692	5.037732241	5.164863965	5.307689335	5.222543058	5.503031004	4.819621108	5.255864182	5.241668408	5.25595802	5.356578643	5.18790147
LMX1A	3.528107903	3.678193464	3.394475313	3.279524046	3.362066063	3.585356103	3.373476809	3.493653595	3.536618044	3.360287636	3.525243345	3.491191349	3.502745763	3.369138074	3.128305648	3.51399901	3.233000387	2.951539306	3.515432212	3.456221786	3.59579266	3.559561388	3.32745979	3.438579916	3.762192967	4.090088409	3.580081883	3.569282435	3.615782616	3.367879159	3.606169174	3.239998414	3.178841075	3.38776785	3.44747407	3.125409754	3.177326104	3.240619721	3.540935987	3.399236716	3.310928151	3.509241453	3.496792806	3.09282754	3.577993766	3.33527061	3.501676785	3.431898362	3.404373627
GPR101	4.534060643	4.69566615	4.73085648	4.528376988	4.296224555	4.587383036	4.454782625	4.355966567	4.381499373	4.329406876	4.571807951	5.094795166	4.076782621	4.554390782	4.819976607	4.772437987	3.928118119	3.80584	4.665656492	4.445022383	4.502798784	4.490464337	4.766169395	4.345313179	4.413257945	4.567655933	4.766611391	4.783906524	4.700269325	4.315650529	4.251745738	4.52036362	4.394611606	4.285520375	4.757706715	4.411947356	3.974821111	4.53419133	4.176756573	4.210909049	4.50370515	4.646917141	4.639067436	4.298257994	4.679926103	4.464204966	4.49507409	4.405845552	4.568386789
ILDR1	4.716433797	4.826559824	4.722652133	4.525386916	4.672597438	4.482120889	4.681705083	4.369143944	4.639897176	5.08736184	4.566947477	4.400418513	4.59600597	4.673863256	4.156702428	4.419496756	4.026591711	4.080295201	4.328433001	4.078716331	4.421887924	4.5861172	4.380042672	4.549088251	4.157767744	4.068927923	3.840670089	4.470906497	4.512011614	4.674064281	4.612788011	4.328051944	4.356841372	4.649574759	4.64546478	4.22781955	4.321593978	4.422402013	4.342102896	4.547300891	4.475632426	4.599857295	4.302989355	4.465664925	4.498604456	4.531752868	4.461505155	4.630137009	4.679953736
VN1R2	3.805199727	3.949658979	3.876295416	4.067362439	3.782949246	3.669913289	3.585394437	3.582495009	3.985034288	3.614511744	3.811687771	4.005360825	3.698099922	4.206831298	3.920400228	3.761539111	3.745622656	3.747635737	4.108678791	3.948705982	4.107181137	4.128155063	3.434376804	3.58328166	4.010698022	4.145712411	4.178734059	3.765856698	4.457254506	3.603736836	3.591440071	3.818185761	3.57426884	3.615560967	4.06936578	3.484732145	3.223588033	3.530803961	3.722925304	3.586600845	3.63335211	3.594099579	3.943289816	3.689196478	3.934619071	3.821550543	3.797111791	3.802272998	3.718064254
VN1R5	3.496420277	3.616084713	3.532881051	3.767760492	3.555663068	3.901426994	3.34108037	3.457180256	3.538571197	4.069683758	3.564518269	3.768634422	4.121869973	3.931327092	3.437363931	3.742780752	3.466207031	3.682667566	3.721463399	3.779976017	3.929717032	3.493989422	3.681229938	3.548269171	3.908254617	3.444954437	3.689081812	3.833968315	3.650081329	3.628290431	3.564637464	3.362682292	3.512990053	3.884955586	3.593518704	3.381035494	2.964363774	3.533643408	3.378653055	3.232561301	3.148040139	3.243646856	3.451061809	3.412884189	3.547281847	3.39729543	3.847467866	3.704038801	3.364264706
ND2	13.86317764	13.80839814	13.8120028	13.64061404	13.67052797	13.67381304	13.68292741	14.01272087	13.83472802	13.09887473	13.66531194	13.26738551	12.97743769	13.23271026	13.17410135	13.67962179	13.80724015	13.51385845	13.95995573	13.93977836	13.55343621	13.52722078	14.04299066	13.68922903	13.48352996	13.30214283	13.92282053	14.08463688	13.88422404	14.29132632	14.1070913	13.66737056	13.75946667	13.89766938	13.95433698	13.69055246	13.78928729	13.55243488	13.51176638	13.63593585	14.09109066	13.83791735	13.65232669	13.29338073	13.67065291	13.10717648	13.32817236	14.02151566	13.78878188
TAAR8	3.99373016	4.082699944	3.962294314	3.982351096	3.862440807	4.23452413	4.268972302	4.095615606	3.899238735	4.298043434	4.317703397	4.10688339	4.78494527	4.592609108	3.827899815	3.828297747	3.294413721	4.203670343	3.704884997	3.694807742	3.501378884	3.868144027	3.668354426	3.983125433	4.126496212	4.079523396	3.799901863	3.760876985	3.66871782	3.564788238	3.761093248	3.65021337	3.901283897	3.817181017	3.340634226	3.819872613	3.655250602	3.46717599	3.617751493	3.779105325	3.880974523	3.806038287	3.771893391	3.992708452	4.007732138	3.874162179	4.081042162	3.8047237	3.926509475
TAS2R39	3.665952969	3.731511476	3.619466381	3.531955726	3.490840062	3.796957199	3.9847776	3.535641605	3.478115744	3.502941318	3.670320254	3.724395926	3.447096244	3.779148645	3.421659332	3.867727793	3.204244927	3.220670856	3.787070685	3.522680711	3.681723915	3.630791117	3.406979458	3.735795143	3.896771403	3.679913671	3.849077453	3.816088549	3.722135577	3.466617547	3.363481623	3.541736714	3.325725422	3.78727761	3.580739538	3.455841099	3.21459503	3.252399348	3.52809733	3.357550439	3.663324358	3.516007973	3.836841792	3.457836918	3.839526892	3.68235942	3.277660421	3.93304418	4.011213972
TAS2R38	4.265873322	4.082396775	4.119300267	3.754364988	4.022971652	4.219002372	4.08926259	3.900144581	4.306621115	4.180347911	4.027691293	4.420413238	3.953481893	4.254550815	4.507504618	4.382264797	3.688045221	4.353243749	4.061902519	4.327794188	4.054980249	4.180720619	3.898289701	3.87719613	4.448557262	4.195595557	4.248844534	4.398299195	4.094562762	3.99882085	4.28662537	4.038643141	3.862870539	4.147070768	3.723229148	3.987967322	3.766903819	3.807248552	4.188495174	3.457764964	3.866067287	3.929297268	4.103056722	4.101663164	4.364599411	4.247142681	4.07881899	4.297843617	4.119404794
TAS2R40	3.185877048	3.272042344	3.087261454	3.1594751	3.086435405	3.127774472	2.908481289	3.219100995	3.120447827	3.303557954	3.195581338	3.285164259	3.134076358	3.094776467	3.42671939	2.988665138	2.984760995	3.09584436	3.067673419	2.910176579	3.135840466	3.200339189	3.450482576	3.455320451	3.214127831	3.261584437	3.002469101	2.987764063	3.020009601	3.044299601	3.161604739	3.165523211	3.043126008	3.027917774	3.400301705	3.242897426	3.169160711	3.030089131	3.149002049	3.1517425	3.10777927	3.236117556	3.102330049	3.11735648	3.11680449	2.91492771	3.074479551	2.916791021	3.179528555
TAS2R41	4.346421963	4.090074425	4.298343493	4.561201675	4.474233744	4.461634335	4.491834984	4.493298454	4.309322116	4.464102869	4.292533347	4.675632938	4.403868607	4.187103373	4.15624678	4.496717309	4.172812846	3.949890728	4.395055811	4.300433147	4.082999441	4.381674683	4.383413847	4.029264385	4.38805211	4.635029309	4.15239944	4.301638167	4.261900749	4.253749974	4.418464706	4.324843413	4.049236133	4.265665793	4.791607785	4.296600538	3.894181998	3.829683604	4.454640082	4.086896346	4.027635213	4.25172775	4.408746038	4.297892232	4.45418788	4.359142037	4.058722912	4.385292594	4.345739607
TMEM171	4.541887171	4.570797789	4.525083174	4.627876718	4.580855606	4.850541051	4.532024337	4.346242188	4.642196161	5.072541374	4.872874879	5.149204459	4.976388576	5.190190077	5.06557708	4.732835273	3.977382071	5.182381237	4.750477842	5.064678608	4.022620201	5.165009159	4.265645868	4.427461388	5.286474942	5.12265166	4.497266152	4.67418057	4.795916024	3.692760265	4.254542047	4.398423559	4.262613032	4.691341598	4.258492278	4.744576331	4.486957862	4.782218946	4.686912342	4.832872585	5.025290929	4.991144134	4.922937017	4.861677274	4.83554615	4.712354861	5.001682318	4.625973764	4.895017145
VN1R4	3.446046324	3.667023846	3.626742466	3.555600022	3.416876545	3.645388577	3.576273776	3.503052941	3.44302057	3.419268157	3.405155701	3.621376345	3.727828588	3.57952931	3.383966807	3.671565984	2.794274809	3.779495965	3.368851656	3.51463214	3.229269496	3.419243987	3.09019652	3.000731696	3.479847045	3.237851909	3.532496591	3.39204793	3.343670038	3.361716523	3.260939549	3.052439711	3.773871659	3.550483929	3.977382595	3.391712433	3.691580861	3.338271725	3.480336585	3.233628863	3.644827655	3.184062376	3.604300367	3.504063581	3.538009641	3.274415239	3.368345653	3.599076898	3.35235984
TAS2R50	3.401929496	3.253707402	3.479342921	3.262640676	3.366849873	3.236430161	3.422837874	3.188111456	3.265280746	3.329819525	3.308294353	3.438050374	3.951008108	3.468335418	3.941045062	3.090575489	2.806972465	3.30311497	3.542842583	2.954556286	3.414347297	3.085899875	3.063829523	3.252353182	3.254569084	2.992977235	3.237922654	3.622330403	3.300498798	3.074062294	3.052960198	3.097948427	3.086907648	3.033168824	3.033761556	2.933190705	3.184436359	3.185451488	3.195362942	3.101638455	3.551061568	3.214232973	3.267782198	2.813131175	3.296044938	3.199781113	3.158417812	3.245717417	3.358756648
PIANP	5.396215728	5.330546408	5.303925724	5.229603378	5.032429097	5.220506144	5.024663298	5.096657157	5.014641492	5.719448896	5.958898924	5.41371367	5.185649277	5.608012625	5.179313884	5.761427344	4.74773491	4.617410936	5.379207526	4.923510786	4.874401805	5.48115694	4.974281007	4.910166298	5.444339558	5.31989243	5.562226819	5.712081495	5.590869412	5.515140162	4.921614839	5.110666044	4.923162414	5.275609851	5.067406912	5.416992839	4.791034501	5.229273508	5.692930251	4.99522475	5.387664459	5.304730488	5.177018912	5.159702486	5.159052477	5.19154295	5.394985601	5.317765653	5.161424117
ATP6	14.64609009	14.63495974	14.67913237	14.58010509	14.55833593	14.56113611	14.52794757	14.6727063	14.6792705	14.31628267	14.25794916	14.25951715	14.24425834	14.22417276	14.2386715	14.57704184	14.53286273	14.33983409	14.64609009	14.64072735	14.35094385	14.42789317	14.64523281	14.43624216	14.35860288	14.41482666	14.45647498	14.57402922	14.36528345	14.76346046	14.68463063	14.61873451	14.49567585	14.59379891	14.60423784	14.56202798	14.49017228	14.4830083	14.57743514	14.56723572	14.58010509	14.72583297	14.47999316	14.40942536	14.64072735	14.32316197	14.38923834	14.69841581	14.64987294
COX2	14.43892402	14.40786827	14.35462006	14.32231118	14.34483762	14.37065682	14.22513432	14.42565323	14.41517015	14.30667948	14.4048388	14.30995749	14.29236263	14.30089501	14.17900405	14.2522713	14.40355209	14.4459915	14.32373891	14.37476948	14.0225454	14.27608704	14.42657147	14.33210663	13.99525626	14.1516937	14.37396271	14.39217345	14.32832287	14.44234696	14.44768702	14.1745787	14.29677692	14.33317547	14.26236037	14.25786913	14.39668095	14.34991643	14.26009826	14.27008293	14.46824911	14.40322615	14.39074941	14.21048988	14.31100951	13.88768597	14.28677774	14.43527193	14.38595484
IFNE	3.306675837	2.918653053	3.468309588	3.002462969	3.005512228	3.118159584	3.076811526	3.222810446	3.002886866	3.322976562	3.589129331	3.511224601	3.086002089	3.506196367	3.631052276	3.268784811	2.842606929	2.87284237	3.387233893	3.156811372	3.237373422	3.042106047	3.114426807	3.032450771	3.056686532	3.442482768	3.468748777	3.149243233	3.34724193	3.289594391	3.15610068	3.19396684	2.847429602	2.849600841	3.233092676	3.011490605	2.879884076	3.125520301	3.15524728	3.115161601	3.186693871	3.077740329	2.899343191	2.831006319	3.075016638	3.076296814	3.138115456	3.262297565	2.995630403
ND6	6.128293355	6.542751065	5.874939847	6.2543426	6.040539611	6.065735742	6.401851101	5.795276572	6.121058943	7.58709026	7.300070457	7.689936109	7.639018672	7.520916762	5.790447654	6.684822183	6.476538974	6.456510191	6.526089271	6.735928469	6.372188402	7.814432419	5.504386729	5.084509546	6.032563349	5.462923673	5.830444394	5.982022165	5.79992823	5.309734065	5.69141077	5.983443698	6.140122523	6.585269432	6.456863078	6.203499807	7.190890148	6.72547595	7.24620937	6.9028715	6.799931891	7.167495416	6.668821749	7.077841641	8.435813386	8.052831243	5.623882346	8.036270373	7.080651661
SREK1IP1	7.614436616	7.937528656	7.552087483	7.201961617	7.469816152	7.470706512	7.283436391	7.692005581	7.490888493	6.881673242	6.228786938	6.734707864	6.985528057	7.594239283	7.759232513	7.442007218	7.526536552	7.834088942	7.55741779	8.205216021	8.991287253	7.252069171	8.105199032	8.398298444	8.129945737	8.10133132	8.130089668	7.796758851	8.200253335	8.881273209	8.411971363	8.436713659	9.711085647	9.118426167	10.03115966	8.574492177	8.373538727	8.239150529	7.878600211	8.206872271	8.016332326	7.651549753	7.263815536	8.140721616	8.165118541	8.299671262	7.316565679	7.90577939	7.550670004
DIPK2B	5.455768852	5.359112129	5.043887791	5.178743825	5.27810685	5.201048438	5.383881737	4.857462898	5.089113655	5.20453989	5.213730874	5.306636905	5.391514381	5.608820339	4.922085107	4.862676334	4.418385581	4.326646099	5.131669085	4.962440164	4.810012824	4.754703422	4.907726034	4.397022731	5.03054695	5.309755681	5.064264477	5.193996742	5.102014464	5.038220457	4.919056462	4.960634478	4.910317458	5.250086589	5.388839458	4.938258256	4.309825178	4.817901472	4.590088726	3.878198142	4.582816542	4.922524658	4.673145599	4.909318925	5.267524838	5.195395878	4.925042291	5.075536549	5.058813686
FBXL19-AS1	5.2774069	5.034037706	5.127513326	4.910981921	5.075932945	4.855313929	4.787815864	4.955299733	4.978329902	5.471192544	5.522724442	5.432493359	5.133089189	5.210305739	4.511184043	5.396835706	4.364894125	4.640179161	4.855351362	4.850190953	4.876701618	4.777274293	4.487291727	4.710908336	4.813141107	4.906363746	5.399236898	4.455084773	5.149413771	4.403606738	4.379397874	4.659784283	4.746158039	4.929305113	5.154315488	5.132810635	4.543549513	5.080128196	4.806249676	4.442678364	4.650473239	4.67267669	4.578861359	4.659486991	4.924709981	4.566990332	4.864000409	4.865018522	4.704321988
PDZK1IP1	5.231995723	5.200430368	4.088818821	4.614500287	5.117024537	4.801475378	4.949987931	4.876375309	4.507335445	5.719448896	5.173441609	5.184929097	5.092611227	5.008304529	10.25158107	5.064911824	6.597569681	9.543527763	8.844551521	7.052444737	4.283551444	5.598531944	11.25939163	11.11761107	4.663223192	11.13125515	5.010918165	9.8591565	5.643309112	4.764472154	4.632677371	8.013156017	4.26440158	8.175303449	4.28426369	5.184103531	9.24494706	4.458457207	6.34832782	8.620736541	8.684759485	5.24920097	7.993573691	9.918671848	4.749199402	5.669201133	9.575515119	4.44709093	9.500425953
BCRP3	4.750334297	4.567592501	4.561307728	4.600635971	4.613601797	4.41071935	4.496991412	4.282578274	4.743082635	4.602078232	4.608590773	4.777354411	4.656403095	4.56917878	4.639984051	4.744491005	4.146550238	4.366496058	4.302339667	4.553173753	4.953270628	4.622888651	4.641463325	4.179618182	4.799050705	4.564762056	4.764878861	5.26397444	4.366942542	4.316539557	4.576267521	4.338462496	4.677940797	4.577929552	4.638751059	5.046422667	4.083319395	4.349529475	4.353125138	3.917638004	4.278038984	4.442053319	4.490825482	4.484711184	4.405468039	4.559802549	4.609654633	4.623624194	4.669573212
INSL3	5.476354112	5.58111857	5.373949113	5.500756042	5.5103238	5.680714593	5.587797154	5.406997767	5.648900553	5.698111973	5.622807148	5.633975684	5.462046032	5.59973368	4.920077398	5.07316594	4.845317295	4.765133865	5.481537711	5.104293896	5.274908016	5.565767193	4.998514678	5.223678084	5.574144345	5.485464719	5.262715984	5.366789762	5.341014978	5.055282552	4.659992255	4.786370338	4.777039158	4.986853618	4.846661937	4.764304074	4.771817373	5.292255707	5.297900439	4.814494746	5.476084203	5.451055763	5.372753038	5.119122995	5.291894541	5.362266243	5.667193289	5.375596965	5.512390169
SYCP3	3.144491413	2.819377221	3.005419328	2.896485035	2.884370985	3.001472295	2.958478861	3.027128048	3.084161853	3.129591188	3.383485576	3.181374767	2.900512369	3.094776467	3.212868581	3.053948874	2.682549043	3.347163132	3.990825144	3.654014954	3.181066466	3.562049177	3.426497399	3.284600857	2.960744184	3.180920671	3.09141148	3.25113263	3.357534894	2.942196984	3.488060508	2.986805417	3.215820663	3.235362712	3.323942469	3.153331397	3.577403176	3.458080851	3.130675816	4.784857445	3.564835196	3.331533596	3.527161702	3.235203443	3.470644248	3.215533025	3.007082921	3.48936687	3.640641883
TMIE	5.139306628	5.081391396	4.845190977	5.04374007	4.817300877	4.822163534	4.85856855	4.566577783	4.646621603	5.045301386	5.031009696	4.573517637	4.72829855	4.452408376	4.553817494	4.998485733	4.8844128	5.034547583	5.143473106	5.354337767	5.430674476	4.943568684	5.238506792	4.688630894	5.112345101	5.164119085	5.401251506	4.905523071	5.282844575	5.476902259	5.417581368	5.026093845	5.309729047	5.120076693	5.444952863	4.808191527	4.758793683	4.701080205	4.749419012	5.017292521	5.118889079	5.154002168	4.904967911	4.909545855	4.827835046	4.599962846	4.53279562	4.862397008	5.32222985
MUCL1	5.266323955	4.95378943	4.95177052	4.945527165	4.659150597	4.870632763	4.985370966	4.804995153	4.805270334	5.531531544	5.254495815	4.994605317	5.285823165	5.069547079	4.613343517	4.850319822	4.389649522	4.870255907	5.683934209	4.670030677	4.74861111	4.99425478	4.552051873	4.545390039	5.106756743	5.160299005	5.289083979	5.033708921	5.335932998	4.66957356	4.429913444	4.856122485	4.721098596	4.859451485	5.011900438	4.455226464	4.816275768	4.446111174	4.756330796	4.436621438	4.699657521	4.769133533	4.965544872	5.17764561	4.960506236	5.177866416	5.005002244	5.073290899	4.971613454
ABCA13	2.680689313	2.820122639	2.685297997	2.80004519	2.701755592	2.770557982	3.173470866	2.621951083	2.920943582	2.845552764	3.288360122	2.96690257	2.785529955	3.099546017	3.190704193	2.942328661	2.846925487	2.969827355	3.074645547	3.080211752	2.929740915	2.702881055	3.158976908	3.042883676	2.71500705	2.789818894	2.731886784	3.163285887	2.677818716	2.849114095	2.681227511	2.906272516	2.713364121	2.898879652	2.833099775	2.835270876	2.713863111	4.873997675	4.261353776	2.853389349	3.153044934	2.838057299	4.153972864	5.489085529	2.707392963	2.684163645	2.853436192	2.671361414	2.807481642
LINC00189	2.947413846	2.789517771	3.096485694	2.713240185	3.134460624	2.963095292	3.028488768	3.092198694	2.942566424	3.431968818	3.284257913	3.174204316	3.329465705	3.263412353	2.848666457	2.890650824	3.185751571	3.592577309	3.038849402	5.873170185	3.441775888	3.248424805	3.187888616	5.325464458	2.802366393	2.896936783	3.123935392	2.752781355	3.229719916	2.887539663	3.055080199	2.954681525	2.950347916	3.069711359	3.261902287	3.002927745	2.817265861	3.233687131	3.276227217	3.082397288	4.555837195	3.04776479	3.018126871	5.544752434	3.012775353	3.404715097	2.987689173	2.964178262	3.316180713
ZNF354B	5.23342361	5.279769242	4.916785524	4.408730239	4.368450591	4.38011372	4.604693946	4.932034388	5.0929867	4.013495552	4.778913048	4.69086246	4.443454713	5.067849367	4.463292359	4.6935583	5.066068236	4.789892262	5.14141353	4.840274525	4.674972993	4.823582298	5.848472598	5.2079811	5.227321817	5.46764096	4.913789348	4.879157117	5.204809883	4.978077531	5.446181768	4.859059004	5.521967148	4.490904986	5.247000108	4.143854273	5.880279355	5.033733926	5.062373683	4.326730708	5.451535281	5.04813484	4.717204287	4.678363198	4.737889822	4.414061883	4.859455115	4.886463967	4.60446602
FSIP1	3.567242643	3.236799481	3.106592916	3.178754595	3.083840902	3.170401175	3.291996037	2.965609008	3.328774319	3.40209938	3.354269163	3.342254315	3.916094081	3.349387353	3.475897736	3.185444496	3.233455246	3.401250423	3.438117749	5.6048684	3.151610832	3.20055553	3.206201605	3.916899533	3.386631233	3.30179618	3.254195009	3.531646444	3.306044719	3.447402841	3.105573149	3.203069911	3.386961326	3.08112827	3.46618963	3.042411295	3.525135227	3.165089361	3.339229286	3.235464084	3.233711903	3.290789069	3.169168452	3.791339765	3.185327284	3.76478641	3.1821222	3.063668977	3.023428628
GARIN3	4.834907371	4.7383577	4.507109352	4.33797739	4.578657002	4.493143833	4.506821532	4.315713702	4.741360888	4.938859872	4.903158347	4.606485809	4.941548642	4.70727862	4.184793672	4.652286018	4.02898505	4.367738997	4.454027511	4.851839174	4.523278782	4.511849406	4.407103022	4.541016433	4.483485991	4.689599516	4.979253253	5.20231047	4.487538593	4.371529426	4.296072688	4.36807309	4.301998677	4.450896123	4.235417914	4.394984579	4.149482962	4.376190669	4.622410643	4.092935081	4.756314309	4.420818205	4.481139241	4.528595641	4.583728271	4.82811435	4.474360104	4.488329665	4.476144921
CABCOCO1	2.91021899	2.788783308	2.671440193	2.746045771	2.786666029	2.862578249	2.819024651	2.716164241	2.732673536	2.587626604	3.085500926	2.859387239	3.26364428	2.914678494	2.867700929	2.973906551	3.040342424	3.704595176	3.008777748	2.884343379	3.462344698	2.936177289	2.974182536	2.632481314	2.913903897	2.981727835	2.994439831	3.294525406	3.324548351	3.127704917	2.645975869	2.900014329	2.820510978	2.889715537	3.10322096	2.740530217	2.823143441	2.961714332	3.061269393	2.695805746	3.160074811	2.907594664	2.735072527	2.757074338	2.925407975	2.755542613	2.795718188	2.929219088	2.783391335
SLC9B1	3.945488344	3.69638279	3.633615034	3.93610499	3.905190233	3.574256018	3.846240854	3.770129797	3.640363402	3.940655539	3.759389599	3.989545511	3.597529876	3.709389421	4.078071956	4.386088169	3.822535434	3.550438063	3.398537165	3.834882006	3.638034092	3.795471286	3.446406865	3.756110122	4.217243385	3.630835276	3.894913889	3.96015626	3.77966153	3.603433813	3.439176666	3.719969675	3.664635953	3.580547899	3.852659657	3.492590523	3.659203978	3.85793928	3.69349427	3.930280957	4.259924756	4.087746523	3.797155642	3.522624775	4.054848455	3.897854186	3.399099968	3.905037806	3.869691786
WEE2-AS1	4.077675193	3.997586278	3.704042069	4.106317834	3.937739977	3.761803001	3.901190525	4.035578036	3.954816831	4.37212592	4.057540084	3.803965264	3.765624244	3.896565866	3.635201906	4.162020314	3.648971317	4.019346415	3.785385704	3.998742241	4.005201129	4.078251692	4.1790041	3.960495656	4.135563498	4.197447036	4.267882341	3.901987939	3.790333954	3.545853567	3.834338616	3.698101577	4.064396999	3.978965284	3.594075053	3.446398125	3.794552579	3.840690597	4.190304116	3.857266482	3.709773432	4.313198306	3.864254419	3.695433403	3.967361513	3.841394963	3.63209582	3.796736382	4.323493603
DYNLT5	3.970099313	3.756150724	4.289925536	4.314185077	3.467720332	4.136299615	3.75865828	4.748483549	3.815938704	5.749210176	4.224473343	4.692696238	5.916224016	4.244220966	3.633395423	4.836930689	3.462054636	3.288695746	3.282748229	3.453253002	3.043353005	3.077589881	3.324639561	2.983472795	3.214476613	3.054078288	3.459355853	3.633569374	3.371495464	3.368336307	3.292668838	3.278102651	3.363527492	3.344917617	3.361303381	3.120066278	3.143856359	3.649816818	3.888599019	3.329512565	3.233711903	3.106189341	3.359128775	3.356774144	5.278263276	3.084425897	3.367727482	3.109234391	3.169450484
TMCO5A	4.753900657	4.674252278	4.341071908	4.597656171	4.373428127	4.700998537	4.410582925	4.493269179	4.553537823	4.642526182	4.583448808	4.377767205	4.060077616	4.184276514	4.542923941	4.882310879	4.419820041	4.10718594	4.484893271	4.494678585	4.87022911	4.473775813	4.727175503	4.617058551	4.598189151	4.836255322	5.059210666	5.280418349	4.756289229	4.334631769	4.430215976	4.014491989	4.358081133	4.341921259	4.586438507	4.268358398	4.639612516	4.525073991	4.617052756	4.627706837	4.709004197	4.581708419	4.581708419	4.440975417	4.691958026	4.416726641	4.552231621	4.552420193	4.673960152
PPARGC1B	7.255880052	6.583016588	6.154000777	6.34580366	5.99119585	6.178489816	6.018495753	6.42923654	5.998457685	6.034165866	6.616259374	6.368242247	6.11090581	6.817232525	6.039313657	6.8135593	6.225741824	6.584397357	6.445164209	6.58946759	6.027637734	6.04259405	7.369879231	6.025013975	5.993758665	6.47564359	6.29216077	5.967312234	6.565738807	6.552077381	6.310668668	6.092880441	5.84950784	6.22155931	6.891291703	6.352729706	7.113649277	6.661786818	6.824934316	6.482840764	6.877620712	6.642873341	6.158177798	6.379457393	6.546854909	6.570082073	5.844659428	6.443136657	6.479563115
TSGA13	4.107971674	4.306140443	4.191201157	3.964056019	4.112235561	4.056081178	3.903401269	4.077666279	4.189146709	4.470642177	4.461339667	4.160823276	4.444541738	4.421308969	3.805361429	4.40321944	3.503630671	3.662781161	4.194283204	4.231951146	3.925129629	4.312998967	3.759542405	3.735160141	4.361164034	4.456975898	4.227691461	3.758969456	4.843320015	4.156441891	4.184496678	3.553389332	4.086857469	3.853229469	4.328104992	4.369166228	3.786186728	4.009814801	4.102584125	3.986160682	4.394552591	3.844965616	4.090847659	3.742939419	4.204697042	3.995425151	3.88446254	4.09028134	3.998611477
C9orf163	6.182466392	6.291382201	6.072310726	6.087381382	5.870200188	5.973748988	6.409224614	6.111895425	6.110930638	6.105036057	6.31418635	6.265294876	6.068284617	5.98844136	5.789715388	6.162326136	5.630655403	5.365823604	6.170635285	6.297260154	6.144821354	6.035806607	5.924577007	5.984385835	5.953631036	6.036277467	6.227660928	6.302311174	6.404101883	6.181440275	6.165671106	5.833227004	5.735494126	6.036202967	6.078033277	6.194332547	5.556076958	6.18373164	5.927012644	5.848826786	6.150846458	6.355037562	6.258651012	5.824420389	6.082719136	5.997618143	5.963413983	6.2725497	5.908995726
CCDC141	2.934520068	2.844116024	2.782358595	2.830097459	2.932123701	3.010485202	2.939612405	2.812751565	2.750135626	3.297917426	3.232901822	3.21789939	3.067299599	3.074112817	4.846525821	2.721748242	3.199909578	2.694519013	3.019692704	3.038857088	2.946231571	2.882557374	3.131063506	2.915457956	2.843579718	3.740189832	2.910670207	2.885402788	3.077370677	2.940135625	2.945671567	2.992093205	2.909861777	2.765355609	2.93325795	2.962059446	2.974234603	4.253606503	3.091758757	3.200824572	2.95828853	3.100675556	2.915709963	3.11735648	2.924199992	2.948760998	2.973174372	2.841820204	2.671044996
HDX	3.170944544	3.230856708	3.385781537	3.248420917	3.053094384	3.144248796	3.328626447	3.06366077	3.32324874	3.16119742	3.397146021	3.025574451	3.440135683	3.401263803	3.539417152	3.485304735	3.649184753	3.187639844	3.477278063	3.234058071	3.086424176	3.771140026	3.257175236	3.44142163	3.422601603	3.396934641	2.905101111	3.618629041	3.025780113	3.009880859	3.537361087	3.329665727	3.291080146	3.894999195	3.221632919	3.191861982	3.019570134	3.367772901	3.589940872	2.964813373	3.255357939	3.525267065	3.417675189	3.655495774	3.233474158	3.011662687	3.399402929	3.428208563	4.154054467
SYT14	2.868968343	2.780460163	2.703032841	2.988291565	2.609348987	2.757493215	2.808406405	2.64590851	2.827187051	2.843658005	2.732372644	2.929929563	2.84024585	2.938102509	2.689450104	2.927748108	2.824198234	2.81629443	2.860161418	2.665178803	2.801007312	2.84024585	2.799687258	2.697091551	2.867899943	2.93564178	2.749357832	3.042859993	2.749317318	2.680764209	2.731594561	2.652433474	2.851154945	2.880830042	2.918709429	2.873899012	5.330802724	2.96888692	3.104994469	2.721818628	2.712885338	2.821238113	2.898606284	2.754732479	2.740238544	2.877289976	2.688142858	2.749854892	2.701887034
TECTB	6.282451128	6.363399194	6.239513594	6.297175111	6.217435526	6.462325079	5.835911207	6.261527429	6.077301092	6.703831755	6.429045549	6.64750728	6.52382915	6.705473456	5.69460995	5.844945324	5.410417612	6.100379093	5.960692833	6.030021145	6.037505291	6.185310745	6.353299322	6.032706461	6.095846622	6.259506187	6.306822099	6.090585792	6.103164081	6.350758832	5.756110799	5.728091595	6.051565486	5.794038776	5.975996264	6.093621891	5.649796789	5.964639032	6.105199501	5.814850041	6.226317588	6.00956151	6.044528587	5.936536021	6.458980635	6.019501654	6.431929507	6.425798299	5.96919252
VWA3A	6.805858583	6.518142593	6.496765179	6.076184198	6.167578965	6.154149775	6.075778222	6.274246672	6.33202995	5.982671899	6.539137426	6.341159759	7.761088352	6.261564622	5.819852028	6.635385068	5.579309062	5.920794048	6.49021665	6.048348752	6.134216556	5.927812796	6.309641169	6.451816267	6.70851727	6.434614816	6.547170302	6.250435415	6.616771863	6.203607413	6.027165486	6.149067393	6.410526278	6.168416517	6.137787601	6.243757265	5.531340234	5.932310396	5.974168402	5.648257592	6.089457748	6.117042481	6.332672187	5.832092081	6.547876435	5.942779846	6.252562574	6.256968769	6.009352723
LINC00896	5.142119972	4.819128749	5.08894895	4.832467044	4.819325567	4.888129415	5.096253213	4.600807425	4.977320626	4.831798555	5.299243779	5.111671316	5.086512376	5.235302437	4.576210022	5.049759797	4.499631898	4.785095692	5.475270334	5.107504699	5.166179166	4.829754429	5.073057976	4.928711115	5.343552251	5.049221618	5.26280856	5.155426144	5.096799872	5.129732567	4.695155579	4.851846862	4.621908259	4.785374181	4.905749952	4.940281998	4.250591317	4.728993702	4.770481708	5.059137875	4.401809801	4.532835082	4.889108829	5.014719092	4.913671521	4.907392916	5.040970559	4.94712972	4.861150972
HUS1B	4.525855046	4.628656832	4.655914854	4.206524761	4.253064196	4.519961712	4.481604932	4.367119328	4.479830814	4.501645686	4.387713588	4.38333741	4.370196335	4.764753366	4.491685885	4.139374481	3.763045517	4.131152267	4.052992866	3.780519163	3.799861906	4.269519476	3.89973621	3.714827632	3.958285842	3.877646145	3.914620693	3.938545356	4.317165489	4.406355025	4.513432093	4.197549866	3.850727852	3.908322965	4.096194914	4.433603388	4.282903259	4.487787963	4.177184364	3.853284783	3.980410698	4.535588959	4.279829921	3.869452402	3.980976156	4.098901996	4.339411304	4.262290078	3.918559147
NPB	6.815761414	6.959170906	7.020282242	7.061201816	6.528316145	6.773481339	6.801120681	6.891984857	7.158729301	7.055864755	7.22117104	6.945604553	7.036800646	7.039839784	7.040265395	6.662701787	6.526469864	7.292690241	6.928841586	7.376316301	7.736677248	6.881696236	7.611472249	6.838975403	6.67134979	7.111183645	7.618590678	6.953539165	7.34290983	7.572088156	6.906203476	6.675703882	7.150023555	6.680566013	6.710489217	6.35699281	6.081887997	6.532078272	6.670261463	7.165920022	6.862543407	6.684959972	6.668052695	6.607569043	6.794881086	6.643468548	6.845965628	6.681037988	6.582713977
LRRIQ3	3.514364248	3.33187403	3.260830808	3.148623712	3.504566123	3.380593175	3.169906267	3.372322762	3.255464133	3.554927014	3.471530049	3.659584378	3.701667403	3.561862064	3.298412952	3.572129209	3.358714155	3.57159623	3.350509249	3.083110747	3.135608598	3.955480613	3.554341869	3.803616534	3.294344234	3.235739002	3.300059109	3.706295253	3.653906226	3.065423029	3.247580328	3.237621955	3.337503194	3.101002527	3.162462826	3.144345244	3.368446646	3.521395287	3.616964022	3.150706345	3.510769863	3.156278055	3.431346904	3.170265105	3.404550387	3.232130884	3.20394908	3.320493098	3.305202997
METTL6	5.008699161	5.289293721	5.011742947	5.378689898	5.398900471	5.382416751	5.385436972	5.299083765	4.838074063	5.27145986	5.033567044	5.142592581	5.188827333	5.024669642	5.227255269	4.700733934	6.259872628	6.120944941	5.375057525	5.388450302	5.830125173	5.821385245	5.651270389	5.430202381	4.529227181	5.785044468	4.83477793	4.454317493	4.90991106	4.686872893	5.826160188	5.132561375	5.586683242	5.837417408	4.835597934	4.772592281	6.252923612	5.28184452	4.789530921	6.186974062	5.222198682	4.718477703	5.097291929	6.095928099	4.977395777	6.726402001	5.558546878	5.766760549	5.351752147
SGO1	3.60089034	3.710081667	3.670337182	3.710081667	3.853534719	3.662519408	3.52098917	3.481523988	4.095504968	3.733776453	4.190629429	4.210491258	3.25339263	3.645158538	4.438629334	3.749959244	3.852968877	3.744611662	3.642451528	3.414595439	4.760821996	3.920771435	4.158456603	3.645447577	3.661580613	4.541571496	4.081242261	4.195900891	4.096902823	3.887341256	3.698301675	3.669680574	3.723191742	3.915322215	3.776793135	3.627713254	3.726681638	4.222183187	3.752623061	4.00389103	4.08087543	3.686450035	3.616786917	4.145138468	3.7844845	4.662055592	3.643019557	3.79236357	3.588974431
ZNF791	8.148104115	8.976477167	8.326573509	8.247452439	7.832492464	7.860299757	8.346168388	8.867173237	8.176241867	7.066562702	7.697540047	7.095013962	7.01809475	7.223033982	9.049019944	8.222874014	9.157363614	7.642414902	8.036603982	7.201934853	8.159604987	9.032722091	8.272531724	7.810528395	9.365317	8.018377214	8.976741936	8.860493539	9.174271465	9.654871136	9.195834798	8.853530705	10.00346566	8.552638169	10.44607821	8.821084886	8.84708808	8.52364989	8.850064544	8.235010964	8.594929499	8.314515228	8.703754674	7.604026913	7.901429438	7.732986978	8.434086773	8.243951323	8.036213482
HTRA4	4.037077788	4.05951548	3.809226126	4.104905845	4.03888096	4.059195448	3.884470795	3.906529488	4.493061964	4.035446591	4.435419998	4.557693602	3.683152235	4.260028194	3.726843104	4.401769126	4.131053177	3.758641182	5.292679628	4.070443072	3.804083737	4.203098502	3.702942571	3.773343742	3.895995274	3.937351692	5.039999723	3.94687356	5.9042533	4.01972255	4.771984036	3.68817837	3.811750535	4.227760122	4.165610587	3.905205015	3.203919056	3.76082058	3.632472588	3.540541035	3.807381044	4.947494616	3.742185161	3.737134483	4.388517309	4.122561128	3.484877375	4.284915599	5.905025779
LINC00525	3.859568581	3.441488913	3.606178479	3.390173339	3.300896833	3.826119435	3.668902753	3.160294061	3.808602991	3.419626709	3.826056201	3.850040907	3.700915146	3.696718849	3.862880347	3.355605844	3.435803511	3.36951763	2.838923969	3.407212738	3.236887813	3.553450612	3.379446716	2.964377844	3.286865877	3.580401382	2.919511106	3.186720466	3.670954467	2.930119694	3.106146613	3.251056287	3.216821314	3.483926109	3.099594473	3.641195972	3.178555282	3.332391128	4.50121545	3.09637068	3.351754552	3.538983858	3.357532633	3.64750637	3.330037645	3.79633622	3.976296966	3.652905253	3.734508128
PRPF38A	6.56449347	6.384014892	6.521224215	7.14583702	7.090502878	7.250216147	6.757587878	6.57968742	6.335330632	6.9918319	6.293279042	6.958938598	6.96237692	7.162872477	8.503190297	6.724036444	7.003915216	7.646175965	7.058434175	7.355389473	7.878492366	7.454355503	6.62260206	7.530869325	6.897671751	7.875725791	6.376283318	6.240780794	6.7170714	6.445294926	7.011090649	6.49798339	6.576354787	7.285081214	5.988206173	6.155656041	7.696320786	7.59397031	6.411846053	7.186835429	7.100155075	6.455937515	7.548107501	7.268040373	6.45893029	7.506361078	6.939341136	6.867392474	7.065391288
FAM218A	3.050092788	3.113281765	2.885939499	2.944604368	3.042527097	3.050940064	2.991702734	3.037012454	3.039295858	3.071215828	3.311635758	3.019277397	3.410270788	3.243027053	3.175492059	3.305892157	2.865220005	3.296221947	3.163420536	3.164215426	3.137900349	3.160805563	3.235829786	3.350465786	3.629990186	3.312336709	3.563197027	3.389243566	3.205934992	2.998752583	3.283409289	3.14272374	3.179693429	3.046163402	3.121084614	2.959515582	3.02431555	2.90668292	2.966892778	2.950353414	3.174482728	3.127256617	3.097849809	3.117859121	3.488388022	3.085017714	2.898591868	3.070107929	3.10919325
RHEBL1	6.20556738	6.185646546	5.767241859	5.527858403	5.644930016	5.752819077	5.734627766	5.817619218	5.625864142	5.526227447	6.142568219	5.945244203	5.811013518	6.07279862	6.249004509	5.694089046	5.272014805	5.858938859	6.289408181	5.795383962	6.231781347	5.9805162	6.070775799	5.976458252	6.140724873	5.765463911	6.276540066	6.21890737	6.009105453	6.028192735	6.400201085	5.757091844	5.505470741	6.002231411	5.953837863	5.680590631	6.013155036	5.688974819	5.646860436	5.53991523	5.535696837	5.568144113	5.750141262	6.055285262	5.858276931	6.159819049	5.756846811	5.893578384	5.686281983
ZNF548	7.736314741	7.686531459	7.250597974	7.717739643	7.363072449	7.786899993	7.112407637	7.605534698	7.47027429	7.517887215	7.687469092	7.814734798	7.554471547	7.562613853	7.861992288	7.915141919	7.227250692	7.642445696	7.62073967	7.482239739	8.250712934	7.445650595	7.895617538	7.804195205	8.367018801	7.57575198	8.27221687	7.996796171	8.164501177	7.57904502	7.743641781	7.548600139	8.165915504	7.848152826	7.69815342	7.004684347	7.316937185	8.375072328	7.326981243	7.565772902	7.432912758	7.61833702	7.602579883	7.262208928	7.782946102	7.04094694	7.067248433	8.020303136	7.680294221
AMER2	5.388727587	5.268037009	5.169238283	4.993736878	4.929214396	5.203318335	5.219121899	5.369965368	5.370209591	5.347926981	5.264212946	5.30334807	5.071309762	5.404999577	4.741582534	5.328214472	5.282908067	4.896635645	5.028148139	5.169238283	5.015653112	5.274071377	5.187030004	5.099960687	5.678489011	5.163379759	5.475429086	5.139380078	5.579148636	5.182310293	4.841587961	5.064948721	5.254658321	4.938713451	4.964552801	4.847406912	4.755822245	5.045682391	5.604210014	5.211285459	5.439203443	5.171955054	5.055722956	5.063943042	5.136129027	4.922563779	5.286718871	4.968993013	5.18616882
RNF152	4.580214444	5.687838224	5.880243699	5.168728065	6.144986522	6.875846419	4.868261774	5.785543887	5.813869313	5.956445137	6.134576165	5.999654451	5.920988816	5.231640674	4.139348795	4.649552966	3.665427089	4.377481453	4.304710275	4.051098592	3.458925725	4.569278294	4.458227998	4.512476823	3.80865855	4.15718604	4.151889771	4.112223108	4.187894755	4.28972544	3.81823215	4.512516267	3.760842078	4.458806137	4.344801356	3.656457548	4.348854596	4.417811116	4.088413923	3.534221108	4.329701353	4.45771513	4.127294427	4.183239731	4.819641306	3.999048271	4.320441088	4.228698053	4.172461122
B4GALNT3	5.339942077	5.343170213	5.289193407	5.78477477	5.184797004	5.134773901	5.24971518	5.375356067	5.341383776	5.315850294	5.625822365	5.362766009	5.517352353	5.527031369	4.687643613	5.176240566	4.677814377	5.081665474	5.430677383	5.384432548	4.538046059	5.545392635	5.437871616	5.032720229	5.297739625	5.105352961	5.085639542	4.832884419	4.932792295	6.007494162	5.075682141	5.052173026	4.993917134	5.210323413	5.166156007	4.832323129	5.098353936	5.271749161	5.216443672	5.015322797	5.673463751	5.491474195	5.591202904	4.917126036	5.396022251	5.054131546	5.044938478	5.283222636	5.508904869
LRRC43	7.902526037	7.6281621	7.496768532	7.511840907	7.385287102	7.770782477	7.569442179	7.371803868	7.514610239	7.615623028	7.584453664	7.680311258	7.514098112	7.64493291	7.146847449	7.35118039	6.654108151	6.959325516	7.54381954	6.96151766	7.260088421	7.627064261	6.678868185	6.528682354	7.256724444	7.526812673	7.742530708	7.182630237	7.495169568	6.823655534	6.763259741	7.150124151	6.794669366	7.125000913	6.915985709	7.066014873	6.800512054	7.428527076	7.469997341	6.575103193	7.200026762	7.332241084	7.471384639	7.372062714	7.416653827	7.268937541	7.856041376	7.303213051	7.395911768
ICMT-DT	3.333300608	3.306128289	3.29247083	3.682946869	3.697029563	3.449682919	3.509165238	3.472211258	3.372820745	3.508123016	3.439101364	3.37444673	3.423999489	3.596413405	4.028721545	3.426267835	3.196464441	3.338800445	3.575942334	3.232976114	3.473685443	3.280381569	3.487790589	3.61664343	3.544794031	3.312699344	4.009444819	4.063115342	3.830768402	3.587059027	3.61824262	3.520000964	3.618466427	3.760761914	3.544318248	3.358389012	3.543969203	3.102639382	3.205180047	3.739812277	3.489143341	3.66141703	3.114525626	3.306316266	3.583460259	3.214087559	3.545961854	3.541835437	3.781722775
METTL21A	6.411319742	5.903669381	6.182439728	6.573518258	6.708070372	6.619171489	6.27084155	6.416466313	6.679221043	6.010422052	6.6085285	6.531963266	6.03106884	5.685303735	7.414377479	6.264495269	4.991758275	5.579726419	8.089396187	4.640478692	6.091494069	7.299447958	5.367310692	5.563491761	5.980192861	5.672997183	5.624819963	6.614575212	5.526046109	6.453713744	5.150395632	6.730684775	5.976682831	6.565733299	6.12542671	6.227484983	6.203039437	5.507935853	5.795171959	5.396326024	5.968670212	6.475462246	5.629970674	5.293657902	7.06588796	5.868608386	6.507408956	6.282175044	6.5404368
OTOGL	3.246368322	3.299853962	3.280096797	2.873328988	3.192493747	3.241658861	3.203974259	3.145479913	3.102099859	3.346462159	3.40158024	3.67350433	3.263981784	3.50794514	3.214838513	3.116766141	2.872744728	3.07035535	3.217226912	3.15186815	3.363925221	3.257687206	3.398326268	3.251747419	3.082208399	3.235739002	3.512966987	3.141239365	3.069085413	3.250795253	3.200164296	3.140216794	3.246251636	3.282063728	3.156729496	2.946614726	2.997642874	3.043683229	3.378653055	3.141109076	3.233711903	3.164320447	3.089822588	3.22820051	3.012373012	3.197418291	3.548154088	3.103773564	3.138964334
MGC16025	3.272606602	3.20555737	3.241094019	3.003149261	3.122372401	3.058012089	3.040409632	2.974670571	2.971014283	3.446011008	3.093537006	3.194570905	3.395386246	3.375129955	3.165901481	3.054715059	2.879104646	3.287269976	2.984688805	2.728317107	3.229362972	3.171664527	3.002626398	2.818477176	3.111884451	3.162910112	2.724835209	3.306637411	2.947991255	3.320929419	3.03263915	3.050264565	3.114796383	2.978306772	3.586156805	3.152635293	2.803473978	3.101797047	3.198229141	3.008521905	3.018475031	3.114019846	2.866583719	3.021192973	3.132213398	2.954101985	3.051150819	3.409784911	3.050298952
SPATA25	5.102243545	5.057590101	4.910203813	4.993234861	4.829441687	5.17017587	4.879122866	4.786545746	5.05186014	4.930003373	5.1769718	4.842980313	5.729623834	5.135258977	5.211312927	4.735146137	4.005534062	4.713417712	5.01535535	4.924197676	4.823529475	4.819538638	4.716247276	4.969218632	5.0115442	4.943760585	5.005796328	5.017286132	5.04702481	5.246109112	4.981534545	4.793392131	4.851882945	5.04444055	5.579932512	4.976983689	4.656381698	4.822904646	5.119499094	5.221115239	4.955345666	4.79031256	5.019272413	4.941837378	4.999966066	4.58904551	4.618490182	4.866562304	4.60509671
NXNL1	6.559430825	6.763863886	6.427160471	6.371382978	6.26566421	6.515280352	6.301983816	6.601010271	6.542252363	6.628075147	6.883699741	6.670275705	6.145047294	6.811893142	5.639597184	6.238134163	6.098977049	5.300370798	5.813040581	5.807384703	6.248011876	6.444572924	5.807578248	5.892199065	6.077530041	6.164104483	5.966212122	6.16441805	6.179509554	6.508739961	6.278389726	5.739386546	6.202684461	5.627332656	6.593160406	6.050831032	6.397728901	6.441463102	6.501193782	6.07077416	6.680578752	6.638645068	6.492783711	5.954184411	6.600056095	6.082277	6.243376575	6.000396259	6.15432872
GLIS3-AS1	4.377232035	4.284800942	4.138569029	4.256637606	4.027501104	4.279488234	4.392262909	4.184649838	4.207677656	4.439350884	4.433532897	4.889753688	4.455438778	4.483589083	4.434406928	4.833830596	3.748379263	3.573888959	4.028335386	4.262650097	4.432355339	4.551310573	4.136054731	4.185230144	4.324452671	4.261403871	5.101935912	4.062960406	4.388394668	4.171785373	4.232769392	4.079776744	4.26348649	3.91382829	4.385745167	4.236054226	4.000508114	4.179670294	4.347056097	4.064244368	4.116008939	4.301258535	4.40057216	4.338786709	4.228720755	4.089822121	4.323466261	4.352766077	4.387980966
KLHL32	2.927284094	2.634234548	2.739253976	2.902916266	3.016370128	2.853964256	2.762546832	2.885234458	2.959921394	3.010766575	3.086104854	3.365800017	3.112281271	3.016601282	2.647436859	3.046636518	2.581781263	2.972220802	3.027666566	2.710085927	2.700891726	3.180863087	2.784374989	2.883604532	2.755132847	2.627806846	2.649079809	4.278233768	3.046260925	2.730279455	2.741094701	2.900456985	2.865215645	2.954170099	2.974396827	2.800989314	2.932322247	2.879481644	3.180889899	2.944122175	3.036425531	2.80896707	2.908995836	2.798886931	3.016899581	2.683610589	3.116480165	2.77255963	2.762870786
SLAMF9	5.999234724	6.642528027	6.089222561	5.738240692	5.835043203	5.752482953	5.937684778	5.78784019	6.005419598	5.738820441	6.323668791	5.951198927	5.772791724	6.169976547	5.406680701	5.667269931	5.406610675	5.505243832	5.656600979	6.056841419	5.622197172	5.692163607	5.721873414	5.686315007	5.449773869	5.847892501	5.727147231	6.515733426	5.689998386	6.039872793	5.601600103	5.768573817	5.945086752	5.916253424	5.840518846	5.566343974	5.33477654	5.423679367	6.118654154	5.533396233	5.941988245	6.211208948	5.857371676	5.413451021	5.441832208	5.656360478	5.887540252	5.752711984	5.807402532
GOLGA4-AS1	5.157122229	5.13136453	5.681072371	5.513487971	5.246762268	5.004357709	5.189713424	5.096349893	5.230648411	4.983197666	5.088884273	5.292148154	5.27306393	5.095507616	4.905963533	5.121180256	4.968464285	4.874995255	5.373162789	5.679521385	5.399343007	4.869004151	5.487664523	5.492040851	5.17459513	5.087716392	5.407301233	5.183662748	5.237891933	4.614365036	5.104676961	4.973277509	5.44428542	4.757586123	5.01298277	5.133473257	4.398692246	5.036333319	4.98297401	5.196681443	4.972160767	5.230066802	5.135456461	5.597397313	5.5656604	5.342142229	5.146120625	5.225548258	5.473695436
METTL27	5.390178187	5.219716421	5.262619746	5.928987804	5.769553472	5.470011336	5.332790635	5.108936852	5.338364751	5.733715796	5.397418766	5.799986803	5.537276712	5.206685149	5.471392745	5.217052829	5.078945704	6.883446556	5.895257103	5.28904818	4.938480673	6.181516727	5.315992203	5.947845194	5.027361198	6.199677213	5.329438466	5.435055567	5.298539313	5.089960917	4.95963332	4.977103133	4.880186233	5.530781459	4.903582406	5.21383529	5.274526946	5.349491036	5.201876566	7.191966539	5.096118989	5.168599581	6.080950277	5.518804995	5.282596629	5.848815091	5.952317786	5.473882376	5.756087614
LINC00638	6.448773819	6.622155724	6.271037222	6.202598251	6.227277401	6.474533785	6.239288152	6.283175415	6.387956674	6.489373069	6.186742414	6.408045304	6.307379561	6.537946733	6.204944244	5.859225334	5.87047988	5.882163854	6.225463106	6.029951939	6.269592138	6.365287456	6.171384393	6.06625323	6.263834471	6.141964689	6.23377266	6.490313143	6.073909002	6.002576662	5.902940757	5.878708875	5.910244441	5.931214429	6.473984993	6.182587642	5.818312987	6.039042249	6.299006854	6.372750136	6.046225477	6.251564703	6.255498669	6.242023229	6.089123621	6.146939539	6.333969323	6.117624271	6.221367111
RASGEF1B	4.231739937	4.710750588	4.691855793	4.318252036	4.494345985	4.845417776	4.439146465	4.625756626	4.5754871	4.349420842	4.519824153	4.392205907	4.091390021	5.011033256	3.989993322	4.520694773	4.436841441	3.434868232	3.490403381	3.621267822	3.584853961	4.424432171	3.545307884	3.758501397	3.852068074	3.944075978	3.96901585	4.226077694	4.113351192	4.203786477	3.828407704	4.318468946	3.446182602	3.801974665	4.207038888	4.045469855	3.637574762	3.827138976	4.515031175	3.576004356	4.055782297	4.097012887	4.29146778	3.850804141	4.260738464	3.902952755	3.996102599	3.833153823	4.07582677
KCNJ5-AS1	3.956017392	3.814072297	3.981825282	4.039095863	3.680619412	3.761920143	4.009629548	3.804243883	3.873009499	4.038754681	4.206389508	3.793637712	4.289210894	4.240588509	3.994723774	4.10973724	3.665427089	4.068347046	3.810390051	4.297575015	3.74818725	3.656999103	4.455208297	3.695203226	4.386631618	4.084463542	4.079057764	3.857582524	4.363753247	3.688605933	3.766779157	3.817461357	3.925112202	3.755627915	3.735462682	3.635446474	3.566082081	4.163811178	3.582638578	3.136364158	3.570591197	3.588141494	3.385400438	5.07649591	3.708374838	4.562423943	3.899487731	3.890458569	3.8718684
STOML3	3.573305885	3.671821558	3.547945573	3.578740069	3.622533845	3.503280871	3.417389384	3.752226965	3.679933954	3.763289561	3.736776537	3.698540612	3.712549864	3.732833571	3.709644042	4.006909498	3.534953769	3.52161187	3.762073116	3.620027375	3.791776889	3.679787021	3.624725512	3.483850956	3.739272798	3.461863501	3.492889725	3.903592817	3.47697196	3.474626209	3.546464178	3.427070418	3.669556773	3.520438319	3.950329834	3.703504742	3.63853432	3.54534133	3.707297148	3.822601121	3.735134887	3.857136916	3.698983013	3.573117788	3.711031881	3.530512893	3.643145221	3.682492179	3.556806086
FBXL13	3.435271975	3.124711552	2.929956227	3.018500318	3.185199771	3.100880942	3.055829077	3.027128048	3.265891441	3.353130621	3.288808059	3.263541733	3.461499437	3.468309588	3.214338726	3.088218425	2.842606929	3.117676842	3.06834345	2.976957803	3.115929846	3.269472484	2.920562621	3.10908628	3.090747001	3.093209253	3.07317831	3.864186341	2.906152715	2.857022989	3.152594113	2.896706563	3.175924987	2.954681525	2.887898771	3.066729332	3.1028509	4.140180079	3.070068852	3.118337625	2.944122734	3.362272456	3.212797146	2.838936731	3.207303381	3.258323078	3.000562496	3.174076201	3.008431905
FAM227B	2.771347316	2.864776334	2.908051516	2.946811399	2.932123701	2.973915764	2.607407617	2.851399208	2.864677045	3.37594541	2.782314135	3.038752339	2.896706425	3.203961624	2.845846116	3.041107881	2.911612204	2.695173201	3.034937759	2.575842282	3.301621027	2.707969607	2.814188156	3.143983786	2.942463334	2.881195157	2.761216286	2.861087471	2.922843042	2.686361883	2.789406603	2.838976268	2.90681478	2.689114822	2.831394378	2.819612891	2.994030051	3.120987306	2.93007945	2.894499642	2.957313141	2.899144821	2.91697365	2.844233763	3.019147154	2.845749561	2.886955485	2.843938174	2.796407982
SOX3	5.346879709	5.317649199	5.356356299	5.172771958	5.305454755	5.319704454	5.090364058	5.232732897	5.3720795	5.426237815	5.318565226	5.445251742	5.003225607	5.317150712	4.998421919	5.671785723	4.525892263	4.964263009	5.057312323	4.933173938	5.441623086	5.125498811	5.118325026	4.95613049	5.396464824	5.229145052	5.171521966	5.180247306	5.634369976	5.635860741	5.379656803	4.795384111	5.060433608	5.382608935	5.449912072	5.481061044	4.700261386	4.840982786	5.134605967	4.729836821	5.229866138	5.001477521	5.01625865	4.810083326	5.259668153	4.81249041	4.895121219	5.090387973	4.957390481
SPATA32	7.372947487	7.675439708	7.479692418	7.430767451	7.101014489	7.399266789	7.076365678	7.462467319	7.477614922	7.510554727	7.807074434	7.221796739	7.122549163	7.315198812	6.354353347	7.123235132	6.372008491	6.573348564	7.361779926	7.268434111	7.089772792	7.189559871	7.150843446	6.886737099	7.34036193	7.251980392	7.561816942	7.338391112	7.316341348	7.363955078	7.019209096	6.913033363	6.711789351	6.692960133	6.650615318	6.852094492	6.212206956	7.264537478	7.010665236	6.512308896	7.192819603	7.185020526	7.185607822	6.739645334	7.362935686	6.537161008	6.845553298	7.050838656	7.124507007
C3orf49	4.453507269	4.492199633	4.212039382	4.259437183	4.240119096	4.312062694	4.17027241	4.409911489	4.505747472	4.72413312	4.106710632	4.172173787	4.534511737	4.296897015	3.47961087	4.747832284	3.84576626	4.262946687	3.813743833	4.125113097	4.487252936	4.258232057	4.335159393	3.979508183	4.074766293	4.002290829	4.836971569	4.564038607	4.444597534	4.475865524	4.32562283	4.24285768	4.193957965	4.249950306	4.173221764	4.028353433	3.753653033	4.188518364	4.166698714	3.874079581	4.251580078	4.285680843	4.19853618	4.012744638	4.295653566	4.122561128	4.056936853	4.398161182	4.234211462
NKX2-3	3.064343611	3.136686878	3.084041338	3.084474466	2.987896405	2.898808752	2.995317095	3.016029931	3.113985709	3.27364229	3.188908286	3.18521981	3.330322259	3.34902517	2.876554548	3.00647005	3.459330548	2.959594281	2.887369912	3.096474751	3.14305381	3.342294489	3.061321571	2.842454418	2.973166672	3.12723593	3.182676035	3.320127972	3.316517441	2.985852991	3.106005226	2.954681525	2.918038688	2.874778327	2.890936203	2.749688482	3.316838801	3.131084365	3.255081506	3.058720596	3.133957357	3.381703711	3.284747903	2.770587056	3.03524635	2.962746101	2.963971134	2.961709951	3.015251193
TMEM252	4.69112926	4.554747773	4.257356288	4.846946405	4.790785727	4.446927839	4.273402328	4.763662969	5.780508966	4.251899722	4.363250648	4.502372828	4.157482795	4.128328625	3.970555056	4.267260797	3.590244878	4.203106304	5.786271571	4.208125579	3.928989063	4.133971913	3.787546424	4.087443126	4.325624448	4.080853632	4.471684874	4.887899666	4.212525373	4.275560615	4.161706625	4.105356474	4.221001835	3.967679061	4.088502823	3.963012284	3.66126419	3.767787246	6.34670456	3.813723041	4.136705839	4.212255422	4.114310388	3.742061291	4.219411864	4.411433491	4.329733913	4.345047021	7.918703009
FAM222A-AS1	3.219360604	3.143815063	3.374599409	3.297265944	3.115988438	3.078354012	3.075012503	2.999679939	3.201855184	3.300544617	3.31927052	3.670969836	3.784639556	3.108011256	3.193010942	3.316727408	3.004972715	3.289057529	3.965088417	3.352502693	3.286181079	3.753981156	3.137373883	3.393827296	3.044234765	3.437685482	3.553295102	3.166788456	3.26967114	3.163131688	3.133361672	2.860140091	3.386298851	3.602946919	3.829464565	3.21953392	3.058966867	3.198182405	3.0837558	3.80763182	3.311951926	3.124887324	3.456334549	3.197288427	3.463450927	3.17693366	3.121455102	3.060997677	3.257219285
TCEANC	4.789273171	4.544294673	4.431034648	4.976798947	4.509806042	4.716029798	4.6800689	4.558668128	3.967971715	4.521676059	4.338142368	4.660141192	4.814236775	4.376727402	4.491685885	4.708514532	4.067176144	4.621548576	4.56885957	4.818666239	3.758244515	4.490913459	4.022188122	4.793683624	4.447448306	4.211068854	4.578944934	4.487651491	3.889340087	4.006506034	4.508855465	4.47748198	5.031969402	4.590391241	4.296794197	4.544746233	4.544613751	3.723871347	4.261353776	4.309479896	4.6277058	4.464952193	4.338102711	4.212411825	4.694670286	4.751140389	4.584979079	4.794768158	4.43982225
RTP1	3.707280948	3.803175751	3.776068368	3.67353413	3.757936794	3.667023727	3.68452934	3.730264083	3.927035997	4.013756815	3.81944677	3.645419885	3.881211223	3.544728369	3.179589103	3.791487208	3.296904493	3.59187316	3.626327609	3.590974512	3.345514087	3.539801379	3.559746267	3.417520699	3.491058724	3.555683117	4.107504764	3.534313161	3.427364766	3.520669789	3.591440071	3.800232382	3.519496197	3.730497316	3.756540553	3.504769203	3.408801338	3.844096455	3.483339939	3.515913062	3.426486786	3.792551457	3.402692867	3.565060574	3.547768154	3.582904278	3.668167051	3.680106546	3.586565872
PRR35	6.14693866	6.151736656	5.955163722	6.062653413	5.929657847	5.990142881	5.954308866	5.703961387	5.901970155	6.52723215	6.06045719	6.406499619	6.018782296	6.581372585	5.554200026	5.84347955	5.605740017	5.303112401	5.617999515	5.736143075	5.738122538	6.225544972	5.717175437	5.700718105	5.848108474	5.780055516	5.743878153	5.878508437	5.569507297	5.747976326	5.38507577	5.710079725	5.663487892	5.711902703	5.643456552	5.753381826	5.524549033	5.95691848	5.888648871	5.782662603	5.438046291	5.937647788	6.27096537	5.733572837	5.821849498	5.858201204	6.169245754	6.002022705	5.82000913
NXPE1	5.474039856	4.06412981	4.191201157	3.886599667	3.885077919	4.066785493	3.863822959	3.927983432	4.041192719	3.91820856	3.878865108	3.930769249	3.78312554	3.827134225	3.627763101	3.839508375	3.722810036	3.483754735	4.101071551	3.362871299	3.871127511	3.750451516	3.879427106	3.592199213	3.659121332	3.679674456	3.897553002	3.827470359	3.898595288	3.576770789	3.718215525	3.526727804	3.770276985	3.947939896	3.913354084	3.824228367	3.47112515	3.824699877	3.990719187	3.591562543	3.903986952	3.949380284	3.997460484	3.476465926	4.283703977	3.74877393	3.65391017	3.771764309	4.177736966
APOBEC3D	5.094116737	5.213748389	5.244770202	5.224629955	5.137885977	5.247781824	5.185954575	4.939716517	5.167878702	5.310560272	5.323920895	5.383464037	5.354734123	5.230499271	5.285476275	5.06437019	4.875136994	4.718452128	5.13908955	5.061801222	5.269785408	5.087716392	5.05047141	5.029270752	5.577970446	4.947028675	5.3736562	4.907828321	5.369030969	5.090149649	5.164289265	4.995576355	5.015687762	5.173409374	5.223000704	5.167981317	4.930749307	5.077383773	4.898815298	4.779242505	4.873230788	4.79031256	4.79994519	5.113136904	5.111390262	4.948533999	5.350580788	5.0010281	4.930087984
LINC00315	5.469299707	5.460752779	5.210376321	5.359369814	5.417395633	5.376480478	5.446950302	5.319117637	5.593911845	5.570005934	5.463799866	5.550316646	5.13046341	5.476011894	5.256705633	5.479262157	4.819201498	5.255753391	4.899920466	5.095611932	5.368140565	5.43486396	5.279399579	5.228452936	5.279148676	5.744656059	5.087450321	5.451259054	5.296637491	5.185277642	5.263365642	5.236704969	5.072176145	5.078430533	5.594337746	5.256898004	5.180758039	5.186774487	5.565304841	5.302374753	5.212267687	5.200167789	5.288895857	5.43339669	5.305209179	5.514068542	5.615279128	5.395037823	5.182323009
COL6A5	3.543313308	3.315673089	3.608362693	3.432798114	3.402484337	3.470684079	3.351028482	3.505629094	3.327175078	3.258017358	3.501061649	3.481339585	3.304744876	3.736213084	3.165901481	3.474244939	3.117409316	3.340445348	3.431455886	3.50852723	3.421814368	3.618981515	3.538665422	3.436723303	3.272853778	3.353149538	3.456392777	3.479007743	3.470869762	3.39083466	3.431364874	3.485027329	3.240322511	3.416344055	3.463246547	3.341134889	3.357781623	3.342538374	3.26563721	3.232054094	3.26218425	3.247004891	3.527496701	3.224378738	3.506324676	3.151866151	3.325748075	3.473925125	3.312503302
C4orf45	3.374376954	3.526887199	3.541638001	3.468055525	3.758939115	3.632546205	3.229230582	3.442512037	3.586802197	3.614947052	3.766500326	4.046165705	4.021006765	3.799830028	3.316074646	4.080903724	3.148906036	3.431600858	3.618522154	3.66660053	3.731900582	3.739081051	3.337068711	3.579137439	3.824890591	3.950472225	3.613568282	3.787324339	3.278469694	3.468803742	3.589011871	3.47444622	3.514272752	3.66504297	3.853555671	3.728049435	3.465050673	3.262517333	3.479592233	3.556591725	3.48279278	3.779451047	3.616786917	3.433322745	3.607889447	3.481713846	3.339242179	3.750497021	3.612910071
CCDC149	6.686212951	6.678539656	6.542669649	6.194555477	6.361147923	6.420693174	6.510085084	6.197303823	6.662239196	6.491544884	6.447406326	6.222226156	7.282225668	6.517177822	5.993936587	6.481301366	5.385793755	6.023486017	5.873861588	5.519234538	5.973105889	6.132684529	6.124750922	6.033780126	6.085859363	6.373332236	6.23530515	5.90449478	6.397614769	6.463335703	6.203797513	5.754127205	5.991337579	6.236503707	6.449526909	5.956432759	5.314998194	6.216675435	5.944462542	5.865520312	5.707671462	6.205705184	6.01988124	5.928798861	6.342826504	6.311758172	6.418162799	6.144001833	6.118430314
BEND2	3.788426153	3.673019283	3.934390814	3.839135491	3.585169153	3.722546052	3.446428463	3.66632962	3.509063205	3.793499271	4.31967584	4.211272587	4.184563534	4.46476143	3.351327238	3.603576387	3.545128298	3.634834251	3.607825529	3.472464344	3.570166436	3.438199314	3.504772066	3.504646447	3.608747495	3.403884348	3.395211916	3.730951053	3.255495394	3.915998177	3.451992798	3.375872639	3.68596072	3.56546169	3.835468627	3.547347526	3.469388031	3.735675028	3.47955106	3.612658111	3.559685867	3.602359487	3.574325302	3.226418629	3.837812556	3.538303696	3.564761027	3.524740177	3.161475652
C10orf67	6.429673636	6.668279727	6.216194233	6.459957512	6.214821571	6.43417249	6.242393739	6.245594033	6.293028673	6.308644212	6.541557318	6.570019659	6.283182314	6.518218984	6.123092392	6.374775824	5.892774341	6.270375331	5.983955211	6.032861974	6.145106782	6.437941847	6.57731357	6.101916618	6.009129215	6.56098565	6.557831018	6.222561622	6.230719669	6.154064958	6.127349351	5.978734557	6.037597232	6.260040423	5.752294193	6.24160883	5.979050163	6.338610014	6.438752983	6.237404166	5.707099872	6.45126148	6.753878838	6.154659053	6.58670141	6.497956317	6.219582727	6.684052038	6.47957506
CBY2	5.479544594	5.115454731	5.120879943	5.260952952	5.510059351	5.399136211	5.832218289	4.993391428	5.286151103	5.426638583	4.943553588	5.621311617	5.644496367	5.637799813	5.299367829	5.168778037	4.825166966	4.62680067	5.583401731	4.940284132	5.456220955	5.354501587	5.105703181	4.910166298	5.389665623	5.16205481	5.133071622	5.249141316	4.867174176	5.104742345	5.047841739	5.286119325	5.180121604	5.537312358	5.455009344	5.381103721	4.701961057	4.287385472	5.192790038	4.898755975	4.752628135	4.823835959	4.684449802	5.109397782	5.285321047	5.063087812	5.127511717	5.200924996	5.030528201
CCDC26	2.85183134	3.08542157	2.915498412	2.915614438	2.904289596	3.142904623	3.063030294	3.27413994	3.025488186	3.018158078	3.113169584	2.860775992	3.01077975	3.46809136	3.165683254	3.356153566	2.882325174	3.047433131	3.007309467	3.134329816	3.131436229	3.133735516	3.164163762	3.196955036	3.381343118	3.281355173	3.224045173	3.516002364	3.184874107	3.074523409	3.159764639	3.156333966	2.994762816	3.218185933	3.162356732	3.06222557	2.818584395	3.343961348	3.073724427	3.084648969	2.865412447	2.847040488	3.339625277	2.96428071	3.328576321	3.277153211	2.987351807	3.281454986	3.104234463
SPIC	3.054775746	3.672951648	3.324882879	3.366339956	3.378637935	3.343923256	4.245088304	3.814924783	3.079488118	3.358574055	3.566301535	3.239983769	3.081971287	3.167971422	2.994367614	3.288586105	3.25608624	2.989418429	3.181872304	3.006581631	3.491328218	3.143365983	3.49303734	3.05727127	3.022000633	3.212670849	3.566637732	3.184857558	3.159828574	3.397646376	3.056488136	3.1720935	2.943849821	3.037609978	2.869829952	2.712752509	3.1028509	3.182174233	3.510140766	3.308771052	4.004710147	3.241744408	3.102330049	3.008726259	3.753713134	3.3518914	3.273095338	3.521783312	3.067740132
P2RY10	3.882495301	3.886357279	3.844464288	3.924161606	3.758651654	4.510316353	4.225998448	3.713499783	3.760972591	4.397028017	4.208197236	4.660427007	3.878076697	4.173054295	4.290250137	4.145433492	4.301346187	3.526252242	3.918665657	4.043528352	3.898825664	4.038180508	3.856037797	3.816331759	4.32477603	4.685124956	4.702843559	3.720107862	5.276455836	3.99796271	4.084457654	3.958894669	3.579493939	3.871199312	3.658208214	4.069687355	3.802335734	3.81264674	3.864382953	4.070413473	4.646527953	4.618671123	3.864254419	3.994818722	4.222687111	4.730295758	4.331059558	4.194059603	4.291951852
IGSF22	5.835581787	5.819212888	5.72765762	5.920050586	5.774415742	5.573077069	5.738646906	5.948319706	5.883337692	5.937622675	5.556334799	6.117743754	5.549206712	6.001776214	5.464016327	6.078242429	5.505045449	5.502557587	5.720371608	5.72098619	5.661878113	5.66631724	6.049463858	5.705964665	5.651694424	5.389798523	5.664863372	5.79126373	5.697432876	5.540581441	5.240422877	5.667341802	5.485954315	5.764564368	5.705386981	5.563132815	5.282167104	5.418393476	5.934070154	5.394492947	6.334544229	5.885025869	5.87092461	5.367137475	5.986268378	6.034464022	5.647252048	5.784958271	5.800865596
ZBTB3	6.033096061	6.138480399	5.977622616	6.128218005	5.793528741	6.113827428	5.923011724	6.337852063	6.191701765	5.900347218	6.17976712	5.875774816	5.903167497	5.471060529	6.740856363	5.896367785	6.069767028	6.415181275	6.353961388	6.048230356	6.875919399	6.641537791	6.184801567	6.50466651	6.475618944	6.637658846	6.470324565	6.412810389	6.018168535	5.918666603	6.393855255	6.115129206	6.832657981	6.157038807	6.694918438	6.186032015	6.368670217	6.457437021	6.11037238	6.412266568	6.616179311	6.149897917	6.415003191	6.2310706	6.396329618	6.115303718	6.235140118	6.970362022	6.481758674
DCST1	5.020512057	4.980284468	4.746008703	4.958446526	4.799029797	4.840405301	5.026285086	4.888949655	4.922208913	6.372279243	5.867362267	5.430605814	5.110339902	5.378061171	4.506434354	5.168223982	4.419712007	4.317768816	4.823652527	4.664545058	4.589222716	5.030173145	5.100196186	4.548517874	4.75032252	5.039708836	4.842385635	5.218967217	5.056506679	4.712417392	4.81134937	4.96742966	4.408861707	5.106768493	4.832565012	4.566086817	4.830612371	4.737888567	5.183980916	4.854157607	4.790291631	4.851551549	5.132262039	4.521396548	4.889239429	4.663823517	5.107558562	4.863020439	4.890624578
GPR26	4.831422781	4.889843228	4.743167095	4.74558319	4.631614426	4.83206793	4.535281211	4.782431389	4.68208649	4.903147861	4.692696903	4.972295674	4.962226357	4.858051599	4.429161995	4.621593262	4.439801803	4.002745762	4.667048414	4.558650175	4.601805615	4.466601387	4.491591419	4.310844187	4.677472808	4.432916138	4.776385509	4.803726037	4.654488522	4.563488275	4.403436927	4.512367497	4.575143397	4.429292552	4.645671732	4.557699352	3.959756085	4.394332341	4.359771055	4.163993833	4.212441284	4.646917141	4.683564431	4.68165252	4.694670286	4.425304892	4.644706929	4.859112666	4.431856549
CSNK1G2-AS1	6.009794699	6.051190484	5.836679401	5.741331554	5.553196969	5.908633515	5.59444891	5.942326416	5.838038888	5.724128524	5.933737932	5.940202574	6.371697968	5.777726226	5.714476038	5.863539068	5.449501871	5.406583474	5.822693479	5.884837545	5.523254989	6.097932887	5.552623603	5.928336974	6.115100135	6.283101984	6.065534619	6.15805016	6.46051726	6.154313361	5.722534664	5.660610268	5.887045306	5.559518276	5.857860825	6.001407407	5.325570511	5.692434992	5.779256405	5.375774056	5.86150995	5.93840894	5.873171903	5.519575487	5.865458376	5.762998418	5.562469587	5.794548809	5.916471954
ZSCAN10	5.150506004	5.654789154	5.242241858	5.609258599	5.346528447	5.156622733	5.24658929	5.075664291	5.386489106	5.201379482	5.256320821	5.265446585	5.768669881	5.416686572	5.120387935	5.300994988	4.601012717	4.747862394	4.934853216	5.056570691	5.477903691	5.080940772	5.20532278	5.223678084	5.750290988	5.391687851	5.083024632	5.325876404	5.68226706	5.11296077	4.790439948	5.061853052	5.050432617	5.41313707	5.279500694	5.080225785	4.594145513	5.019013015	4.697712618	4.747696437	4.839159412	4.991265407	4.915803469	5.136047599	5.055127405	5.102043632	5.376556354	4.991820629	5.031430177
GOT1L1	3.717566811	3.68934217	3.764491293	3.841755573	3.486656779	3.679093644	4.006708277	3.730139811	4.04642762	3.732237773	3.508185878	3.538766517	3.69921308	3.544058336	3.813778617	3.304606356	3.124199115	3.450698468	3.798814492	3.517892456	3.334688895	3.494200163	3.694000815	3.4446956	3.556393553	3.571061124	3.736039569	3.766967496	3.328749868	3.69299354	3.812877003	3.511253403	3.811194517	3.697491466	3.776793135	3.563675931	2.877538175	3.274973863	3.224035977	3.270521156	3.56027167	3.44984446	3.576910394	3.33258	3.840015432	3.389436481	3.602092151	3.739141187	3.568531137
LINC02870	4.839757051	4.796039291	4.875025593	4.546335554	4.701197001	4.563740188	4.470722936	4.373878763	4.77595347	4.833750431	4.952654749	4.68758056	4.87674266	4.565998467	4.154212621	4.654622527	4.205686602	5.234999837	4.663777928	4.631334459	4.791293024	4.609431793	5.042241777	4.931255161	4.745826791	5.193148348	4.831340935	5.360626825	5.135050817	4.583897407	4.783362555	4.509881535	4.523880472	4.647029675	4.411922449	4.455840562	4.441841484	4.669913355	4.658909206	4.582838977	4.868051062	4.868028165	4.450153581	4.319866148	4.493067357	4.438459314	4.299010153	4.663226472	4.523409865
LINC00504	3.167813908	3.054711586	3.147047564	3.464279949	3.149690532	3.142714668	3.10743966	3.097232276	3.071288589	3.498827891	3.012879254	3.593542736	3.318965514	3.526099218	3.92779198	3.120558793	2.973726942	3.557300345	3.369689328	3.239214592	3.051596138	3.152632848	3.086750099	3.102212926	3.636402468	3.233137953	3.134495385	3.020243912	3.093087807	2.903279926	3.042330343	2.800978035	2.821036775	3.110961951	3.312270437	3.010741577	2.857633265	2.903702726	3.017027243	2.880389721	2.987741427	2.697740172	3.202581236	2.964090755	3.200291944	3.212011549	3.145587397	3.007983842	3.165218527
ZNF99	2.600683783	2.931588122	2.757212569	2.902989896	2.794671141	2.715279291	2.72014348	2.783697474	2.777455279	3.137438534	2.997752935	2.809453475	2.860571422	3.141054099	3.069235318	2.924483236	2.891265823	3.063995865	2.89682748	2.818390633	5.071368952	4.111666585	2.666365739	3.484460494	2.944902353	4.079523396	2.77677613	3.261222627	2.745527842	2.931545134	3.593175857	2.898266512	2.75793608	2.73421498	2.836175989	2.672922676	3.267506014	3.079275516	2.932884389	2.77316886	2.79997523	2.904832214	5.317688309	3.102772321	2.868881259	4.191269104	3.110751327	2.898298381	2.717113111
SIGLECL1	3.403196396	3.185578447	3.339164156	3.188837133	3.069682253	3.239460414	3.219732283	3.137246445	3.34826032	3.282227463	3.386975671	3.21455889	3.076399249	3.319636155	3.165901481	3.53901169	2.990190749	3.052930981	3.195140914	3.465333419	3.175067882	3.154491253	3.470760487	3.06015245	3.275945411	3.062237753	3.242927512	3.148441357	3.497966318	3.398465394	3.335466392	3.166539805	2.922824845	3.348067113	3.076124295	3.494152569	3.012477716	2.981766381	3.170246472	3.003852694	3.426972792	3.124136056	3.057296126	2.977007559	3.239890669	3.06617765	3.027901731	3.087457453	3.141868015
LDHAL6A	4.365022926	4.36540758	4.384055101	3.857824881	3.982167613	4.211691933	4.204209453	4.360829482	4.560022597	4.12331887	4.790133846	4.433042304	4.46726982	4.395455782	3.839251359	4.488209857	4.178949081	3.984339875	4.188224667	4.412546911	4.304587026	4.286278193	4.091793199	3.976262872	4.178289815	4.152152278	4.464876169	3.858379969	4.349719071	4.230213503	4.134155892	4.235315183	4.235854365	4.180283339	4.179543365	4.094049658	4.08566189	4.306886411	4.269601022	4.113675793	3.891313215	3.969556296	4.213519754	4.217368334	4.54835448	4.080547317	4.212348502	4.416575208	4.130881123
MRGPRX2	3.99426896	4.044360345	4.146612603	4.061893779	4.122788828	3.939129793	4.08700284	3.943805002	3.93660313	4.347863567	4.183425709	4.018865958	4.742239431	4.246589136	3.419559819	3.46184282	3.343280561	4.069668704	4.103020403	3.853886134	3.961430296	3.763572981	3.612849182	3.579362064	3.65322291	3.714270545	3.653851662	3.95182376	3.740687785	3.581748097	4.134470229	3.702430412	3.532369092	3.942777713	3.404478007	3.519424671	3.763762794	3.936398057	4.133883808	3.54074396	4.144182324	3.668229955	4.21026865	3.938037979	4.040587382	3.75525658	3.965069674	4.205509837	4.110288286
NTN5	5.429094247	5.527108868	5.399597109	5.63336876	5.458326853	5.521506596	5.321765547	5.560053499	5.774052535	5.75821202	5.821246341	5.791847997	5.763204063	5.519132104	4.997358896	5.415899634	4.733594726	4.566776026	4.934853216	5.140507898	4.965582536	5.353844938	5.435516518	5.266788315	5.214090031	5.087716392	5.127178721	5.174445927	5.537850573	5.263770532	5.108198595	4.964643004	5.060978977	5.564319647	4.985426645	5.241360944	4.873096186	5.199239764	5.34848468	5.102597412	5.34418801	5.459643758	5.50544533	5.199679818	5.327518442	5.04526856	5.510867794	5.124692177	5.343644493
KLF17	4.214832381	4.251744342	4.137873704	4.12270494	3.931492621	3.871116958	4.097356237	4.296357056	4.406567877	4.351065547	4.281370169	4.150279788	3.825833176	4.23101058	3.600022129	4.413406693	3.519431824	3.676679712	4.216055227	3.90883827	3.735752587	4.062641719	3.812020432	3.82494229	3.821657207	4.00015541	3.881852402	4.149514294	4.036629338	3.823022632	3.704674067	3.971036414	3.771413316	3.963340351	3.732858175	3.904487876	3.959866963	3.70150465	4.160520702	3.780687486	3.656475306	4.26911583	3.995967067	3.838254472	4.128323142	4.02663631	3.931093038	4.041179714	4.343995857
CCDC105	4.984581666	5.458865622	5.273142449	4.965984352	4.752423768	4.766539638	4.781459772	4.789989792	5.390862795	5.507584415	5.573231459	5.170539755	4.805410993	5.580233771	4.457589017	4.861708623	4.516065158	4.464012251	5.334537936	5.083926487	4.673905665	4.970886554	5.10085044	4.839220422	5.093990697	4.864325312	5.388450302	5.313824107	4.915910404	4.89849555	4.607833944	5.049660019	4.717114786	4.847405601	5.246770885	4.990501973	4.215046861	5.19829658	4.705915899	4.96499567	5.174504471	5.539533702	5.400114989	4.29249619	4.681747784	4.512323004	4.889007737	4.840948761	4.916179772
C11orf42	4.556203363	4.885746585	4.867263678	4.745571054	4.727311242	4.874655096	4.326305738	4.656024313	4.491732366	5.115696467	5.01868663	5.02057317	4.626889629	5.317154097	4.170334762	4.556534794	4.298525667	3.960583028	4.879274668	4.46413017	4.283551444	4.71806171	4.551398473	4.443089967	4.907550688	4.69624354	5.009771625	4.88314637	4.795916024	4.812062651	4.492447181	4.271615486	4.939094366	4.805807876	4.417811638	4.421127639	4.120872058	4.303772531	4.3100768	4.299288405	4.837064505	4.301237789	4.189660567	4.221082595	4.638849437	4.280191717	4.686374856	4.363937224	4.535513938
DKFZp434L192	3.132601641	3.331555079	2.97028341	3.10089629	3.004973449	3.104461254	2.922100501	3.010502511	3.014019673	3.101458301	3.084178723	2.994012789	3.131721513	3.176576486	3.055350794	3.236620309	3.270820833	3.155826819	3.155663671	2.942226428	3.137900349	3.310743948	2.946066383	3.044146012	3.033523563	3.040066413	3.434170021	3.300586919	3.069085413	2.954469109	3.092330162	2.876237782	3.014917124	2.858091388	3.007870217	2.954067754	3.1028509	2.987425086	3.091758757	2.962481025	3.395690826	3.117136542	3.313206253	2.866311744	3.106875624	2.975076424	3.085313517	3.151220207	3.021569454
ZNF486	3.595522411	3.783901415	3.40296373	3.323741902	3.27885629	3.496265433	3.621933652	3.787263254	3.43122273	3.346893646	3.508123699	3.485272307	3.368741098	3.440452877	3.216208929	3.321339944	3.475337669	3.204611204	3.353874897	3.642181154	4.234601381	3.590844236	3.443202175	3.222598433	3.895865338	3.456769212	3.51209797	3.860252248	3.660973781	3.881749675	3.744032349	3.670282012	3.594329148	3.390215958	3.953085337	3.46482001	3.383943179	3.767442952	3.764842077	3.473947973	3.367241822	3.778920226	3.562686884	3.343257022	3.655336691	3.359382788	3.182018127	3.625799734	3.257399804
FGD2	8.326429116	8.516320195	8.714349593	8.52401533	8.345764266	8.613811888	9.178790744	8.936848391	8.575620946	8.495217456	8.600072447	8.452906704	8.107869333	8.66767229	7.846119991	8.661012607	9.212946689	7.812710332	8.516809689	8.442707711	8.739010124	8.080008658	8.78826857	7.957012187	9.113742489	8.978064938	9.671758689	9.068258504	9.945206586	8.873261826	9.016012323	9.226362583	8.251912348	8.04911033	8.096828458	8.292143761	8.997200314	8.479533111	8.178296981	8.55694903	9.328949859	8.94682404	8.463377873	8.484073706	9.269175974	8.912870398	8.790506578	8.603150916	9.115313571
EXD1	3.146418656	3.196060222	3.125480978	2.931918809	2.998290897	3.017826421	2.909470997	3.098307951	3.052817201	2.925965674	2.987007767	3.017721306	3.085192398	2.896757533	3.214338726	2.927748108	2.988924691	3.01108705	3.136066941	2.942226428	2.740482842	3.075005592	3.383502419	2.978367198	3.02999768	3.023086213	2.901846929	3.427949997	2.761995393	3.055012424	2.680888294	2.858955239	2.941990328	2.941953087	3.139843926	2.847038348	3.004447895	2.990238127	3.162801174	3.009185883	3.246972741	3.238828373	3.287832036	3.146041706	3.332560445	3.047752822	3.002985497	3.219814764	3.144286507
NBPF4	4.076571682	3.903217149	3.708184705	3.918112649	3.813353724	3.882284693	3.69699551	3.919878239	3.922166469	3.762343198	4.128536683	4.359585936	3.924218697	3.872142665	3.866236583	4.034493672	3.114537609	3.674119139	4.108346838	3.703734646	3.9063679	3.908340044	3.572454311	3.810726159	3.934840292	4.090360171	4.083234949	4.06293004	4.195631328	3.742611731	3.788331197	3.900856678	3.792955396	3.824834657	3.716464089	3.711001629	3.491774259	4.392385095	3.437700606	3.536312108	3.662027665	3.70905013	3.777642453	3.992708452	3.80160163	3.809071488	3.81111201	4.025977698	3.836421289
ZNF663P	3.415666042	3.247644175	3.274243764	3.416784675	3.433708523	3.17561381	3.368657413	2.991818038	3.366547587	3.321836716	3.484563319	3.309018432	3.590802983	3.235721523	3.425153044	3.37672198	3.009518007	3.395367891	3.64715723	3.560000843	3.091722334	3.184047684	3.372943999	3.417193579	3.625640908	3.259856212	3.712410957	3.802019661	3.739661689	3.710952369	3.079198633	3.234230433	3.320037978	3.314643238	3.377944562	3.179257761	3.230267407	3.667343027	3.473176243	3.352678507	3.302419125	3.579355112	3.172422124	3.031797939	3.068262913	3.144207992	3.26576389	3.391902312	3.47243245
LINC00955	3.526729244	3.28660718	3.278680663	2.945469735	3.159491992	3.333861766	3.16317193	3.362630406	3.334081913	3.531025855	3.605337621	3.345628073	3.857180959	3.40933802	3.365483655	3.319774403	3.073088539	3.565619104	3.035072302	3.268782582	3.320615358	3.325083301	3.020261262	3.067738425	3.435435115	3.23660579	2.996106043	3.55278717	3.249456174	3.264578112	3.107219674	2.914705711	2.907615599	3.192600274	3.226728459	3.016344215	3.171060562	3.272555237	3.071459934	3.209947704	3.06486219	3.375598988	3.16908544	3.259904146	3.115118016	3.301664961	3.105289173	3.317015579	3.194485735
LOC162137	3.864994817	4.064882316	3.825458967	3.80438341	3.805216307	4.197050337	3.772516447	3.86284043	4.19636223	4.176007358	4.016533074	4.334141569	3.836390675	3.879981359	3.79777816	4.288074944	3.722742155	4.032035434	3.98297458	3.834882006	4.088113322	3.833487723	3.772131967	3.535611667	3.616732119	3.979633734	4.099026388	3.795712978	4.41750284	3.693269156	3.598158672	3.589191283	3.840697451	3.914142681	4.387323237	3.835205648	3.497623248	3.789783572	4.130347253	3.677037183	3.618440693	3.966569526	3.836845481	4.013877503	3.913761779	3.802094957	3.847344699	4.065221934	3.721163933
C10orf126	2.830620669	2.876566529	2.82990475	3.328634688	2.829463208	2.707702706	2.654398394	2.991818038	2.905101111	2.820946721	2.808603175	2.801027719	2.845207697	2.959044824	2.830846888	3.013334493	2.73260558	3.736534477	2.945274383	2.954480679	3.091414738	2.648106198	2.931421134	2.87132775	2.804797678	2.564500035	2.797641891	2.633683795	2.831518945	2.909220238	2.669115061	2.746209144	2.748443551	2.924816426	2.869813101	2.628503268	2.86786046	2.729147754	2.649279847	2.751228953	2.810273709	3.033579316	2.901861616	2.669232466	3.001900238	2.783310316	2.664746446	2.928204692	2.700102183
LINC00479	5.272292479	5.504174629	5.13139208	5.103875758	5.240622484	5.366345331	5.148195131	5.210721357	5.284239462	5.455526952	5.322528208	5.445027105	5.884014056	5.357382355	4.755900105	5.331407406	5.349013167	4.996705481	5.098777384	5.124025644	5.044359073	5.192711363	5.128436739	5.022796938	5.146973728	5.222260585	5.505188077	5.122267721	5.194888389	4.70983068	5.01693424	5.129287534	5.225394636	4.665317824	5.147415753	4.946027775	5.086104048	5.360741022	5.336371424	5.330966146	5.168223952	5.12756511	5.200253256	5.414118655	5.177470628	4.803235832	5.043002498	4.773034951	5.02295168
LINC02907	5.21048141	5.147170512	4.997156895	5.368073603	5.336580075	5.435824954	5.423952471	5.031501841	4.963556743	5.921203693	5.989473549	5.645718956	6.003354673	5.404505251	5.162232061	5.147515251	5.229919252	5.133606493	4.695949625	4.992955809	5.091641286	5.170069097	5.019754719	4.904224834	5.215001075	5.076942606	4.819807347	4.769238577	4.999287983	5.268598434	4.453653202	5.09013297	5.124861511	5.242819862	5.717181898	4.898461559	5.16970833	4.994723136	5.322128375	5.361906834	5.186006953	5.009082254	5.099651747	5.064126807	5.67015039	5.451717131	5.36564259	5.406445242	5.159590017
SLC22A24	3.973451831	3.862216676	3.822329734	3.828521803	3.669235019	3.762677947	3.785480523	3.814251463	3.931827943	3.683800319	3.694701978	3.805708734	4.029877105	3.786026726	2.797969119	3.564333272	3.002931376	3.775742763	3.642007011	3.625657866	3.330076649	3.84303876	3.236764079	3.476013836	3.564033596	3.97780804	3.095961275	4.065038431	3.750741942	3.684113679	3.636667983	3.509093328	3.245412661	3.642255263	4.14578005	3.855670845	3.426842674	3.373811595	4.018904827	3.614836204	3.571349001	4.022511877	3.698983013	3.557641262	3.714342201	3.658010866	3.7822568	3.592803157	3.53738662
FMO9P	3.132077785	3.301770329	3.074809176	3.383931631	3.086106786	3.169068432	3.139941858	3.211101838	3.414166828	3.174759184	3.290085704	3.532875893	3.843851987	3.679309261	3.478551426	3.374923449	2.882822584	3.493930146	3.384866894	3.689819821	3.186473185	3.490473049	3.499874356	3.039230727	3.262988277	3.412441972	3.338238778	3.259808629	3.367492855	3.270522882	3.126374078	3.185205806	3.247279047	3.327296778	3.351427646	3.276711815	3.266432264	3.274372321	3.130506831	3.406379996	3.648783059	3.032897091	3.408937208	3.287581542	3.417098216	3.237970253	3.289622989	3.27805007	3.357066235
C7orf33	3.783160603	3.647988921	3.279180604	3.626271295	3.701995556	3.603117899	3.636849069	3.281974994	3.454681412	3.884764914	3.845297635	3.558469868	3.763793098	3.505623562	3.431597274	3.825454393	3.409808401	4.287517349	3.853707567	3.627149308	3.93505833	3.433787337	3.346458096	3.490272341	3.680356532	3.487136989	4.010267786	3.627835558	3.831765948	3.685145362	3.627494543	3.419688412	3.445120855	3.853229469	3.509130268	3.805785675	3.376856674	3.609743343	3.348991517	3.455414174	3.521645318	3.66002415	3.4450124	3.49835282	3.676542667	3.595666023	3.791309695	3.523726797	3.786896473
ACER1	4.172019547	3.809286506	4.120335592	3.965842775	3.81975066	4.202375882	4.027633473	3.602290504	3.770614808	4.40608708	4.325956051	4.336230421	4.166056883	4.316387867	3.772750413	3.660642447	3.450424293	3.693577888	3.736680223	3.592883665	3.854650847	3.88752335	3.612256368	3.510886144	3.850471759	3.751335309	3.777089593	4.692363897	3.877380509	3.739850521	3.860285116	3.695446451	3.596294948	4.223553106	4.30715265	3.852798899	3.421614735	3.672610127	3.39857895	3.38096582	3.570627023	3.5226323	3.946403335	3.619934855	3.943024582	3.816977994	4.083827525	3.964135022	4.019126812
TAAR1	2.825560179	2.823028842	2.721803766	3.052508557	2.734842485	2.879108646	2.860837933	2.667582888	2.987073278	2.685466391	2.939008507	2.969580296	2.825272968	2.836511717	3.161295069	2.764059439	3.132729108	2.792486621	3.012371598	2.728178842	3.036776071	2.998716389	2.896453822	2.792656613	2.832716464	2.922516507	3.029405126	3.12362341	3.27089484	2.91437035	2.884534811	2.7089913	2.747505128	2.799500795	2.967036919	2.991753348	2.928485386	2.700167224	2.797609808	2.986444269	2.821193815	3.032797373	2.859387383	2.778944428	2.81103963	2.826775021	2.775893155	2.818399801	2.819365485
OSTCP1	3.282786493	3.063648602	3.032378869	3.217924569	3.056172453	3.2131974	3.267377259	3.159794511	3.04500947	3.17108383	3.12362341	3.256869326	3.154985998	3.081043792	2.898337326	3.034629875	2.93250262	3.020568256	2.955265367	2.978959391	3.014636354	3.191611516	2.797302684	3.170415843	2.954562626	3.21518687	3.141981144	2.934770865	3.073074542	2.857022989	2.706833028	3.045234573	3.136005502	2.947379755	3.003769881	2.86639865	2.554259494	2.711911544	2.901397439	2.980855138	2.816177561	3.085553791	2.872952613	2.954993025	3.046437196	2.832100093	3.203188535	2.941078048	2.867797584
LINC00305	2.897121	3.02052741	2.952835603	3.023596693	2.71023289	2.653182553	3.124772806	2.989446492	2.922854861	3.219696483	3.435304902	2.971414452	3.641972313	3.006559418	2.836701987	2.953554189	2.836218699	3.126703917	2.972460981	3.211073988	2.987788937	2.877188383	2.988079297	2.924866239	3.249899233	2.838203067	3.198821022	3.081268877	2.967913886	3.043341125	3.087217288	2.811325843	3.000342104	3.056601724	3.006607025	2.894050346	3.092830919	3.103158696	3.27688153	3.036837119	3.071193763	2.970815489	2.908118087	3.045088108	2.997470749	2.989446492	2.74769518	3.046576049	3.158147878
BFSP2-AS1	4.324187034	4.385563712	4.190116262	4.312336598	4.475510371	4.199981772	4.342550571	4.259889853	4.320670784	4.312657899	4.507367654	4.347765409	4.543505213	4.244913554	4.051478905	4.158115716	3.804729009	3.905233144	4.651280223	4.3008745	4.023978015	4.179093522	4.084908814	3.873305827	4.348761776	4.647307203	4.775842032	4.356577149	4.223271599	4.555599874	4.137437444	4.085075116	4.217390019	4.093175057	4.640602112	4.45877068	4.067050896	4.152620609	4.273603994	3.78878442	4.000063045	4.141634984	3.96193334	4.039172938	4.189102626	4.206053529	4.28449574	4.057717404	3.949182101
GATD1-DT	5.50019686	5.072651623	5.421697027	5.267619049	5.163358057	4.929235162	5.269889225	5.043551585	5.503587639	5.450378949	5.475169776	5.399315928	5.208672835	5.349927478	5.261022383	4.6893247	5.210347195	4.53840824	5.04134976	5.008077877	4.677327887	5.262761652	4.981046416	5.032127086	4.676612203	5.475416561	5.384151106	5.230174772	5.137845747	5.123497173	5.298117723	4.860694636	4.86390664	4.949666812	4.83942524	5.075815517	4.51207912	5.160372885	4.770617593	4.753536984	4.738311332	5.05144416	5.139734809	5.240764186	5.063259549	5.324280169	5.558278513	5.211125144	5.351478395
GPHB5	5.23861662	5.091344241	5.048363796	5.2075026	5.159043351	5.30023458	5.690754102	5.14398427	5.333842602	5.650090025	5.359434064	5.275549721	5.163737693	5.41382746	4.671765035	5.145810475	4.242795235	4.136593454	4.782616547	4.641875171	4.371057559	5.012558085	4.666959734	4.839371616	4.64287609	4.975596177	4.743906941	4.528117044	5.26549921	4.289441215	4.266428325	4.586000653	4.707058977	4.74032706	4.635009299	4.668598589	4.539404111	4.803480151	4.736361533	4.338469726	4.82085198	5.121247022	5.074492487	4.566077874	5.15069533	4.928472327	5.037220536	4.641526628	4.985273487
DCD	4.648593432	4.196224187	4.68444769	4.820951557	4.520534337	4.516503807	4.715000947	4.548822898	4.913435516	5.165772103	4.970350951	4.830360689	4.201115721	4.689977332	3.984777294	4.431482972	4.06423176	4.158393247	5.094699162	4.629737145	4.135856582	4.679495131	4.539009115	4.477589395	4.733615272	4.573581334	4.502052205	4.594796947	4.71196369	4.690626372	4.288146654	4.41873129	4.221836982	4.22500359	4.129262448	4.039697202	4.105139072	4.677661095	5.117087731	4.256039788	4.527525597	4.912307399	4.748075778	4.203315617	4.941483739	4.167931012	4.574927102	4.684615991	4.579248886
ZDHHC19	5.534617204	5.669945335	5.675669571	5.437402623	5.480900176	5.547523838	5.271445068	5.560483845	5.712756356	5.841521198	5.831001547	5.497109482	5.343777415	5.465646322	5.261022383	5.244361305	4.154290724	4.715314381	5.430326779	4.848653843	5.07814105	5.023222541	4.834164	4.931018447	5.227321817	4.731826341	4.807286777	5.213868097	4.935280079	5.113363248	4.654060467	4.920057312	4.859701608	5.196901934	4.9916237	4.854634711	4.691744732	5.374727089	5.535765692	4.83445285	5.453880628	5.243793598	5.807101982	4.811923406	5.024616019	5.334371104	5.302363294	5.260612149	5.14551575
ALG14	7.832839179	6.842588773	7.787148478	8.56232661	7.530511049	7.740473338	7.894789966	7.747499443	7.905659119	8.038668241	7.508490062	8.135821935	7.9088217	7.527204424	8.911818664	7.470508739	7.969301018	8.520460913	7.636652859	8.617816388	8.101314644	8.537741136	8.656203103	7.888578134	7.959740117	8.295807365	7.717407281	6.830754225	7.68360404	7.176824376	8.00887492	7.727048559	7.230739528	8.705846684	7.261231715	8.127868389	8.55197675	7.683938427	7.693006589	8.140049561	7.585200662	8.175072136	8.371623339	8.657738175	8.375111027	8.843507524	7.846259197	8.74211744	8.378956227
PPP1R21	7.200372056	6.358489283	6.621394377	7.756949803	7.290879038	7.367383925	7.038281062	7.524464225	6.69119598	7.496316673	7.123433197	7.524931732	7.837537508	6.575096419	6.873951742	6.52621836	7.21389069	7.364677884	7.556380778	7.315129392	8.192015209	6.958298963	6.935024594	8.254376348	7.471650964	7.994180101	6.589492212	6.607810969	6.150136736	7.010786327	7.170497687	7.536473572	7.774034537	6.593856161	6.722884657	7.526407498	7.965506886	7.631422388	7.480344677	7.293431133	7.600767753	7.815065522	6.993599667	7.675361368	7.649893123	7.653102151	7.62823083	7.508091907	8.110070502
TMEM237	4.216946386	4.315016951	3.963911683	4.314368668	4.671848714	4.77865028	4.710799611	4.096336793	4.14839114	4.9105869	4.325213717	4.484644581	4.57577486	4.780798529	7.503696476	4.321019036	5.842685613	5.575317546	5.189542772	6.254124099	6.816762007	4.872000553	4.707831311	5.747404292	5.25557607	6.468587925	4.777357757	3.508117284	4.851015086	4.935562034	4.853013483	5.107900838	5.688615437	5.267731677	4.556742115	4.638172888	5.464556758	5.895398129	4.36542327	4.622909119	4.423066709	4.091108904	4.740773097	5.837365486	4.746121137	6.033473369	4.801061484	4.505764191	4.415858847
ZNF564	6.429903286	6.232021655	5.860316273	6.473047089	6.248232682	5.875716709	6.137367321	6.282937704	5.71918107	6.637083026	6.378186517	6.436075149	6.240647593	6.399730139	7.482706289	6.531702142	6.960700661	5.865760948	7.006799341	5.771524469	6.232302591	7.127355572	5.948759818	5.934390502	7.166197057	6.349637013	6.606296387	6.981036069	6.731940572	6.634057567	7.00082702	6.34750904	7.387306684	6.500365492	6.9636624	6.502631239	6.963698872	6.741025107	6.92334239	6.899048203	6.958994255	6.534974548	7.218595676	5.791743742	6.862030346	6.418530657	6.853986249	6.755486206	6.885261542
B3GALT6	7.032832915	7.716055201	7.641268271	7.626314705	7.477341099	6.858290628	7.807223578	6.507760992	7.173573549	6.884298145	7.426185109	7.052260856	7.081664401	8.148714236	7.772143602	7.467286634	7.753288348	9.089159004	8.174666368	7.90928424	8.929400872	7.207748214	8.482879132	8.665296992	7.982496945	7.810258308	7.241065961	8.48453128	7.967005229	7.393240199	7.253192674	7.398576999	8.288294102	7.961026669	7.485851764	7.498165543	7.746606791	8.480025743	7.525234468	7.777352283	7.288402029	7.026997783	6.832467114	6.973782522	7.676365378	8.278465895	7.496276758	9.040840491	8.698927607
SNX21	6.324865605	6.474696382	6.251019659	6.186342677	6.145461243	6.385757503	6.021975255	6.296650064	6.115046157	6.2680536	6.446764155	6.246120661	5.816329164	6.01774806	6.969917428	6.271659144	6.596212008	6.322151158	6.682180141	6.441259775	6.759126764	6.158530483	6.363569978	6.459776312	6.541776378	6.816656803	6.876116519	6.962643097	6.510296616	6.287207716	6.424429899	6.47877153	6.671516433	6.006036864	6.450265692	6.335091219	6.856145236	7.10168555	5.674011866	6.205503417	6.83219655	6.395984569	6.657472053	6.636743578	6.561303229	6.350395136	6.321269678	6.599113778	6.637244882
ADAT3	7.106878472	7.060059989	7.17214649	7.171804123	7.136430255	6.986694087	7.066968515	7.065688543	7.372175531	7.456914357	7.277185414	7.149922901	6.943182434	7.270418242	7.09294857	6.700985669	6.904042923	6.388344996	7.12482185	7.051134921	6.843535843	7.03376521	6.552150998	6.916516084	7.138179986	7.027759953	7.086390361	7.010749516	7.339873818	6.882236027	6.740525355	6.944571058	6.687723003	6.673590009	6.138454531	6.190775474	6.097516511	6.957133243	7.040259598	6.47633992	6.889016919	6.912914901	6.975226888	6.569411259	7.017022009	6.875809854	7.187643998	6.837187012	6.829100023
SPINK6	3.753751838	3.942380098	3.711256268	3.954159009	3.528067414	3.69826716	3.761809127	3.674641916	3.601910172	3.61469316	3.972250796	3.756074679	3.603498838	4.170043593	3.497253995	3.666814422	3.473424188	3.779672579	3.650335122	3.741995531	3.575433684	3.410435239	3.659813421	3.668711546	3.679712633	3.675672979	3.987376768	3.908532157	3.971046557	3.883467647	3.45135821	3.895873113	3.503495797	3.896457506	4.279221924	3.808588403	3.301729875	3.578406052	3.815820182	3.600684244	3.536919344	3.659449524	3.665562135	3.551785274	3.666730675	3.687244871	3.512813912	3.858098061	3.589527076
C22orf39	6.055575908	5.287521464	5.582956417	6.193445504	6.185193128	5.99155899	5.596895552	5.834021459	5.758507894	5.99691492	5.777798806	6.259162253	5.892388897	5.601707104	6.102568323	6.373819315	7.18013112	5.971146135	6.928428347	7.040074175	5.372086387	6.106716414	6.12184921	6.123101143	6.086503498	5.821098753	5.306423062	5.269450991	6.18575979	5.27805277	7.023207796	6.159989221	6.484732564	5.010600094	5.929296314	5.573803394	6.360442929	5.299952068	6.023762468	7.298110246	5.83670576	6.296568516	6.395215238	5.977692958	6.042078733	6.766273054	6.13719621	6.971012823	6.705522089
CYP39A1	8.937260112	8.745673164	8.855064276	9.769743373	9.883005295	9.690777399	8.149099459	9.369092453	9.7810865	9.75052801	9.637331168	9.942468614	9.7772835	9.173965086	6.634433414	10.15967771	5.135261964	8.372825103	8.054999512	6.967858082	7.13630542	10.17378237	6.221039881	7.857942574	5.966879422	5.947329216	7.90474836	7.479794043	6.054978311	7.988893312	4.586758157	8.443455134	4.692816673	5.799005112	4.681529816	5.261764119	5.261854843	4.930657406	7.867541743	6.874748049	6.390925981	8.116536605	5.423642482	7.949826663	9.6351782	7.632555494	7.402734489	7.413319693	8.962992742
BORCS8	7.286435505	6.710322001	7.318597021	7.485895865	7.045373742	6.620644161	6.943945147	6.941729729	7.123155528	7.101264241	6.743867396	6.988884759	6.816716329	7.313211933	8.257776929	7.412806126	8.138944572	8.212037563	7.159471494	9.002704274	8.421735153	7.627064261	8.317275186	8.083241535	7.410931905	8.468954984	7.354721332	6.95372313	7.632799028	7.319720193	7.753778662	7.500230294	8.001254028	8.007589807	7.969604726	8.192916048	8.160939101	8.259610971	7.242668254	8.180247296	7.408776569	7.556855077	8.294148742	7.034682414	7.433587676	7.33782404	7.342004245	7.371962426	7.857317047
ZNF121	8.399449208	8.960973204	8.718260304	8.353719839	8.151842595	8.234417357	8.250389893	8.764091785	8.633357886	7.876296039	8.380861666	7.915099033	8.169109359	8.725176291	8.585036782	8.592201398	8.896211507	8.370307924	8.269652748	8.243413851	9.812245341	8.551681836	8.41296082	8.251603996	9.628317082	7.850875312	8.608986164	8.541319756	9.774908828	8.935246343	9.042537538	9.136164615	10.66482799	9.247535079	8.64254455	9.364360464	8.813475354	9.773605187	9.337351894	9.083722642	9.383187994	8.361601355	8.715966939	8.195486803	8.823522342	8.534940665	8.18168757	9.353554702	8.603020856
DTYMK	6.651176232	6.200595598	6.724288742	6.90085551	7.02138972	6.809515974	7.11883798	6.309980746	6.479219029	7.123294222	6.436007324	7.016029918	6.805775016	6.822339608	9.605835813	6.576210989	8.476403889	8.798997572	8.250155351	9.004102966	9.116289799	8.226277493	9.564314413	8.278957164	8.037190808	8.278694045	8.140176385	7.776312033	8.411342005	7.412076978	7.400434695	7.515525597	8.362182631	8.663428446	6.596140732	7.539991133	8.50941658	8.446954645	7.869270895	8.892250834	8.194893503	7.459973262	7.711868863	7.667385932	7.123853289	8.816214667	7.684582336	8.139337719	7.631143838
MAPKAPK5-AS1	6.727925841	6.060064483	6.398875069	6.628802314	6.16812389	6.425427838	6.563743908	6.546164301	6.035259452	6.319376638	6.500536345	6.32085171	6.6229133	5.968975501	7.379219829	6.57167171	6.697783553	7.023747077	6.861090712	7.78089377	6.810339916	6.432822443	6.674737851	7.335674018	6.628764547	6.925634148	6.39720186	5.613406195	6.880028741	5.991930896	5.987132756	6.456151643	5.905810509	6.763721195	6.176781551	6.533554517	7.018765732	7.168513002	5.759816657	7.870292652	6.498583873	6.661821122	7.039298924	7.090160282	5.77667808	6.909412527	6.822049121	6.605373701	6.94290597
ATP6V1C2	5.259773844	4.739954749	4.342943447	4.272923675	4.010590222	4.70652075	4.173956604	4.372882293	4.598578469	4.67389982	4.533772513	4.228110796	4.256644291	4.334098456	4.770849204	4.337656162	3.298307896	3.679490295	4.252362267	4.051411954	4.104542865	4.197476693	3.990045951	3.980971647	4.360432519	4.06346347	4.525499774	4.035258966	3.995201945	4.21172288	3.950124895	4.599778733	3.908767102	4.270499329	4.332197746	4.207283104	3.994368524	3.795250764	4.104684554	3.588307595	4.327309662	4.603858037	4.330423116	3.886450133	4.246029601	3.900632424	4.560316754	4.526382421	4.334750438
BRICD5	6.055599807	6.102311871	5.919419078	5.916648315	5.724073523	6.087115719	5.85226066	6.066876745	5.985704331	5.99333126	5.954232534	5.877626275	5.577866041	5.879234208	5.051346769	5.509645538	5.903434135	5.09497237	5.459135105	5.290350654	5.405769415	5.949042386	5.733694699	5.431961436	5.699812048	5.540566644	6.226626748	6.294556207	6.120714077	5.950884484	5.866902816	5.623996659	5.862960163	5.585720798	6.140121009	5.354269218	5.613640898	5.969198265	6.300323959	5.303689623	6.413480387	6.03716795	6.141501566	5.472325015	6.283200395	5.144584782	5.848621958	5.234282249	5.444841397
NBR2	5.981423183	5.865614968	5.758003313	6.566744313	5.957900199	6.382131501	6.405223713	5.818097415	6.131768886	6.619066353	6.498590837	6.980551444	6.434650784	5.570550034	5.987542883	6.898274459	6.154474157	6.59232062	6.658295874	7.101793982	5.788591381	6.439631189	6.574567653	6.417752241	6.509770633	6.196716085	6.812783599	7.13324672	5.962062579	7.384664991	7.506118781	6.456151643	7.070632178	6.696906341	6.528314372	6.590291041	5.292914588	7.233341511	6.274270151	7.957364909	6.130371855	5.810299346	5.914311033	5.228960831	6.149324424	5.410441941	6.605215695	7.859374921	6.263037371
MED25	6.551838623	6.701758436	6.465203059	7.040047751	7.371236303	7.123352456	7.058506527	7.381414539	6.995497997	6.205716727	7.103173784	6.567946361	5.642590252	5.554696672	8.549412438	6.611042549	7.765036289	8.171202938	8.076882323	7.925269914	7.717600531	7.295045584	8.280314586	8.751632299	8.46310052	8.033567719	8.647368263	8.649053858	8.635163461	8.432625889	6.903905746	8.46613969	8.736308132	7.413931549	8.794641991	8.216081151	7.373060351	9.497326472	8.009336428	7.229151443	8.553691671	6.885818287	7.309050994	8.046530901	6.879693585	7.193648232	8.022863917	8.091289568	7.859979264
ASPHD1	5.378294451	5.193613622	4.791751156	5.043141364	5.091403144	5.241649983	5.123916507	5.128463836	4.902592053	5.559208051	5.594345643	5.287917628	5.235100675	5.531710126	5.587238037	4.810051407	5.243420873	4.118776957	4.953578411	6.00017279	4.860468997	5.233176638	5.539769954	7.005811453	5.628144489	5.926274094	5.316768394	5.075379208	4.977536411	5.762371302	4.736054075	5.002204874	5.157097147	7.580936681	5.656846668	5.377001437	4.922372881	6.841077967	4.907839153	4.663105753	4.822931134	4.953057771	5.882586149	4.713909241	5.066302712	4.861918539	5.559269954	4.834906232	4.869574123
ARHGEF28	6.465493903	6.235959559	6.352163898	6.213427156	6.237911238	6.290272998	6.062845874	6.390404319	6.031144605	7.055852795	7.07168904	6.899673718	7.431465859	6.860555385	6.629521225	5.971127136	6.687998991	7.718702901	6.248049253	6.425066141	7.472986351	6.181516727	6.480071008	6.825225783	6.347304187	6.255625395	5.966386315	6.700914142	6.130800398	7.503937983	6.351712792	6.331575357	6.913168139	6.387229266	6.26984675	6.148494543	7.35769353	6.404545721	5.890006626	9.208481287	6.453964409	6.842402729	6.321744942	6.69224619	7.109794876	6.625469983	6.888510629	7.924651701	6.247316241
RSPO2	2.947824206	2.917613172	2.652459988	2.789200302	2.819033734	2.913237758	2.746550222	2.822530957	2.951270459	2.989211413	3.12362341	2.987554907	2.92744973	2.753918296	3.055519413	2.859648731	2.90662946	3.064192924	3.435255566	2.988106001	3.003552102	2.94853754	3.126805594	3.026884108	2.875062756	2.925565717	2.828004148	3.184857558	2.777557267	2.900774307	2.77508788	2.937624811	2.884782179	2.648482863	2.60409024	2.823937268	2.729185597	2.733718844	2.823310138	2.954344297	2.746085647	2.793395313	2.776279032	2.810294364	2.863398383	2.876859114	3.068600299	3.861985449	2.906245941
CEP57L1	4.149087276	4.168800889	4.042031536	4.293236633	4.218754984	4.438869495	4.248455334	4.340989094	4.129628583	4.36508477	4.333580487	4.630678075	4.292372855	3.985761804	4.755900105	4.028595282	5.090677548	3.772548641	4.01545907	4.290354423	4.420193735	4.313511588	3.847906599	4.16341233	3.603696768	4.455927879	4.010392327	4.627357817	4.084874117	4.088329567	4.544443061	4.256680317	4.181696121	4.879139457	3.986966636	3.936848398	3.748335251	4.589583549	4.269714738	3.515936714	4.343537653	4.385216328	4.106083478	4.043743683	4.302683775	4.218581038	4.442774662	3.858379817	3.810481575
ARSB	5.381119204	5.163055508	5.080435934	4.84279402	4.787082081	5.074522823	5.481644426	5.349820463	5.569445335	4.674161537	4.990101473	4.965383387	4.826215454	4.791417415	5.107237261	4.618455449	3.929552109	4.68501327	5.094637093	5.564339906	6.263680209	4.925811026	4.989323689	4.929462855	3.840951902	4.955299056	4.53564745	4.991341283	4.479777922	4.962626091	4.188696927	4.08619266	5.008027289	5.218138721	4.052276802	4.407058346	4.688090417	5.434690146	4.429290951	5.644153792	5.291681318	4.925324022	4.905602174	5.130402726	5.423127812	5.528187696	4.9084772	5.502413116	5.14747574
TMEM239	4.912019838	4.830467237	4.504901669	4.74558319	4.513108477	4.971153249	4.752887255	4.543833999	4.670449749	4.968956172	4.926970921	4.717669096	4.509069072	4.749924845	4.270667621	4.715520554	3.853280795	4.146113819	4.425690236	4.136951223	4.54891308	4.528488297	4.595148183	4.038054725	4.701458063	4.372757572	4.969743039	4.525337392	4.548060355	4.083555916	4.486464608	4.433551342	4.266475177	4.573306684	4.667468657	4.438925672	4.301841888	4.334426894	4.719459211	4.410187923	4.550014731	4.572652372	4.703460061	4.466776282	4.658499167	4.297989765	4.618490182	4.658546314	4.864087939
MRAP	4.856017106	4.866877097	5.281788129	4.672878188	4.509512932	4.914679017	4.671193346	4.766568888	4.752327298	4.756269032	4.993653369	4.977274308	4.982025986	5.104881149	4.803993769	5.232527769	5.140395578	4.16564572	4.926291693	4.815241435	4.808076602	4.935731351	5.00447999	4.59399032	4.987790227	4.732760208	5.017618614	5.095589947	4.894136099	4.570020762	4.345875143	4.436918945	5.457917755	4.439240319	4.824312201	4.313423024	4.235522697	4.902382052	4.770617593	4.484724861	4.718477703	4.858233976	4.678977844	4.717306822	4.719015083	4.814124585	4.482150299	4.81134937	5.291527998
SMPDL3B	7.329083276	7.299249809	6.894741785	6.707306204	6.652653085	6.606737351	6.462035347	6.718289392	6.741571193	6.613867367	6.96283413	6.583153841	6.517620075	6.624000534	6.281739418	6.218283295	6.250787081	5.839379047	6.695775645	6.514837268	6.643216926	6.634544937	6.737966917	6.996932793	6.779540043	7.389786052	7.360185168	6.895943814	6.920748183	6.629712947	6.455835648	6.333028294	6.59361507	6.393525689	7.027135849	6.308702617	5.648530807	6.459517553	6.195660355	6.007852575	6.209900371	6.105630849	6.765283165	6.534249427	6.817918763	6.179966679	6.391363469	6.832782173	6.636508396
ASH1L-AS1	6.009220699	5.89124228	5.73173477	5.606346802	5.61904792	5.834551683	5.798964736	5.744022839	5.833623627	6.423306322	6.141012585	5.905872183	6.049990082	6.273556992	6.235550685	5.48986734	6.352140133	5.676993059	5.474315064	5.760832042	5.83688072	5.874751532	5.611383207	5.845809772	5.995447841	5.579174699	5.29127382	5.728014241	5.506662352	5.945502906	5.512601146	5.842777761	6.380102859	5.803587371	5.501996549	5.671085099	5.75222475	6.262207323	6.44328643	6.627313676	5.444581189	5.749191327	5.327486778	5.897975264	5.775326792	5.676610723	5.951560336	5.575661159	5.663655923
SETMAR	5.696892668	5.744511063	5.683795654	5.250031879	5.240578506	5.35728504	5.568954231	5.682797894	5.272788478	5.762436566	5.835081322	5.679270913	5.625902137	6.004988764	4.967176631	5.61481594	4.891469153	5.130894629	5.584145789	5.508922041	5.410693078	5.199088746	5.455497317	5.188297117	6.332074715	5.725289448	6.042871066	5.586526746	5.717882399	5.355121487	5.332184049	4.924582892	5.15446869	5.254222521	4.813439541	4.988425026	5.23028943	5.27292801	5.324429154	5.265057819	5.512416759	5.39934941	5.111514109	5.253230813	5.498127545	5.653902791	5.960168494	5.833257281	5.570484055
XG	3.456056314	3.404763616	3.681761122	3.384132992	3.619536727	3.611278089	3.425737173	3.569414948	3.625902467	3.374429944	3.655374212	3.705334706	3.929440016	3.883948006	4.019643294	3.773068883	4.32865347	3.289298494	3.306495137	3.446026872	3.543517122	3.314873849	3.304236777	3.348257469	3.240941124	3.208411057	3.464500448	3.633752406	3.343266585	3.524664906	3.750207797	3.61848612	3.44494882	3.454070214	4.652582647	3.271767764	3.611884888	3.633559134	3.81276581	3.571302875	3.578399689	3.232054094	3.592032211	3.880251892	3.683195935	3.204242885	3.252667797	3.142145136	3.417671222
ZHX1-C8orf76	4.273171501	4.215274654	3.964676258	3.978221105	3.946136879	3.762565446	4.023844022	3.853072853	3.99830372	3.90911446	3.833256508	3.981684926	3.977666738	3.763638889	4.683359754	4.295684625	5.016865341	3.714664334	4.67628833	5.996051778	4.071906282	4.201038979	5.847611448	4.849655032	4.188336544	4.688977901	4.685082807	4.686558899	5.18847705	5.810724096	4.391474097	4.50367898	5.134411701	3.948479506	4.667468657	5.066202341	5.706160203	5.047832596	4.811822391	5.373109094	4.221431902	4.279584104	4.433759353	4.774748926	4.364773377	5.327777752	4.413978673	4.655628446	4.379373736
KICS2	7.57528718	7.660545917	7.671562421	7.330173614	7.534901357	7.332653794	7.105747565	7.766567924	7.569967042	7.184140174	7.396983429	7.664850218	7.444275327	6.563883321	4.495484744	7.198744303	5.539297062	6.341142442	7.043914919	7.282372604	3.986576993	6.442191058	6.229378547	5.807963259	5.306006978	6.3063746	5.635370731	7.527805637	5.344184371	6.803254235	6.971716233	7.02700633	6.858192016	7.378725208	6.597620445	6.610275997	6.467728029	6.368093342	6.238920278	7.643570708	6.938208665	6.991600062	5.82612992	6.587257095	8.115219874	7.011167064	7.150528248	7.845528718	7.152270203
SLFNL1	5.940532017	6.106049408	5.94036977	5.88648571	5.544040567	5.927533552	5.888035482	5.975578196	5.940959968	5.836698659	5.956120592	5.748726095	5.510230098	5.837222301	5.877399892	5.726901734	5.545866424	5.488889327	5.831135676	5.526579168	5.829753936	5.719959308	5.920325775	5.711193858	6.298795811	6.240361659	6.197088143	6.015960771	5.627275912	5.688591392	5.678635654	5.620656423	5.60363987	5.742615432	5.466438382	5.549510564	5.34253194	5.361377386	5.486699602	5.887080946	5.692936631	5.742357985	5.940191257	5.42388642	5.962436347	5.79944717	5.914142624	5.886403705	5.827697952
TLCD5	4.345324002	4.53083451	4.234262617	4.863269186	4.668455426	4.553847616	5.077610808	4.361682305	4.77815809	4.459534755	4.774341198	4.611319297	4.89635227	4.713996604	5.632234264	4.406305214	4.711102777	4.172710695	4.393265777	5.032581076	4.74465208	4.22273261	4.291753146	4.619576526	5.638005769	5.711867192	4.53765344	5.385204608	5.069921458	4.396123843	4.397277694	4.748835652	5.374361156	5.263042633	5.153404463	5.595601091	4.137761396	4.622515797	4.132592761	4.219881476	4.011029571	4.301083433	4.687646069	5.562053639	4.272687717	5.310345399	4.767244426	4.577271342	4.243018058
TMEM53	8.50258189	8.143620039	8.425047771	9.096575438	8.261826244	8.574424865	8.862775551	7.888271047	8.20347856	8.5715737	7.872861066	8.466904782	8.203650959	8.213427665	7.93691757	8.844043277	7.449067353	7.503919502	7.501411605	7.935362217	6.769042113	8.670497337	7.516574533	7.724475684	6.549389839	7.914574542	5.912954262	8.613589445	6.358077186	7.156980893	6.963135029	8.121934628	6.215661502	8.072627559	6.567949861	7.808983971	6.838025139	7.783474684	8.137210468	6.801495208	7.696800532	8.476785761	7.513244567	8.115443543	7.831287061	7.564857024	8.255052916	7.415217196	9.076946906
DNAJA3	9.895781152	9.956808995	10.03616914	10.14082371	9.539410208	9.535220382	10.10325086	9.435237516	9.676368666	9.777925281	9.764392294	9.770251898	9.776155989	9.899300301	9.808814682	9.838124821	9.686700944	10.83583664	9.93214602	9.53673186	8.80629971	9.508790227	9.700497762	9.352272427	8.311100998	9.463122901	8.448048107	9.267106243	8.704981149	9.077489395	9.56193246	9.498777283	8.767278569	9.675541827	8.494487503	9.386483758	10.25683927	10.19466631	9.775957801	9.51213026	10.44393841	9.718578811	9.132814744	9.114338537	9.737234765	9.33278059	9.309442766	9.94829836	9.704184898
GALNT18	6.486457631	6.12278243	7.176719347	6.222210708	6.128491599	6.164005883	6.970142488	5.606021436	6.340023365	6.533630903	6.504457712	7.039456985	6.914782761	6.530086965	6.825504551	6.498014086	8.2748801	5.023989066	6.937079165	8.337133896	5.270032503	6.232001395	6.035997284	6.847513683	8.169419699	9.378232528	6.526681835	8.17321825	7.3778428	6.332903596	6.307223288	8.910659913	7.067047107	6.466059725	5.094281734	7.138732155	7.03676863	5.993912945	6.936661879	6.045953972	6.026954351	7.561850825	6.221655691	7.477328407	7.35300435	7.621007664	6.468702618	6.415504316	7.909527701
DDX51	5.033100419	5.290767785	5.31368583	4.948572221	5.266029568	5.189662611	4.891243399	5.117290515	5.171203123	5.426237815	4.915025525	5.153871415	5.058522158	5.601730758	5.266024425	5.005457821	5.114248939	6.690475297	5.835521606	5.79132222	6.460588412	5.145678157	6.649439326	6.01138661	5.175549828	5.864510448	4.722262181	5.926818932	5.378952611	5.224367893	5.686406498	5.262660873	5.620391796	5.322025802	5.489899533	5.459092244	6.155245299	6.256102106	4.861922719	5.991786692	5.511255689	4.829218184	5.608500208	6.111534817	4.946241978	5.512765532	5.741680277	5.888808448	5.284826996
TIRAP	6.474672161	5.860663758	6.163901029	6.662547886	6.528544878	6.627108177	6.426833199	6.252479358	6.254052292	6.615861074	6.1702441	6.897883038	6.629978494	6.418727744	6.285762522	6.313381673	6.082283862	7.549471508	6.780997942	6.205470371	6.363477405	6.547637129	6.315663526	6.663102385	6.997122738	6.993707717	6.546258242	6.538803333	6.858877017	6.071408013	6.127538039	6.32477738	6.08225216	6.389895436	5.751778898	6.183751382	6.05659051	5.99969143	6.013714749	6.407472073	6.393774696	6.547163627	6.432568836	6.674633561	6.747608126	6.455939669	6.788336193	6.412930281	6.778262335
MIR31HG	3.960204066	4.371690307	4.275745915	4.019849461	4.026398472	4.098864266	3.803932928	3.848811215	4.212126923	4.081053643	4.526915096	4.482953313	3.816659514	4.321120027	3.947730183	3.954205265	3.697013948	3.723651689	3.862688417	3.850437488	3.605437407	3.90370466	3.852465917	3.896598998	4.127451287	4.119578919	4.251356218	3.656991578	4.39272841	3.952435571	4.152398301	3.785908374	3.815616974	4.022061664	3.95077226	3.969601559	3.826002999	3.963479199	4.060020461	3.970579332	4.044932188	4.07323851	3.855696508	4.050825836	3.962665289	4.020189113	3.85428396	4.18836347	3.812098708
NBEAL1	7.769498007	7.04068406	7.206374059	7.039431358	7.83997215	7.548375167	7.053740831	7.806238779	7.402500249	7.292547003	7.107988909	7.419857092	7.417642304	6.825947843	6.659180069	6.987906338	7.550110977	6.800004169	7.177126683	7.546502	7.375403981	8.412376117	7.319913229	6.98835221	6.508774047	7.208827065	5.946545587	4.946173804	5.920062908	8.197494275	6.624305535	6.677830156	7.313467368	7.26801828	7.718236903	8.49796487	8.009231798	8.467429436	8.555352306	8.303848631	7.719193584	8.16918616	8.476129943	8.164128953	7.032072902	6.996453912	7.210449186	6.621234021	7.469051515
C5orf58	4.381144339	4.396940398	4.274736292	4.277898893	4.149475864	4.249634685	4.21017805	3.979565867	4.272121275	4.571440027	4.870215136	4.765075432	4.917775621	4.652835952	4.112147656	4.668855876	3.659887166	4.060616576	4.120743562	4.498326637	4.734614449	4.23937591	4.209710043	4.508282014	5.166094454	4.256640682	4.385394998	4.421739541	4.746068069	4.384641524	3.78234509	4.465286184	4.202362109	4.456633111	4.272232003	4.372649125	3.984744307	4.266541311	4.046749047	3.929644783	3.926007258	4.342632759	4.553194546	4.403830277	4.227762682	4.620260133	4.354360174	4.191433922	4.313600093
CCDC60	6.7155858	6.804863271	6.604227466	6.362420144	6.453625033	6.404585791	6.581204041	6.261975818	6.738583757	6.85016296	6.862481326	6.92946293	6.738289766	6.858840796	6.279349378	6.560845682	5.541691058	6.290379892	6.300028864	6.273426943	6.140852305	6.250843922	6.138145465	5.95105064	6.318756893	6.396081446	6.683403714	6.374245586	6.334454661	6.225490524	6.132839503	6.244796112	6.059393117	6.113154524	6.515524524	5.929441017	6.042824744	5.925653344	6.094565929	5.622236223	6.6246549	6.319896481	6.388114458	6.129503903	6.38406684	6.032215723	6.438018032	6.213110816	6.499486725
MSRB3	7.503954715	7.39438661	7.498546875	7.349481113	7.387066446	7.269307492	7.112260043	7.311437315	7.562122619	7.723813111	7.680913607	7.797314884	7.600112404	7.483410316	7.267290599	7.263262111	6.927200303	7.489495874	7.480273041	7.87397549	7.91781264	7.336341164	7.274127323	7.394144126	7.500610386	8.069645679	7.256783802	7.428035027	7.5760029	7.229327238	7.314450348	7.202118779	7.322704642	7.117291119	7.073469135	7.354406795	6.901604769	7.246099743	7.377040504	7.000209793	7.19485882	7.266265284	7.765799765	7.335039942	7.468465815	7.093677084	7.587053661	7.422396512	7.296585029
ADIG	5.79853799	5.565261868	5.474884544	5.420810411	5.203109465	5.46918629	5.287535478	5.491287777	5.433386058	5.973822025	6.032355178	5.917097581	5.712377428	5.857482297	5.307160588	5.465877802	5.2815592	5.468247645	5.483262994	5.545823507	5.304847841	5.434188981	5.126966455	5.577465629	5.755812853	5.597786819	5.638878976	5.550984093	5.710914867	5.665834709	5.356329524	4.96742966	5.702904167	5.538005505	5.375368235	5.468704726	5.112722831	5.541458455	5.38643766	5.204452313	5.702087374	5.559034511	5.675171345	5.370717833	5.737832838	5.280774649	5.409155886	5.485477513	5.384222998
DNAI4	3.726297715	3.606979801	3.721993243	3.857824881	3.761756933	3.70107785	3.875004083	3.697192428	3.656147753	4.296998424	3.970741091	3.959536159	3.461001069	4.219482653	3.274939722	3.687658869	3.967516897	3.104644899	3.782801168	3.701165188	3.382946454	3.388675173	3.697092147	3.829701542	3.947676247	3.592825842	3.81253018	4.094433095	3.987484699	3.730581279	3.588144802	3.717040222	3.790763198	4.006190022	3.899657539	3.650978844	3.698141568	3.905687785	3.560763634	3.416949617	3.739064431	3.528379465	3.437781236	3.458319635	3.699930949	3.731387831	3.812465334	3.861737374	4.045003733
SUGT1P3	3.093185628	3.124854725	3.081073768	3.41765823	3.339405694	3.190010862	3.060573488	2.922565649	3.11587288	3.097910517	3.106394827	3.222948155	3.195516857	3.397326844	2.735225671	3.31022162	2.996744826	2.871033116	3.174682793	3.211379093	2.938782615	2.972489695	3.006437088	2.847684475	3.836148087	3.092411477	3.013847566	3.027178536	2.926569267	2.903046599	3.011424234	2.977812535	3.216821314	3.090339675	3.041551202	3.071206941	2.982903225	2.953134168	3.1216657	3.652084646	3.132038154	3.122510019	2.883149822	2.954484043	3.180146655	3.129354835	3.04436204	3.275383745	3.108694845
CLDND1	7.755177391	7.577303522	7.992569799	8.321895472	8.511264738	8.260220439	8.099003631	8.098904874	8.255305741	7.971302902	8.064481247	7.955199446	8.072856666	8.001118922	8.720191134	8.027601032	8.125983558	7.57319193	8.132502396	7.583967771	8.514290552	8.49155712	7.776815792	8.033456414	7.580991036	7.825181253	8.36409362	8.583035381	8.1126092	7.952986307	8.451505244	8.542604305	8.648776533	8.184247032	7.996972337	7.436122565	8.154483035	7.385448612	7.981207569	8.17156373	8.261534894	7.98981284	7.920953879	7.82237293	7.78724919	7.946330825	8.260140495	7.602849583	8.453214413
GDAP2	6.872047037	7.606200763	7.242181819	6.215406262	6.708583844	6.184755002	6.488503333	7.767442772	6.823243568	6.149324475	6.877206304	6.382462462	5.830859686	6.795596111	6.379858768	7.297971964	7.418148356	7.094437453	6.823617404	6.778886949	7.717883598	7.81683323	7.681868124	6.628806373	7.575081349	6.445762749	7.703362416	6.14441537	7.288140541	7.184879418	7.19934254	5.839365908	5.404682021	6.200709194	7.436932752	6.95443312	8.636519958	8.628424414	8.413822692	8.049686158	8.631804584	7.970336397	8.123295566	7.49937087	6.294126557	6.445762749	6.358844759	6.516452289	6.942893783
ZNF446	6.579335234	7.515036721	7.39965774	6.48505059	6.606624081	6.257948478	6.672569636	6.349542744	7.329779686	6.645310783	6.491699592	6.740821715	5.800635959	6.849868252	6.597634272	6.225379736	6.38890165	6.193084314	6.030473599	6.30994511	6.270523085	6.219286257	6.659564961	6.303701464	6.668392615	6.46392757	6.415224763	6.50737226	5.981501825	6.357372367	6.828418453	6.585109736	6.654789525	6.617585979	7.179315633	6.377744161	7.016223695	6.004841839	6.674784657	5.888858494	6.819561944	6.145076723	6.380196334	6.517581015	6.480561202	6.406610697	6.302444998	6.545692461	6.215203789
MBLAC1	5.653738243	5.702461325	5.583060353	5.830547992	5.342078223	5.612457527	5.314611775	5.562961195	5.699922107	5.864688892	6.007834126	5.688054506	5.815474863	5.585011757	5.262706611	5.562716885	5.400491789	5.578841054	6.130817477	6.016788135	6.064443765	6.347373467	5.421950329	5.86533972	5.833400794	5.625554024	5.810698077	6.021366526	5.800212555	5.918666603	6.271005377	5.535663181	5.652253699	5.394370887	5.802957716	6.096548174	5.908370076	5.539571834	5.644926516	5.376409611	5.646611807	5.707676654	6.043700171	5.931438021	5.806014833	5.542850836	5.837074864	5.892791474	5.836692061
CD300LB	6.575412354	6.377185451	6.223781942	6.359898881	6.077827886	6.484626195	6.088397197	6.266807567	6.296097967	6.546329585	6.68689224	6.592456402	6.371390075	6.494215779	6.000296176	6.050690739	5.488847768	5.493503867	6.140571648	6.103514303	6.210881595	6.273401745	5.897527177	5.857116656	5.961923177	6.238456903	6.435290016	6.337109236	6.29585077	6.118575409	5.899105089	6.109944809	5.75298723	6.196841168	6.182293247	6.149250889	5.449771572	5.777343249	6.01212764	5.620483551	5.959877701	5.850210514	5.960766997	6.029651383	6.306526153	6.163490697	6.354430123	6.225060824	6.374664236
C3orf33	3.209094087	3.286822518	3.227993437	3.300701389	3.162203257	3.279518731	3.213588905	2.970613897	3.011390393	3.367165717	3.27110372	3.18905299	3.200095522	3.44214318	3.390528064	3.342769544	3.376484862	2.988132159	2.892188763	3.253620016	2.749754812	3.171143905	3.526927026	3.170415843	2.740185035	2.940376076	2.845657846	3.25113263	2.853497775	3.262149075	2.996476422	3.091914282	3.553272545	3.495547422	3.483106455	3.045570136	3.24522014	3.146770522	3.076810945	3.372863829	2.982245015	2.901453844	3.290813541	3.884602427	3.325896244	3.589160404	3.294285408	3.367947766	3.02980246
LOC554206	3.886519994	3.793854295	4.18275318	3.646794234	3.572139169	3.855622781	3.636730855	3.594155299	3.937728907	3.386533666	3.501901329	3.759172954	3.55741208	3.734112879	3.632629508	3.584650881	3.375829072	3.441514226	3.780399705	3.406987073	3.830408667	3.807200661	3.723195726	3.403243052	4.089745444	3.677225771	3.559820738	3.352965123	3.523795701	3.503518563	3.601512408	3.506022101	3.553090752	3.737823915	3.737231617	3.751970259	3.551747047	3.347871237	3.65997701	3.580068585	3.926007258	3.859448606	3.621370424	3.771916235	3.665933667	3.592704258	3.686977817	3.703923623	3.621156721
C11orf53	5.541181148	5.388056555	5.305445157	5.341958686	5.474693883	5.258599484	5.381099825	5.367923617	5.119797656	5.469366683	5.47551962	5.63436931	5.258099532	5.415958666	5.747070002	5.179998815	4.884784337	5.329953199	5.094664171	5.128965736	5.651579579	5.29067168	5.635437489	5.053713378	5.430924475	5.313927155	5.945462403	5.425652272	5.609285962	5.479072327	5.114452759	5.052159504	5.713334093	5.347639843	5.545019398	5.393206424	5.079457735	5.321874504	5.046699635	5.322050928	5.05143752	5.218091646	5.215389167	5.203918696	5.245516784	5.203730357	5.479666539	5.239902315	5.305960189
TRMT44	6.191450779	6.226501178	6.024757034	6.107730509	6.169562348	5.982609184	6.127380576	5.837752626	5.97661929	6.068244774	6.059046567	6.455595376	6.221045144	5.978178482	5.83873313	5.973920468	5.155560328	5.685624555	5.814978017	5.44491176	5.471277271	6.039999362	5.175960562	5.703197252	5.665993225	5.685929641	5.585737167	6.066967426	5.39766696	5.259384397	5.544219425	5.766712327	5.42122054	5.567429027	6.19771707	5.689981345	5.664152502	5.912549339	5.891817698	5.588142183	5.675746874	5.539533702	5.375914252	6.267462482	5.773374218	5.975634808	5.906005947	5.989722355	5.614406751
LOC107986876	3.650438332	3.826693774	3.838190853	3.821958974	3.447084702	3.605143402	3.689292449	3.501266234	3.609743092	3.659595171	3.904214526	3.644948998	3.885872933	3.87611302	3.505720578	3.983996589	3.271229636	3.784963981	3.711725851	3.555337202	4.082212006	3.507779427	3.325716175	3.896598998	3.664952269	3.55476638	3.97006389	3.615369656	3.680685108	3.338914164	3.096442873	3.255551179	3.664397936	3.657449285	3.170537225	3.50271449	3.470381487	3.682811319	3.265932007	3.242190893	3.603167509	4.015541717	3.667476502	3.342034091	3.860276124	3.683447099	3.741993285	3.497787624	3.805199394
C5orf46	4.044820174	4.353109008	4.309075968	4.522809014	4.41071935	4.235571065	4.288732495	4.063328538	4.459949428	4.151663352	4.306035404	4.592472892	4.41569716	5.086367939	6.150612845	4.301346187	5.391014948	4.008930727	4.46034841	4.736004327	3.956695417	4.345464376	4.043722518	4.212935096	5.214513044	4.911173616	5.029161442	4.109538255	4.795916024	5.167916627	3.888018395	6.884995903	7.122936594	4.158752787	4.105725692	4.810184448	4.193200321	4.057287787	5.038119248	3.879751119	3.92650818	3.966426955	4.194310025	4.317067418	4.427511841	4.426381239	5.794764176	4.957281067	4.410577781
IZUMO1	3.089959036	3.023861549	3.052319595	3.046111929	3.024790592	2.945910372	2.977686097	2.919383806	2.96416149	3.553333881	3.294557571	3.443184548	4.249870115	4.097218108	3.393035674	3.295540641	3.178759467	3.567415834	3.283111408	3.285297775	3.163166839	3.301982006	3.577917055	3.404193306	2.939649389	3.000206694	3.073347601	3.081863216	3.039933589	3.262034337	3.238213635	2.943698892	3.451120105	3.220682766	3.615080521	3.080264022	3.028208987	3.184486983	2.953808633	2.97659769	3.088908115	3.140212413	3.211884004	3.163385471	2.979014428	3.167306254	3.129518778	3.13690339	3.128240566
CABP4	6.847787197	6.900355448	6.778431672	6.538226161	6.769460978	6.792185892	6.474946106	6.536781866	6.586602649	6.883465788	7.034832668	7.248155966	6.639094097	7.103614207	6.490161067	6.817673444	6.232469735	6.292449624	6.464224217	6.540401241	6.838994103	6.306482812	6.91641932	6.601108875	7.157033997	6.871744716	7.397738267	6.821625996	6.95346757	6.867163542	6.798660822	6.730071126	7.053353608	6.91559977	7.28697914	6.869506981	5.422791789	6.198205632	5.909239634	6.031749622	6.345374347	6.503216879	6.536555325	6.584739195	6.529155999	6.576721351	6.615387891	6.565955055	6.404400777
GRIK1-AS1	3.964811222	4.09685463	3.960622743	4.243077632	3.917767631	4.049621586	4.090028445	3.993441467	4.085919297	4.191901716	4.320049328	4.239852999	4.025925025	4.313095184	3.675005152	4.643353204	3.734199241	4.022662006	3.95746427	3.980574982	3.644500612	4.074232731	4.060300408	3.941683252	3.664952269	3.903847271	4.073361474	3.9052213	3.702824836	4.156576761	3.876872074	3.975445907	3.603907839	3.90998029	4.134150972	4.298016866	3.783442375	4.369815944	3.95393686	3.90930835	4.499360018	3.70359872	3.946403335	3.695858076	3.998467936	3.790052753	3.687269463	3.809067904	4.061223171
MEI1	5.928406824	5.963155892	5.536548502	5.69744514	5.386668939	5.667625781	5.659033105	5.560044444	5.640466813	5.902784945	6.344455059	5.977878163	5.641089269	5.920279124	5.092926468	5.39343983	5.373844524	5.251260762	5.295562421	5.757382374	5.603654832	5.511456552	6.069870199	5.522929528	5.693434242	5.800207318	6.32172885	5.982117342	6.230719669	5.721484861	5.457789663	5.375961673	5.368777462	5.284726173	5.817397354	5.526498245	4.891168883	5.85200966	5.493971334	4.779242505	5.329236645	5.367182571	5.414895637	5.454681629	5.925565865	5.495676656	5.643478914	5.66809036	5.802090571
ZCCHC13	3.604951484	3.84790711	3.777914174	4.118542791	4.011641229	3.932479408	4.017003169	3.906129581	3.774480603	4.438820724	4.057845728	4.066416833	4.116939648	3.615908877	3.959735052	3.812906592	3.53520127	3.694656297	4.05654069	3.834882006	3.401563801	3.73767764	4.171367668	3.316640015	3.680584149	3.841555206	3.923189281	3.397453737	3.664750096	3.708143472	3.608207367	3.680217685	3.552154968	3.705062406	4.235976104	3.920334435	3.342071501	3.653378293	3.723652828	3.777088529	4.185482898	3.5891948	3.724522617	3.719867168	3.665427089	3.703294052	4.046553663	3.885338352	3.830768402
KCNS2	4.88019005	4.645519706	4.422776403	4.442860941	4.466710246	4.468224344	4.379008108	4.567564167	4.482259303	5.020826455	5.313367291	4.939710064	5.014924871	5.277256069	4.476722845	4.443891885	3.804481079	4.365082792	4.315236816	4.271654595	4.371057559	4.422428419	4.238135593	4.284532402	4.727992568	4.186794949	4.336239114	4.754715633	4.323050319	4.334060182	4.243785419	4.292380368	4.126448992	4.231998385	4.573521759	4.290389731	3.813297626	4.117603067	4.306407038	4.006714524	4.258699098	4.30318336	4.103399978	4.358725148	4.517101928	4.482397724	4.572496586	4.510940548	4.381748842
LINC01869	6.395585105	6.574533078	6.073907443	6.201247516	6.068608711	6.22945684	5.881142938	6.224670466	6.484776883	6.226443769	6.289289372	5.825431768	5.800475218	5.989181678	5.487985084	6.151382634	5.400386615	5.814408479	6.332876956	6.263911491	6.00377677	6.007874961	6.496379263	6.022897865	5.797425515	6.25570939	6.234216428	6.210892758	6.394830351	6.525968102	5.868395529	5.893224965	6.060586028	6.187218257	6.178514735	5.856218275	5.339852176	6.069327168	5.668284509	5.380655192	5.941264916	6.089590899	6.092326475	5.738900895	6.19950174	5.77473692	5.927191396	6.214331265	6.131547598
LINC02712	3.113686639	3.202401678	3.168097284	3.026963396	3.069964219	3.209847179	2.939459943	3.136838932	3.342676221	3.2938872	3.39874422	3.68055602	3.391422381	3.765998054	3.419559819	3.260421388	2.75019655	3.29863345	3.318770856	2.838331752	2.978489503	3.310580243	3.304236777	3.281163516	3.437195461	3.200490399	3.368643122	3.421382523	3.170507214	2.976534395	3.027120805	3.107312338	3.231366543	3.151043665	3.063799992	2.785112642	3.174590465	3.425422169	3.365192635	3.04523351	3.303280448	3.172848942	3.38410973	3.088485532	3.408961932	3.117763954	3.225275066	3.057373423	3.068235512
BAALC-AS2	5.139179709	5.293572225	5.175347924	5.259267639	5.021391929	4.736125203	5.204125017	4.732343672	4.947658224	5.117521598	4.748546245	5.348297041	4.955724168	5.184746123	5.736761293	5.025372042	4.332578613	5.110095558	5.179799734	4.926403885	4.744438345	5.225502818	5.043814239	4.679043767	4.952874434	4.641281773	4.945048419	4.605147855	4.85068259	4.60400908	4.505574099	4.664780876	4.906731045	4.858071122	5.382827411	4.659971234	4.786841288	4.840224797	4.879397705	4.573869695	4.678071893	4.44268318	5.249584211	4.743232964	5.252683794	4.650435169	5.004397048	5.000632365	5.056043623
ZNF396	4.337782671	4.526385236	4.350611613	4.168743011	4.184804346	4.383791666	4.067763597	4.178466554	4.209890038	4.500815067	4.861787845	4.555618766	4.626171997	4.690350939	4.045887807	4.196665161	3.979346639	4.176966763	4.249236088	4.247152673	4.625804174	4.229142601	4.38268367	4.061085049	4.284701587	4.187841059	4.338611365	4.389684356	4.244384661	4.540748111	3.905722687	4.352692327	4.102672773	4.077288104	4.279221924	4.200149365	3.915678249	4.335908151	4.484186765	4.236323231	4.368914598	4.342632759	4.374962157	4.198956146	4.181171429	4.389380382	4.193348702	4.355167073	4.495688694
C1QTNF9	3.151993999	3.029667204	2.906097754	2.937699768	2.760309439	3.027287113	3.040801257	3.134986828	3.104318054	3.203195542	3.144708154	3.069266812	3.095271172	3.185454128	3.196197467	3.231279245	2.754598081	2.88471596	3.059475638	2.743465687	2.894943425	2.780880846	2.894043608	2.648977826	3.148236313	2.97469316	3.34063164	2.899830156	2.934781588	2.998752583	2.716363586	2.678532086	2.986790628	2.749606652	2.88728894	2.863860703	2.809640142	2.994678746	3.395120163	2.81325638	2.871782938	2.929266319	2.9093939	3.141359739	2.9392717	2.987718387	2.91973171	3.051552478	3.01834491
KATNAL2	5.200007704	4.921448114	4.962056713	5.32275576	4.892976325	5.032545538	5.034711788	5.242810577	5.004076449	5.016409252	4.988518715	5.06942216	4.754185296	4.8358019	4.534848829	4.84396304	4.745193795	4.341762532	5.65452325	4.762052105	4.15501665	4.374352714	5.511011203	4.26704506	4.397620524	4.462368388	4.404018617	4.352475097	4.564205924	5.22272652	5.621850546	4.603919599	4.440470284	5.171441656	4.667468657	4.637327739	4.698320157	5.802338636	5.302065824	4.19611692	5.967427766	5.395090911	4.64329584	4.76800411	4.85365513	4.85006056	4.831824866	4.65706644	4.837488803
ITGAL	6.059515974	5.504447264	5.912099248	6.858976822	6.811320327	6.821155514	7.296873538	6.568452175	6.207139817	5.752393772	5.30844829	6.606775176	5.199992011	5.601813009	5.03650334	6.234817352	7.247164545	7.440950458	6.063237923	8.380617643	6.291311355	6.527562761	6.277270638	6.535546647	6.996088971	8.358440467	7.878062369	6.825303879	7.845342819	5.664252087	7.627149805	6.94951511	4.860653014	6.547639214	7.740593836	9.640330413	6.36810413	5.764692883	5.577445502	5.383787326	6.35730159	6.205893791	6.508203419	6.242490939	6.417254057	6.63598728	7.23499769	6.478763824	6.433080133
COCH	9.580923529	10.4583526	10.49221137	9.199050399	9.297855758	9.446879427	9.158694314	9.498210211	10.07455151	9.324650802	9.296673295	9.320524956	9.036190169	9.744878849	8.306136147	9.374158057	9.730236903	9.084393385	9.692956212	9.937124543	9.994880441	9.638135628	9.481503679	9.101553668	9.328427007	9.010295702	8.73279427	8.870835412	8.927256785	10.9237317	10.38133555	10.43851224	10.23823864	9.467579475	11.43365189	10.5300932	11.36173179	8.847729511	10.58547679	10.49245121	10.15564061	10.18268341	10.18265029	9.883650278	9.306007715	9.555487689	9.342056596	9.071534265	9.433893271
C1orf210	4.472134444	4.31128403	4.60662799	5.265089258	5.019990219	4.727141751	4.376687408	4.555640691	4.210413193	4.621193654	4.297055797	4.30000367	4.72790626	4.097633017	5.006977941	4.732367292	4.001051953	4.891181283	4.46034841	3.774502738	4.428196225	4.93215936	3.869089886	4.896313081	5.227321817	4.343595924	3.800949282	5.048355642	4.327222235	4.112233907	3.968967938	4.543700509	4.768551809	4.174870044	4.179543365	4.163827791	5.084964524	3.92642372	4.235467347	7.158900179	3.969401964	4.181138388	4.900601091	4.719984512	4.622970793	3.893054251	4.950578081	3.733955543	4.218820343
TRIM73	5.591843697	5.232798007	4.779372373	5.115949263	4.862474233	5.212933162	4.916786128	6.980780407	4.823230405	4.899041417	4.825145751	4.723130776	5.162715863	4.638225105	4.561267164	5.073887569	5.208451602	4.483950954	5.232616256	4.335613528	4.495118366	6.534077356	4.706218414	4.076185492	4.835263793	4.073337016	4.604607643	6.739489819	4.937246653	6.478979412	5.542039137	4.710192385	4.710192385	5.005084144	5.1653995	5.326243665	5.128822731	5.987721434	8.288140402	4.415699495	6.1797156	6.474610951	6.389276339	4.17810463	5.43641358	5.245496088	4.806443916	5.9703812	6.808000119
CERS3	5.042073415	5.043444378	4.844391124	4.684886953	4.776308717	4.801999725	4.688848319	4.979093737	4.905477797	4.845599876	4.95960233	4.620050009	5.283369452	4.930976707	4.265466499	5.16725581	4.538903701	3.768815628	5.245759899	4.820754145	4.813676886	4.468121409	4.840891378	4.826771832	4.908606361	4.694751261	5.001664136	4.956520122	5.132401337	5.147992828	4.641226208	4.688169573	4.812038734	4.694281638	4.624352689	4.658598926	4.362090923	4.532506864	4.561137561	4.555650915	4.660742484	4.912511579	4.774493282	4.710969787	5.006356084	4.854255975	4.871614212	4.724421216	4.79294272
DNAJC5B	4.973793371	4.832152161	4.847276285	4.775135022	4.954345054	5.297949265	4.856616902	4.780700188	4.884580816	4.837447494	4.725159501	4.792119514	4.627899068	4.764507494	4.025459663	4.907424903	4.22928472	4.921796237	4.796850889	4.763425937	4.716290811	4.777762148	4.636446724	3.891623446	5.274579462	5.348582099	5.149114791	4.937191666	5.110822214	4.976161567	4.565364628	4.945304666	4.745754125	4.661515714	5.377579678	4.789782902	4.305764032	4.386146779	4.432984367	4.404519973	4.700093584	4.752835551	4.983984098	4.50724334	5.010350402	4.853272438	4.661413935	4.814848056	5.649483445
C9orf43	4.409003465	4.321379733	4.707315963	4.609325663	4.531271158	4.427383849	4.402073917	4.599784415	4.515641268	4.287432225	4.360341351	4.477013689	4.638281084	4.537059573	3.952631104	4.312787607	4.075850931	4.644455117	4.28163474	4.116263509	3.942614047	4.55938066	4.392323387	4.003342454	4.033370285	4.244569925	4.022324435	4.154141806	4.405713136	4.353071059	4.669842503	4.251499934	4.226699821	4.183357782	4.277613365	3.762120504	4.439210672	4.139738029	4.233229236	4.114667226	4.400038536	4.769598683	4.156076776	4.006831294	4.051538878	4.110972467	3.994415424	4.42898032	4.30261166
NOCT	3.931148634	4.815609027	5.671866202	5.87625516	6.144626391	6.093538784	4.751364541	5.818886148	5.420030137	5.43717579	5.519959608	5.239013494	5.717667265	5.896214364	3.867960422	5.564502737	4.120829497	4.250550808	4.069429679	3.766194773	3.905876076	5.076369536	4.124808906	3.886834779	4.109759145	4.181332217	4.188518336	4.711252946	4.382471125	4.216884634	4.772512676	4.402878156	4.213231355	4.957929109	4.267539912	4.221526233	4.282903259	4.038264471	4.288547727	3.918150865	4.796746885	4.178265952	4.588591271	4.661040754	5.841568106	3.904463264	4.630720529	3.931176932	4.656690414
FLJ25758	5.881241365	5.763716482	5.753878554	5.995191281	5.589497034	5.676445687	5.363424093	5.210574359	5.469317267	5.710404128	5.907980697	6.017856814	6.009724312	5.728763226	5.423553564	5.757526807	5.04778551	5.535335464	5.583659169	5.117621673	5.51935647	5.513272211	5.418948554	5.398162669	5.259911019	5.583219058	5.486272834	5.405273545	5.072937735	5.334664536	5.206814961	5.375785996	4.961492019	5.441939898	5.275373695	4.874310742	5.228263673	5.266367807	5.740101896	5.122903777	5.644469556	5.514705477	5.495973144	5.457184302	5.747598993	5.398375707	5.670758342	5.570233144	5.573082306
SVOPL	3.630684101	3.902002922	3.29853378	3.328861438	3.388162238	3.429399913	3.418367785	3.556624519	3.489684777	3.572078088	3.660908737	3.291702279	3.433931066	3.617408054	3.392046551	3.77257922	3.344627328	3.796547542	3.365261444	3.76488864	3.761611391	3.470909085	3.676688384	3.542941134	3.306976523	3.21467613	3.437335672	3.394200565	3.432312177	3.542906193	3.7082344	3.192175369	3.25542672	3.256462183	3.80544038	3.137611187	3.481965048	3.217400837	3.536722969	3.24566314	3.439032177	3.521478623	3.389632409	3.664082183	3.937650911	3.688033707	3.377893153	3.584865378	3.499475524
LHFPL3-AS1	3.289078912	3.362826163	3.153454907	3.003149343	3.122535642	3.160932407	3.34407446	3.017982065	3.32324874	3.572086227	3.207093541	3.659872748	4.058083188	3.191384994	2.864975304	3.51033918	2.850972849	3.460238107	3.041979585	3.4390364	3.04770462	3.269472484	3.237936001	3.048515082	3.323784639	3.261687072	3.17392578	3.672856993	3.15610021	3.278747351	3.045096086	3.507102724	3.136001901	3.152110731	2.990161412	3.252912399	2.905235034	3.053403237	3.214585219	2.691899248	3.086409684	3.176918404	3.240558787	3.108122142	3.163058741	3.07550077	3.022042072	3.283238417	3.155661076
LIF-AS2	5.360378146	5.235364654	5.223695283	4.917107459	4.954446234	4.972079015	5.213783434	5.126016058	4.939465961	5.877017189	5.229698402	5.516908523	5.429524583	5.693665516	4.729110537	4.995838574	4.908104479	4.729074923	4.768384826	4.902017185	4.726907582	5.210937668	4.944358868	4.624631208	5.03929913	4.708573142	5.158026792	5.525025882	4.774701774	4.732580261	4.911451073	5.043817838	4.880915619	5.208458962	5.202048623	4.794020441	4.992219782	4.760140856	5.334127131	4.833198962	4.730881711	5.080971646	4.868304244	4.751706841	5.043781823	4.863064605	5.208141873	4.871431232	4.734544742
GABRA2	3.25048819	3.228712565	3.158375436	3.170340741	3.331803437	3.26872504	3.18519952	3.063584463	3.290224227	3.533354853	3.222451263	3.267676771	3.396048177	3.403425439	3.100608162	3.137853321	3.636790806	3.541253206	3.474785051	3.038857088	4.625804174	3.279968332	3.148625306	3.437012308	3.071462737	3.248008809	3.208137555	3.767982332	3.116019351	3.120029892	3.173269344	3.31196776	2.855944501	3.145703389	3.142604099	3.210533047	3.23650212	3.517243066	3.246291732	3.092882769	3.514917634	3.349496489	3.174837623	3.255785309	3.098277458	4.253907898	3.320954195	3.308609801	3.147164176
LRRC18	3.619254972	3.60932996	3.573963466	3.710064407	3.565427036	3.717725598	3.657283923	3.426355178	3.624820496	3.984777114	3.882793205	3.936965253	3.915034484	3.862748656	4.314952392	4.142843327	3.241467834	3.506639248	3.732527964	3.623571414	3.973593451	3.885272096	3.730585625	3.742658405	3.91741693	3.959028723	4.056142887	3.865885651	4.088446345	3.71482606	3.458051978	3.777220964	3.56883094	3.4536327	3.874199488	3.546673731	3.370354117	4.028612065	3.746639646	3.992219085	3.772130532	3.873475801	3.944885991	3.659891858	3.940960351	3.479556495	3.70015623	3.816317377	3.728526112
SLCO4A1-AS1	6.012522168	5.72574434	5.963905072	5.960697753	5.706928594	5.97720477	5.832628185	5.584701775	5.753710968	6.464192677	6.416145504	6.128448998	6.126155342	6.216820043	6.94267998	5.825692668	5.420258002	5.817164591	5.793115741	5.460144557	5.711916467	5.966712398	5.932250874	5.425455135	5.80013612	5.856581092	5.583499087	5.835844539	5.788878044	5.979692588	5.556638953	5.650263245	5.574933206	5.97821021	5.599798819	5.83136106	5.342573402	5.576632887	5.311714443	6.848262933	5.258068873	5.961136794	5.32884652	5.674023851	5.713899972	5.918569576	5.767397566	5.755434821	5.735806671
HELQ	5.773328148	5.795544831	5.607187606	6.270087275	5.837467566	5.977744606	5.976241224	6.213172265	6.029009417	6.089506302	6.100963533	6.150214886	5.645196151	5.711854453	5.623331368	5.72931751	5.49746389	6.452667328	6.296838267	5.313478407	6.92063601	5.766484809	4.887218927	6.017681075	5.240212233	5.322956323	5.303481894	5.107214699	5.467150444	5.537749377	5.739178073	5.238797453	5.925303174	5.946805665	4.809891822	5.542688582	5.795145878	5.450222111	5.14720589	5.753451027	5.792894497	5.192032854	5.808046227	5.827050898	5.911301163	5.523315599	5.992650029	5.570233144	6.474606587
DENND4A	7.278648122	8.948284925	9.000878866	7.344304542	8.289206643	7.89899214	8.54013907	7.37723891	8.858754003	7.724751922	7.699537651	7.572594779	7.690370038	8.851709525	7.248053895	7.687801612	7.472683724	8.174766197	7.10560339	8.191732599	7.22137864	7.388112578	7.393239148	7.69827426	7.069438151	7.760365477	7.370162564	6.49960741	7.71762014	7.191629122	6.971019825	7.662139745	7.77403843	7.546557483	7.0252813	7.123023143	6.904389721	8.224957406	7.974315946	7.540763788	8.106630054	7.246734585	5.867154935	7.650552977	7.123985286	8.185745348	7.432380262	7.933748053	6.852596742
CALHM1	4.394383581	4.402679633	4.365763898	4.078915235	4.203399948	4.250489249	4.221572526	4.406107113	4.544139819	4.606183245	4.51564878	4.349998668	4.206087047	4.400611204	3.604373281	4.494459309	3.799994917	4.395954215	4.463167743	4.018860744	4.421294027	4.401138194	4.407665346	4.04750451	4.394488595	4.286664664	4.745700693	4.751220345	4.363733603	4.366882638	4.227468788	3.985074329	3.911919837	3.958635247	4.707364246	4.140653877	3.957187987	4.282635406	4.558791003	4.030427306	4.350615962	4.552235616	4.699477857	4.132617829	4.511394093	4.164735405	4.143322658	4.394179993	4.194013648
HACD1	5.45582491	5.624776222	5.632754009	5.829632968	5.53018632	5.754946729	5.498863053	5.902930938	5.841817384	5.921203693	6.319547382	5.577664574	5.868431903	5.67101624	4.463363569	5.587636886	4.928937624	5.283174516	5.3453575	4.95232554	4.728362176	5.297411463	5.572904448	5.446275214	4.793257162	4.914172039	4.481420752	4.383038888	4.712183625	5.477764277	5.38507577	5.295906533	5.941075705	5.435275386	5.671193599	5.075815517	4.656381698	5.762150101	5.393076617	5.263003905	5.787731152	5.285575715	5.331173805	4.907595374	5.644007246	5.301186706	5.237880116	5.296809968	5.386241258
TP73	5.871431367	5.963310998	5.90374504	5.839246377	5.774368263	5.823192852	5.763008696	5.92246621	5.754112634	6.181307521	6.272058479	6.128448998	5.582066719	6.355200659	5.384156975	6.259634038	5.543919861	5.36331763	5.912976203	5.914191299	5.468478674	5.92423032	5.868484661	6.134318206	5.431901217	5.764308597	5.691477839	6.012311541	5.706556146	6.189365849	5.743265499	5.586400601	5.521379468	5.899804782	5.505275641	5.609900389	5.484023869	5.571230035	5.663308056	5.473288871	6.153552041	5.781096879	5.778082307	5.365992424	5.924539286	5.447330172	5.686183415	5.941242481	5.90955457
LINC00656	4.620023323	4.800498946	4.67529456	4.74558319	4.346095533	4.805079674	4.715038091	4.266956671	4.681458976	4.810595137	5.105699354	4.590690472	4.642338178	4.776992699	4.719439493	4.979950954	4.075592185	3.880570047	4.199173802	4.536395437	4.782892275	4.349252777	4.280013795	4.699922937	4.50503955	4.520407337	4.677558565	4.708426804	4.633905522	4.229805292	4.430421326	4.466218362	4.455874465	4.301090315	4.26773207	4.381197982	4.042244267	4.303823866	4.46050261	4.287612012	4.067458409	4.427007131	4.516579823	4.32506383	4.726513527	4.384127369	4.531034308	4.548386399	4.390903156
CST9	4.822830577	4.857985311	4.649532391	4.629599652	4.740688263	4.664944533	4.783200737	4.738395932	4.920165911	4.570814446	5.371206611	5.065907057	4.794101389	5.310620339	4.257550812	4.969040652	4.222724935	4.742934742	4.747601011	4.861764333	4.568395383	4.924871014	4.534851893	4.942852127	4.785753036	4.589567177	4.464621989	4.491882633	4.318092234	4.491511517	4.649879827	4.470889953	4.366103919	4.519388321	4.69072927	4.293833057	4.400165888	4.693836412	4.716412874	4.59940653	4.885565394	4.753087471	5.034766608	4.486320621	4.756540518	4.643142107	4.623521977	4.789433786	4.76616314
LYG2	3.863746147	3.930523078	3.616852334	3.809334448	3.8297983	3.820597533	3.544328256	3.833261164	3.869629696	4.1562105	4.338161032	3.565760933	3.465240249	4.292772709	3.565874463	4.039919903	3.330093634	3.274786988	3.838840065	3.932191343	3.876973787	3.78670367	4.404439574	3.858708202	3.574553015	3.760758902	3.453154076	4.12227235	3.446634197	3.31668224	3.7082344	3.318664434	3.625634471	3.626123378	3.753799701	3.959057819	3.669659479	3.675348779	3.962784998	3.667178689	3.878838357	3.742077709	4.086283493	3.539592487	3.560218585	3.453260646	3.782205427	3.770057173	3.650061309
DYNLT2	5.372992432	5.066609175	5.226597433	5.173291409	5.267782216	5.074412863	5.05312844	5.246926051	4.950131256	6.123379435	6.012637497	5.962173664	5.589950943	6.125523329	5.081013255	5.312430494	4.93320751	5.014310578	5.475740789	4.986991594	5.271600305	5.283461991	5.366764903	5.03927379	5.287294686	5.224838911	5.228837939	5.442019979	5.52723702	5.19001256	5.0794217	5.086050295	5.335733964	5.042299965	5.27448107	4.920445588	4.739939878	4.955657603	4.803626322	4.741649232	5.080468808	5.140045864	5.01951679	5.036494267	5.441219059	5.033028866	5.366868957	5.235003517	5.07630238
LINC00161	4.051536667	4.097422082	4.171487896	3.935683713	3.998664501	3.906717472	3.900067027	3.948045239	4.140110813	4.096629575	4.127823068	4.392005728	4.429575206	4.638225105	4.077345454	4.164890276	4.030305799	4.023272895	3.858760888	4.122905809	4.26486708	4.100770518	4.108783953	4.061085049	4.048979551	4.141847754	4.467571659	4.219953674	4.126823984	4.456564428	3.947748383	3.710391468	4.1965718	4.052365409	4.52837984	4.038099115	3.785966777	3.854570636	4.108698415	3.910418703	4.018782684	3.944971593	4.112253519	4.033637254	4.273679357	4.002125737	4.002230133	4.117561298	3.922041662
TK1	6.307330004	5.679457267	6.186588478	6.216682365	6.253706138	5.880890346	5.832218289	5.768736011	6.182742844	6.454714161	6.148245374	6.266816345	5.607522829	6.079919338	8.999677802	6.080537844	7.139208107	8.996795844	6.518652099	7.171167979	6.592796426	8.921722245	7.895762672	8.479650132	5.935946855	9.578347121	6.964111907	7.011329311	7.673140717	6.2864844	7.399097656	6.064522851	7.022518001	7.758495608	5.517760942	5.795755072	8.255630816	6.923942016	7.014340362	8.054823769	6.504253084	6.139058881	8.965024239	7.280883999	6.651754663	8.064469884	7.464331086	8.049761461	6.823068976
OSGIN2	6.367115241	7.117422661	7.369411046	6.790919074	6.817549908	6.50732124	7.169785942	5.767870494	7.298852419	6.877188875	5.946873975	6.842775283	6.889582978	7.20906354	6.568162346	6.27872118	6.072302399	6.504152109	7.176956467	8.122092004	5.539186657	5.981270923	7.028672204	7.148076245	5.495599928	6.264646708	4.652681599	5.35977504	5.983152569	5.459567968	5.705555179	6.710592647	5.218524256	6.547574675	4.951113074	6.751817301	7.429985077	6.820200355	6.084447514	6.632098433	6.874808273	6.271386924	6.099352274	7.978830255	5.60075436	8.658383903	7.745587414	6.301224017	6.776904049
BEST1	7.901286095	7.806829347	7.70624095	7.656089807	7.344302803	7.507467839	7.436455244	7.446845128	7.856437682	7.960663763	8.093431678	7.856990004	8.040673678	7.928936403	6.769766279	7.530322855	6.716019873	6.529957146	7.333336231	7.553933958	6.805251361	7.704126236	6.912830787	7.107357276	7.358165914	7.562975159	7.249198255	7.581356129	7.502730599	7.000434861	6.786709565	6.958664891	6.794647603	7.126512961	7.064921063	7.063421569	6.667046602	6.876203702	7.301659288	6.597978661	7.285091319	7.418307999	7.162388545	7.197008501	7.542326396	6.873873788	7.54754457	7.194501988	7.326186978
JPX	5.692526352	4.5470643	4.970698243	5.456155695	5.716395508	5.006107965	4.499247441	6.041298248	4.099051415	4.757325152	6.228632456	4.552318471	5.18175119	4.651957268	4.531813295	5.629326861	6.072091554	4.776599499	5.237019328	6.209823896	4.909672265	5.970770548	6.384726653	5.745609578	4.815865593	4.726940236	5.404648661	4.537993869	5.02007536	5.088118336	5.443646306	4.983221324	7.240872445	4.754768649	5.404665172	5.1411999	6.052103848	4.697036836	6.321375363	6.929865105	6.151063626	5.285575715	5.76409686	4.9482907	5.986715201	4.782805041	4.931732864	5.535992799	4.679371543
HILPDA	7.201149133	8.951305684	8.383009791	5.886987523	7.174270224	6.682104909	7.538223821	6.152215426	8.141249791	6.307299537	6.268991258	6.067455424	5.740577153	8.171152966	8.369260459	5.938120837	6.916270663	6.269748036	7.480471491	7.570498216	7.095898356	6.461652801	7.175099438	7.087711419	7.259252466	6.838824008	6.924224912	6.447070855	7.098363025	6.486743266	6.122785639	5.912681419	6.090183372	6.228908016	6.094642357	5.900152162	6.488902755	7.190341145	7.384305708	7.091962406	6.308153483	6.255244316	6.536137685	6.696629137	5.796913827	6.6065578	6.414239851	6.028938073	6.646722546
CFHR3	12.12392056	12.39275818	11.26327634	10.35591847	11.06350093	11.54555643	12.58118012	12.64947347	11.83681156	11.77011788	11.79016063	12.19920679	11.72703864	10.85083838	5.76908027	11.20183318	6.992066733	5.824517036	10.60005261	9.371700338	7.687506815	10.32452338	10.09161449	8.867758212	7.158930517	7.798067118	6.970259264	11.41499844	7.168231677	9.65595483	10.61462437	11.74248718	9.572088613	12.03899005	12.89056979	12.22530179	7.082905028	6.281559509	10.04800266	7.911691828	9.922387154	11.65473634	10.64950562	7.166841558	11.99574191	10.26831575	12.08853294	10.27263272	10.61548032
FBF1	6.106622838	5.701314613	5.667289063	6.409950248	6.334319755	6.31157582	6.546271633	6.076586784	6.08248267	6.432855049	6.006274986	6.298689205	5.847272793	6.163384877	6.37451712	6.17193737	6.206064331	6.684289666	6.185099325	6.529363998	5.790649256	5.778538302	6.016866815	6.257320454	6.238172984	6.582320205	5.62723916	6.139151478	6.043333102	5.748522718	5.73045013	5.694581703	5.500314075	6.581111011	5.823341832	6.481422476	5.656716369	5.862205633	5.604210014	6.534505556	6.132989939	5.948610343	6.807764311	6.602698952	6.186856414	6.664905588	6.315493755	6.134685674	6.171787568
ZNF808	3.588574065	3.821611129	3.772516447	3.336483066	3.481570357	3.5073181	3.345183409	3.527839683	3.539563802	3.689284127	3.505180131	3.273742709	3.37740353	3.560205871	3.418111515	3.394995182	3.240763301	3.298624118	3.713146612	3.406014795	3.685324471	3.460883325	3.405968846	3.361587507	3.352947836	3.730791322	3.378714409	3.150111313	3.489067545	3.476282386	3.767276595	3.380067073	3.695734727	3.413646202	4.006532131	3.716985872	3.169103823	3.600285039	3.27688153	3.625685073	3.637864644	3.671275012	3.662062411	3.429008344	3.715821216	3.549817784	3.189430256	3.601807844	3.568392358
[truncated: 20,187 more rows]
[truncated: 208 more columns]
