# Supplementary material for: Association of mitochondrial phosphoenolpyruvate carboxykinase with prognosis and immune regulation in hepatocellular carcinoma
Source: Sci Rep. 2024 Jun 18;14:14051. doi: 10.1038/s41598-024-64907-7 (PMC11189538; doi:10.1038/s41598-024-64907-7)
Supplement: Supplementary file 6 — Supplementary Information 6. [file 41598_2024_64907_MOESM6_ESM.txt]

gene	GSM3083512	GSM3083513	GSM3083514	GSM3083515	GSM3083516	GSM3083517	GSM3083518	GSM3083519	GSM3083520	GSM3083521	GSM3083522	GSM3083523	GSM3083524	GSM3083525	GSM3083526	GSM3083527	GSM3083528	GSM3083529	GSM3083530	GSM3083531	GSM3083532	GSM3083533	GSM3083534	GSM3083535	GSM3083536	GSM3083537	GSM3083538	GSM3083539	GSM3083540	GSM3083541	GSM3083542	GSM3083543	GSM3083544	GSM3083545	GSM3083546	GSM3083547	GSM3083548	GSM3083549	GSM3083550	GSM3083551	GSM3083552	GSM3083553	GSM3083554	GSM3083555	GSM3083556	GSM3083557	GSM3083558	GSM3083559	GSM3083560
DDR1	8.732243457	7.700962119	7.430436815	7.413389931	7.826904248	8.18738856	7.552334059	7.60635481	7.325860046	7.689148571	8.146899311	7.807759367	7.679702751	8.008764193	7.0639345	8.856231729	8.129295559	8.402528608	8.079328374	7.651789997	7.77850184	8.209533036	8.18930602	7.782981885	8.07518776	7.608150714	8.133048767	8.221805085	8.864604811	7.488881964	8.254113805	8.261670055	7.763102993	7.721225669	8.488780764	6.966120446	8.652481525	7.907512934	8.515604052	8.036143755	7.775449444	7.822674125	8.297678941	7.031466371	8.250904253	7.309397636	9.285162531	8.029844687	8.84662718
RFC2	6.537005848	6.947476788	7.016426647	7.244579109	6.865427032	6.817964073	6.893699664	6.136600157	6.859643887	7.038026701	6.073913668	6.932711526	6.796468846	7.079751576	6.614457209	8.043934617	6.612282183	7.553033655	7.053416896	6.836556097	7.492774881	7.319675834	6.785263265	6.653849212	6.927178403	6.444747796	7.1610763	7.523214669	7.869501361	6.920296489	7.21134169	8.1924535	8.345603776	6.354650909	6.533250506	7.069861036	6.680990647	7.472829964	8.143528741	7.966030428	7.196104198	6.966966156	6.921199418	7.584157507	7.230087608	6.787448726	8.206847845	7.465957018	8.422928655
PAX8	8.15724015	8.087541163	8.036148607	8.006033799	7.833921269	7.845737269	7.94115525	7.892897163	8.003833971	7.882960596	8.136500426	7.953903367	7.628918789	8.028334817	7.986474801	7.84803511	8.01212309	7.607799902	7.903216652	7.933619035	7.823183389	7.525933892	7.652327153	7.893602383	7.656628067	7.865261513	7.577215164	7.962959869	8.00570497	7.502252692	7.384596119	7.576901135	8.010942609	8.021226935	7.804702057	7.624738143	7.696873203	7.803165691	8.028712805	7.447213866	7.70912628	7.931807114	7.714346651	7.961890475	7.70677305	7.887033316	7.241134396	7.680356119	7.616886431
ESRRA	8.927370142	8.920540491	8.591333675	8.822542098	8.695625956	8.703372907	8.655278434	8.607355893	8.394972029	8.106095285	8.512663608	8.155998573	7.828375369	8.041851618	8.252614245	8.756927062	8.46964858	8.17420496	8.259988538	8.61665114	8.302877172	8.088144187	7.725564935	8.65968167	8.840296354	8.803701687	8.71444635	9.043487648	8.610510317	7.910100421	8.458001827	7.739788087	8.418850537	8.13779473	7.570373335	7.628339681	7.903591518	8.403174509	7.686702383	8.268418971	8.367114006	9.184958076	8.711980693	7.870472478	7.796816796	8.374735132	8.503703036	8.530220033	8.888577779
CYP2A6	12.6790092	12.88951912	12.13697365	12.45547132	12.86796273	12.67622677	11.46415269	13.32956158	13.1127667	13.03411127	13.48588368	13.31533769	12.53152745	12.66856562	13.10490698	10.87294604	13.06922128	8.62138165	11.29484922	12.02082347	13.33171811	12.69100773	7.141200728	12.74383071	6.908922175	11.72115926	9.598150848	12.12745755	8.207725077	10.10034259	9.693002335	5.994082585	10.73314457	9.59422091	9.771798837	12.8523441	12.46269021	13.11442613	5.871588957	11.03601361	13.08734881	6.2080088	11.33273826	6.622682336	8.655938148	8.558086825	8.26676424	8.648252904	6.403878754
SCARB1	10.52064908	10.08256927	10.63404994	10.3227909	10.2475618	10.25521773	10.53605637	10.1433838	10.35551533	9.968717085	10.04268934	10.03147277	9.702337371	10.08560961	9.657432055	11.01960339	10.25787751	10.11777818	11.09517079	10.99452672	11.20268125	11.01748352	10.08718797	10.86850426	10.61676453	8.899503507	9.885011738	11.50300505	11.15071171	10.11745349	9.807550604	8.474575198	10.05505852	10.47056574	11.1812557	9.936948181	10.4329658	10.78782724	10.33024526	9.986126397	10.88707343	9.761938084	10.93580245	10.89717825	10.08148573	10.69762538	11.06437723	10.92870685	10.7161577
TTLL12	8.223494552	7.452773841	7.532782681	8.364810656	7.896096214	7.963236873	8.321060803	7.955259778	8.129313679	8.036958383	7.951074299	8.252229565	7.963682199	7.849567883	7.311391692	7.920603668	7.761797286	8.165921358	8.133699314	8.897656217	8.652807806	8.261674729	8.03293747	8.391956155	9.234444564	9.112532152	7.890101778	9.026070366	9.505985659	8.431846514	7.367120292	8.456881238	7.887849055	8.254038194	8.158190114	7.913327833	7.80024619	8.330175037	7.800388659	8.459447558	8.299400609	9.050924358	8.79067917	7.322084213	8.356539699	9.526203921	8.551131089	7.825117582	8.150636258
ADAM32	3.185468781	3.238999195	3.439819979	3.128200152	3.206036349	3.277879083	3.058603181	3.183153774	3.24748183	3.309351709	3.600639737	3.465423052	3.509116631	3.808330633	3.256740889	3.204571192	3.170495846	3.182593622	3.171861859	3.250189122	3.10673838	3.350425568	3.438832417	3.001671314	3.086105408	3.352709243	3.235473072	3.274019605	2.961507735	3.102705665	3.197486033	3.033093014	3.274466061	3.402617658	3.391098476	3.194525103	3.34777587	3.106043754	3.016419767	3.352424984	3.111085859	3.098142978	3.207317034	3.074302236	3.409652666	3.248930211	3.027672467	3.164843084	3.133868
PRR22	5.965988148	6.319531452	6.290114198	6.196788453	6.131509662	6.051033139	6.419431376	6.067531232	6.081506357	6.117917604	5.637054176	6.058191168	5.972874726	6.045783386	5.823001989	5.76335217	5.784701094	5.8586795	5.92348892	5.680498574	5.649381656	5.83052627	5.648268055	6.129528043	6.135915862	5.741087248	5.516056802	5.911675508	6.050291548	5.788171354	5.489263521	5.073359063	5.682999091	5.927381354	6.011292059	5.666489885	5.568457795	5.955309011	5.730443314	5.628761217	6.008705034	5.658505763	5.841930393	5.454647733	5.877580065	5.569464813	5.923838925	5.843446322	5.92220302
SLC46A1	7.733909097	7.430165532	6.790646092	7.656492578	7.316854436	7.077708264	7.739651072	7.591769241	6.704066139	6.713812213	7.668327714	6.886219134	6.426876589	7.319142818	7.267464383	7.188117164	7.402811796	7.876572063	7.502978143	8.205164795	7.410344308	6.531630089	8.506057953	7.418905475	7.51029354	7.904817894	7.75276307	7.975138539	6.86000754	7.549390915	7.871037359	6.611008335	7.312759567	7.607115732	7.048576402	6.952734755	6.757241074	7.446435854	7.372874432	7.465366745	7.523314221	7.077033674	8.038231879	7.47188043	6.419132784	7.179165853	8.564248924	7.104904994	7.373050259
TIMD4	3.831633013	4.731686204	4.549509587	4.863239074	4.283109802	5.579291533	8.743525547	7.003070943	4.625395037	5.74629817	3.479286055	5.962710761	5.83028362	4.59191249	6.631426385	3.995918799	4.134197538	4.475812369	6.520009533	3.984125732	3.648805384	3.411258066	3.480945826	3.632761961	3.725486114	3.716245193	3.663197847	3.61199732	3.605989205	3.343172971	3.757340544	3.42688021	3.362815495	3.635864251	3.788023531	3.788980772	3.870638902	3.798156809	3.7086219	3.42518132	3.742661091	3.682061428	3.471883286	3.338967398	3.383276009	3.546776154	3.857667125	3.429749916	3.379949463
SLC39A5	10.09193078	9.791416131	10.12538471	9.871897866	9.770820686	9.677344552	9.70128615	10.14736931	10.36748621	10.07043288	10.02918547	10.04672701	9.829452117	10.26622897	10.09082263	8.908213037	9.735625757	8.812289256	9.796936462	8.400196831	9.678039508	9.836694705	9.97150329	9.392058157	9.942847776	9.901554388	7.210677713	9.155126029	10.41445969	7.924930511	8.898708408	6.758213005	7.952360273	9.52468727	8.237529641	8.439107242	7.302455551	9.424229453	6.48407118	8.015988873	9.331505635	7.485443813	8.151924702	9.658185217	9.226707985	9.276295788	7.730257358	8.731903551	10.05705011
ATP6V1E2	5.109978926	4.896923093	5.023148192	4.893212314	5.237154852	4.986565871	5.039556172	5.088965453	5.115361678	5.460887868	5.375317521	5.608360646	5.089842876	5.333519681	5.405501947	5.589703321	5.13490644	5.64724081	5.467531952	5.528708651	5.44166182	4.850811059	4.607385347	4.987309466	5.063188191	5.222356181	5.51180725	5.599511558	5.426600834	5.648549427	4.719721031	5.716850474	5.594698546	4.97954364	5.349113552	5.692673026	4.913535981	5.125630584	5.188565468	4.955882227	5.149196049	6.137625778	5.631337975	6.001109839	5.449229175	5.502904706	6.851949981	5.877532612	4.824492385
CILP2	5.087822858	5.089004891	4.845800638	4.67369644	4.705322417	4.856956109	4.960836217	4.419922159	4.517284287	4.840292655	5.05672745	5.177433454	4.765732803	4.772209146	5.299665155	4.485909025	4.652381867	4.486986436	4.798597927	4.563109409	4.694826591	4.473759725	4.575078394	4.693445515	4.607098589	4.832526986	4.504165965	4.56855619	4.97315278	4.514207417	4.277891005	4.362004646	4.386996099	4.741678926	4.575099438	4.566434965	4.859130006	4.289512764	4.345723547	4.420470071	4.830918743	4.669358911	4.31127578	4.938126129	4.649237881	4.216133297	4.569185588	4.30402832	4.234925188
TMEM196	4.244570559	4.581011792	4.352526216	4.693982131	4.466187583	4.540941723	4.457866116	4.354960617	4.619521246	4.541840415	4.897125655	4.880172748	4.897396286	4.676030174	4.565740763	4.333593846	4.482569417	4.419421535	4.512034518	4.478658882	4.330977385	4.346214926	4.31858229	4.546594238	4.550100947	4.535189101	4.155902285	4.503838091	4.351657187	4.37182243	4.310908768	4.331877488	4.353905967	4.978390536	4.283791285	4.412472318	4.219929793	4.562067396	4.127085583	4.229186375	4.473914165	4.305174412	4.305838558	4.166493903	4.230766118	4.475721324	4.536080133	4.222557624	4.411564417
BEST4	3.48714986	3.527664576	3.371841286	3.39290752	3.150985444	3.345427374	3.584327416	3.193404061	3.434389792	3.755245375	3.582863134	3.496571276	3.455864103	3.903256476	3.425556746	3.287873687	3.499693495	3.617667917	3.787491772	3.422264141	5.01532069	3.459368144	3.66419109	3.317568422	3.738276408	4.773619444	3.523744787	3.183591334	3.735490014	3.627727168	3.320603642	3.114367135	3.380438456	4.678286765	3.319616248	3.409896371	3.562490014	3.318933258	3.316447964	3.179516992	3.485940646	3.270022249	3.855528901	3.020115391	3.216832888	3.087833775	3.401385369	3.325136511	3.913157763
AK9	3.669586631	3.534513625	3.629567495	4.187658871	3.760241699	3.889345177	3.824714732	3.95747759	3.793887321	3.698216779	4.069982158	3.472818505	4.136265548	3.775247761	3.53479556	4.061579047	3.887508277	3.539806491	3.698216779	3.669115515	3.839849574	3.928432665	4.351598432	3.560548177	3.588034694	3.756093222	3.717105455	4.772370014	4.794373078	3.975335962	4.052697537	3.791952785	3.569248662	3.558723912	3.585042745	4.677624656	3.662934987	4.218890865	4.925919984	4.37774634	4.277803136	4.622752076	3.950305681	5.09183429	4.775124008	3.670968288	4.526901322	3.898792088	4.055335473
CORO6	4.092380769	4.27400688	4.288494355	4.241318971	4.125475154	4.199001996	3.986688813	4.042702368	4.506633757	4.278004759	4.541495698	4.41417478	4.045978781	4.479114616	4.63481455	4.080111158	4.284219983	3.924468009	4.074397358	4.088655224	4.094988785	3.838715724	4.080640892	4.032048704	4.421093815	4.336280939	3.687449461	4.509821268	3.811150956	3.976083808	3.985642678	3.856773367	3.929122106	4.146642755	3.974312036	4.052460211	4.221822288	4.116270532	4.112682254	4.10035077	4.044669034	3.847470556	4.015308051	3.680783576	4.133868311	3.8283586	3.912870054	3.953847	3.992020851
TMEM106A	4.858398234	5.241094143	5.333947826	5.139078054	5.340650805	5.208871147	5.341767665	5.765059861	4.721993195	5.195128905	4.977709518	4.708658965	4.748190101	5.162298591	5.43284796	4.661655931	5.45293636	5.558549307	5.409528513	4.924988653	4.957462227	4.837110072	5.103547932	4.832756595	5.118197276	5.37574474	4.780698268	4.861331963	5.351397432	5.188161764	5.367900459	5.317444993	4.861553858	5.236440576	5.064916041	4.872713306	5.074005039	5.099659702	5.352300209	4.781871845	4.958676824	6.110920403	6.212115309	5.565043751	5.161834757	4.928010865	4.997298088	4.325494838	4.584269707
ALG10	3.734470267	3.489047443	3.975276226	4.528257388	4.389502142	4.064877923	4.101119629	3.575338742	3.934621274	3.720180331	3.545830523	4.315182343	4.454613551	4.019009751	4.048061452	4.006347995	4.074609924	4.304319762	4.204293827	4.10873128	4.253958453	4.043615728	4.53025445	3.799784136	4.159093251	3.749851189	4.957606276	3.921839446	4.228012251	3.707987581	4.243227517	4.84107307	4.414060224	3.885982986	3.823479595	5.29101593	4.35910625	3.839126518	5.520501309	4.241328464	3.618393487	4.670879559	3.742210934	4.746315091	4.741874022	4.345094075	4.733396219	4.203674015	4.482406809
C15orf40	6.568054486	5.895138199	6.036391696	6.751009851	6.171638135	6.012372972	6.436829506	5.818859833	5.398822343	5.502936084	5.857495522	6.430871712	6.599903341	6.410950113	5.660453592	7.058366234	6.114787863	6.880386977	6.506730337	6.739443731	6.159087793	6.851591869	8.009375674	6.565051466	6.776973071	7.112462637	7.313873087	7.123395953	7.389974096	6.257011098	7.259185166	7.534297696	7.267566504	6.321112637	6.968721977	7.262388581	5.674576052	6.527480954	6.868677077	7.99930824	6.581319303	7.200774532	7.419259942	7.17383256	6.244734075	6.595876851	7.716985729	7.290956637	7.29368851
RAX2	7.48780191	7.621807103	7.063010925	7.068048662	7.03077465	7.096596528	7.253855801	7.202263707	7.229949425	6.888116946	7.293658525	7.053143735	6.83136677	6.904018668	7.27369944	6.899143014	7.367848055	7.02587867	7.063949941	7.297127503	7.053901267	6.869268242	7.010141305	7.032032289	6.861778117	7.189006333	6.771408719	7.017374339	6.854320931	7.2238356	6.809487944	6.607199547	7.341273247	7.1997091	7.017202832	6.989945808	7.068131281	7.080964719	6.948887366	6.875671787	7.22817724	6.889774205	6.944511391	6.89305457	6.80100805	6.932442641	6.874254876	6.789184497	6.523327469
GIMAP1	5.13500591	5.727610491	5.165667184	5.952325328	5.749721396	5.56453764	6.417915741	6.036707854	5.314646174	6.20845172	5.296364406	5.697204392	5.542185709	5.275043081	5.234940921	5.006942652	5.496219193	6.070449313	5.874360155	5.408723504	6.139471204	5.794096543	5.112871965	6.390641091	6.02500048	5.608922462	5.556353116	5.359077852	5.6272641	6.030687461	5.466572654	5.691592422	5.589894533	5.829067383	5.762901274	5.524854782	5.633897887	5.850744499	5.562884755	5.12479971	5.725825451	5.62299928	5.81298458	5.091611946	5.706487362	5.426842098	4.898171541	4.966174196	5.30705155
KLK8	6.446990176	6.601904544	6.743542374	7.123380432	6.668145807	6.784124033	6.708990793	6.591385763	6.972703807	7.146718473	6.95556825	6.763280648	6.510480414	6.54247133	6.520202455	6.212393532	6.566100333	6.224797964	6.525685593	6.314703685	6.462060528	6.687740659	6.152242427	6.355310037	6.542691684	6.5656857	6.165014605	6.525194995	6.274525066	6.148670573	6.385043295	6.077645524	6.370651723	6.273738696	6.390527916	6.755486576	6.552312186	6.464623461	6.347364887	6.143834718	6.435924607	6.106194065	6.511899629	6.409122962	6.413899394	6.293676524	6.326237846	6.555055475	6.228609712
CFAP53	4.318067427	3.993438584	3.962260965	4.363526222	4.012920697	4.148617492	4.000907683	4.03127798	3.949985828	3.990814741	4.508983267	4.461841449	4.650888842	4.748069393	4.317081682	3.767828709	4.318469818	4.317235515	3.970403004	4.216628196	4.585541292	4.108737751	4.243223536	4.296702405	4.055552085	4.193964965	4.056486677	4.494196553	4.155991224	4.274652256	4.391860431	4.115326562	4.402531381	4.61723693	4.358927288	4.185744503	4.240453664	4.25539106	4.171175926	4.155722653	4.576754656	3.967180636	3.955835163	4.187988262	4.273921112	4.04161525	4.359118712	4.406278103	3.913157763
CATSPER1	5.063272535	5.248777707	5.118354434	5.097686258	5.397789569	4.985614506	5.401541544	4.847474805	5.136875859	5.104805481	5.131813208	4.938751614	4.888100159	5.043995025	5.283711901	4.750188195	5.100202954	5.034008082	5.201781687	5.067021004	4.923279218	5.047668301	4.924388899	5.25634617	5.123417323	4.921717894	5.090351503	5.064366675	5.05233051	4.833652762	4.93012566	5.13409417	5.027102499	5.000366491	4.877441406	5.527422126	5.098596518	4.84631142	5.067287553	5.079289085	5.004166606	4.978238014	4.97394104	5.040417445	5.19031806	5.30379482	4.755388359	4.953680071	4.889052459
GSC	4.159694402	4.229193022	4.362216266	4.492706391	4.19909643	4.524128177	4.811501883	4.068526102	4.272727361	4.879884792	4.399560178	4.695962199	4.606067107	4.455226948	3.917018142	3.916957642	4.186813883	4.142771963	4.343488568	4.167705368	4.112957852	4.285304633	4.257012736	3.950573769	4.586917851	4.105582308	3.959474343	4.346334744	4.06976955	3.713910972	4.217031167	3.776348967	4.200506237	4.707579346	4.440503387	4.587256564	3.931776007	4.069453288	4.170276735	3.99386405	4.189571153	4.157137359	4.214325934	3.976685202	4.283809356	4.217416307	4.073535548	4.24858624	4.292614891
SP7	4.218833304	4.072256429	4.15626955	3.954597543	4.098525324	4.291920089	4.34277465	4.336019139	4.225571939	4.550365705	4.392076014	4.677326489	4.030397157	4.704000987	4.311665664	3.727566335	4.093440597	4.08492387	4.129606387	4.100270158	4.200278088	4.191371944	3.960431937	4.204390498	4.333416855	4.129913776	4.050495357	4.259984451	4.075365796	4.249866478	3.988267453	3.783863522	4.165012769	4.19752158	4.263164257	4.187335526	4.033647552	4.458768673	3.846473307	4.051297534	4.367033791	4.067350191	4.231611696	4.036073119	4.185028932	4.212460415	4.088522528	3.832346248	3.902012172
PRSS33	5.532598838	5.434945728	5.391767436	5.068701625	5.050339211	5.259313902	4.970118738	5.127304325	5.487701691	5.308327689	5.064365344	5.189870538	4.869885016	5.364314236	5.442958109	4.897373461	5.345412823	4.86299769	5.32747174	5.12874917	5.343995908	5.107250107	5.110967958	5.198652431	5.059072014	5.436089818	4.809586756	5.778387711	4.864007615	4.771972633	4.724890975	4.805896982	5.804647942	5.216218838	4.915233719	4.998869413	4.885385277	5.088583619	5.133112074	4.657462568	5.184024013	5.068588637	5.402492432	4.816119404	4.907748045	4.920676038	4.787196051	4.972721214	4.937123053
MCMDC2	3.107931959	2.953148354	2.940158621	3.336951317	3.03451868	3.085103981	2.998264372	3.13567394	2.948456777	2.810366381	3.199636297	2.979974132	3.028740807	3.082620486	2.978183078	3.202683882	3.00709885	3.643521565	3.110155761	3.219988125	3.213848371	3.026366316	3.241003465	3.139218157	3.090459982	3.025607414	3.077646025	3.442010333	3.694643938	2.864721471	3.393971846	3.015958997	3.739904436	3.105725537	3.073050912	3.412603951	2.93722375	3.136401953	3.774318087	3.502461605	3.211617	3.262399113	3.234945338	4.58044061	2.87999877	3.307416637	3.367215296	3.197987544	2.791363997
LEAP2	12.08651371	12.18728756	12.61135343	12.05089239	11.78654725	11.82144055	11.99547351	12.20875675	11.94529814	12.21136735	12.05758342	12.10540776	12.19498876	12.38780805	12.19544515	11.02916939	12.34611825	11.64038449	12.5332284	11.62743065	11.94766232	12.61185398	10.80754047	11.64126844	12.13750376	11.05894698	11.82323128	10.62697293	10.76143587	11.73714245	11.83093894	7.601077845	10.51873663	11.72614225	12.26487946	12.16261949	12.43268275	11.6248773	11.51738861	11.22488497	11.73430674	11.51090796	11.23356393	11.03103904	12.88894537	12.31112371	11.63712247	11.80747478	10.94523248
CTCFL	3.459540729	3.574135035	3.250632136	3.265862669	3.485878921	3.838079089	3.849139702	3.591118394	3.351947366	3.422146396	4.129474272	3.488824635	4.038383044	3.651031795	3.573138767	3.062361626	3.354425516	3.327979404	3.433968746	3.539294108	3.375671201	3.217799052	3.549021339	3.269009879	3.140876535	3.773437271	3.01167162	3.654794668	3.250292264	3.360239496	3.260659933	3.090750671	3.178164152	3.429270117	3.027876226	3.283008536	3.237413901	3.318642594	4.720466464	3.234241491	3.33935394	3.224238264	4.484695483	3.130879583	3.268271452	3.15197662	3.175328527	3.004440495	3.393943882
C4orf33	4.904542763	4.847443609	5.598509595	6.471178235	5.36523534	5.420640897	6.228674514	5.354250874	5.639181725	6.308030456	5.021417541	6.439027945	6.547818635	4.948964919	5.601079488	6.387669403	6.389191986	5.190486166	5.793321744	3.748234555	6.443921583	7.380129396	4.797404772	5.509796115	5.532532495	5.118776625	6.121197219	5.637348396	5.362547558	5.626053598	4.497307176	6.089693212	6.127501339	4.881169426	5.842937244	6.677485328	5.627372091	5.575741139	7.858167686	5.163756243	5.554747584	4.58248008	3.638973862	4.79593343	6.468165592	5.388360386	5.629140124	5.510022515	6.031392773
TVP23C	7.197821442	6.878858602	6.902380879	6.422629911	6.90516805	6.645105002	6.64581479	6.646791345	6.831753318	6.623330494	6.928727885	6.651927996	6.27276839	6.563342403	6.483867965	6.726635806	6.619602908	6.35866763	6.533184298	6.489470103	6.788194463	6.389653508	6.393378536	6.55669568	6.548633837	6.635152262	6.370303498	6.640853419	6.587542975	6.575488475	6.0705928	6.229454974	6.628472712	6.631764832	6.621884496	6.290567523	6.514415732	6.590989151	6.385471743	6.562827059	6.717247057	6.547481455	6.763988567	6.29239791	6.654968359	6.534227758	6.464550739	6.502979636	6.579631104
GARIN4	7.171250239	7.156788483	7.210362757	6.779489896	7.21976409	7.272042616	7.176986238	7.502952531	7.304840402	7.534555828	6.856940949	6.986894875	6.648798187	6.959483711	7.287378379	6.440129927	7.099019888	6.394552702	6.690856315	7.05872545	6.614301869	6.609752309	6.736589988	6.924272255	6.825456801	7.060843709	6.414281931	6.969367117	6.458633582	6.69504498	6.615942579	6.20631632	6.867706834	7.189040855	6.816687383	6.648270528	6.742734179	6.840526392	6.839801252	6.882843568	6.868752553	6.267774221	6.913866952	6.526817544	6.649083058	6.880977886	6.690100964	6.618674607	6.506523169
GAPT	3.020303105	3.08172664	2.755975297	2.82871213	3.071783441	3.019531188	2.872890908	3.140319991	3.032903108	2.986695548	2.862661974	3.061699747	2.859324777	2.918978882	3.677576584	3.02453912	3.071923058	2.917479775	3.224421223	3.108753397	3.02410388	3.048608173	2.808691442	3.233131416	3.063119048	2.929428939	3.029350892	2.94615244	3.168409858	3.185869683	2.918365222	2.859037629	3.177082763	3.184585016	2.693427153	3.028088725	2.908982912	2.849294157	3.106593202	2.938987788	2.930335062	3.09902378	2.918063779	2.969394628	2.960449819	3.09993947	3.111265285	2.6599778	3.039360415
SCUBE1	5.523532417	5.742495263	5.175260697	5.655404501	4.91289043	5.270294184	5.330342263	5.379321037	5.451791156	5.675548203	6.195418736	5.944837953	5.631759325	5.714662035	5.559867207	5.204474475	5.202767425	5.395372966	5.937444759	6.582092487	6.934750135	5.802308089	5.250959774	5.351589148	5.034668078	7.57264215	5.388033922	6.912737761	5.428271596	7.582548082	5.02311534	4.867343468	5.551048839	5.522176189	5.260220971	5.508318595	5.876333342	5.692501213	5.121280982	5.404474572	5.813845501	5.715050175	5.149315524	5.305479479	5.255595175	5.194123474	6.191099429	4.951713782	5.29555973
ERICH5	5.844245413	4.926066106	4.879022706	7.510923486	7.932006804	5.370953839	5.476595894	6.950048723	5.610458247	6.510897391	6.087646067	5.423150955	6.773943845	6.981844817	6.071652419	10.46729622	7.760257854	10.19021815	8.041999721	4.27127054	7.976800286	8.414805273	7.754951877	9.71836933	4.206038315	4.171463642	10.46918175	8.771772623	7.857349361	10.20358208	11.75778103	6.246062314	9.618947078	4.222427452	3.981974091	4.147581478	9.696669114	8.760729974	8.733990752	11.48817689	8.999339735	6.970076565	6.36092452	4.155008364	9.10893024	4.607759769	10.01930538	6.860055635	7.709014178
CCDC185	4.126863286	4.049680537	4.193590247	4.115037287	3.850112431	4.208267193	4.242148346	4.112927374	4.302390272	4.273556063	4.967922611	4.127414654	3.928248335	3.95131146	4.045227773	3.762057191	4.177101341	3.808611485	3.830735829	4.143025598	3.840451611	4.14179272	3.737015163	3.989308327	3.76270329	3.971459786	4.028301556	4.164011782	3.715321704	3.541705322	3.700643813	3.73400746	3.890052865	4.277470687	3.536471907	3.995770748	3.888660236	3.601996229	3.702527413	3.689634236	3.741601378	3.548003795	4.136377539	3.475677218	3.764456407	3.656469231	3.898001254	3.802605832	3.827201511
ENTHD1	2.81865058	3.013562073	3.017636756	3.023664453	3.085809832	2.856748594	2.995612649	2.881693303	2.953821589	3.073668694	3.296213728	2.920384074	3.014418636	3.096467549	3.068696594	2.726542942	2.865118693	2.821339894	2.926670999	2.8887949	2.77236709	2.631135642	3.020982839	2.979024752	2.823562675	3.046914684	2.752469701	2.94239056	3.028006651	2.811254047	2.742438284	2.978564682	2.932732157	2.978923558	2.892103858	2.91194809	2.981689264	3.043956615	2.785665532	2.810967072	2.776071594	2.773754004	3.029072328	2.915376583	2.68710711	2.930378626	2.854756946	2.716385848	2.958678987
TSSK3	7.427085358	7.447736448	7.041815756	7.166952536	6.991942984	6.867685443	6.945839329	6.876335524	6.893103084	7.271004937	7.61240784	7.155107905	6.918153463	7.401269513	7.178212622	6.648043485	7.129822229	6.942612056	6.862173191	7.045787868	7.236917827	6.96646136	7.023089847	7.113462356	6.896814614	6.975288501	6.653371816	7.029043244	6.993400561	6.776282233	6.831152432	6.633495756	7.310545325	6.925418582	7.014699202	7.012733932	7.247618316	7.294190732	6.67411196	6.829174219	7.085531384	6.758637464	7.125114336	6.903558925	6.966154791	6.834672376	6.779232826	6.899732463	6.720813969
WFDC6	3.954277576	4.372831125	3.919438696	4.503799625	3.834803148	4.257219236	3.911970565	4.113412429	4.240730245	4.27183771	4.38266563	4.058964499	3.954080584	4.327118118	4.229612185	3.845945343	4.015424445	4.086321392	4.197041876	4.563747747	4.402000136	4.120949382	4.108441697	3.969094781	3.812449845	4.320966925	4.026861642	4.354504006	3.887028458	3.671556013	4.00791099	3.808161936	3.940238696	4.339437859	3.971286377	4.185585081	4.008780319	4.19609103	3.796627117	4.112148137	4.454591154	3.827762742	4.38054599	4.022528102	4.472295119	3.943581515	3.96960451	4.075715062	4.264517128
CLEC12A	3.861051184	3.651959605	4.347272779	4.696089371	4.202483856	4.274120255	5.100884905	4.234596293	4.104969795	3.772853818	3.716600581	3.713144575	4.73610967	4.480386059	4.203486447	3.661769985	4.73793339	3.776493354	4.092662045	3.945699361	3.813892955	3.718655968	3.51089256	4.245426688	3.805701381	3.784378054	4.104357501	3.739221066	4.370967012	3.954120999	4.086365337	4.497206499	3.603991574	3.828215919	4.088831592	3.601474366	4.027593758	3.824546114	4.350065279	3.678537539	3.716861217	3.835948166	3.680419318	3.644643718	3.703323326	3.709531704	3.883188255	3.576495295	3.664527441
TMEM266	5.215495027	5.078670933	4.959661676	5.074825659	4.949793783	4.84381467	4.964242285	4.922380902	5.282211252	5.157683691	5.262671248	4.816912758	4.917689959	5.386434427	5.184426681	5.653344813	5.173229294	5.447127315	4.950804146	5.352967608	5.062544617	5.648463751	5.011750904	5.007420677	5.200151834	4.859137917	5.208562002	5.382241863	5.949045848	4.889016579	4.715716532	5.200112796	6.228706874	4.952455666	5.040765493	4.835442116	4.934849417	5.107405721	4.678482151	4.991793063	5.319060025	5.117221972	5.012679713	5.268795128	4.976507052	5.216654728	5.265391849	6.370381588	4.81800981
CALML6	4.091489449	3.918415619	4.303499526	4.154599103	4.126440267	4.197843553	3.965070117	3.919813556	4.328626573	4.43254371	3.932423427	4.011694611	4.062439483	4.438086723	4.099747315	3.828686627	3.846595158	3.738233508	3.849915519	3.585912566	3.986931375	4.108737751	3.949829807	3.867529641	3.956216512	4.293021256	3.920760554	3.940047851	3.682988572	3.653422688	3.82440394	3.537309035	4.100593436	3.853894876	4.253384946	3.865444418	3.829441608	3.913190702	3.826213903	3.492339753	3.842504026	3.739216855	3.984915972	3.758921381	3.925622826	3.729865909	4.095279339	3.828783624	4.017424927
NLRP5	4.809205504	4.886824936	4.705350248	4.975090216	4.541452416	4.938955392	4.540602481	4.569933551	5.095447552	4.615024041	4.849127337	4.282847793	5.097583148	5.401053218	4.536405726	4.556918285	4.676080888	4.519515751	4.572516993	4.68989372	4.528662524	4.824647854	4.42577574	4.562050012	4.86520673	4.600208032	5.316934603	4.566999352	4.731847267	4.453198976	4.414740792	4.586917851	4.716652843	4.810261954	4.411551756	4.56721732	4.465569581	4.807380135	4.553551786	4.599534151	4.870951082	4.562117073	4.709972554	4.352087582	4.42947345	4.387692828	4.41745027	4.512334574	4.191999224
ODF4	6.016198727	6.001950712	5.828792008	5.720259467	5.878149832	5.861330922	5.932255137	5.857572225	6.07995367	5.795150363	5.811786694	6.237546632	5.960926287	5.968880739	5.754405798	5.514138122	6.019619505	6.018988151	5.838117893	5.916232126	5.577595215	6.254030163	5.409535329	5.768836789	5.535502467	5.680015578	5.512547083	5.845896405	5.583265915	5.298991593	5.401882485	5.683294649	5.943852704	5.660003295	5.709395189	5.915732449	5.473140508	5.725131416	5.913792849	5.7776024	5.537275795	5.647314193	5.540447237	5.197109978	5.494126169	5.596611473	5.429146028	5.714871298	5.618331676
CLEC4F	4.725374723	4.746736166	4.66139817	4.763271302	5.00451398	5.073741681	4.761340995	4.643081889	4.758217225	4.88716395	5.024217695	4.706952197	4.734333008	4.452756464	4.936106233	4.826708459	4.842915226	4.859335375	4.666142283	4.848748507	4.550928092	4.494992641	4.516584557	4.916826476	4.973614245	4.616032644	4.88757878	4.677757591	4.89307767	4.654405865	4.691098373	4.682288509	4.736521705	4.553272144	4.817752399	4.757576826	4.562675027	4.642660707	4.614875245	4.706807445	4.567426975	4.751434375	4.918358638	4.615245983	4.677217206	4.680670897	4.632582652	4.808240549	5.038189807
WFDC9	4.901849576	4.449873243	4.626805636	4.504116518	4.545481513	4.711944077	4.731936786	4.463821971	4.719807242	4.988260594	4.973881771	5.014404583	4.679683178	4.643224701	4.779357266	4.414293054	4.828485596	4.650797798	4.730071882	4.628902175	4.674101839	4.739337743	4.251954812	4.974411194	4.788286992	4.167802071	4.273312263	4.622367303	4.449676269	4.574110689	4.140198356	4.088094593	4.475873307	4.32298241	4.222372665	4.969671093	4.72909143	4.646038594	4.2791222	4.30882635	4.39099967	4.293914068	4.674628203	4.133938942	4.436421562	4.648375648	4.195467597	4.509650491	4.094513634
TTLL10	5.919568874	5.917467198	5.859515802	6.026196219	5.597658583	6.069931385	5.739205742	6.047787522	6.267058313	6.031905679	6.346051546	6.37367501	6.133399369	6.368724716	6.566536128	5.557699143	5.930366469	5.693562724	6.163421224	5.976557355	5.798063277	6.117109511	5.763535487	5.823040028	5.915310968	6.14030656	5.77258449	5.976288939	5.406497688	5.942943056	5.759616513	5.465331548	5.835186658	6.017533417	5.827160178	5.885366039	5.894813334	6.082839649	5.877236124	5.913551544	5.864234102	5.751549462	6.310645879	5.541319858	5.623850479	5.945605735	5.601051481	5.6366459	5.6074679
CALR3	3.335468747	3.518662679	3.171798816	3.568260494	3.667730354	3.389426203	3.418873748	3.408054285	3.4956165	3.35091241	3.474962761	3.221843523	3.702711281	3.379608582	3.415924466	3.110028455	3.297689831	3.220695388	3.298711884	3.400612441	3.224274165	3.169425393	3.26367037	3.303654017	3.442186104	3.276706402	3.140753817	3.283816074	3.384269873	3.216566647	3.127157264	2.989904309	3.237201008	3.600923575	3.167153811	3.282339913	3.174704267	3.187766967	3.023954648	3.227441216	3.44595474	2.970482878	3.258151951	3.108157466	3.439232342	3.320280326	3.008661251	3.250166681	3.196240333
ZNF22-AS1	5.455582566	5.585944183	5.847984391	5.152232585	5.379316439	5.138560894	5.476128854	5.345905985	6.011286877	5.092458069	5.146320066	5.44550955	5.366498276	4.998525613	5.485566463	4.356865149	6.035749818	5.067236104	5.311680822	5.693418833	5.620171401	5.660796557	4.969511282	5.273522231	5.985687216	5.23728162	5.299234591	5.452207133	5.483462085	4.912604538	5.12695107	4.477055742	5.396108971	4.930423476	6.033980476	5.821780243	5.25755497	5.389154912	4.982520689	4.922002809	5.216277387	4.967144801	5.488534696	5.579451614	4.929165851	5.911934807	5.050889079	5.431994784	5.733646698
KLHL10	4.252365119	4.482598646	4.60952286	4.554944415	4.383061178	4.465450635	4.603735879	4.597531368	4.567568508	4.479991687	5.206646132	4.444262243	4.505297702	4.273975063	4.842907884	4.479991687	4.320128792	4.415121543	4.26107541	4.684165515	4.664108983	4.187952991	4.278002839	4.631326112	4.412219815	4.560002643	4.435760492	4.609034341	4.412259908	4.504082334	4.303563976	4.247439678	4.672671515	4.470706855	4.351533908	4.460452002	4.384805048	4.249117237	4.375724933	4.225714195	4.339594604	4.071900825	4.563736067	4.328411835	4.498488541	4.472914679	4.277389163	4.058721416	4.360148685
ZNF485	3.116647828	2.971889324	3.133128614	3.193625064	3.334070922	3.006390708	3.150838372	3.07985484	2.858565577	3.029636308	2.942258697	3.088371515	3.393472757	3.36301439	3.104134945	3.08209335	3.286486447	3.366768162	3.155477507	3.349268935	3.377043202	3.087454165	3.098400084	3.019548815	3.060926947	3.208394849	3.380207114	3.030742771	5.11967898	3.05462391	4.885384401	4.289068594	3.249518167	3.141686511	3.037793088	3.186567941	3.006184069	3.080582853	4.489752784	3.60071281	3.141297049	3.340743738	2.949328867	3.53532437	3.052316849	3.221073508	3.553666058	3.48727289	3.308514371
MFSD6L	6.54398901	6.916608168	6.272011573	6.868251542	6.477569586	6.664715295	6.921999541	6.479821763	6.682809215	7.209495569	6.886445213	6.894194607	6.464108804	6.608119649	6.91909511	6.291469112	6.567949971	6.522917952	6.569401941	6.408148777	6.393868822	6.431890396	6.281452779	6.390233355	6.507705888	6.216860925	6.486362763	6.494855385	6.561200416	6.226269591	5.977227935	6.060327135	5.927953298	6.45881034	6.24775517	6.565267734	6.307507812	6.700485504	6.21219109	6.322092284	6.349532944	6.422452987	6.953930907	6.140139788	6.709548466	6.312500705	6.365114192	6.498728846	6.420885911
ANKAR	3.318133003	3.125746406	3.307477278	3.020740217	3.023428872	3.074121453	3.066213851	2.956399636	3.027717228	3.231738907	3.035535707	2.925635999	3.23578467	2.932772164	3.078051774	3.158462732	3.223427144	2.978981868	3.140330386	2.96543618	3.173090092	3.07504147	3.117464035	2.9329999	3.16178907	3.503868069	2.893405224	3.096898074	2.8470494	3.10595059	3.031795969	2.719524946	3.28961032	3.072816601	3.362391753	3.331532905	3.05114388	3.097810482	2.990203768	2.793416174	3.009870501	3.034402848	3.162387959	2.866572571	2.991128533	2.954883163	2.969154891	2.914359515	2.895468112
ESX1	3.523258429	3.489047443	3.477536304	3.510008818	3.423014722	3.490558527	3.559789631	3.420514176	3.801711791	3.611618863	3.510256507	3.700362582	3.373637458	3.542157975	3.46429479	3.276578068	3.725260711	3.507482462	3.31820899	3.4543118	3.382812954	3.553174995	3.470805716	3.517357353	3.611300277	3.456080177	3.206396218	3.612858912	3.445621067	3.197292581	3.283334662	3.372412819	3.520259997	3.762561545	3.510391034	3.329249486	3.553468534	3.508907959	3.50642101	3.377544615	3.657963965	3.555650153	3.785390243	3.235710708	3.738508436	3.3454622	3.552681058	3.284632861	3.438242736
FAM167A-AS1	3.42698366	3.906115126	3.408537823	3.6370735	3.708756862	3.641863023	3.682448043	3.400890015	3.932970533	3.580357656	3.671556013	3.578132177	3.700390506	3.505243453	3.745154184	3.489123594	3.751761901	3.384496399	3.449319478	3.502391097	3.871586901	3.511727458	3.25976822	3.613446182	3.611756945	3.483807266	3.419643423	3.593379803	3.22263591	3.318173815	3.357855064	3.40262538	3.702124738	3.28668924	3.568508076	3.696804214	3.376205271	3.693707183	3.646720022	3.440508079	3.586372899	3.265278771	3.540059264	3.370398441	3.368427149	3.483134723	3.235976754	3.529178297	3.465826996
DNAJC5G	5.252979953	5.611642246	5.468168104	5.142452802	5.21467175	5.360165755	5.145265238	5.35742688	5.314736965	5.520669935	5.959744853	5.499202425	5.464661573	5.625344001	5.558311946	5.110143302	5.50951393	5.206648394	5.280653447	5.604560113	5.351690975	5.16477465	4.945093707	5.062267782	5.432123803	5.642696736	5.165288142	5.3996372	5.061819765	5.055689381	4.986433654	5.190547983	5.420682279	5.181259216	5.325790727	5.26066375	5.210093115	5.427192542	5.526149994	5.061989509	5.175204921	5.030810675	5.291559162	5.079991098	5.09618772	5.556368473	4.996012246	5.291644307	5.007863968
WDR88	3.126702126	3.650078266	3.60784408	3.560948182	3.201340331	3.274018765	3.407828206	3.393971221	3.786830712	3.273306065	3.479467462	3.546023371	3.776182293	3.675182427	3.421898845	3.733980156	3.527287537	3.198028862	3.288170773	3.24498391	3.203860715	3.374913385	3.224482392	3.472685133	3.3434395	3.390623211	3.345611159	3.476718728	3.312789007	4.012767979	3.322921066	3.179378693	3.382382327	3.326651253	3.165035773	3.241956779	3.543899083	3.408645013	3.285296253	3.30280008	3.251969352	3.24708703	3.323637812	3.336274225	3.468354668	3.238114238	3.168892434	3.605906384	3.170929045
MBD3L2	4.459459031	4.711571763	4.656980022	4.407534945	4.567639853	4.175338041	4.592714168	4.770161635	4.813127721	4.459671475	4.544403254	4.06623751	5.117400458	4.118187093	4.672530751	4.007873854	4.407023933	4.321679769	4.222499762	4.288252118	4.005361749	4.100178404	4.252966412	4.090868471	4.670622192	4.215207527	4.149070027	4.033358379	4.142660946	4.053594988	4.17295987	4.621407212	4.212734945	4.530997139	4.238138616	4.128070918	4.528109665	4.42281758	4.719138856	4.348304304	4.432902386	4.231964603	4.281633495	4.220268015	4.052460211	4.207974214	4.23218532	4.202933466	4.27127623
MBD3L1	4.491336685	4.673267323	4.5407227	4.81602763	4.556186748	4.67764838	4.783707076	4.383257468	4.447323629	4.945150349	5.630232334	5.317926179	4.543337536	4.935752831	4.938108505	4.182774207	4.534277558	4.684035036	4.862810269	4.794402103	4.647295503	4.64661634	4.525650707	4.56388485	4.770644362	4.578072423	4.603959265	4.758748415	4.883130121	4.258692691	4.328733989	4.467350557	4.687994043	4.759850907	4.975487964	4.922366738	4.435375187	4.353225984	4.439711619	4.409190752	4.795684874	4.460482049	4.834126104	4.51605025	5.043861996	4.539445576	4.687802454	4.347425066	4.320811929
TENT5D	2.934972749	3.055010115	2.587294769	2.902489698	2.961060544	2.786834889	2.886491641	2.842499006	2.805970572	2.847483114	3.348177417	3.183290543	2.737252602	3.246408421	2.781460712	3.093768906	3.067225736	2.959533967	2.868108814	2.78836323	3.077415927	2.78100472	2.937730551	2.880972496	2.881709466	2.937773149	2.972615406	2.836752845	2.801867119	2.966225018	2.750656175	2.807739121	3.031592554	2.85417427	2.959485593	2.907900229	2.904083264	2.928464533	3.055113046	2.979862241	2.555502329	2.695838137	2.984951672	2.890113529	3.071940805	2.896995548	2.903929493	2.917665319	2.840944644
SERPINB11	3.074224546	3.130561982	3.22320743	2.986128827	3.010888697	3.442115737	2.889977038	3.230042274	3.30658106	3.329175016	3.32157158	3.460153164	3.000119321	3.186585293	3.157249345	3.116480432	3.318109535	3.125571162	2.923045803	3.203983012	3.214957253	3.257187723	3.167837669	3.033251825	3.112699838	3.406591663	3.050897755	2.904195367	3.995834997	2.944062615	3.011123806	2.84910023	3.174229001	3.029212318	3.038920165	2.998007591	2.895116521	3.027763212	3.060797861	3.068827979	3.427049948	2.879583446	2.983434814	3.022923495	3.152646713	3.112998791	3.389889152	3.053011083	3.266875713
DSCR10	6.113495814	6.022826242	5.974519285	5.92813232	6.081068687	6.053175502	5.781952433	6.045848462	5.939846838	5.904999089	6.413897554	6.026569274	5.781687659	6.225913253	6.090194051	5.776417878	6.184975442	5.633005895	5.808833842	5.995529086	5.722997408	5.882779759	5.929758056	5.79554258	5.775680293	6.210134476	5.456388782	5.745837193	5.488600273	5.991161865	5.719175624	5.667824608	5.711152108	5.757650779	5.814918692	5.724181861	6.248656369	6.037455269	5.566562574	5.790896774	6.197256303	5.862218695	5.881888091	5.689775343	5.862935224	5.661948237	5.627123066	5.62670015	5.8016531
GAMT	10.46060472	10.09250374	10.412599	11.08779796	11.01483842	10.44698453	10.50917312	10.13640612	10.47808546	10.41663135	10.40638631	10.71831086	10.25747452	10.39294629	10.63195206	8.720386153	10.58076814	9.888611606	10.77743672	10.1782621	10.2172052	9.712533897	9.510239677	10.59222398	10.52046054	11.08104394	9.075746797	11.06734177	9.456401461	10.29191182	10.58316158	7.201517277	10.22763742	11.12202234	10.2215151	10.07055847	10.2332157	10.07150841	9.206090481	8.929086137	10.06276574	9.964164348	10.86318784	9.116555193	10.26864886	10.20541569	10.12784941	9.739619756	9.875403999
AFG1L	3.309878454	3.580997431	3.635569492	3.505966987	3.290325796	3.354591979	3.478085784	3.40788014	3.394437246	3.457574643	3.447740771	3.412353544	3.643060846	3.885539216	3.718267783	3.291262763	3.538064778	3.267805674	3.393597393	3.540843751	3.35515733	3.772837276	3.495853676	3.22134973	3.515355218	3.740415012	3.29825256	3.706779084	3.699280129	3.721259486	3.579169608	3.373598126	3.825777013	3.693783909	3.70870183	3.459919553	3.305142815	3.711078637	3.394649347	3.51073409	3.540116248	3.522409227	3.434271847	3.662307572	3.585786419	3.680235307	3.593582249	3.612763974	3.516688819
IDI2	5.375032635	5.244502006	5.173719683	4.856753095	5.157701064	5.044879127	5.161263275	5.343023642	5.263166377	4.791188711	4.708360294	4.785566432	4.853578329	4.817256965	4.711668107	4.549529018	5.210507957	5.074620258	4.965387316	4.987833115	5.030472442	5.590832089	4.55064309	5.161759794	4.899245804	4.77711108	4.890009563	4.590916765	4.452014929	4.76473018	4.738882678	4.839119984	4.886948154	4.555771427	4.973924356	4.699197212	5.069367582	4.969140691	4.995482502	4.77463902	4.971214963	4.760783133	4.883937328	4.649005739	5.074885345	4.838952391	4.601183058	4.855821896	4.84572229
CYP11B1	4.525194941	4.183852112	4.071479325	4.055184478	3.969666544	4.08469175	4.280083683	4.078803234	4.178861067	4.377493109	4.559793447	4.501714877	4.498726582	4.234903113	4.198457776	4.005179843	4.106224782	4.249953169	4.224596981	4.111227607	4.127840831	4.169161738	4.126338561	4.03813542	4.348551538	3.969385571	4.16526786	4.052318094	3.941532128	4.143417023	4.065337241	4.024462524	4.323494569	4.220044254	4.164476556	4.188241222	4.240905184	4.0907354	4.189366136	4.219036659	4.223948238	4.087252897	4.420228416	4.172638071	4.122673056	4.074000348	4.304222338	4.083414424	3.927836749
SLAMF6	5.984682164	5.520515377	5.420158541	5.169665809	5.341705071	5.337743926	5.646426947	5.461879116	5.466383676	5.496321758	5.421023095	4.709662733	4.746759378	5.649134396	5.582230143	5.160250792	5.688458108	5.725569602	5.357058609	5.480880809	5.511620449	5.345406584	4.703620909	5.250166855	5.167475965	5.279333169	5.140144286	5.814487293	4.833422962	5.401875469	5.473044331	5.233179328	5.235497104	4.994140437	5.291137668	4.92589881	5.183463714	5.681845834	5.134931156	4.83890792	5.472987689	5.31247488	5.265525387	5.031761175	5.259647931	5.426865065	4.674443644	5.301841048	4.893894358
GPBAR1	6.39705166	6.260054467	6.203841895	6.03168305	5.967288129	6.183345322	6.127598705	5.938568481	6.066834117	5.695261083	6.049667994	6.250608137	5.825735503	6.040199754	5.982566816	5.50254904	6.289665515	5.585101898	6.021685296	5.668236688	5.542956608	5.669849764	5.663688156	6.184682481	5.726705007	5.824580926	5.88177727	6.039583869	5.661992404	5.589499753	5.762099855	5.760439344	5.535099709	5.982377051	5.823822948	5.289369027	6.040962723	5.805709236	5.678834811	5.213249996	6.005258658	5.903875745	5.746206323	5.57711417	5.673535628	7.322748004	5.57313317	5.720342964	5.251823773
FRAS1	5.06936844	4.832061619	4.804139525	4.576419109	4.275533825	4.591903006	4.733373474	4.613329498	4.810406386	5.108576737	4.901704541	5.15017384	4.306652214	4.464900603	4.89469214	4.512210962	4.641290098	4.913555263	4.645145422	4.836115962	4.687477624	4.73482735	4.712061397	4.33514108	4.787324745	4.726712349	4.498716313	4.787468177	4.545495459	4.70768621	4.649264826	4.565802201	4.817470327	5.034080102	4.339360343	4.9255123	4.981949001	4.736467162	4.605629924	4.602238115	4.610999228	4.413721793	4.795692534	4.783773417	4.706801234	4.32373258	4.557469657	4.528978219	4.778274739
BRSK1	6.540524107	6.846208187	6.770156264	6.704316048	6.462995005	6.652354699	6.174164068	6.643045197	6.465449969	6.522243931	6.447717636	6.668371069	6.433057939	6.813849831	6.655346259	6.533360626	6.325217853	6.349516808	6.540524107	6.995285858	6.819217464	6.534893002	6.330420176	6.723326757	6.199828469	6.338765791	6.392258108	6.285973358	6.507982681	6.841219663	5.998470298	5.881014471	6.887367666	6.731057573	6.644313039	6.505192139	6.421380999	6.418417346	6.28066432	6.13448117	6.36536801	6.578952797	6.095715245	6.590499181	6.282882484	7.002790894	6.479433752	6.688015113	6.210698375
CRB2	4.050394249	4.191987259	3.954723109	4.196953563	4.077932375	3.934974561	3.982394083	3.941322715	4.140200336	3.946719484	4.325424479	3.889760809	4.003969452	4.166980344	4.202145025	3.855697566	4.084499191	3.981627121	3.937724919	3.86581994	3.82992533	3.884619145	3.929312028	3.56143412	3.805790367	3.855215856	3.729369005	3.765264963	4.100395585	3.793913724	3.677678225	3.610425409	4.205652485	3.894462995	3.929417211	3.960878114	4.330062684	3.909158803	3.873225343	3.861184258	4.056328297	3.806891623	3.876242903	3.850373523	4.052460211	4.062811191	3.649177818	3.664390346	3.829371542
SLC34A3	8.538985862	8.648971668	8.247622004	8.406294899	8.396419727	8.432920857	8.397442387	8.387733818	8.541635293	8.607686322	8.804884558	8.707047327	8.900236837	8.626061578	8.664889192	8.22777506	8.324234204	8.010901356	8.431920062	8.061271448	8.255747876	8.255713893	8.036604923	8.303855629	8.378938941	8.55816047	7.959256386	8.290815041	8.249311269	8.137665744	8.185019591	7.675893051	7.974010949	8.537466918	8.179163271	8.034774072	8.428686389	8.29393277	7.982302799	7.813848944	8.199493903	8.222998376	8.25916102	7.734685594	8.145111933	8.129713488	7.783806344	8.331755474	8.108007704
CPA6	3.075457878	2.84302124	2.747966411	3.014855541	2.95429925	2.864782339	2.942919648	2.84302124	2.972945647	3.214683403	3.0524673	3.107880465	2.989792202	2.946331528	3.267646702	3.021981552	2.897567215	3.509675306	2.875679974	2.848649147	2.790889068	3.455524459	2.79116339	2.911623079	3.171471719	3.145178403	5.741707845	3.071153951	3.228920022	3.017727574	2.906234541	2.778417071	3.065116302	2.963778338	2.935475082	3.289309748	3.077994867	2.837796323	3.997651821	3.040261629	3.137477994	2.809857913	3.16018343	3.326513006	2.884033727	2.890208588	2.980245676	2.840391302	3.265384212
WBP2NL	2.789053814	2.938093938	2.771320818	3.16584389	2.809385053	2.831506176	2.952353575	2.978601307	2.969131714	2.805843846	3.195388984	3.372424338	3.215995412	3.014816087	3.125915777	3.108113568	3.016659873	3.003765898	3.207856222	3.135540543	3.154973303	2.962506212	3.108487337	3.093243137	3.005862872	3.152404764	3.171293255	3.26279963	3.312789007	2.805685456	3.56631845	2.912669892	3.286698967	3.043861709	2.981334367	3.110015401	2.948008453	3.327957657	2.977338765	2.968123385	3.35149808	3.085654418	3.041188376	4.484420698	2.78167462	3.081936037	3.187583008	2.586078795	3.350537368
MTBP	3.359835466	3.434831392	3.44679435	3.632834093	3.499519816	3.416684758	3.33073745	3.571266073	3.386554069	3.552538269	3.104522839	3.78104351	3.450764215	3.745304358	3.415340488	3.494803455	3.263002091	4.213957223	3.480234229	3.819997759	3.421104218	3.493320167	3.609001039	3.363373182	3.627006178	3.585178441	4.016734563	3.718748694	4.060712352	3.604948318	3.674860418	4.771810449	3.61719772	3.435422036	3.39135917	3.632229602	3.467467799	3.567866677	3.621568903	3.368139494	3.608240701	3.690758875	3.548403389	4.326255644	3.320104254	3.412829736	3.970572928	3.596299686	3.804378937
ACVR1C	7.317656229	6.934834844	6.710019316	8.195939652	6.481880626	6.54038473	6.283245699	7.543778565	7.38611113	7.446614466	7.023408594	7.744243819	7.373305036	5.979856846	7.40389862	7.113900309	7.63298766	6.79754666	5.915998312	6.809355261	7.071046423	7.286472059	5.425290958	6.043566402	7.443402969	5.484696943	7.810158752	5.042029513	4.795938243	6.011404176	4.4438654	5.202919838	7.599334989	6.394628654	6.066657827	7.827676951	6.159331505	6.766976549	4.888684289	4.821965811	6.846569821	5.255469828	5.955425445	6.850346652	6.546803841	6.711489113	5.434621786	6.491344318	8.192940338
TMEM74	4.333924454	3.789983575	3.918144877	4.21403512	3.666096073	4.349230753	4.160503625	4.16766372	4.453795522	3.964892685	3.958173453	3.937355002	4.425998808	3.95970919	4.231161173	5.281391783	4.061923891	4.829788868	4.764816514	3.927749915	4.011088792	4.87675508	4.238485138	4.250706127	3.94100717	5.090508326	4.871214721	5.005580553	4.799018216	3.919308181	4.818199259	4.34831641	6.256152911	3.415025933	4.417286156	5.262573917	4.260138987	4.759378096	5.611184833	5.468001398	4.509596958	3.445079629	4.338619153	6.047652527	4.76097849	4.773261554	4.267333159	5.114202994	4.973398437
TIGD4	3.456099788	3.741834301	3.531430906	3.698533441	3.502195804	3.703031041	3.865876925	3.521918208	3.62896998	3.840420954	3.643156458	3.665498414	3.840168348	3.834576445	4.322354024	3.592062658	3.724046532	3.922998459	3.752965419	3.60785548	3.57306168	4.00909069	3.638911962	3.692885698	3.814573608	3.290753904	3.466175866	3.514141478	3.592973194	3.480976232	3.661575071	3.461582096	3.583467505	3.777322886	3.465186146	3.49844538	3.662934987	3.648387769	3.714621563	3.540657576	3.608330319	3.734713407	3.636719124	3.520573921	3.524245008	3.718643939	3.583923879	3.379620871	3.768630282
ART5	6.653096672	6.432080061	6.511379849	6.314192117	6.252134068	6.532261552	6.332668623	6.173174387	6.495468189	6.39911955	6.57795317	6.404629703	6.416471754	6.560467512	6.187208838	5.89578945	6.27604346	5.96932978	6.189643265	6.229994116	6.028993918	6.507258621	6.098149283	5.948427697	6.137616374	6.184989786	6.07939838	5.756858335	7.856317671	6.059740872	5.770832074	5.826490327	6.159545267	6.116847868	5.991908068	6.010830098	6.30779646	5.940870967	6.059738081	6.01379994	6.071608446	5.972045645	6.131502341	5.984045099	5.958386306	6.044961953	6.113176299	6.163512927	6.12765424
GARIN6	4.085258081	4.020128503	4.080640892	4.226764945	4.098525324	4.196435679	4.019596375	4.03351353	3.939831556	4.124087199	4.507261692	4.493126475	4.411842717	4.482736134	4.06966878	3.810824416	4.443570641	3.854895995	4.075700286	4.350819511	4.253149516	4.457695214	3.874230329	4.093646152	4.132132748	3.981100304	4.213176282	4.077058062	3.79263356	3.839386495	3.808143058	3.874053271	4.175338475	4.044976802	4.226103835	4.353449991	3.942708409	3.906947642	4.14262696	4.030586242	3.993635864	3.876731646	4.267078773	3.774941869	3.902754564	3.687280064	3.927900622	3.767181637	3.679394118
LINC01547	5.975229686	6.019711945	6.082197094	6.204631484	6.108753376	6.087319649	5.915598185	6.023678866	5.962937222	6.043314603	6.146629256	6.196131767	5.742607066	6.28157629	6.107634927	5.756850326	5.872035311	5.836108073	6.008237195	6.080014636	6.07394146	5.958037914	5.887916423	5.936212416	6.034088745	6.30856187	5.47840323	6.124073693	5.807735409	5.686983537	5.552789612	5.535223682	5.985253414	6.22676502	6.077662053	5.586128243	5.932598044	5.995139709	6.015219491	5.621432543	6.084941521	5.811510407	5.928833651	5.695342756	5.923419835	5.95403759	5.885140376	5.57669848	5.645809709
NLRP11	4.049068333	3.971716064	3.839683598	5.024881994	4.252609428	4.44930791	4.417843388	4.035382475	4.480911706	4.509995526	4.348799378	4.95506691	4.087856722	4.026291179	4.388112404	4.124712466	4.245364486	4.337486372	3.735528675	4.424025408	4.877881422	4.049692951	3.780645887	4.263519453	7.040505715	4.954015154	6.036493185	4.5333109	3.992731602	4.068738769	3.779511952	3.648467908	5.72253273	7.041017951	7.844015183	7.800602983	3.757050641	5.289859349	4.929604222	3.800167731	5.055248846	5.684698995	4.229760172	4.052816311	4.636312517	6.90619707	3.736319594	6.241145608	4.001802052
IQCD	4.221653849	4.589951377	4.085642731	4.817650678	4.467061409	4.38976422	4.346462654	4.200947721	4.50130816	4.989693468	4.918358282	4.08664076	3.983692063	4.66729117	4.374501484	4.350796564	4.04738605	4.510435586	4.454178185	4.34764694	4.46100719	4.528609926	4.653494921	3.852013597	4.273290253	5.010738695	4.486771238	4.40002164	4.792917507	4.233427157	4.30461498	4.639026398	5.043685192	4.322442928	4.253384946	4.634741156	4.232445513	4.093960946	5.912437856	4.503064647	4.351877778	4.690479839	4.588281436	4.562660358	4.104827481	4.695361519	4.331469747	5.95814364	4.297173345
TAGAP	5.73346305	5.593634836	5.480421447	5.62091276	5.644186671	5.625123374	5.941003536	5.803265453	5.670243087	6.172775784	6.310252529	6.076009164	5.568148438	6.216983015	5.890536701	5.420240098	5.685341757	5.739498618	6.055362739	5.946248275	5.863393176	6.182284535	5.635119162	5.8626745	5.959324168	6.502094199	5.355760942	5.868833078	5.736702027	5.660844844	5.336408352	5.046642168	5.87830684	6.384990857	5.809199632	5.638058777	5.894175655	5.728913709	5.41920901	5.153611186	5.885289753	5.844443866	5.922686917	5.097122253	5.814837372	5.487529068	5.339968932	5.411711739	5.565749417
SERPINA12	4.144596547	4.283125413	3.583551803	4.133520537	3.881656266	5.81318338	5.468618816	3.760854869	4.198907943	3.996523992	6.626506763	4.108155836	3.905741101	3.962461813	4.162241825	3.705811943	3.886517295	3.78927162	3.817527259	4.150841942	8.029368581	3.824514323	3.444330589	3.79224075	3.800247551	4.207222917	4.631314669	3.952106226	3.927747944	3.407636419	3.672802146	3.496356237	4.398585665	3.968243493	3.921623709	3.959488505	3.662934987	4.010727278	4.071545489	3.941190405	4.100275297	3.673972053	3.819655579	3.643563192	3.956097381	3.839980781	3.612933215	5.991836189	3.646270424
LETM2	3.855082667	3.421176189	3.916914637	3.783389693	3.795356864	3.714050405	3.793536626	3.686849484	3.784666564	3.406641161	4.110663644	3.725836996	3.61699998	3.448154075	3.76452636	3.598812615	4.005590925	3.51661719	3.533471394	3.609139974	3.819595971	3.731602376	3.404408932	3.858610497	3.830360259	3.700244283	3.600952103	4.235770512	3.606309198	3.681472916	3.55193987	3.994639177	3.945586401	3.810307347	3.886935516	3.794881433	3.772528385	3.559958712	3.554511081	3.677818121	3.727078689	3.44000953	3.834576445	3.620012117	3.415662293	3.784059239	3.837694908	3.675500943	3.63457117
CLEC4C	3.02297366	3.044477159	3.273157154	3.292423704	3.353533266	3.338394706	3.029949167	3.092225017	3.10571812	3.299693475	3.161348736	3.343594197	3.505914568	3.20955428	3.25236777	3.135128202	3.171245466	3.319555876	3.330026364	3.089836969	3.081188225	3.216773999	3.160538173	3.170449934	3.072593394	3.579836623	3.094537213	3.269780269	3.42555734	3.181511842	3.010445095	3.15908287	3.323089105	3.172732029	3.122939353	3.22760378	3.452983605	3.146078959	3.120859438	3.086425422	3.35149808	3.172634278	3.259693594	3.251391327	3.049278216	3.140328013	3.107069606	3.076148007	3.240803309
NLRC4	3.961898673	4.262261743	4.155506627	4.873433634	4.087617801	4.628750276	5.274422827	4.218692545	4.517680308	4.257934764	3.859582472	4.032839342	3.730111424	4.130729204	4.106040428	3.929051896	4.359767593	4.290989556	4.390331603	4.129227684	4.570300569	4.071969217	3.67982323	4.224540569	4.103640193	3.686676792	3.964535945	3.731844567	4.564220268	4.432175759	3.627547911	4.620968363	3.789665576	4.070566284	3.833608671	3.819377979	4.528851679	4.180406775	4.298678118	3.763697807	4.038799394	3.884218064	4.203243952	4.019181273	4.042452849	4.159553715	3.931496034	3.762513521	3.657934805
PRSS36	6.048389117	6.11742386	6.218573498	6.144786834	6.053367525	6.498249925	6.379963289	5.94607358	6.115464697	6.818497219	6.274565347	6.199912095	6.758140142	6.187616051	6.669591569	6.189647652	6.320247467	5.929589199	6.351627021	5.970815194	6.472597801	6.522425806	6.1019599	6.153577005	6.212450986	6.352330291	5.962279003	6.493930038	5.932687022	5.869288729	5.949312503	6.041936618	6.173235709	6.502976074	6.215402504	6.231848854	6.330817507	6.238517833	5.8965261	6.052056149	6.323704709	5.972607304	6.413874196	5.83117074	6.073584147	6.288015645	6.184032151	6.208397587	5.996229401
ZDHHC15	2.966974387	2.872919436	3.052362009	2.915665617	2.994027892	3.073686633	3.073791254	2.867560031	3.106050269	3.07394314	3.147750659	3.033052237	2.830323048	2.839501419	3.056719532	2.826461865	2.999558066	3.05583948	3.001547664	2.963289282	3.054455112	3.207134009	2.844697071	3.133156522	2.978609911	3.188415287	3.09160207	3.049354921	2.720598637	3.03512795	2.920245567	2.947658783	2.963510534	3.079683649	3.197777135	3.067290573	3.168488297	2.902547476	2.798030734	2.935269005	3.096260514	2.858019461	2.854669934	3.272414832	2.960766009	3.042574545	2.691398793	3.449215305	2.85621149
NUDT9P1	3.245881576	3.402154888	3.332292688	3.463008551	3.132451949	3.500275965	3.282802236	3.475416683	3.564195239	3.172707684	3.629655445	3.493842502	3.424902034	3.072551477	3.067066063	2.77295281	3.387352732	3.071362485	3.316748374	3.324727686	3.337599561	3.1706171	3.535269049	3.377433698	3.209550467	3.311020765	3.17989791	2.970175739	2.801867119	2.954401264	3.57063663	2.901711274	3.271550453	3.30029476	3.518778401	3.378129989	2.967849441	3.550187164	3.151315804	2.932262816	3.267753855	3.346901658	3.268668693	3.040991964	3.055270094	3.121103369	2.982668146	3.157825494	3.147105861
BTBD16	4.189481655	4.169614647	4.026882333	4.991715384	4.74965137	4.320273722	4.906731427	4.282487675	4.783660325	4.713111599	3.942618465	4.652973976	4.684678337	4.96333229	4.452804945	3.365735519	3.743478158	4.120373772	4.36701532	3.35649838	3.560518408	4.062057866	3.614585084	4.217943919	4.152120655	3.366392768	4.375507415	3.718197004	3.807647706	3.823670014	5.236405875	3.941926287	3.764321092	3.643844223	4.331880587	4.507987718	3.704946014	4.659957421	4.047755983	4.062932515	4.762075346	3.30855556	4.087970131	3.930078166	4.883564852	4.153050876	3.442812768	3.807616506	4.836010721
RTP3	9.403238684	4.03790142	5.855430262	8.664114306	6.972509407	8.729355355	6.427126387	8.956944911	6.45930454	8.985163879	8.865906679	8.765278052	9.259340149	6.104475027	7.635743434	8.422236665	9.214357033	8.554985768	9.1411665	10.26552911	9.880301542	10.47635825	4.026431429	8.837613485	10.81340691	9.393091882	7.947657864	8.63439675	4.536521097	8.969405878	7.792989733	4.390890912	10.28766655	9.813093608	9.782088408	10.42435385	8.910485497	9.618320139	4.041404481	7.952792815	9.79428545	4.409424364	9.227421489	6.004538548	7.903562012	10.10549541	6.570105062	10.14543448	6.966157232
C6orf141	5.016719886	4.55897036	4.550985067	4.846620656	5.676489801	4.355255088	4.289859381	5.219792252	4.343175875	4.534188115	4.666118433	4.67124902	4.48755078	4.7974952	4.99921262	5.265575593	4.690847016	4.32173217	4.463795729	4.312349025	4.160271927	4.364082644	4.2377886	4.1340467	4.164502197	4.160983813	4.392514884	4.191912928	7.223900938	4.468371378	4.307590167	7.378452132	6.129908906	4.152935428	3.984757098	4.087260587	6.04635845	4.255987321	4.787813731	5.148174738	4.098693537	4.223117731	4.302377611	4.084404197	4.157900963	3.982705203	4.902536053	6.110702634	5.469437117
ALMS1P1	4.087670501	4.170568154	4.351510952	4.102523278	4.099224051	4.018347829	3.901700343	4.443099444	4.379082357	4.450849636	4.416213057	4.119581323	4.348080067	4.228110813	4.166081822	3.99499351	4.321675753	4.153552091	3.98112184	4.09140712	4.094725203	4.346391349	4.169652064	4.041893396	4.045054725	4.269904398	4.091590502	4.452593045	4.255417855	4.063325186	4.086511342	3.884250053	4.288407206	4.212001001	4.189506825	4.125222434	3.965496635	4.098793753	3.959236121	4.173058805	4.007118344	4.010185353	4.197447768	3.976545717	3.949080837	4.146326038	4.088871778	4.143972352	3.846554938
ADAM21	3.819774728	4.049379818	3.964131455	4.010321713	3.889987524	3.863558176	4.124990064	4.077609532	4.080404439	4.094202856	3.83128805	4.104522852	4.153940335	4.565654602	4.429553862	3.777152251	4.003341009	4.139791008	4.182349591	4.228575379	3.905511341	4.17598537	3.442016562	3.824973872	4.245911838	4.096073974	3.849637161	4.093238709	3.908075731	3.498800754	3.737587973	3.832537356	3.975857282	4.184949693	4.7127023	4.75154727	4.007154733	4.172295856	4.304203951	3.954754616	4.044971477	4.549051253	4.377368786	3.838568893	4.030415982	4.02332081	3.811048071	3.981255876	3.998774992
TRIML2	4.320229669	4.831149618	4.569702388	4.678517852	4.178109429	4.672582391	4.770848324	4.649316802	4.837497467	4.484832738	4.326627146	4.277897472	5.005764224	4.130233566	3.90952864	4.005331146	4.617534221	4.116023093	4.190718696	4.426615032	4.482762464	4.369098678	4.009342738	4.329131441	4.381882179	4.343220934	4.216538169	4.151404463	4.363330504	4.343084209	4.356032065	4.019711929	4.72608999	4.443482434	4.440637773	4.473765069	4.381667427	4.372892318	4.327872382	4.176352014	4.337708661	4.123398613	4.309147245	4.021811714	4.341983705	4.337459641	4.188224249	4.304430802	4.243032513
GTF2A1L	3.077884177	3.117336762	3.005965703	3.114503878	2.864627981	2.789458587	2.993946639	3.231788556	3.015802125	3.186985646	3.140746421	3.092698008	3.452311743	3.527489573	2.956326573	2.967376462	2.896709678	2.946423037	2.954991342	3.056440589	3.211016341	3.130625652	2.993496247	3.048608648	2.826358801	3.227128175	2.862136461	3.118124125	2.91340324	2.76972368	3.016712254	3.034169134	3.177435265	3.26409074	3.362476167	2.83316413	2.95139115	3.117336762	2.907840851	2.850536273	2.933599744	2.834070105	3.369073478	2.947371627	3.129781638	2.845338383	3.017334267	2.955710539	2.897922944
TRPV3	5.341882639	5.304142439	5.318411762	5.068054109	5.395413807	5.244374998	4.828531151	4.9601701	5.515332224	5.534303434	5.302369175	5.742235971	5.44363219	5.494597091	5.508215881	5.281579502	5.273753157	4.94302374	5.147947095	5.098611448	5.196999795	5.366138682	4.966255375	5.022166911	4.848223799	5.255782732	5.145340873	5.40164067	4.552017697	5.093792144	5.179812666	4.860872224	5.233631161	5.155330049	4.884066587	5.286230488	5.183463714	5.065097557	5.231605027	5.182578247	5.487789959	4.919008848	5.022028842	4.929481961	5.004614533	5.278655278	4.705064236	5.226177148	5.071166289
CNBD1	3.23866767	3.010503108	3.062408637	2.914966729	3.148817934	2.870829564	2.92587952	2.982359341	3.224790067	3.306036455	3.91830613	3.602540303	3.34854547	3.427917565	3.266220312	3.05909987	3.442013264	3.208795015	3.000362766	3.164788163	3.096090366	3.105694666	3.018188223	2.741963441	2.878567139	3.084634765	2.796751291	3.015268968	3.03509345	3.043908068	2.979777825	2.935877868	3.047241746	3.126702126	3.499145126	3.005658886	2.958037011	3.22685465	3.04781565	2.759087192	3.333316912	3.091763959	3.306497821	2.959876746	3.091243577	3.04459811	3.001884979	2.606614474	2.980327519
MMP21	2.826607958	2.932334109	2.771320818	3.101993982	2.707678177	3.020302149	2.787357644	2.942446058	2.784528206	3.124168555	3.037488188	3.100754783	2.767021139	2.942216783	3.089552882	2.697599596	2.925284943	2.835955922	2.912604875	3.214206004	2.898689125	2.923046729	2.91943458	2.584593853	2.711764774	3.045191447	2.84927327	2.848426632	2.867049423	2.730875211	2.758363069	2.668862976	2.969748111	2.925871954	3.064806532	2.838678684	2.860664248	2.814839273	2.754452942	2.6726735	2.808493111	2.840837744	2.869091935	2.785147833	2.723689572	2.768166559	2.858955473	2.738064646	2.840977505
TMEM190	5.416648432	5.504061364	5.282868802	5.018897654	5.243329227	5.304953381	5.368335251	4.925510473	5.454967433	5.344216035	5.729282639	5.791810974	5.524722276	5.35999492	5.684322672	4.917034793	5.150549274	4.948145211	4.906389983	5.008885744	5.086710243	5.033627919	5.202883247	4.953236857	5.041917774	5.125486192	4.685764924	5.263223621	4.955205424	5.071103236	5.018909162	4.478621173	4.882227815	5.140331894	5.368191756	4.96857464	5.020561921	5.416704675	4.727580051	4.833947632	5.598942169	5.10822199	5.305830971	4.772491311	5.339812108	5.151048833	5.092954065	4.999639747	5.118172724
GAS2L2	6.320609539	6.335232666	6.188450038	6.24145746	6.022568609	6.107523241	6.129925031	6.202742211	6.362727895	6.318330963	6.469802374	6.794649093	6.393042673	6.064693676	6.088122137	5.976407413	6.321474167	6.037392909	6.072054732	6.154260413	6.169049802	6.057737769	6.056920129	6.206681256	6.005022838	6.117493026	5.945059353	6.456489682	6.008873949	6.020365926	5.902765747	5.657713842	6.105394593	6.220050869	6.051539687	5.717522463	6.243097882	6.148068097	6.009128267	5.948590392	6.251373378	5.868420159	6.050850985	5.778039124	5.901229102	5.888110018	5.866315609	5.798666837	5.892441558
KCNG4	3.980188029	4.472743073	3.887666356	4.190278376	3.923271488	4.029636154	4.153923237	3.90775338	4.365601919	4.283562134	4.763553475	4.538144748	4.1468498	4.335575061	4.1508353	3.895172337	4.17997459	3.914522598	4.027788111	4.511801896	4.294690077	4.136135422	3.879644978	3.966281872	3.819859742	4.133836919	4.014615725	4.209067211	3.883071395	4.269684398	4.064033535	4.048583845	3.950110593	4.115029643	4.105775244	3.905594207	4.365387912	4.327737444	3.93095223	3.874232496	4.420329669	4.061743023	4.372281798	3.981057771	4.409193441	4.036085576	4.005704591	4.137204745	3.73867661
PXT1	3.387515231	3.524190949	3.602363439	3.233301104	3.255965801	3.337239397	3.522886519	3.185625925	3.397596399	3.58262618	3.573181525	3.694629289	3.389633818	3.552028597	3.620900244	3.309564177	3.632576704	3.47773505	3.388089891	3.536481642	3.359800199	3.355774431	3.33451103	3.465543232	3.670472109	3.224391516	3.382296126	3.335577954	3.583264631	3.434322478	3.169653991	3.370256664	3.48666042	3.279346115	3.501257873	3.456616334	3.239899859	3.338913437	3.556161478	3.255178143	3.442282784	3.398823973	3.76617312	3.332982404	3.491984132	3.263934755	3.301099047	3.377514739	3.04670487
CACNG5	4.982007888	5.303232373	5.394059118	4.994530053	4.781964758	5.033887259	4.860926446	5.160656093	5.248708822	5.074142252	5.44827533	5.158731631	4.981773308	5.284326286	4.881334921	5.190898694	5.094468325	4.975982753	4.914491434	5.146237018	4.989581006	4.945331666	5.076876752	5.027006753	5.176588345	5.279800472	4.528544553	4.85326529	4.837819938	4.80897	5.003469467	4.620464984	5.206266806	5.038168968	5.469066367	4.928094129	5.111029199	5.059325392	4.987106825	4.696485056	5.340349953	5.042771245	5.150572182	4.937805367	4.871347473	5.155619803	4.774844319	4.652406734	4.697270567
LINC00308	3.959831363	4.187312474	3.959986036	3.785613319	3.574023983	3.786289333	3.892407073	3.854266562	3.963845068	3.776457154	4.020836661	3.893995195	3.174398378	4.036099402	3.703006054	3.625430004	3.937609842	3.651839999	3.713800313	3.965662424	3.884118986	3.841649903	3.635742382	3.756958608	3.937780832	3.959488505	3.478739743	4.059595494	3.791190798	3.854957639	3.563719125	3.559764815	4.085173952	3.961382142	4.123239688	4.030342808	3.660400516	3.780198379	3.810186301	3.558413495	3.684618892	3.69802183	3.76144668	3.74968291	3.597993069	3.753378925	3.680345673	3.842687915	3.842584636
WFDC11	4.849425751	4.931644346	4.571354647	4.796887291	4.730514365	4.94753388	4.649272582	4.379461612	4.787164363	5.35697695	4.919036662	4.957742741	5.339904379	4.750499369	4.896639277	4.694779536	4.49106472	4.698271728	4.617275038	4.546343079	4.472446973	4.77544863	4.350551748	4.904442525	4.594465353	4.636835913	4.661183681	4.788185769	4.756967338	4.54137912	4.659073329	4.477362796	4.455687078	4.745703284	4.78430122	4.715026408	4.617885714	4.768932043	4.591122728	4.83542817	4.77598866	4.468270333	4.738080147	4.629851267	4.514730694	4.927904871	4.40353758	4.641808706	4.385779268
SPRR4	7.016984931	7.219415623	6.895351619	6.867548164	6.56353823	6.739872789	6.714803102	7.177008212	7.202817646	6.91994063	7.107262998	6.79293758	6.293582486	7.032915217	7.183618358	6.680651682	7.359525976	6.752846389	7.077971916	7.207150231	7.178205676	6.511365678	6.842654072	6.931301631	6.835180605	6.929087631	6.441761476	7.283200645	6.784299377	6.558060371	6.528038333	6.423376261	7.179453946	6.983654566	6.686591684	6.581607268	7.097394509	6.998708023	6.846724879	6.372891429	6.741155011	6.891570622	7.134662971	6.518261732	6.967396425	6.711718496	6.279631707	6.73543286	6.596016107
HSH2D	5.114283467	4.97082117	5.026338072	4.723537933	4.85236741	4.969906101	5.122457274	4.803341994	5.10166966	5.274519497	5.310517272	5.573651253	5.375643555	5.517910286	5.31271751	4.830452486	5.014269259	4.737510002	5.077861394	4.886476453	4.724688673	4.627488138	5.020736961	4.988579902	4.786717323	5.135128799	4.500218221	5.033167625	5.103929781	4.893830026	4.882759636	4.676183872	4.731772903	5.333047141	4.72915765	4.641516526	4.923034902	5.541331411	4.781672925	5.164063481	5.389951119	4.696613764	4.714954588	4.807075822	5.117809579	4.729693166	4.605914973	4.440765347	5.000527685
TMEM163	3.701723548	3.910030723	3.781209665	3.605401136	3.422513785	3.976107397	3.549873328	3.572615453	3.672206751	3.728837045	4.003663486	4.08146124	3.782423124	3.889298643	3.872696906	3.961686128	3.734636594	3.801960615	3.529662587	3.867781214	3.705027465	3.688039546	3.811833912	3.596441944	3.506852902	3.595528269	5.711517677	3.60211453	3.807647706	3.712502926	3.541320592	3.86789071	3.633837177	3.747632326	3.600307809	3.496541296	3.619889763	3.623382814	4.791385689	3.681665885	3.53021551	3.746547464	3.800397552	3.440321589	3.724194483	3.486198464	4.01675708	3.526772083	3.827518387
HERPUD2	8.863953024	8.553138119	8.95223186	8.459188081	9.457055297	8.896031452	8.940789065	8.50656439	9.016371253	8.635589836	8.495879454	8.654492557	8.54129089	8.857667342	8.836023416	9.121139271	9.014436498	9.172160942	8.824856902	9.118077078	10.22316486	9.163886143	8.904258834	8.854915009	8.809359543	8.625188717	8.783758456	9.292208052	8.033227663	9.413463478	9.858936067	9.387340339	9.271681893	8.331400344	8.585901518	9.197735778	9.310344719	8.833328862	9.08570615	9.102109674	8.717097721	9.308627796	8.31011382	9.183300162	8.989866492	9.017625178	9.214424495	9.979345884	8.77306808
ARSG	3.936635223	3.993080216	3.733613329	4.258160204	4.097216102	3.758956479	4.352957298	3.999239218	4.34555667	3.63435084	3.475495855	3.763025611	4.035336772	3.677181452	3.785454741	3.726473114	3.773879618	4.488180552	4.128907642	3.576269799	4.158754213	4.391886541	3.309195002	4.091794816	3.682322578	3.774046392	5.676749582	3.791456839	3.71420288	3.600416241	3.754225061	3.496982408	3.545517191	4.4309362	3.809515287	5.268694883	4.522879321	3.782074689	4.464923304	3.863147533	3.576839647	4.188944786	4.179476006	4.086764116	4.699310112	4.002920831	5.359955795	6.856557163	4.704843929
KLHDC7B	5.481779878	5.390131466	5.576543337	5.493217238	5.246228735	5.527605799	5.448868008	5.0929505	5.54010053	5.703783533	5.177947367	5.476267764	5.25320987	5.269737979	5.902742324	5.2957146	5.528800276	5.16835925	5.861134936	5.976793142	5.516958688	5.301613855	5.159186777	5.723026037	5.304802587	5.289148415	5.062790904	5.613186508	5.533679088	5.397587395	5.361356232	5.197825046	5.6072981	5.343074763	5.370067988	5.574715288	5.697878579	5.166560726	5.596537268	5.238452059	5.236555782	4.989455585	5.547220617	5.22042637	5.241232708	5.477991728	5.335024241	5.729846075	5.561652743
ZNF626	4.795122216	4.856950578	4.966910887	5.233046085	4.913217988	5.031342549	4.957137393	5.054707848	4.848374989	5.274190807	4.972435006	5.038313884	5.65108343	5.02291466	5.422326345	5.512280889	4.972390057	4.743764084	4.835247375	5.009257387	5.050359459	5.483576275	4.695254496	4.380097344	5.101852778	5.484340786	4.824780769	5.057886751	4.805692883	4.628246281	4.605614168	4.590152924	5.370721353	4.682015078	4.440637773	5.23004829	4.463319005	4.987839714	5.313839408	7.360440655	4.745568023	4.603643836	5.214648408	7.083281205	4.541435381	4.403730333	4.434739351	5.769839342	4.74954206
TXNDC2	5.433504884	5.305619274	5.246069429	5.094847164	4.924481732	5.051121591	5.175297105	5.255146576	5.458979706	5.19942583	5.568908724	5.520135767	4.8572213	5.422106658	5.193051772	4.850604887	5.258335303	4.878689533	5.355808848	5.27562572	5.04765387	4.985526176	4.951662173	5.209560122	5.176628741	5.448751039	4.902897237	5.3038177	5.045035753	5.067107039	4.813647218	4.528501002	5.238839467	5.326515836	4.938127828	4.600796366	5.165673774	5.074312296	5.047856067	4.820991466	5.318774507	4.723467337	5.346331987	4.794925703	5.283441294	5.172079335	4.937785536	4.898242236	4.60156525
PCDHGB7	4.607433647	4.785353503	4.401267224	4.52055692	4.696987184	4.547070558	4.622565796	4.468767707	4.532067776	4.229939349	4.804382966	4.618240076	4.608842993	4.582457797	4.593969133	4.296759187	4.671988965	4.420240438	4.531106896	4.628833779	4.636205286	4.527212023	4.164707162	4.463065675	4.586917851	4.762453709	4.442891092	4.566834134	4.442155689	4.337860164	4.209374689	4.221721365	4.573913406	4.928454763	4.341929903	4.333517868	4.320788722	4.36273297	4.591122728	4.290753278	4.740545784	4.532280074	4.652550748	4.24169015	4.479373099	4.670511632	4.415642145	4.513700781	4.701588852
FLCN	5.714362227	4.748369287	5.874277339	6.112962829	6.061559427	6.08593148	6.060340222	6.35566254	6.059593167	6.15071582	5.408435156	5.824922201	5.644483343	5.326787312	5.428205854	6.46358145	6.327209371	5.781555205	5.980549207	7.065774695	6.194872331	6.379698322	6.264349333	6.215126005	7.280061469	6.61107203	5.93039714	5.233872838	6.835203463	6.651627037	6.48794045	5.881746433	7.291836717	6.164941508	5.828230233	6.686546902	5.598701823	5.307630247	6.407614098	4.930265777	5.38211062	6.946494886	6.624618152	6.57821717	6.120418837	6.688806246	7.037139122	6.845536564	5.705163555
JMJD1C-AS1	3.681000849	3.506794434	3.85516266	3.730527019	3.629769363	3.613836618	3.46681883	3.760346749	3.670492567	3.952532512	4.106032038	3.962255633	3.503381048	3.693575499	3.767640075	3.549884511	3.667934234	3.77162111	3.79987675	3.766513035	3.632089048	3.486850782	4.374119654	3.762032914	3.52390313	3.776908591	3.682190206	3.698323804	3.487503617	3.704082046	3.998956587	3.75419002	3.920249648	3.448385183	3.928844262	3.68248417	4.324100609	3.981847708	3.39691584	3.292799927	4.173809691	3.624845405	3.9244882	3.975787118	3.625331242	3.499402545	3.630264131	3.628812919	3.804436135
RFX6	2.88460369	3.096626586	3.100576897	2.910999638	2.915970441	2.712876337	2.871999084	3.029067384	2.866356205	2.863276839	3.27421463	3.47111998	3.595838041	3.517268526	3.016339032	3.09935813	3.202354763	3.197938247	2.844307561	3.602399769	2.829694983	3.104276362	3.080220557	2.949342307	3.609994548	3.154037386	2.989674613	3.069122135	6.957853114	2.737301212	2.856470502	3.08708281	3.007344285	3.247725925	3.387738735	3.621984298	3.100022293	2.950196099	3.665120893	2.93680131	2.950879351	2.819366675	2.926096766	6.294160307	2.826904584	3.075918983	2.984822601	2.926635069	3.877285222
DIRC1	2.957612387	2.89566298	2.774200494	2.88258799	2.619536768	2.763033637	2.856809025	2.53744747	2.969435664	2.996309081	2.801222174	3.085472149	3.002442806	2.838893194	2.865414894	2.783231092	2.836175289	2.636814905	2.818097965	2.821941069	2.831556532	2.744369251	2.870836913	2.735093377	2.662884026	3.004580413	2.52633017	2.995942156	2.778777092	2.590157091	2.674585442	2.543956345	2.8590395	2.874871759	2.736531228	2.657003413	2.604770955	2.794454241	2.500166436	2.607578294	2.78112306	2.800733442	2.911489211	2.717859862	2.681010789	2.664246717	2.772361632	2.775951534	2.574765825
DNAJB7	2.78340029	2.8341388	2.802701793	2.735604714	2.638973455	2.770892335	2.79156649	2.800325889	2.855527656	2.977643411	2.856582562	2.701817504	3.278018871	3.086330323	2.856124686	2.892914894	2.795374371	2.803663943	2.776828035	2.834274723	2.85025552	2.911114338	2.757417707	2.892880869	2.645559535	2.655052706	2.711961531	3.069122135	3.017237667	2.756786361	2.655789857	2.601098818	2.717259662	3.041487457	2.7954761	2.730005206	2.792815778	2.793874874	2.73475799	2.763836854	2.866566578	2.750576488	2.786106131	2.940501728	3.106751809	2.644944998	2.786106131	2.953696844	2.720616305
UCN3	5.634236666	5.648767898	5.670078939	5.404969747	5.400564871	5.565027964	5.544647449	5.431172713	5.504737538	5.573102363	4.946797001	5.65854127	5.810671007	5.787141144	5.664273539	5.097070533	5.456674088	5.151474238	5.230368633	4.959395598	5.043222444	5.268120211	5.245707326	5.273522231	4.953130279	5.570256621	5.137110854	5.550131623	5.166333842	5.297301312	5.263113835	4.90352146	5.559597516	5.35745096	5.608354078	5.127459138	5.405692573	5.491155877	5.064449985	5.237081791	5.299899917	5.205056016	5.275312076	5.046384457	5.002978828	5.283147751	4.861001627	5.375905566	5.140933146
CASKIN1	5.640438454	5.823144995	5.641201037	5.699082265	5.462520044	5.687419037	5.710788734	5.717983141	5.556479652	5.781886721	5.754374799	5.635592928	5.692381782	5.727191456	6.064031593	6.091379479	6.231004907	6.027993577	5.917401228	6.472511051	5.990134996	6.068173382	5.945112279	6.018384218	6.319240384	6.008510745	5.961528234	5.747464249	6.06805781	6.542493283	5.885958141	5.889972256	6.056288736	6.604331773	6.803257608	6.302165576	5.677424997	5.99991014	6.107433284	5.867720097	5.963981709	5.837041182	6.09178318	6.287021882	5.84203639	6.42719133	5.913586679	5.771097738	6.027540046
CACNA2D4	4.542421624	4.363586354	4.353129255	4.595189249	4.402165865	4.439337426	4.360331355	4.172790614	4.620207611	5.044095165	4.533763531	4.588281436	4.395661534	4.583956775	4.840014729	4.146570476	4.275525496	4.35106448	4.627754413	4.254390899	4.233849948	4.464517872	4.577749864	4.269008983	4.596240904	4.052158567	4.078253026	4.274681569	4.157229668	4.376823542	4.221923501	4.213082588	4.083782138	4.317085749	4.423002746	4.187664007	4.419571804	4.321704036	4.068703229	4.325193766	4.330958337	4.104814509	4.516159186	4.186239247	4.369636874	4.241391881	4.269141049	4.058663479	4.279544774
ARL11	3.114972953	2.903265704	3.164199104	3.048622273	3.024524575	2.824818759	2.984748422	2.76183391	3.116500933	3.301844796	3.413269583	3.210120407	3.533179806	3.200970837	3.584250835	2.58464008	3.07003327	2.78227523	2.868572733	2.786931497	2.842558031	2.715644976	2.864981685	2.921266637	2.689371134	3.002677743	2.821941069	2.983760314	2.871088734	3.060734261	2.770960964	2.745542967	3.171686554	3.043326334	3.034749769	2.849627789	2.802934107	3.206176129	2.837213168	2.930396562	3.096281487	2.895043542	3.089703153	2.838361228	2.983301093	2.867627744	2.740191122	2.975525265	2.897668266
TUBA3FP	5.347871363	5.633393627	5.625514092	5.405120819	5.366626607	5.476456596	5.167277321	5.179658781	5.495670919	5.239737969	5.247928973	5.304889872	5.210712926	5.167793019	5.571013696	4.768132347	5.340012976	5.348061738	5.196462399	5.265213973	5.170191185	5.137887904	5.380408747	5.198002124	5.037581212	5.572574522	5.137156617	5.634549975	5.21713453	4.802698272	5.269228549	5.199345109	5.608514087	5.068241764	5.488426913	4.992475877	5.055773225	5.196526415	5.151571473	5.172451757	5.463063317	5.299873222	5.474472992	5.221487239	5.134952676	5.156711271	5.200423831	4.91370911	5.183826006
CARD16	4.597456618	5.699564812	5.876540649	5.960378704	6.457264173	7.307084578	7.436530374	6.496524702	6.216954277	5.207275864	4.960030208	5.674777366	5.73271275	5.891718453	6.289536836	7.968761811	7.632898394	7.745031717	7.621625059	6.13910927	7.808185723	7.151053447	5.122875398	7.808589219	6.192519512	5.960547929	8.143464231	4.814462295	6.630152563	7.796032827	6.381957814	8.114498781	6.150642003	6.083585782	7.096155659	5.762320823	8.254605818	7.54030451	8.642923691	9.032993283	7.670087359	6.87024741	5.740907438	5.73661446	7.688280463	7.472368368	5.056749845	6.924404407	6.525921478
DUSP19	3.739333792	3.43718995	3.540543228	3.94362365	3.542401472	3.471740054	3.711101641	3.975043309	3.461648047	3.7921751	3.820552816	3.76661263	3.823162022	3.483904571	3.783301139	3.970570141	4.886569502	3.669076623	3.793516763	3.327429648	3.903226409	4.330832922	4.565440421	3.784567276	5.050833666	3.261346359	3.786285858	3.382930294	3.793491415	3.863307602	3.576036294	4.470129481	4.131965912	4.195258658	5.128867928	6.352491751	3.843340859	3.822270148	4.107578303	3.877740748	4.023874561	3.809400929	3.542422438	4.122117422	3.752735107	4.202746803	3.691501826	3.185396145	3.539586033
CYB5D1	6.671500552	6.728520196	6.756062315	7.41358504	7.093858898	7.018199572	7.336806899	7.033212209	7.197849518	7.214268521	6.756394424	7.088736411	7.059924864	6.800674973	6.448607891	6.140156741	6.577619966	5.87377192	5.935666519	7.096610992	6.507231448	6.678256929	6.07450314	7.120573854	7.546473065	6.62669477	6.545819303	5.797389008	5.621127124	6.526178529	6.837258852	5.917286538	6.434981482	6.648676339	7.096378188	7.196932333	6.619387669	6.501185704	6.407829916	6.354867882	6.274927695	6.301529125	6.956097032	6.301165268	6.943780811	6.966808458	6.474311781	5.826151538	6.877201031
CREG2	3.055748217	3.060777471	2.958731953	3.26409538	3.020471496	3.116351978	2.874165176	2.780403516	2.80254738	3.398656041	3.051125093	3.397042454	2.978402925	3.565231479	3.520030537	3.051888069	3.099603797	3.046956583	3.229234433	3.088938314	3.047868244	3.162886885	3.110464952	3.30255753	3.103342081	3.119500195	3.103679618	2.942150422	3.207905365	2.999266542	2.881320287	2.845076557	3.166681444	3.076550047	3.474798516	3.319081937	2.845053789	3.080260777	2.998967541	2.739088146	3.45887736	2.833256454	3.143719259	3.000935524	3.241266727	3.159672338	3.099803771	3.069096364	2.981634571
SPEF2	4.279472973	4.472557539	4.187897192	4.892394808	4.462733194	4.415803309	4.385147601	4.622063137	4.16330979	4.791474595	4.26302363	4.589861595	4.70531093	4.307955273	4.840055473	4.523063354	4.721883617	4.821778348	4.548374561	4.413327552	4.76806202	5.5489276	5.82004529	4.453173441	4.527330238	4.115338634	5.846770316	6.099638232	4.333744528	4.350154172	5.049715465	4.608079046	5.200381166	4.618227269	4.477574373	5.717576906	4.201677754	4.787963824	5.608452354	4.422444207	4.385802247	4.789191734	4.310452963	5.238679547	5.086938309	4.608848994	6.513945903	4.984303773	6.294359747
RHOXF1	5.507725322	5.527720654	5.207645932	5.37899435	5.120558938	5.303723702	5.446550586	5.513363583	5.033601989	5.693688559	5.56840884	5.722936939	5.124855156	4.985012317	5.630137424	4.586515603	5.369840656	5.084594687	5.149646815	5.299878841	5.112508072	5.024329793	5.419703534	5.056490236	4.897192707	5.147839881	4.998591591	5.444818164	5.118943115	5.022674337	5.30172969	4.569859111	5.066607601	5.296750563	4.838534493	4.769292008	5.236093004	5.203093007	6.197665165	4.967740724	5.305713645	5.260032083	5.206726153	4.738878442	4.981624293	5.160253946	5.282184627	5.149971395	5.106864675
ADAMTS17	6.619745453	7.1145159	6.339233879	6.001435907	6.092634852	5.762903686	5.92063378	5.742222147	7.247974508	6.216992991	6.044475067	5.425841254	6.925805991	5.387575142	5.477948314	5.996466445	5.911816897	5.737716067	5.892516234	6.559887127	7.890125088	4.282201263	5.532273781	5.636185563	5.126293965	7.342172481	8.008640826	7.358591648	5.316422207	5.872855358	5.839682527	4.049789495	6.386927409	3.751805994	4.824707932	6.044565152	6.814065213	6.461500578	4.209237032	4.569710659	6.645382488	4.842434256	4.664638193	4.044110098	4.766371003	4.734141112	4.543549704	8.444775816	5.216569291
DHH	4.053039311	4.291658057	4.008411007	4.12655328	4.163968457	3.935704615	4.016594557	4.273085718	4.271267688	4.379259181	4.155077989	4.55120617	3.885653854	4.248121557	4.115338634	3.581909841	4.027024981	4.040757714	4.070435413	4.019814132	4.058871985	4.042371375	4.062878019	3.880498308	4.170634097	4.254536264	3.824010034	4.170661701	3.902035101	3.898781868	4.005076892	3.87457831	3.911012642	3.95653477	4.603154888	4.128879221	4.199578772	4.052992161	3.806228156	4.035264255	3.950762206	3.787071464	3.971415902	3.849120392	4.086778839	3.778910693	3.678797258	3.922012325	3.996638613
ABRA	3.304505438	3.315014325	3.349977148	3.396810017	3.538070944	3.223913008	3.537436732	3.31972349	3.379860185	3.635353996	3.560785916	3.964967137	4.060460084	3.44879608	3.718267783	3.40603477	3.201937732	3.337523627	3.44486903	3.411302593	3.503305881	3.297416332	3.523445753	2.972730036	3.368890056	3.469989167	3.332171513	3.432824167	3.394895043	3.420297321	3.083647031	3.259173521	3.365735519	3.679049728	3.33982505	3.292266596	3.618180013	3.608903385	3.288968282	3.204578244	3.586249362	3.374824711	3.452998311	3.32464906	3.364018356	3.174802355	3.3797226	3.277094473	3.33065107
KLHDC1	6.127435624	5.948830567	5.595899492	5.667602291	5.927357333	6.001265258	5.122063261	7.30905264	5.559760471	5.468886043	6.075319334	5.741074972	6.386603303	4.608969306	5.461932504	4.528854017	6.647747216	4.743366044	5.975517171	6.342751202	6.595071148	5.543131863	6.072997651	5.792694396	5.779740865	6.752041	5.127151096	6.574413911	4.309734865	5.082780275	5.86906728	5.292109774	5.1061921	5.419352313	6.251448222	5.056559563	4.703507523	5.728913709	4.926740661	4.32445756	5.356300576	5.028997065	4.738873539	6.819108143	4.875774475	5.22341523	4.502944335	4.901861301	4.61393157
PCDHGA4	3.629913704	4.248906369	3.623021336	3.291814292	3.204009622	3.572079454	3.280358537	4.297676044	3.96208942	3.633066332	3.685634227	3.475742597	3.611814303	3.539580985	3.340882103	3.496860959	3.811301818	3.301503025	3.212747553	3.446007746	3.88708354	3.802215342	3.825195071	3.475970148	3.116781933	4.806539315	3.445671759	5.146395934	3.06944379	3.410631816	5.98903553	4.725748532	3.661825324	3.599648883	3.281399175	3.544049287	3.83911964	3.878167953	5.406140621	3.92385863	3.968856805	3.176890882	3.449189858	6.533194297	3.117629334	4.449008608	3.507196328	5.491792338	4.574713474
C2orf15	2.928289025	3.150336328	2.897564459	2.860892805	3.030731516	2.819063162	2.968739746	3.051848545	3.245860369	2.708047239	2.841095689	2.784520365	2.935581631	2.879605605	2.693151984	2.836181387	3.203412145	2.834148769	2.768726286	2.921759916	3.006297886	3.134677173	3.017381877	2.874112683	2.814201612	2.553195893	2.879783767	2.749226151	2.829332437	2.803816307	2.99392275	2.78938876	2.759311324	2.673242061	3.21245604	2.66669678	2.864770699	3.008759613	2.733805458	3.285445606	3.072372347	2.777405399	2.788504679	2.974179856	3.305641708	2.8416599	3.255529228	3.187201401	2.858947316
KCNH8	2.983434814	3.10533979	2.957879291	2.872802917	3.03195305	2.993859749	2.830634457	2.816113571	3.25674123	3.427571794	3.359808578	3.322398002	2.959985589	3.141160626	3.451848465	3.477856326	3.317552193	3.36652904	3.196414084	3.049924653	3.030165881	3.21760206	3.806660288	3.065324916	2.983775663	2.95520996	3.205224578	3.572256317	3.001147191	3.170606519	2.882009141	3.378755107	3.265560299	2.958528482	4.373593062	3.124471128	2.893391311	3.010088654	3.4761484	3.02784632	3.136067931	2.936605735	3.017828898	4.429117192	3.077197362	2.926320374	2.75950884	2.886721797	3.091517443
SLCO6A1	3.313630031	3.537090902	3.540647153	3.652971587	3.467893005	3.524865712	3.537686208	3.4813978	3.801542908	3.789319626	3.772533931	3.388339009	3.721219664	3.768140848	3.551696566	5.353626078	3.901601888	3.723876661	3.402125696	3.591843295	3.455752109	3.581843455	4.122347534	3.531024676	3.671817419	3.533539107	3.784468445	3.4745376	3.575169159	3.579404181	3.303686702	5.388469639	4.878815268	3.180854432	3.531490978	3.161044885	3.296792725	3.471239002	5.683990918	3.391314552	3.597286792	3.440491686	3.698744904	3.251391327	3.320247687	3.479574987	3.433974073	5.510262883	3.382392415
PP2D1	2.912652795	2.995168978	2.859896818	2.895616745	2.894842003	3.006390708	3.02184672	2.723523672	2.967319809	3.177912436	3.162472959	3.159230107	3.048944585	3.356838987	2.936041124	2.728033359	2.719134888	2.8402854	2.866666508	2.923783933	2.911204336	2.920799832	2.93858359	2.819647897	2.905022098	2.786987079	2.859714861	2.844782808	2.815621688	2.769354279	2.92401896	2.937625676	2.90754824	2.671635743	2.841297936	2.922455723	2.823546921	2.856996185	2.866240803	2.70171864	2.920621351	2.99565477	2.97367902	2.821727156	2.880930216	2.728034497	2.869468734	2.659375804	2.912296274
KLC3	8.070761438	8.130979847	7.899309432	7.885319864	7.570112407	7.819645386	7.770861635	8.236625584	8.177434262	7.804492096	8.016155423	7.900511933	7.220248174	7.804691211	7.694079863	7.352916613	7.936849528	7.310291913	7.495010939	7.892574161	7.837764533	7.770961017	7.51777772	7.509005148	7.654264896	7.845615922	7.27863961	8.324239437	7.14652491	7.315879217	7.45605886	7.108651156	7.82536042	7.842158283	7.516412351	7.355651796	7.530914991	7.741455858	7.374151769	7.369391078	7.707938059	7.38545059	7.583802646	7.519444065	7.375553282	7.629055393	7.046780158	7.489025992	7.242310693
CIB3	4.965403279	4.81963225	4.794069332	4.983975636	4.845966322	4.912535242	4.834120973	4.756676579	4.856671457	5.146579137	4.909810202	5.096620809	5.239468023	4.66142495	4.952983582	4.354134963	4.996256707	4.676892653	4.696117264	4.753264906	4.954603288	4.788126958	4.46082801	4.568754245	5.121346848	4.721943116	4.512702112	4.792389725	4.458201094	4.57679142	4.811704482	4.359796764	4.737213564	4.964289894	4.938680381	4.76869085	4.796844737	4.678302993	4.616259608	4.600366264	4.667882102	4.599814474	4.969740291	4.591177841	4.625170087	5.089238492	4.382917968	4.746221065	4.607567114
CADM2	3.914145823	3.803234966	3.76325362	3.730527019	3.820226254	3.675732628	3.556498344	3.839948657	3.974971339	3.516009062	3.79007186	3.385036156	3.59702775	3.670939686	3.717864807	3.371787024	3.924643514	3.929157363	3.559836221	3.489265688	3.486772656	3.788775622	3.582943452	3.820072109	3.703857872	3.780819188	3.589616749	3.714861795	3.498597273	3.761693956	3.606610406	3.651837808	3.811234406	3.443656186	3.730501985	3.744837318	3.602862766	3.634540952	4.179862147	3.964896724	3.76856386	3.848571158	3.611807044	3.705908366	3.600360529	3.469333009	3.533900224	4.284049991	3.930334978
DOCK8-AS1	3.720815907	3.442424989	3.578341601	3.799351895	3.433190837	3.61225451	3.431153404	3.416829302	3.904118967	3.926528473	4.01351867	3.728482555	4.113497631	3.821814145	3.87411298	3.190329118	3.538242298	3.67989509	3.360375676	3.763697807	3.642374255	4.068542626	3.621555021	3.365805623	3.654436159	3.892667622	3.734531394	3.546620916	3.811459812	3.513232281	3.502431213	3.205546978	3.591886643	3.535912336	3.668929402	3.827530718	3.396372298	3.395491335	3.621568903	3.633047491	3.63484746	3.41193174	3.656308255	3.280064239	3.678462078	3.597766986	3.475987317	3.865534452	3.576761905
SLC16A11	7.105960549	6.752768721	6.40893885	7.160174437	6.495377724	6.465562997	6.576376222	6.559109542	7.304000431	6.419456079	6.277627067	6.656466664	6.937038088	6.655136739	6.3788417	6.028940576	6.705173508	5.92384669	7.180252382	7.991202597	6.263661593	9.342084047	6.844062182	6.222250442	9.518148152	7.411048281	6.429014219	7.080026474	5.750856384	5.811723556	7.527624493	5.648296003	6.583692192	10.31003602	9.278191486	8.595214346	6.801441887	5.733938605	6.091767944	6.067863316	5.645550981	6.169967508	7.406693484	5.944930285	6.890232873	7.805551487	6.766299349	6.775584729	5.993663731
HS6ST2	2.989376838	3.305684613	3.052362009	3.169478253	3.226570644	3.830696468	3.231780636	3.080138133	2.935252588	3.238921283	3.137932605	3.042885429	3.084078633	3.205826862	3.478260688	7.622544755	3.21232946	4.37032707	3.12303786	3.161111339	2.932594137	3.210297868	9.572013882	3.287162102	3.42004186	3.123363082	7.879588181	2.953696349	7.447605311	3.309969892	2.941913242	8.906417504	3.140738171	3.484203677	3.094382394	3.362573349	3.314232334	3.123668814	3.601352725	4.154396474	2.816464897	3.072240106	3.303560226	2.967081092	3.006644767	2.95640443	3.148044369	3.029934757	3.123571319
ZNF625	3.897259236	3.762838477	3.696047474	3.806944826	3.447475195	3.633237336	3.762513521	3.635700547	3.628908746	3.879158439	3.840850489	3.941365935	3.780477579	3.936175246	3.550861942	3.581909841	3.654222547	3.827585829	3.682448043	3.854581585	3.606289964	3.434196062	3.464360683	3.695147936	3.39858759	3.729152945	3.14529173	3.735386758	3.573044199	3.671528099	3.559287071	3.480119078	3.86225327	3.692134848	3.697973158	3.61517087	3.367495247	3.624242704	3.684038804	3.534993425	3.783627888	3.624345053	3.63062755	3.779120626	3.609826024	3.659609492	3.463690025	3.744435881	3.87408029
ZNF563	4.471644391	4.068862101	4.154049815	3.896103138	4.181855022	4.21577183	4.100632937	4.46839272	4.295097314	4.223351783	4.220236309	4.513308697	3.840938387	4.200044097	3.671033933	3.862699061	4.799913563	4.740398287	4.797353726	6.206919534	5.254606895	5.078369114	4.251029997	4.506242225	4.758070511	5.134866926	4.488436069	4.94055335	4.239209288	5.085487833	6.588152188	3.854581585	4.914190927	4.214194127	4.703505223	5.186685462	4.177257898	5.120340404	3.930091362	4.509484922	4.696440346	4.092947176	5.631517953	5.18221112	4.026267492	5.500054502	4.29911355	4.844226241	4.510661999
CLEC4D	3.733482563	3.909371063	3.830201682	3.667118026	3.553923505	3.627726164	3.506775081	3.78551094	3.965968112	3.925399254	3.523561263	3.685610737	3.478545942	3.825014207	4.388461589	3.547487184	3.878347499	3.79351627	3.75003268	3.551187589	3.686281658	3.688601218	3.832978368	3.607396487	3.822117116	4.229159357	3.585348651	4.250776456	3.767867515	3.432244821	3.437767755	3.501025044	3.680612515	3.831205533	3.80401525	3.426495724	3.771123993	3.694956202	3.840501956	3.308914557	3.765463463	3.724937631	3.868478916	3.646519753	3.506581597	3.296289307	3.761000402	3.537746118	3.706349396
GPRC6A	4.783776238	5.122249871	4.909064953	4.638832997	4.602321275	4.803031695	4.658617458	4.617410689	4.779475503	4.496078384	4.976333539	5.1809605	5.186464549	4.744189505	4.537210633	4.65369439	5.116995876	4.809034271	4.265187391	4.971765402	4.502809567	4.672086013	4.530382718	4.486691699	4.82335125	5.222356181	4.29932881	5.038307592	4.977845496	4.68004293	4.381359554	4.343926177	4.871434687	4.894481565	4.752579729	4.554721562	5.162997219	5.18973507	4.640253163	4.806570224	4.953341643	4.796447897	4.716920526	4.619785441	4.447456121	4.765698821	4.123924075	4.3323659	4.807493361
RAET1E	4.201809982	3.94760857	4.042175264	4.118043822	3.925545365	3.918001873	3.810073285	3.751157182	4.282715365	4.04998901	4.301424251	4.007459675	3.845553242	4.271748024	4.520536536	3.688922546	4.088134933	3.8650936	3.856760275	3.804586127	4.132619756	3.762944595	3.667807928	4.053774298	3.627102434	4.352635157	3.674490639	4.408655071	3.833822432	3.556001183	3.525260114	3.53024651	4.072322316	4.033717685	4.012278849	3.968996842	4.224192728	3.745382427	3.79411107	3.734298489	3.827405579	3.770784306	4.217984718	3.685886843	3.830340411	4.048726192	3.949350993	3.774373896	3.821951949
ZNF417	3.494168293	3.088318058	3.309643318	2.69185967	2.611776668	2.875371884	2.91639579	3.015789037	2.971250648	2.852630666	2.904871765	2.998401	3.20231612	3.241699408	2.748201325	2.753164056	2.680236596	2.829882788	2.894705867	2.818984571	2.754644919	2.895485636	3.084762877	2.9543128	3.510777365	2.854089355	2.647819054	2.750693807	2.921459683	3.157407025	2.965362399	2.92447113	3.022749234	2.948665743	3.092356034	2.83135638	3.0616465	3.179614854	3.038896218	2.994259074	2.749362194	3.014277329	2.953660983	2.827135665	2.738211567	2.965846134	2.741495216	2.735150617	3.004687239
ZNF781	3.202389191	3.338194543	3.126793207	2.986173688	3.181396526	3.160626988	3.026205573	3.096045614	3.144303878	3.093323256	3.17147986	3.087913486	3.082406406	3.12308076	3.109664663	2.938192123	3.172136626	2.906046613	3.449873195	3.180700916	3.14916946	3.239769879	5.164782931	3.204732826	2.826358801	3.422917593	2.962032378	3.967032714	3.102215682	3.138360251	2.936637723	2.93303215	3.171686554	3.202255305	2.962032378	3.037507348	3.205909454	3.097741222	3.985645095	3.060612138	3.183164545	3.088555487	2.958279715	3.384945827	2.849377233	3.20018277	2.9403035	2.88520358	3.137526466
HELB	4.805982242	5.120099313	5.29829924	4.601109008	4.750471006	4.859909946	4.844693351	4.884458284	5.313464946	4.67844844	5.037638768	4.685629553	4.968439606	4.661037185	4.574600246	4.63986963	4.691624834	4.880304513	4.871111366	4.758402799	4.508832077	4.865948295	4.766695905	4.737482393	4.705927235	4.917032225	5.029845411	4.823821556	4.532531413	4.901478384	4.58814807	4.648234443	4.923901344	4.62257745	4.891608839	4.592190102	4.804439536	4.84071505	4.599569517	4.998599901	4.993671975	4.793752227	4.755632949	4.612408166	4.804127634	4.549251948	4.808591449	4.807135331	4.418157597
LINC02904	4.010697075	4.117830187	3.780014824	3.861752099	3.738981376	4.087761888	3.951291586	3.988340332	3.957107152	4.533472473	4.319197991	4.220177674	4.133955148	4.106154514	4.416849891	4.032587084	3.852807257	4.002305079	4.072313292	4.093063486	3.951850335	4.038056886	4.072854067	3.883684792	4.111185109	4.117221431	3.858623711	4.180528692	3.934870676	3.745614334	4.000618581	3.931798225	4.142593828	4.271904821	4.377891181	3.947439686	3.876240726	3.755871192	3.737911545	3.90262875	3.800022542	4.110271289	4.269757535	3.748818819	3.735042195	3.790467143	3.972097148	3.875085111	3.853043222
TLR4	5.04442543	6.059319565	5.954507634	6.188715108	6.129161146	6.10406188	7.090957966	6.298174249	5.504955121	6.439135026	5.872818432	6.595682471	6.26375556	6.378851916	5.908514625	5.884187456	5.071296144	5.790461897	6.29842199	5.022264465	6.450342346	5.686730242	5.08673916	5.911604007	5.949764206	5.289148415	6.309202256	5.019507832	5.909529222	6.00803576	4.944499645	5.634423492	5.156456664	5.48625332	5.10314925	5.553910104	5.701798214	5.520315985	5.837946772	5.384575171	5.191041329	5.466536477	5.736825534	4.808669332	6.374757284	5.70477415	5.628226345	6.51740482	5.800524915
SIGLEC10	5.656102212	5.949167709	6.205260577	6.289765507	6.142651652	6.137727521	7.342040384	6.288123138	6.014657918	5.788941507	6.13746859	5.749495543	5.514086163	5.95393325	6.038057255	5.925472785	6.980007311	6.106197581	6.432699318	6.504469333	5.853639592	6.084242168	5.553267928	6.070980209	5.703530727	5.833030398	6.233591944	6.019205642	6.538881467	6.067681485	5.888358121	7.351640079	5.521250088	5.827005392	5.969959176	5.419457915	6.641435252	5.84244171	6.440012707	6.137820155	5.791599036	5.966331922	5.906981018	5.409347826	5.734258666	5.858100105	5.487743054	5.374194507	5.438579233
WFIKKN1	6.639095299	6.778250212	6.390681264	6.740901761	6.751347847	6.525142175	6.814008733	6.704473723	6.52902137	6.928719508	6.77826499	6.588900354	6.43852193	6.702897688	6.736832186	6.359671271	6.527053554	6.24771719	6.599882546	6.260197526	6.509955187	6.437443481	6.403385635	6.384269085	6.642868755	6.224390116	6.285197211	6.722483607	6.184358847	6.195705063	6.091810808	5.95423131	6.468000232	6.577957859	6.292154765	6.298645797	6.50657071	6.578687497	6.319910975	6.402368918	6.464028765	6.237140108	6.607402032	6.176029852	6.316155818	6.213704517	6.336999397	6.386130899	6.476829856
KLF14	4.994827138	5.553833396	5.26275883	4.927704706	4.961801602	4.97923476	4.956878333	4.959302184	4.960601526	5.261470524	5.097594779	4.811546822	5.302249826	4.854147044	4.87122072	4.913197173	5.021013701	4.664231022	4.897651218	5.190162276	5.415278967	5.308031111	5.127304325	4.731630289	4.638385951	5.279532591	4.975725638	5.29472323	4.639384821	4.933884263	4.863846634	4.750294068	5.46676718	5.178324652	5.067225717	4.897786949	4.695034603	5.019398014	4.979356856	4.7671949	5.218412071	4.943568457	5.279111609	4.786813979	4.54608766	5.005003176	4.581940884	4.660844005	4.964317522
NXNL2	3.125101045	2.972433007	3.095460611	2.999395816	2.985845633	2.952103045	2.83404699	3.032627302	3.060670239	3.320027243	2.985960354	3.358017832	3.09043271	3.257591832	3.073299122	2.941316062	3.024401983	2.968387884	2.972034774	3.11785528	2.860503437	2.935037189	2.882211044	2.982443748	2.970981888	3.004580413	2.873607845	3.020778732	2.994871723	2.856482466	2.610542827	2.819852365	2.945939533	2.954238876	3.053073877	2.92690818	2.829612098	3.056018211	3.006783735	2.997851027	2.984790139	2.887654795	2.946417007	2.847577775	3.011840861	2.807929241	2.667090936	3.0660744	3.050383371
SLC26A7	3.972514331	3.861753918	4.032880319	3.643408676	3.799861978	3.911176798	3.714374897	3.780515333	3.94312855	3.989333461	3.811751703	3.961355841	4.035714217	4.045726901	3.95104906	3.799776919	3.755256586	3.878392391	3.655276826	3.620192581	3.652934442	3.950312454	4.128044258	3.785118777	3.704289671	3.954263597	3.751188615	3.751987833	3.798116367	3.72071911	3.460744149	3.791219831	4.056521763	3.743470836	3.824006626	3.753441128	3.971847197	3.656854713	3.651422938	3.62365664	4.066781148	3.740218686	4.104566547	3.462342691	3.900834025	3.723117223	3.925515532	3.567444844	3.635342235
FBXO39	3.375041619	3.593285752	3.375687939	3.159918197	3.346675608	3.310856344	3.377256214	3.181121517	3.432435828	3.444327132	3.584344209	3.6785913	3.245762358	3.39099834	3.682848237	3.253932986	3.14240561	3.445980001	3.643938838	3.50625829	3.475109752	3.348602378	3.36851348	3.166279791	3.425070101	3.451767129	3.3554172	3.608726649	3.370328596	3.173442745	3.350686615	3.080597304	3.452495725	3.212832531	3.688354535	3.636809312	3.172961432	3.281125396	3.204727672	3.163010071	3.672985898	3.300324808	3.51535081	3.223490619	3.546045281	3.327325219	3.159796551	3.258484277	3.494992899
B3GNT6	4.715762833	5.325951937	4.840310521	5.184028543	4.94714777	4.717183577	4.840755288	4.617230921	4.978650627	5.116385303	5.276805615	5.346928592	5.176265794	5.013166889	5.373539518	4.64183016	5.311826567	4.561014704	4.787141266	4.89655049	4.377428273	4.906234369	4.652058894	4.362707481	5.085810413	5.048752989	4.567652044	4.930406163	4.611918661	4.635000319	4.707948312	4.624236862	4.940973372	5.082444384	4.820254032	4.753775384	4.766515874	4.780773939	4.492692565	4.417578099	4.896039541	4.543549362	4.835452087	4.545462107	4.641003403	4.473832734	4.884939665	4.566470278	4.745953019
ZNF619	5.512527559	5.47093717	5.352101516	5.302498019	5.144257125	5.201178361	5.311941156	5.04484596	5.42884054	5.686986011	5.380798174	5.028356541	5.323097969	5.706482632	5.130298097	5.369185438	5.605311489	5.418868469	5.34635321	5.54046562	5.341410241	5.392449961	5.951379911	5.190450928	5.424402112	5.743069538	5.496995907	5.155358723	5.453683151	4.912389428	5.127323194	5.061728664	5.480748792	5.563271463	5.488501405	5.521598225	4.946437736	5.646714177	5.536789157	5.446352838	4.899255361	5.57560426	5.214648408	5.679683201	5.245444819	5.190391218	5.016469116	5.458548117	5.082201068
GARIN2	3.260681273	3.640124146	3.235187729	3.126371026	2.944596354	3.240171743	3.138674929	3.106712542	3.128760631	3.105976031	3.310474726	3.153742449	2.804535262	2.999235192	3.166694778	3.135366152	3.257267396	3.241733535	3.049791293	3.22341205	3.277625703	3.230589313	3.253207253	3.090910433	3.058861067	3.016335922	2.905098678	3.455905374	2.900945667	2.980677594	3.050250816	3.14892341	3.299797788	3.140743907	3.03831092	3.063314754	2.954335421	3.194911379	3.319644429	3.096706485	3.320784148	3.218347899	3.158294134	3.006268278	2.899549855	3.114962437	2.962421846	3.309553362	2.87042858
RAB42	6.15336606	6.186829857	6.124923367	6.359900134	6.308712075	6.211296608	6.157479576	6.573254669	6.401798581	6.103835435	6.395398264	6.122943948	6.34278367	6.002967987	6.231414632	6.287246104	6.686247736	6.140964711	6.50405775	6.327346789	7.185322572	5.914500354	6.26433016	6.103166598	5.98898423	6.282818793	5.813297402	5.659740588	6.932960618	6.266760483	5.748929635	6.543849063	6.243378743	6.244718963	6.037833744	5.784448233	6.204801037	6.245453068	5.997993069	5.892434004	6.398954492	6.080998523	6.616795184	6.33423225	5.950500709	6.323439172	5.713429264	6.71297843	6.036595361
PTCHD1	3.37874256	3.432167868	3.797836874	3.459075923	3.477562528	3.659675578	3.681161695	3.276387664	3.377490569	3.660572116	3.96164121	3.880402236	3.702893756	3.771939399	3.898510678	3.459953469	3.576627881	3.573983197	3.451536372	3.478697181	3.444300282	3.595442138	3.512803073	3.43750528	3.33496304	3.525839104	3.612317604	3.345077971	3.434998828	3.455723932	3.187811194	3.242342671	3.54154863	3.546543832	3.635803223	3.256978764	3.275907442	3.533253004	3.54825907	3.17249962	3.636809264	3.367735771	3.484595831	3.333938532	3.317534413	3.332964247	3.446559168	3.199575647	3.397477427
ZSCAN4	3.119926415	3.018062299	3.099112868	3.10384051	3.046495069	3.091990716	3.23917718	3.015789037	3.101651561	2.824504641	3.299144892	3.014107383	3.121132805	3.120927985	3.325381525	2.826903799	2.903234599	2.930678982	3.128157209	2.851177071	3.049071414	3.05449742	2.869532376	3.07088865	3.135636132	3.071937777	2.837096483	3.189658017	2.982747422	3.011790428	2.883508252	2.753144294	2.949861119	3.065478939	2.861168905	2.810228303	3.026903575	3.053262555	2.903110579	2.936373867	3.035266197	2.716273521	3.030182899	2.978357987	2.927598664	2.968246898	3.076493336	2.942149074	3.188993981
VWA5B1	4.618473563	4.65961601	4.480671532	4.706419053	4.507481954	4.734874442	4.840158125	4.557107951	4.839047114	5.262892641	5.56411341	5.059499592	4.914118662	5.236270087	5.050418118	4.654262931	4.474914646	4.589512175	4.566026045	4.720911629	4.723305168	4.611375482	4.896597715	4.425964041	4.347075611	4.485125667	4.305089978	4.644921661	4.641573253	4.624105676	4.21234622	4.400857359	4.659558846	4.994121061	4.679461303	4.577658718	4.738030349	4.702068003	4.481635454	4.443388302	4.539530752	4.428150707	4.989105287	4.284661451	4.80969478	4.574719458	4.576970383	4.537751068	4.347414305
LINC00311	3.668188986	3.607799374	3.507086684	3.879640597	3.6956998	3.602897043	3.680210884	4.109318234	3.887449358	4.061628624	3.973656167	3.778963623	3.861392911	3.781926632	3.509764203	3.552818391	3.530408731	3.383211101	3.460002541	3.814557613	3.649491538	3.659541806	3.249361609	3.271374042	3.59163921	3.998771744	3.48691597	3.666130302	3.396301889	3.594786914	3.548196344	3.251891141	3.90355713	3.832269239	3.645907897	3.822507835	3.658490639	3.493896561	3.530002129	3.557888752	3.601132945	3.575541291	3.808152097	3.257565222	3.684947934	3.729865909	3.273803301	3.39908051	3.486316373
MAGEB6	2.559426486	2.643587561	2.55506038	2.598300208	2.515449606	2.513853524	2.58813293	2.557450057	2.510099484	2.622252536	2.820904898	2.677202719	3.036490992	2.948827255	2.679237262	2.614482148	2.485669645	2.619593488	2.652582236	2.687188988	2.566629233	2.606311615	2.538497579	2.63927777	2.584563783	2.545125867	2.702266095	2.674171394	2.788185449	2.588188241	2.648890465	2.648049986	2.556962489	2.780180267	3.257975333	2.589972291	2.693821427	2.773478234	2.643930226	2.608158623	2.633510938	2.547226937	2.591129404	2.814452319	2.771876686	2.490837662	2.620631702	2.659375804	2.618135853
CACNG6	7.454172531	7.364984245	6.998074069	7.08349426	6.926401884	7.111627205	6.88531306	6.805437053	7.524664838	7.070783235	7.240801912	6.988674138	6.71465037	6.908463197	7.011541973	6.816586865	6.999528145	6.843964939	7.132005342	6.951955447	6.930705659	6.740463683	7.079154456	6.816707411	7.000945736	7.079799654	6.753730191	7.521016279	6.901929747	6.480107227	6.4830813	6.565772703	6.987946579	6.994756839	6.860535636	6.640259326	6.839691016	6.903987065	7.078488482	6.43849167	6.953753513	6.668077922	7.301998019	6.76358026	6.857422905	6.759328156	6.769957646	6.774863473	6.605882832
LMNTD1	5.286941931	5.154848778	5.312939343	5.18424059	5.059976968	4.978534876	4.999321148	5.157947297	5.314524332	5.062500028	5.334642496	5.097043055	4.965605894	4.758076751	5.485566463	4.824065921	5.207454527	5.051457162	5.323726704	5.384005244	5.380073283	5.282216892	4.711944077	5.108382109	5.499691998	5.38699403	4.977092745	5.296381912	4.887061923	5.05591961	4.791283237	4.832840572	5.486740035	5.439938772	5.046837354	5.293792874	5.217848214	5.047816528	5.235614044	4.883436697	5.277310334	5.295525617	5.330775249	4.981432113	5.273232552	5.039420407	5.262951344	5.090008804	5.026523291
CIRBP-AS1	6.3984989	7.268497623	6.703617304	6.533155583	6.376582397	6.257957945	6.384000236	6.13842421	6.689291733	6.499626846	6.15286217	5.935651484	5.705333158	6.452743388	6.456826937	5.6571064	6.086678306	6.147463833	6.393922778	6.290176423	5.869820146	5.866740585	5.981343824	6.402551837	6.055670202	6.422733593	5.773102746	6.657683496	5.938630355	6.09895	5.533617717	5.634423492	5.962016338	6.393106455	5.935597502	5.967391128	5.948427697	6.126893815	5.888204979	5.691549269	6.160238052	5.895122038	6.163246672	5.571406307	6.228502671	5.847996244	5.98993678	5.637476513	5.696583232
ASMTL-AS1	6.521382629	6.541909597	6.501794157	6.251807212	6.223637018	6.210039159	6.341500758	6.466541212	6.505724991	6.453867738	6.395478865	6.582356199	6.393727866	6.474981084	6.252846887	6.302774854	6.366057935	6.06838068	6.266529763	6.336761425	6.073487509	6.205212704	6.302253925	6.335040709	6.110920403	5.981272018	5.866120207	5.917787035	5.975586795	6.126196946	6.086995201	5.676798716	6.001847386	6.388999959	6.06664194	5.864877161	5.971684781	6.197444311	5.919526813	6.201409683	6.294019594	6.424875479	5.971700703	5.895346348	6.148661942	6.322584112	6.126821519	6.016859336	5.98172967
LINC00334	4.225804518	4.264089274	4.189862999	4.412611199	4.297157908	4.145228205	4.347754088	4.212950485	4.23076192	4.677836661	4.623337528	4.550223538	4.440770706	4.625745591	4.72390689	3.902598033	4.301148544	4.280893657	4.287284552	4.314227406	4.251737278	4.266156059	4.167568244	4.116876778	4.250041189	4.243359471	4.180602363	4.300104178	4.301961621	4.07296304	3.893165194	4.412854029	4.162669339	4.451832605	4.29750986	4.160344957	4.211426133	4.456609479	4.276934193	4.178844377	4.588244217	4.044461614	4.256524277	4.07565173	4.505581437	4.009042051	4.287533325	4.053410883	4.298029338
ATOH7	4.388314341	4.21828567	3.881882464	3.982588917	4.041139901	3.993215331	4.042175556	5.295673082	3.918422151	4.567520788	4.200788321	4.032745687	4.920737993	4.12550822	4.039267683	4.118850348	4.318347001	3.914853225	3.948901494	3.8015065	4.133439168	3.848523035	3.996140175	3.957590714	4.129820274	4.085080903	3.976075989	3.777079505	4.08235944	3.833484542	3.756965041	3.950089925	4.715838732	3.933752913	4.127073307	3.903574005	3.921025408	4.189636044	3.774318087	3.651698674	4.317453974	3.979215105	4.09971238	3.890367208	4.578916315	3.761427833	3.949022316	3.884051673	4.290458168
AMER1	4.356083472	3.669918489	4.149255184	4.476635583	4.27403446	4.3772485	4.195120506	4.211216232	4.336006329	5.133525719	4.909585547	4.825231328	4.487353973	4.988738282	4.523627035	3.775338329	4.17675618	3.877706001	4.013254447	4.383519874	4.067630393	4.331978143	3.924621672	4.141022046	4.258687217	4.094238393	3.710270175	4.429294485	3.859562075	3.814291431	3.696705764	3.773772061	4.239270228	4.847301422	3.955182424	4.317887212	3.769265824	4.220364692	3.971847197	3.794477185	4.114905839	3.905349217	4.401557268	3.916864979	4.08126344	4.062093657	4.159649126	3.674405208	4.095517547
NKX6-3	6.896154473	7.010347626	6.636423981	6.65756692	6.482207112	6.605442823	6.439053189	6.492817343	6.868768302	6.557989108	6.648000365	6.644826313	6.700952671	7.002947803	6.964787424	6.109961653	6.504500992	6.312984228	6.564310073	6.988550222	6.508843071	6.61010626	6.503764937	6.690633785	6.508321187	6.810379208	6.185062559	6.951568967	6.064969894	6.458400269	6.368595444	6.154538711	6.628472712	6.430475281	6.578942434	6.001696097	6.528172186	6.329845768	6.435666592	6.322504038	6.553172771	6.328958263	6.6489311	6.214086498	6.344583068	6.590027097	6.018870677	6.452564289	6.141197916
TBATA	5.247851813	5.360896836	5.424853044	5.224386749	5.320358624	5.156823489	4.997075365	5.231429331	5.291584761	5.576917083	5.64798556	4.961273759	5.007179428	5.078346904	4.940058413	4.834890756	5.360886852	5.017536266	4.968340113	5.452335621	5.140031202	5.06747643	5.062740729	5.275761636	4.779252429	5.36943516	4.904890667	5.726182001	5.157967241	5.079128978	5.013346553	4.87662413	5.736925565	4.981217953	5.172385641	4.864840494	4.982005394	5.064053835	5.087033564	5.138057291	5.201106852	5.050588416	5.2447222	5.083490935	4.96265775	5.098393346	4.722221177	5.080708129	4.928362007
EXOC3L2	7.912452139	7.794575092	7.993990877	7.801729766	7.591161343	7.717918256	7.656256543	7.794257542	7.967281362	7.477312087	8.008032991	7.756110777	7.52626006	7.70354874	7.773973414	7.6175982	7.792834856	7.279654031	7.738920052	7.669719904	7.828601641	7.600015608	7.906373001	7.875813428	8.026138279	8.067700201	7.038227698	7.8074324	7.210607447	7.555285637	7.60674197	7.160743343	7.521704845	7.824119222	8.097248973	7.342470389	8.2201674	7.879622526	7.321901619	7.172453774	7.826980531	7.62139974	7.812690611	7.141000158	7.710778316	7.615286601	7.242150225	7.38870637	7.343734319
ANKRD30BP2	3.067845189	3.256644948	3.190240152	2.906097424	3.165196744	2.961686809	3.233565735	2.887191974	3.481853022	3.113820145	3.065852381	3.137441369	3.191621713	3.173103508	3.256740889	3.501721078	3.269559585	3.189220323	3.230556575	3.398182063	2.980943061	3.246442037	3.206757546	3.232155474	2.965504156	3.203013966	2.97714918	3.411585172	3.043538513	3.00443115	2.709067146	2.712022313	3.857661681	3.408947242	3.096484384	3.235379835	3.22409961	3.113935769	3.145276014	3.824291543	3.330013681	3.067405814	3.196755998	3.001885616	3.077094846	3.066943613	3.198767306	3.180964994	3.133868
KCNG3	3.32493727	3.535296686	3.36190398	3.328730723	3.311539111	3.337643395	3.219497313	3.296074763	3.429997147	3.417701349	3.499942362	3.472728149	3.818174984	3.404867908	3.455350297	3.273945961	3.519852766	3.210701318	3.43422313	3.618442621	3.249031234	3.679109144	3.270908828	3.275431971	3.466987902	3.33513549	3.173535772	3.320747303	3.189863677	3.26785347	3.373676554	3.244547314	3.41376444	3.466426984	3.28096788	3.247522957	3.413736129	3.223101454	3.298010369	3.266719166	3.35149808	3.198931203	3.468986244	3.182878744	3.331187077	3.179211642	3.467651077	3.377464515	3.352284168
LINC01312	3.842212152	3.412916472	3.613651899	3.220849114	3.173835715	3.367586319	3.498599297	3.277222502	3.393201924	3.074746044	3.434008496	3.165701379	3.03207576	3.549383618	3.209252386	3.031630303	3.152910229	3.080515153	3.169236957	3.293298016	3.203860715	3.168545046	3.060206299	3.324847614	2.962785795	3.241737955	2.91861232	3.18667252	3.007656682	3.196553168	2.784480909	2.987238123	3.164785417	3.232348	3.138966042	3.214441012	3.101467938	3.008046133	3.216294756	2.992270913	3.265746073	3.197629653	3.042255663	2.941660952	2.968166141	3.008143183	3.15902827	2.921220488	2.899590483
B4GALNT2	4.029126444	4.143121036	3.923177816	3.904055627	4.051965357	3.861339175	3.995515318	3.922866884	3.99728714	4.340404748	4.502386328	4.318751592	3.960768829	3.769528952	3.971715948	4.52207612	3.923981659	3.744170404	4.301939082	4.090668732	3.692750073	4.057453049	3.910203509	3.70685012	3.829446392	4.032651005	4.099516478	3.824372399	3.87032803	3.500684735	3.781629289	3.617076717	4.04326959	4.170304563	3.924209852	4.133017113	3.747816209	3.694238412	3.797831244	3.975204448	3.932965997	3.798374013	4.420228416	4.066400796	4.065573488	3.859587444	3.756740323	4.291344976	3.688757928
FMR1NB	2.919011437	2.757971065	2.804885098	2.862013247	2.776082657	2.695845406	2.677913849	2.885106351	2.853180755	2.958767193	2.912405648	3.045882772	3.315525814	2.917643582	2.785147833	2.580192861	2.780350559	2.726573221	2.618428721	2.662174858	2.693102582	2.772401622	2.872168992	2.754784123	2.690867615	2.74986927	2.975278785	2.850617566	2.909174654	2.95424789	2.592601974	2.651970155	2.894544269	3.093880169	2.749000481	2.686960523	2.784653899	2.90082598	6.43910297	2.802891687	2.868395764	2.666662367	2.626255105	2.585637961	2.82969184	2.849068628	2.778649731	2.569384265	2.870035106
GCSAML	2.919162155	3.228239377	3.045139166	2.898068832	2.949153163	2.807051897	2.92587952	2.73079932	3.050570684	3.160054481	3.116597542	3.153001082	3.44831435	3.160830503	2.923037165	3.043411167	3.099537955	2.901786695	2.808095964	3.108753397	2.837114214	3.057034647	3.228260729	2.707829883	3.181437433	2.774365029	3.048404189	2.970189518	3.075726875	2.926997446	2.924160664	2.871607483	2.991298292	3.392700613	2.947809895	3.012344388	3.041462875	3.001559276	2.940580566	3.031068001	3.009634449	2.847330617	2.891312075	3.268793522	3.281728584	2.905406961	2.817295619	4.619079375	2.951061947
SIGLEC11	5.025433687	4.859623735	5.002628959	5.073653963	5.139328026	5.470367899	5.927233928	5.254629393	4.769004118	4.454021458	5.056386633	4.442754286	4.976481853	4.162510697	4.944717534	4.240444302	4.596187092	4.886897935	4.738814852	5.048740049	4.443141139	4.558797869	4.750777908	4.502618999	4.39283066	4.485530257	4.765064144	4.315249117	4.84515319	4.552285488	4.839173197	4.624382101	4.780337511	4.736333679	4.777811191	4.564617041	4.635505449	4.746041093	4.628423061	4.645093348	5.27788982	4.503878246	4.778399264	4.750326957	4.73057072	4.859992771	4.363504655	4.682363227	4.435705505
MAGEB18	2.609549456	2.748820038	2.850578406	2.714959502	2.70903566	2.562199862	2.521850237	2.778233869	2.736686815	3.010868812	3.016669303	2.718326053	2.809537813	2.875402244	2.859640455	2.6166465	2.732969455	2.682950332	2.756669112	2.671748344	2.55855478	2.601389701	2.823533754	2.602520893	2.688319744	2.766548546	2.735327536	2.701021642	2.609919188	2.707316476	2.412040415	2.592434311	2.798161513	2.698741857	2.693322219	2.680454206	2.616360068	2.777697214	2.666177811	2.573475307	2.686798108	2.630468936	2.623675464	2.697085636	2.789980918	2.72270429	2.705182685	2.604777099	2.663600071
IFNL2	4.826904562	4.729384236	4.702174757	4.44406168	4.555520603	4.606135319	4.43790469	4.646455176	4.723485852	4.297677728	4.779473205	4.437143576	4.291304215	3.9876275	4.538128653	4.443283411	4.785868764	4.304319762	4.462116362	4.600195613	4.705901372	4.666854506	4.020990121	4.224596861	4.435074516	4.787945295	4.058602195	4.903007648	4.105649883	4.23728333	4.627691452	4.203339917	4.953619283	4.300456283	4.40290227	4.49813216	4.291369356	4.456412088	4.426841245	4.321459724	4.413350436	4.260840271	4.471239385	4.339073047	4.145819808	4.421217539	3.984883469	4.482407898	4.164936292
IFNL1	4.623775832	4.647191474	4.542278008	4.683679968	4.598422466	4.448135721	4.384676777	4.529088629	5.026785972	5.066940666	4.835155392	4.434536934	4.770614366	4.709653241	4.595666687	3.966410908	4.227954279	4.304319762	4.381366884	4.297340938	4.20127483	4.381871132	4.530260333	4.462301055	4.523819158	4.537812319	4.310353654	4.454591154	4.027727396	4.148132893	4.322708082	3.946964059	4.859549535	4.587760686	4.198975627	4.197087083	4.280653138	4.526871268	4.496645699	4.134726369	4.54841592	4.105217532	4.468263328	4.116258407	4.270604363	4.47544366	4.420978151	4.162238899	4.354327912
C4orf36	3.005220546	3.124691195	3.118744716	3.160737415	3.110981795	3.058789625	3.098910076	3.014940052	3.300014373	3.259510832	3.177663313	3.615557871	3.362578266	3.366050702	3.114414252	3.265551851	2.940038055	3.066547469	3.319144192	2.957082878	3.157038498	3.141088026	3.105712846	3.185094825	3.138101662	3.305832055	2.984413335	2.996737432	3.017237667	3.030394472	3.097121215	2.780209232	3.097032863	3.135888885	3.059206652	3.116447272	3.059159713	3.02681391	3.294635494	2.84380429	3.295250102	3.150148307	3.124624823	2.801385523	2.94792076	3.068382098	3.064111648	2.996629362	3.004396644
PCDH10	4.134685422	3.917401426	4.364553066	4.09227739	3.91051452	3.978175038	3.92907822	4.106583855	4.326559879	4.027845498	4.627239518	4.035224586	3.978006817	4.245253692	3.998058272	3.989963377	4.119933968	3.799364162	3.882380695	4.274475345	3.884288937	3.897208812	3.936042279	4.007278192	3.940716072	4.163239876	3.867584913	4.364060529	3.870957493	3.894003261	4.064113457	3.725373909	4.026782189	4.089838011	4.141654131	3.944060739	4.071211885	4.165877054	3.888376312	3.851692936	3.890880038	3.94928563	4.533026485	3.794838531	3.789583657	4.014892308	3.786336689	3.828708986	3.858892407
GRK7	3.358696068	3.177015009	3.215487943	3.125492802	3.06047579	3.171412521	3.168800953	3.035977563	3.526111883	3.303818292	3.837196662	3.331326388	3.69214773	3.221408492	3.460602148	3.338900657	3.315207104	3.351007612	3.225752216	3.308838065	3.203860715	3.253572049	3.329759271	3.344900122	3.284190759	2.956224137	3.186403614	3.391641434	3.054349539	3.281325041	2.963374219	3.039436986	3.378872233	3.008290562	3.253013042	3.116447272	3.314074715	2.873068443	3.325229987	3.44315894	3.163694287	3.099642302	3.422927349	2.85360474	3.106577486	3.343658035	3.091003655	3.142112885	3.090719779
MMEL1	5.627589723	5.879496885	5.810110112	6.16186383	5.997698338	5.946132251	6.111842438	5.719355089	5.99254283	6.142036666	5.708585858	5.964712212	5.766888702	5.666405822	6.178733354	5.769652601	6.183018825	5.798910264	5.911920135	5.606571407	5.831586443	6.698127346	5.816512326	5.696421468	6.015434052	6.013311689	5.822859167	5.908096294	5.646442858	5.887507326	5.827219756	5.816399324	6.27214571	6.022142138	5.822177787	5.662596973	5.943786643	5.581482698	6.143403839	7.295519821	5.654266801	5.731097501	5.73974567	5.651303849	6.043773641	6.23029168	5.642267325	5.888964217	5.488893344
NLRP6	3.864389281	4.009443422	3.952517246	4.041366885	3.928140242	3.768658482	3.886632184	3.74551521	3.805773214	3.817019094	4.17569928	3.872289137	3.862756348	3.902296628	3.462577673	3.492747433	3.939961448	3.6272641	3.869403696	4.046331637	3.875100716	3.846078733	3.319820175	3.464998082	4.293920179	3.966713284	3.72140664	4.282842873	3.716434542	3.362862099	3.776650705	3.371289234	3.49203367	4.7169914	4.045899555	3.981386874	3.367495247	3.476644328	3.628410895	3.424403764	3.764700841	3.547180675	3.725535582	3.408741793	3.500801168	3.294332504	3.68049822	3.823543792	3.621796508
RTL3	5.326871653	5.009222676	4.507878095	4.633622055	4.375137854	4.398466872	4.548180715	4.741493621	4.768376871	4.738391099	5.066051198	4.838311538	4.306927746	4.651567003	4.779361585	4.28372514	4.598132028	4.304319762	4.584628946	4.645982557	4.907351265	4.388261723	4.420511693	4.741793457	4.82222315	4.52511521	4.132595775	4.63408885	4.241774143	4.43482396	4.367496594	4.369247442	4.722708736	4.752350506	4.072452124	4.6919732	5.085475317	4.158520193	4.588382432	4.266324785	4.844022696	4.371698037	4.419797466	4.359661251	4.43971376	4.426597718	4.424486134	4.305874346	4.018293863
ATRIP	5.188448075	4.962064463	4.691079063	5.389498771	5.044016248	4.992565065	5.204583428	5.283611266	5.138905122	5.771563544	5.677015863	5.717076547	5.917277655	5.401120859	5.259042585	5.879907256	5.446160881	6.086187201	5.871470533	5.975920169	5.569412192	5.25166823	5.395213509	5.663880281	5.799673083	6.166627473	5.421195095	5.644215394	6.062041782	5.991161865	5.993989504	6.188295341	5.684110917	5.9499471	6.12534193	5.471003779	5.674872485	6.03631247	5.753460953	5.735316369	5.877974268	6.190297555	5.984741237	5.464920006	5.962276998	6.254682487	5.733907976	5.801584825	5.642515627
ZIC5	4.67306414	4.679499947	4.738778282	4.756578766	4.735581763	4.902241709	4.863104754	4.659739962	4.791543454	4.915623987	4.791273758	5.158735701	5.180278991	5.078636093	4.796314944	4.63997028	4.816323639	4.506208897	4.648949756	4.732051924	4.668495171	4.912516939	4.541506607	4.624028193	4.622350584	4.711218292	5.103515054	4.804314377	4.42027286	4.30687335	4.629206059	4.358399338	4.870759258	4.456337373	4.988424975	4.484366252	4.692742021	4.504667117	4.70916191	4.9763695	4.62322907	4.744492839	4.624848184	4.573574762	4.742492788	4.608273797	4.54146382	4.654717909	5.277499946
TEDDM1	3.883497519	3.963722758	3.573856059	3.389300409	3.414965274	3.299425574	3.469659765	3.586415008	3.496232477	3.489949909	3.864332964	3.300611749	3.987548892	3.816504623	3.584969542	3.314586491	3.751881327	3.502989496	3.343094998	3.713504994	3.591072155	3.10700478	3.2205025	3.313805734	3.347067631	3.724880363	3.37433747	3.627597152	3.453718383	3.451360229	3.369237106	3.394419239	3.506842962	3.616191559	3.56779405	3.306735932	3.469596605	3.640494081	3.308673526	3.332700972	3.205429231	3.400538914	3.598237621	3.412118992	3.244961469	3.486755229	3.438305713	3.139840343	3.269224569
TRIM67-AS1	5.557723816	5.483749633	5.020696141	5.490242202	5.226907844	5.404708659	5.554061605	5.084324783	5.562082733	5.406674811	5.892740449	5.828494425	5.207678711	5.518505736	5.685316182	5.215968522	5.612693937	5.232405798	5.041186972	5.54151862	5.155661061	4.943063346	5.223135625	5.074949201	5.469696143	5.662571971	5.215691578	5.28481562	5.220541103	5.35680541	5.290684343	4.698000274	5.44089427	5.322359548	5.030386373	5.333645455	5.666704104	5.353802007	5.021351197	5.100125389	5.471343712	5.104201653	5.409201209	5.723280543	5.173675173	5.322236192	5.034854529	5.419133048	5.186425715
PANX2	8.167034748	8.51827636	8.106248619	8.497401276	8.337681287	8.40520469	8.22049722	8.191840451	8.080045055	8.745737647	8.7819495	8.499041928	8.59834952	8.635058659	8.63975534	8.06404372	8.048269682	7.706495913	8.313363841	8.068903346	8.199657849	7.564422772	7.679515223	7.915683426	8.337536052	8.436290763	7.641078893	8.085556853	8.248536766	7.822970571	7.885577405	7.404147758	7.913898801	8.525449401	7.92926253	7.889158736	7.879687396	8.181712588	7.651497516	7.665349103	7.840970764	8.006084918	8.25941957	7.789382192	7.948406757	8.081515162	7.836246239	7.615475217	7.509201705
ZNF114	3.68056921	3.69436089	3.993058769	3.204445055	3.291182141	3.355865464	3.408931964	3.519230707	3.526275805	3.702361738	3.374334301	3.35205504	3.028602522	3.308246338	3.403176628	3.223172971	3.754272324	3.280542107	3.455680944	3.428013939	3.439775298	3.476478182	3.456441405	3.649908962	3.672871918	3.488074065	3.305434722	3.598193675	3.374428994	3.134276273	3.432145494	3.207665498	3.866808667	3.420731215	3.513152435	3.420582982	3.543134806	3.331195194	3.396080585	3.144414746	3.419812468	3.270663853	3.449357848	3.319657484	3.266600602	3.8074137	3.179475705	3.278512256	3.474915408
CCDC27	4.8774032	5.016677504	4.957421716	4.991715384	4.79089354	4.902580081	4.891146633	4.673998593	4.887550799	5.048446103	4.798924124	4.849612943	4.915184365	5.175629069	5.053723646	4.431964641	5.110351288	4.590064504	4.563591368	4.814426486	4.671842971	4.663822912	4.791772661	4.695462054	4.987424449	4.928998693	4.842211594	4.784878787	4.70194101	4.770808742	4.676284327	4.623510809	5.219139361	4.795272945	4.888565273	4.884282489	4.730317201	4.72546935	5.21964469	5.033875222	5.22089845	4.602771442	4.717824534	4.560596081	4.570759888	4.859285685	4.566178794	4.889033082	4.534339829
CFAP161	3.045670819	3.321433307	3.052362009	3.202181013	3.136456848	3.015832895	3.022510115	3.041755025	3.117515822	2.752476187	2.976477131	3.152330847	3.60369191	3.11027376	3.103131047	3.1753008	3.192751408	3.019331626	2.956094175	3.137635661	3.1935303	3.022021067	2.979184052	3.152822864	3.231011512	3.076493207	2.846475898	3.416032324	2.884922562	2.807101916	2.977129801	2.882836144	3.194671577	3.068877535	2.868067254	3.115178542	2.712601687	3.069122135	3.08043958	2.908313384	2.83682639	3.112334369	3.188660706	3.107332617	2.938144287	2.871319306	3.061063522	3.168095143	2.844222323
LINC02899	4.060103013	3.70127354	3.596620135	3.944779967	3.773271601	4.115748004	3.563570708	3.749983366	3.803027461	3.712333102	3.84546808	3.755468228	3.681381221	3.722185158	3.804067082	6.255700473	3.651184459	3.797090009	3.741389481	3.659964289	3.730469476	3.792677789	3.411131793	3.584794656	3.596834503	3.631662768	3.524070615	7.120798058	3.57622292	5.701182287	3.476901232	3.647820547	3.995378485	3.927377601	3.734756443	3.682182474	3.615892862	3.541454797	3.595122293	4.308927651	3.801503156	5.937198899	3.529448378	3.536507974	3.41218495	3.745317525	3.667669583	3.630323668	3.865741339
LINC00208	5.457518179	5.251003557	5.147505718	5.134471313	5.171240431	5.019066055	4.982437423	4.729282842	5.354114595	5.234306762	5.462520044	5.721329688	5.29041328	4.982811786	5.069317618	4.758570173	5.157937652	4.926799039	5.12912551	5.206377181	4.814372294	5.226064815	4.820131076	5.038197054	4.92150251	5.002522911	4.440325227	4.958104175	4.897010828	4.531075932	4.867144513	4.723572394	4.746548333	5.375694225	4.859999902	4.865198609	4.973477272	4.937494412	4.960858279	4.381889143	5.160084513	4.776152617	5.081128601	4.552795358	4.841411697	4.770394699	4.621936843	4.681455613	4.629108617
LRRC15	4.695600202	4.73043506	4.850131779	4.672615824	4.843489201	4.850611446	5.117430957	4.580178059	4.844949578	5.119051098	5.067890219	4.959168523	5.231930708	5.401053218	5.020508809	4.66804472	4.725506955	4.681445102	4.944518082	4.852616472	4.592297032	4.883637749	4.479195305	4.630806829	4.766600178	4.916898044	4.402823856	4.766790785	4.826064521	4.466755655	4.489853281	4.396951667	4.92434093	4.746363184	4.727256185	4.720152121	4.614777091	4.714209363	4.598927918	4.324495972	5.087850636	4.507675959	5.004978701	4.598519014	4.642518368	4.638665842	4.82825849	4.609561586	4.512108886
CFAP46	4.576335155	4.750126415	4.434133194	4.644558229	4.435239321	4.308526236	4.345518611	4.34125016	4.350626636	4.612463346	4.812894108	4.655810986	4.055303776	4.486163508	4.563858991	4.495682244	4.678424031	4.43212141	4.21317787	4.80522506	4.485072792	4.806808502	4.544417297	4.210734525	4.354422456	4.339329643	4.588585184	5.029178309	4.221240176	4.503955545	4.326850383	4.274146274	4.61272985	4.75172777	4.691458771	4.374487882	4.269970643	4.661604399	4.549184019	4.75089575	4.504138056	4.341598235	4.567367361	4.546598156	4.7178511	4.613373275	4.530714677	4.322583441	4.269970643
CBLL2	4.638708415	4.414676899	4.181167911	4.396451526	4.373926534	4.50481362	4.212169918	4.161435598	4.302390272	4.573641825	4.253348012	4.524736619	4.620096563	5.31049779	4.278200935	3.892053823	4.536636852	4.15656376	4.401097172	4.191374946	4.369049039	4.3824177	4.095160731	4.372095578	4.174266741	4.2890293	3.839411025	4.598910274	4.150607905	4.186377426	3.842819208	3.866052766	4.0856329	4.339437859	3.88607812	4.26866071	4.361756835	4.221310098	3.994994818	3.592552533	4.261731302	4.028150042	4.764043624	4.016573011	4.289665769	4.065122486	4.107796263	4.014335902	4.176532211
SGCZ	3.18473878	3.169928981	2.930648927	2.967688583	3.195285185	3.095988424	3.055149791	3.327682508	2.97214485	3.170462727	3.5309572	3.175792164	2.843140395	3.093235481	3.104878476	3.107386106	3.283487969	3.138836545	3.276250748	3.191239387	3.278092495	3.125649507	3.149673727	3.055953689	3.37947611	3.489964423	2.988926597	2.814258904	2.964479238	2.923656622	3.158120587	3.080199791	3.045061676	3.209112964	3.40514685	3.304950628	3.418398256	3.350955479	3.070304172	2.847619032	3.111054282	3.017229934	3.272676314	3.308836681	3.323075757	3.380895639	3.031378544	3.117820178	2.966104049
LINC02551	2.578182843	2.561176587	2.640178024	2.754801474	2.720599724	2.433830085	2.490852622	2.590105189	2.567755181	3.093847171	3.299144892	2.834274839	2.970869797	2.984690799	3.096667098	2.730391125	2.429702029	2.518822341	2.898101844	2.536192773	2.735059476	2.596807174	2.695828101	2.758253262	2.671711237	2.869912302	2.667949366	2.636738547	2.497544066	2.710847835	2.496726071	2.851256204	2.823977639	2.649867339	2.796814642	2.57213482	2.478583257	2.597151579	2.603853151	2.712854992	2.686320015	2.552308284	2.908024731	2.479150885	2.721928147	2.502918901	2.611127262	2.529513849	2.583719382
WNT9B	4.295825732	4.127454658	4.3599809	4.115338634	4.217393166	4.217098611	4.157600414	4.038078294	4.095610817	4.231286778	4.338024812	4.106485749	4.134100758	4.550917414	3.913157763	3.791799859	4.359713554	3.918372032	3.902737776	4.159295433	3.986885124	3.916985941	3.887858332	4.116432395	3.975403453	4.199161542	4.237919249	3.922086935	3.992731602	4.083728217	3.827157971	3.471420319	4.101086539	4.287811913	4.008144965	3.918216868	4.342223575	4.363987035	4.067201431	3.732301489	4.110589791	3.877696241	4.293691698	4.028560336	4.193385569	3.935305092	3.639593745	3.651204963	4.108061323
LINC00471	2.881919208	3.166409178	3.332292688	3.168249867	3.200718406	3.094956316	3.090206185	3.07486487	3.027350904	3.3633358	3.266984862	3.559102305	3.149105353	3.299282724	3.310620758	3.108687055	3.065268123	3.10849291	3.151333701	2.927437474	3.00944727	3.317842445	3.44658157	3.062458635	3.044819285	3.403488268	3.090454767	3.313170293	3.215315512	2.986298136	3.08437161	2.981027732	3.36064566	2.979610368	3.195474894	2.999973972	3.081842734	3.175072533	3.062825278	2.881384217	3.096467466	3.061289587	3.301018816	3.127526922	3.106061839	2.939723861	3.286985586	3.277987269	3.02184102
HAS3	4.287808814	4.12097284	4.057098109	4.550196509	3.91258059	4.071215342	4.15756747	4.042230977	4.292678888	4.132622095	4.115338634	4.216266528	3.955604811	3.795461218	4.132404967	3.862699061	4.258597641	4.059711934	3.89438512	4.341368809	4.593322365	4.562477678	3.710463534	4.145723578	4.292087491	4.113269123	4.540302802	4.62612698	3.989037138	3.718720507	3.861401732	4.758456804	4.392479103	4.058035162	4.454887829	4.558122854	3.847574115	4.201094912	4.15756747	3.933556018	4.218062125	4.044835544	4.167269329	4.134163002	4.490108265	4.307609439	4.200423567	4.639169363	4.274582677
SLC30A8	3.993069591	4.08339021	4.208915454	3.950494413	3.910499525	3.812654686	3.916724333	3.820008667	3.987040153	3.786264743	3.794272243	4.131343606	4.011644994	3.916567467	3.93014714	3.880604541	4.150930964	3.833454063	4.044966292	4.183814986	3.747508044	3.867686031	3.747121512	3.788876681	4.071887658	4.190205331	3.760454171	3.580866065	3.869088022	3.826426415	3.823574317	4.104644961	4.011663837	3.854834648	3.846580384	3.865611998	4.012672917	3.908640028	3.808075007	3.96751725	3.994857944	3.854675751	4.184753791	3.820321876	3.87973749	3.976847496	4.082974538	3.913791904	3.842525787
LOC439933	2.86645702	2.758428943	2.578222651	2.7811006	2.782095865	2.812601381	2.602694647	2.862405281	2.73221987	2.655845593	2.879492421	2.819186344	2.833277336	2.625802114	2.978601307	2.69364678	3.040928209	2.575431396	2.808555484	2.651694038	2.777456643	2.751696971	2.802835892	2.64006739	2.712044899	2.883340169	2.742619502	2.728358556	2.911669778	2.808010994	2.657897555	2.645842803	2.847709559	2.702074114	2.695817272	2.822857741	2.723178684	2.741756173	2.770629123	2.629475634	2.683972672	2.681641548	2.78558858	2.627024401	2.867894729	2.79457691	2.726775707	2.722518301	2.761659895
C11orf65	3.060877575	2.944516997	2.672813096	3.758822216	2.985921895	2.940051692	3.076472625	2.757303604	2.969659205	3.265078591	2.969974707	3.022835585	3.810755918	3.086202993	3.095597679	2.94454015	3.149105353	3.793219797	2.86826116	2.824979904	3.131536165	3.223027664	3.131987865	3.293415768	2.730336229	2.801629543	3.355518881	2.992856231	2.718570167	2.835672146	2.719419218	2.927551875	3.570596351	3.31078562	2.998828499	3.034692081	2.954335421	2.974959758	2.889977038	3.654866552	2.976587101	3.432713471	2.757158169	2.838219142	3.320931025	3.010234918	2.982513457	3.129948966	2.958671086
OR5P2	3.97977235	3.874236403	3.782082822	3.827211906	3.823611039	3.995022593	3.92907822	3.70801643	3.669871394	3.731414241	3.86424296	3.83320361	3.773695035	3.454791283	3.757778711	3.692897963	3.656178957	3.811509851	3.455264165	4.041135348	3.907442186	3.77260882	3.743857736	3.617019741	3.805790367	3.670858064	3.813353111	3.932122768	3.481678541	3.747459765	3.665832344	3.747558171	3.725116936	3.779593398	3.927645399	3.816096689	3.726969493	4.091353786	3.705470472	3.896720202	3.364873154	3.529868399	3.989522228	3.832877347	3.66211431	3.711115188	3.295852879	3.829045935	3.680455884
DYDC1	2.891256125	2.842209285	3.029387435	2.774066696	3.045959778	2.870943982	2.950573509	2.87291464	2.867550188	3.367683992	3.327043168	3.207690271	2.985679184	3.138717574	3.044889992	2.94426273	2.919238447	2.758359045	2.830481212	2.720108785	3.021575987	2.940450784	3.052819236	2.890374744	2.895561837	3.009779358	2.874591935	2.832245175	3.183393887	2.852298485	3.096555328	2.63320035	2.854850419	3.114157868	2.976515713	3.106205112	2.85769809	2.902547476	2.845712346	2.976864955	3.24435528	2.850257334	3.048413647	2.811789758	2.719050088	2.938495771	3.131486943	3.004440495	2.902702294
IL27	6.810942083	6.518344208	6.473386713	6.747023435	6.722912495	6.891000536	6.11033777	6.477612439	6.753764496	7.102759104	6.527689332	7.023290531	7.22218211	6.465995485	6.59545982	6.020893042	6.322021208	5.883111256	6.430967135	6.09450786	6.219612991	6.019685418	5.651045602	5.922433677	6.224519098	6.139518397	6.035404005	6.320370707	6.048422071	6.148735761	6.203653515	5.497619968	6.13262795	6.643518686	6.418506285	6.219075992	6.106563277	6.504557596	5.88522168	5.859010483	6.69278882	5.809745793	6.314968836	6.132737043	6.334286462	6.185614283	5.972428188	6.240935961	5.831738051
IQCF1	4.445289594	4.348935409	4.610746145	4.572056857	4.82927828	4.798399225	4.72937779	4.351420583	4.825051879	4.940237784	4.881898228	4.884126312	4.807723255	5.420177812	4.864126837	4.281957931	4.84058372	4.628705048	4.530673937	4.763917664	4.446775682	4.526567955	4.460514887	4.499886677	4.7710224	4.919062705	4.378459657	4.850873928	4.696517416	4.821916077	4.45992859	4.231390346	4.428275263	5.182828401	4.484271838	4.701918431	4.616212567	4.657184417	4.360228841	4.541767442	4.792655427	4.508080528	4.902360911	4.265596837	4.626780759	4.183942167	4.572644244	4.619452207	4.67408591
DEFB125	4.247880885	3.665149267	3.699807856	3.666978431	3.643044774	3.726258639	3.786120776	3.67752798	4.345756211	3.447450806	4.071698184	4.020119388	3.704277372	3.368087241	3.469386916	3.470849064	3.7965512	3.710408618	3.727027362	3.910512856	3.868155753	3.662398193	3.606318113	3.441047764	3.362648288	3.732011418	3.358744839	3.923815841	3.571603425	3.467957019	3.346477672	3.455184968	3.889289761	3.386729985	3.672087548	3.674810997	3.487967358	3.602484853	3.753166481	3.366549778	3.649760852	3.678564479	3.740905078	3.416264479	3.578569075	3.618728339	3.570960088	3.654470864	3.409677929
WFDC10B	3.542386016	3.868139164	3.537674599	3.443882486	3.194881966	3.420510888	3.376384014	3.548425213	3.546079819	3.47850188	3.765593441	3.412488472	4.135000932	3.780112708	3.497992799	3.405964882	3.530837858	3.543103368	3.527786428	3.336184887	3.667618003	3.765548773	3.441345838	3.537746338	3.412103444	3.67281349	3.440779408	3.226414858	3.373646574	3.342320223	3.370122298	3.681938191	3.677958483	3.439598965	3.40097911	3.382626107	3.54291852	3.548975245	3.538972937	3.466347365	3.20101836	3.507303568	3.540059264	3.364325348	3.520878347	3.56978562	3.341587188	3.615185267	3.58787062
PKD1L1	3.270696177	3.278514856	3.570825563	3.317427235	3.361359401	3.436503262	3.541212945	3.340173436	3.225748186	3.649250242	3.641645274	3.599510617	3.251963539	3.313102163	3.825962423	3.312157604	3.298672243	3.276741559	3.250487292	3.407810125	3.174845804	3.136710118	3.244734857	3.181549681	3.335986148	3.398435486	3.308831121	3.458516933	2.973621088	3.097034525	3.166217937	2.987187674	3.200544279	3.243269907	3.073193363	3.220933803	3.259051406	3.494770986	3.108603538	3.186298061	3.353426533	3.149985842	3.417246548	3.085994833	3.098077352	3.18241558	3.165481194	6.313653416	3.262914857
ADGRG4	3.743760671	3.803858008	3.595625983	3.375967693	3.744151677	3.588640796	3.525573042	3.477187335	3.549445866	3.938008122	3.846452026	3.84413525	3.111522709	3.577441768	3.699157746	3.557303684	4.0205955	3.507286918	3.325650293	3.722886642	3.450973199	3.386784733	3.534385851	3.41974833	3.707678444	3.590688257	3.553352358	3.488480106	3.393082122	3.589856604	3.293683522	3.270285418	3.655203833	3.422178061	3.40794405	3.345621696	3.787788681	3.380251458	3.267964699	3.641142235	3.244337146	3.394880583	3.841790748	3.54857278	3.736736983	3.594796943	3.469400675	3.502903138	3.375813459
REXO1L1P	3.633964251	3.945408706	3.89854057	3.740625559	3.60235424	3.54154517	3.220012442	3.415844172	3.660635314	4.022008353	3.580445051	3.628292784	3.880474792	3.9098372	3.688379602	3.678449425	3.634539977	3.746320756	3.63330559	3.743087443	3.731862415	3.863132897	3.747451796	3.905148803	3.630445054	4.185000548	3.30912316	3.751971534	4.055205236	3.847655376	3.604878128	3.467012107	3.866034229	3.806241166	3.584725935	3.533088619	3.905491547	3.573085849	3.566019202	3.646543665	3.860658034	3.587341066	3.694427462	3.701816297	3.615680546	3.714623849	3.760695892	3.912527904	3.564003206
CNTNAP5	3.626392054	3.757456792	3.776766216	3.504770278	3.625413994	3.61692475	3.49766811	3.722475652	3.627403081	3.697457047	3.564666572	3.395301221	3.694262473	3.706660192	3.586072201	3.522192142	3.736246224	3.422185478	3.615591751	3.622923228	3.68999343	3.863674147	3.586645953	3.388357271	3.743780575	3.75131865	3.612927582	3.822004855	3.387641534	3.59589312	3.32704761	3.463086532	3.714949616	3.624253698	3.465186146	3.720954868	3.618426222	3.802239039	3.792721508	3.477642223	3.457084915	3.590115523	3.469197863	3.380918547	3.738845707	3.378373159	3.617603534	3.515438909	3.392794584
RECQL4	6.262337987	6.292914315	5.991772869	6.030179327	6.00917174	5.991047312	6.044225064	5.781038401	6.154572108	6.277627067	6.326387112	6.179718104	5.781434078	5.770386531	6.293893358	6.678947748	6.484737627	7.33789337	6.33601958	6.143347028	6.453668562	6.190940227	7.010461374	6.359433116	6.478789932	6.347464866	6.02199666	6.877056337	7.108543202	6.383698676	6.326379326	7.183410847	6.334977387	6.36280297	6.080591846	6.070521684	6.120746911	6.627355011	6.493099319	6.103519266	6.897008974	6.481811726	6.788795871	7.046131887	6.098252868	5.8499689	6.8978787	6.473511214	6.264604255
ADGRF3	5.431464338	5.156306378	5.19362174	5.110157641	5.034211979	5.04856825	5.110802674	5.193073327	4.868523998	4.845692415	5.216782775	5.077880454	5.047769974	4.863239074	5.114672332	4.607976363	5.102292968	4.780136975	4.928852412	4.860381521	4.922641064	5.36671923	4.696967044	5.10833387	4.888407116	4.811917585	4.827226903	5.141588253	4.499783845	4.714905677	4.503242072	4.685184202	5.024363288	5.063315938	5.093940424	4.76403265	4.748896708	4.869614163	4.73657974	4.449510339	5.001439438	4.688126918	5.296676914	4.632546092	4.672006722	4.968118408	4.752740217	4.87273754	4.749117669
TMC2	5.952248524	5.834086246	5.675608579	5.766882029	5.800325245	5.649426328	5.961934727	5.902346356	5.846324069	6.045574126	6.337281442	5.908581156	6.147656237	5.886745708	5.862726071	5.671403185	5.78123117	5.47248313	5.720471447	5.960014707	5.717613122	5.835995742	5.751973583	5.804775221	6.051359995	6.210928374	5.625169084	5.909929614	5.64255252	5.614741186	5.758720864	5.592553178	5.908963144	6.294176112	5.792204548	5.734039211	5.563722377	5.853400092	5.537998262	5.698599443	6.010000315	5.651936269	5.801991345	5.589415809	5.596646521	5.90850585	5.787148088	5.451770837	5.540638181
SMCR5	3.338855426	3.482114535	3.507396221	3.114013402	3.267292769	3.261683613	3.291360447	3.575551104	3.374781821	3.304042736	3.902170659	3.651675673	3.283945975	3.49294413	3.572638013	3.436964665	3.454711898	3.556014723	3.43952634	3.328820883	3.051139983	3.607814394	3.535269049	3.216210499	3.833529489	4.223112358	3.159779121	3.835306358	3.133137257	3.37111239	3.283704832	3.284869248	3.379669212	3.621185224	2.968912483	3.323839132	3.259051406	3.338978123	3.36885049	3.424911661	3.881867844	3.273258008	3.45690199	3.551496793	3.156982049	3.641037478	3.103419977	3.329149149	3.10880828
ZIM3	3.035909097	2.926750325	2.995892496	2.885940531	2.864285475	3.180271205	2.96006841	2.942446058	3.141422166	3.139163053	3.21644525	3.043542733	3.314586491	3.381252075	3.233618273	3.125867264	3.111528774	2.733783187	2.861811882	3.065524863	2.926636033	3.061797403	2.989089596	2.967434686	2.862840501	2.897312201	3.019601518	3.003313216	2.945218021	2.899390946	3.054375926	3.012736468	2.899010742	3.037944542	3.089848522	3.043561473	2.961099401	2.899017457	2.971041588	2.941418751	2.869984538	2.800048696	3.269704811	2.764011514	2.823000112	3.006038227	3.1030859	3.125224036	2.814837147
DAOA-AS1	2.711797809	2.74666458	2.779226901	2.796639976	2.818979933	2.789458587	2.882785914	2.72550101	2.808177601	2.945550423	2.707761158	2.872761228	2.832021476	2.855778493	2.86907506	2.739679318	2.913630321	2.891745975	2.849045005	2.956098158	2.825042828	3.023264329	2.800547996	2.635724545	2.841945521	2.826381741	2.706676063	3.057770694	2.691650419	2.864289577	2.625847932	2.596615539	2.938748408	2.646521686	2.811184404	3.116447272	2.890220184	2.873068443	2.807945791	2.65284651	2.899997943	2.793082058	2.866213177	2.878009588	2.762554475	2.856003367	2.617695164	2.842046897	2.766870941
KLHL4	4.099049532	4.140063615	4.001778545	4.139884799	4.057529786	4.216467755	4.561906139	3.880304332	4.200817883	4.282706763	4.304383932	4.149573779	4.520875206	4.36533294	4.008085514	4.112742404	4.110250857	4.156514234	4.112801494	4.051130773	4.109506493	4.270572581	3.738726906	4.265990227	4.10605603	3.986809112	4.048191991	3.71373342	5.061452503	4.073110589	3.756401689	7.430566388	3.827479023	4.296339126	3.928844262	4.002990064	4.020564107	3.817086185	4.347083487	3.907996359	4.375728807	4.18655478	4.283677644	3.922691051	4.260587508	3.939698266	3.964888727	3.686204207	4.008778495
ADGRF4	4.068759727	3.93417829	3.805790367	4.052131521	3.648837937	3.908320131	3.720672183	3.708573309	3.78856636	4.160775251	4.083121383	4.248502341	3.537930945	4.179685509	3.805480064	3.849294668	4.007413293	3.770544248	3.747523329	3.91571057	3.793890124	3.979018322	3.585909728	3.68860852	3.842280241	3.760577429	3.955137809	3.932658508	3.622147305	3.633644811	3.541133333	5.438727145	4.030345559	3.432737552	3.505673646	3.954371466	3.802502526	3.915499623	3.724512206	3.762305642	3.700921351	3.866484087	3.656308255	4.044797836	3.632999691	4.183343717	3.87318671	3.84278504	3.885009126
IL31RA	3.313630031	3.522353372	3.26722575	3.289449536	3.212253686	3.193465047	3.328690044	3.053492958	3.233349532	3.105454285	3.665439553	3.47627843	3.564193764	3.437335929	3.480405501	3.117480994	3.209247215	3.142272961	3.321094812	3.278995109	3.150792171	3.196570554	3.430208158	3.065092354	3.362273966	3.293420133	3.244607155	3.319137895	3.127371544	3.091324947	3.21285485	3.312173259	3.504452666	3.249246281	3.45572139	3.174880888	3.152567615	3.175072533	3.150066673	3.245645589	3.262045471	3.20591815	3.428379869	3.154611992	3.171902794	3.076375712	3.259576477	2.908983077	3.209536039
ADGRF2	3.093330815	3.059941773	3.007617043	3.1622369	3.095403554	3.046429333	3.209054092	3.130440631	3.216915554	3.27480555	3.12338519	2.900159555	2.851050166	3.200964788	3.593142695	3.035794353	3.246479481	2.91369937	3.118769177	3.170752214	2.98794381	3.410956283	2.812859389	3.287162102	3.336804856	3.171143839	3.008100743	3.030416443	3.23881723	3.212586443	3.044420363	3.329111095	3.266555789	2.911111054	3.146843595	2.960017148	3.152567615	3.159518222	3.378718516	2.893481225	3.176914485	2.998459784	3.125673826	3.149822649	3.031422537	2.968476099	2.896465775	2.943955562	2.970193736
ASB10	6.825491933	6.893515366	6.715611518	6.819659576	6.833407479	6.760432301	6.716833246	6.802552477	6.899492476	7.023079517	7.045280341	6.847927983	6.746522297	6.765882647	6.893233053	6.528432868	6.816328612	6.645973054	6.70922234	6.622927424	6.627926586	6.267486861	6.561112639	6.813892446	6.75110366	7.00198977	6.149474092	6.764060732	6.741204451	6.608283009	6.481466739	6.441809135	6.491293877	6.852517242	6.824106681	6.510653802	6.67222738	6.776419736	6.375410309	6.480716894	6.723946367	6.536841062	6.819068655	6.290166033	6.663160994	6.492858283	6.556584268	6.415061366	6.611145257
HTR3C	4.015901722	4.006499936	3.784126546	4.117235025	3.871394344	4.035513763	3.766759286	3.81310734	4.008617474	4.263802311	4.557417974	4.09866428	4.34798023	3.6608193	4.115338634	3.533547997	4.309035555	3.773303164	3.815022604	3.929917736	4.128410474	3.838715724	3.939901164	3.825176621	3.966849116	3.941127673	3.773414083	3.943721076	4.190930986	3.630718559	3.894654608	3.708620753	3.997901511	4.099612222	3.637856497	3.83531015	3.858116558	3.999794556	3.69727794	3.7238063	4.099848851	3.82558834	4.332711738	3.578687288	3.69329709	3.892503391	3.677267255	3.926844366	3.819540042
CD300LF	5.191086806	5.40058501	5.112633676	5.061147034	5.596396776	5.358746005	5.162215224	5.173672827	5.606796894	5.498760086	5.501876685	5.81970663	5.631497412	4.951709126	5.656575217	5.50241877	6.010124975	5.962034507	5.670197002	5.362303416	7.185825232	6.020973804	5.347328192	5.891637522	5.249137333	5.255671854	5.261447079	4.950767943	6.77720439	5.62934619	5.376197949	6.728902404	5.229326705	5.900596502	4.895177313	4.818352898	5.319871501	5.711949402	5.663661884	5.097932517	5.682837587	5.621295195	5.596671928	5.418527448	5.54103601	5.399048548	5.097311167	4.883894386	5.390776301
GJA10	4.098580841	4.175013434	4.106888655	4.285825945	3.579580023	3.84685508	4.306778623	3.869060646	3.91743713	4.709883141	4.204026757	4.328673591	3.792578009	3.760168603	4.166802352	4.195841017	4.102393564	4.007433451	4.137711393	4.085047117	4.163250161	3.926780217	3.822090484	3.702073493	4.344539129	4.346044832	6.262459786	4.472718304	4.030331674	4.297009913	4.420106948	3.818479949	4.400151109	4.313895424	4.026905089	4.112563531	4.079182203	4.069936579	3.993792071	3.902133361	4.404468373	4.194156733	4.058468916	3.869069209	3.914856257	4.16040234	6.296825615	4.194653923	3.837095968
GAL3ST2	5.308501681	5.665725699	5.271876509	5.563759718	5.319347197	5.587664484	5.425764527	5.269336776	5.312255955	5.434007609	5.723440101	5.651903814	5.352508376	5.428422164	5.291113755	5.151797096	5.629846443	5.317821479	5.252590032	5.645441394	5.076302055	5.11468157	5.393492776	5.250981218	5.257540642	5.56716577	5.350874302	5.2540463	5.436404258	5.307586328	5.354683906	4.842786427	5.034466125	5.401138195	5.520679337	5.139013173	5.948427697	5.324445873	5.345398989	5.574841847	5.97771942	5.535099709	5.746138129	5.227126265	5.349875841	5.111106807	5.231345024	5.237865132	5.508777654
WFDC13	3.39528008	3.468558982	3.191793041	3.44438714	3.359414437	3.343435211	3.325882517	3.546611126	3.30939864	3.486667205	3.094645038	3.302018757	3.213612231	3.760168603	3.466798835	3.061679809	3.149804499	3.299760561	3.179025159	3.352763159	3.359800199	3.2410239	2.990029929	3.383878125	3.313718427	3.425200536	3.239831075	3.529238678	3.281099471	3.076172484	3.381936882	2.990956377	3.346190841	3.314348738	3.362543949	3.324888275	3.371300941	3.192892093	3.47284729	3.088919511	3.446423486	3.221887164	3.161535956	3.111555596	3.31336615	3.433956733	3.287332025	3.117133994	3.088514786
SERPINB12	5.251912669	5.085658118	4.833777817	4.918554121	4.538226403	4.554998453	4.665690645	4.533714696	4.295541474	4.976406656	4.825055872	5.142394576	4.688194092	5.300377557	5.179834638	4.642019884	4.823786933	4.641024373	4.5526048	4.615363668	4.647654335	4.770915546	4.538779676	4.643876054	4.646042616	4.551238878	4.512702112	4.699756561	4.412259908	4.659620793	4.454591154	4.21504242	4.490063089	4.697553825	4.968943983	4.828612969	4.680262813	4.883232965	4.534113641	4.685413032	4.961057384	4.450848859	4.53880952	4.294801016	4.662701479	4.432552786	4.456578107	4.658623268	4.724422204
PGLYRP3	3.841818957	3.616198435	3.565380069	3.66446271	3.825889358	3.558714404	3.670171036	3.437901584	3.710371792	3.770235668	4.224402904	3.652544941	3.372702254	3.722230669	3.436428029	3.3338775	3.599511374	3.689038365	3.482879281	3.722403739	3.641147791	3.821864212	3.306033008	3.338914544	3.535900355	3.733327719	3.68101419	3.630491055	3.636434239	3.520384227	3.644429401	3.313630031	3.684254257	3.596678198	3.742042415	3.488166636	3.802009927	3.731302919	3.657989874	3.541694503	3.54547648	3.526099078	3.750364909	3.369859748	3.731955415	3.673073006	3.83618984	3.622909569	3.679394118
PSKH2	4.907146586	4.931680036	4.900398442	4.633622055	4.638508973	4.90807462	4.919189256	4.73891193	4.710122841	5.342655755	4.998655525	5.06786195	4.930959057	5.05018424	5.096832307	4.90296923	5.041249152	4.807193837	4.845604514	4.745866775	4.774576008	4.892372569	4.862729165	4.905331771	4.76531092	5.08387105	4.993116314	4.886823419	5.038757513	4.874421899	4.563131491	4.604993488	4.913948084	5.047966347	4.898457558	4.86587056	4.832632444	4.676559902	5.233103805	4.985447575	5.2274727	4.892087631	5.115942032	4.664362928	4.569683184	4.596415718	4.731554339	4.801541555	4.518831296
OR6W1P	4.421431406	4.662889523	4.096652008	4.394388221	3.762268991	4.085104749	4.088222315	3.979067841	4.498036123	4.165517748	4.092696599	3.965991069	4.121167089	3.797554295	3.92365778	3.894529383	4.234218238	3.860672303	4.013840359	4.128151259	4.227506464	4.581282098	3.950144254	3.974772961	4.125184938	3.752908469	3.844925729	4.579987032	3.943566807	4.051552194	3.930627275	3.983603366	4.161068406	4.102483985	4.241357577	4.152319903	4.13110713	4.062944481	4.169974477	4.113605837	3.859074258	4.065115401	4.089607239	4.001140946	3.701670294	4.26109325	3.853254037	3.941603678	4.040486537
MOGAT1	7.404720021	5.678582903	5.248135705	6.424971738	5.808645385	5.975997404	5.442718836	8.449566113	5.523643644	6.112251547	6.199814901	5.668279996	5.843278143	5.781393962	6.08532383	5.502992737	6.328876615	5.240869703	5.036707249	6.457856062	6.046939514	5.450229908	5.036239717	5.573654604	6.042799759	5.938632914	4.858789683	5.272598651	7.233772039	7.02601378	4.70642318	5.078758128	5.161737286	5.849823194	5.626369889	5.646669613	5.578218634	7.410879149	4.771300145	5.810870004	6.621319668	6.428231583	5.997787804	5.963650091	5.356952868	6.719852323	4.641417753	6.061953223	5.275852306
GPR78	5.285779233	5.379346709	5.297048442	5.364180887	5.219345663	5.425420902	5.256343504	4.880534785	5.476391201	5.794275928	5.42760394	5.1752815	5.696081684	5.278063785	5.20354244	5.159941467	5.515228343	5.172878988	5.112775777	5.374350521	4.844264171	5.410347856	5.199688105	4.947596709	5.359310339	5.225758312	4.865303278	5.093771381	5.258370614	5.327959863	5.063629075	4.961036193	5.181562782	5.323376529	4.933907901	5.356424966	5.433921791	5.208203192	4.907266118	5.185084687	5.098253896	5.249941999	5.199280842	5.149344562	5.069958476	5.014182573	5.291037152	5.098253896	5.389588248
H1-8	3.857305422	3.930343921	3.838643479	4.178846067	3.931216143	4.039350051	3.830192212	3.902064262	3.941825803	3.723984414	3.895562919	3.742613733	3.726048178	4.000110955	3.729566406	3.619731142	4.14729718	3.589020155	3.51219783	3.839563854	3.823652702	4.124512667	3.712662148	3.434603468	3.908161755	3.629278611	3.686159458	3.939852189	3.573683697	3.621280247	3.584126737	3.524375288	3.951619121	3.959992038	4.066273276	3.823612067	3.733510542	3.458626534	3.686523979	3.866694932	3.904629719	3.746547464	3.887904441	3.738424747	3.716709613	3.875170549	3.539590226	4.101364897	3.584260353
TAAR9	3.572006622	3.895179071	3.546264987	3.754967101	3.627046196	3.746900767	3.611620589	3.505326804	3.186674207	3.815726269	4.105682163	3.447138804	3.136843914	3.910408435	3.464938223	3.470849064	3.821156071	4.218781214	3.656049289	3.919360077	3.658883993	3.812191593	3.41249289	3.317753416	3.538965818	3.906436367	3.571971304	3.662796762	3.725890794	3.5415018	3.483596117	3.378818003	3.616969607	3.398980803	3.25380523	3.575631146	3.839629456	3.276960865	3.650621552	3.473198564	3.553990324	3.382462978	3.915476935	3.685305352	4.204865215	3.637710591	3.672498323	3.42862675	3.727956879
GNRHR2	4.359579452	4.387195938	4.164844986	4.310095548	4.284354509	4.127831077	4.28695068	4.250028027	4.044685451	4.495922795	4.271801704	4.413015636	4.100141907	4.340738392	4.192978258	3.981913978	4.243507781	4.277094634	4.170223354	4.390858798	4.079601018	4.487556309	4.273638681	4.239349152	4.332723138	4.491362417	4.184578677	4.432200866	4.156066633	3.934808879	4.205507784	4.016582741	4.444253319	4.155151886	4.108015426	4.175379075	4.148506728	4.249015759	4.047437352	3.875074745	4.110861935	4.338840442	3.894291418	3.849491495	4.169639266	3.992014837	4.078823215	4.087961877	4.070157855
BNIPL	4.262216919	4.21828567	4.14616642	4.005991461	4.063147669	4.097849894	4.162203246	4.150958362	4.248605373	4.112613154	4.450278257	4.204476333	3.93161045	4.05969484	4.310822347	4.09120838	4.507498454	4.001496244	4.016917966	4.027224295	4.257305496	4.252792732	3.87071488	4.162595831	4.418492549	4.468171126	3.859372864	4.649343662	4.038643413	3.941195775	3.955238477	4.010539984	4.154541921	4.061244744	3.97216551	4.213470403	3.918062298	4.127594415	4.120582171	4.008180406	4.102872999	3.636119355	4.241137083	4.035313417	4.138980522	4.216573441	4.23804368	4.418938299	4.068110615
ASB11	3.620054578	3.344140073	3.699554866	3.63875644	3.360185361	3.504755648	3.33662267	3.143097804	3.485383847	3.592127927	3.814037637	3.52071874	3.878459169	3.253987851	3.53479556	3.237427698	3.350641426	3.235649419	3.296606169	3.38972792	3.522187706	4.074058372	3.368434852	3.354711818	3.378522139	3.320618629	3.206396218	3.30511422	3.386897144	3.220679384	3.394350683	3.076128856	3.373932245	3.479760158	3.554160058	3.417704667	3.259051406	3.544175037	3.463960275	3.308914557	3.533443011	3.276634894	3.395479226	3.172693042	3.320104254	3.465290859	3.310789276	3.280704744	3.238582317
SDR9C7	3.456098059	3.363503485	3.575942597	3.383434928	3.55359809	3.298849104	3.702846572	3.338194139	3.383930082	3.924630751	4.050382346	3.781631229	3.926523994	4.053838685	3.527436864	3.345226842	3.589420556	3.376059034	3.445014931	3.265604405	3.336549016	3.301791162	3.454961344	3.348176204	3.281654136	3.403488268	3.390398657	3.612538725	3.256571438	3.29527878	3.532576218	2.933842221	3.333310663	3.836449617	3.26840352	3.458991506	3.310896369	3.383594285	3.297935586	3.482282133	4.177751607	3.540757111	3.369390959	3.279214071	3.455415613	3.383518448	3.221348905	3.365664565	3.352015826
OR5P3	3.529088766	3.43302902	3.332292688	3.673634732	3.628295817	3.666937312	3.523358449	3.180868718	3.666793119	3.77791853	3.812736723	3.736958371	3.193639981	3.625596826	4.078309318	3.365735519	3.60998533	3.6404992	3.376731996	3.596938319	3.704826971	3.591855584	3.294405228	3.587755541	3.159025873	3.553967934	3.413716258	3.603999775	3.445086729	3.556773882	3.553479377	3.388377382	3.673536308	3.811189957	3.460388888	3.199494036	3.303645781	3.713239698	3.672115264	3.614138039	3.410558577	3.477334035	3.556240389	3.498186716	3.667358368	3.297445972	3.576337488	3.530758805	3.313029078
TRIM40	4.496440469	4.324034867	4.494784585	4.383299275	3.819233339	4.087872535	3.984310176	4.040478994	4.066128766	4.549509587	4.423332383	4.327746992	4.304933832	4.090384853	3.944652088	4.129534851	4.226429114	3.901534894	4.443914826	4.116591508	3.996578021	3.87081763	3.785584119	3.947073212	4.037491276	3.866274468	4.007777011	4.222563895	3.984538625	4.068053095	4.066424925	3.836912859	4.200722943	4.022931918	4.280124374	4.052460211	4.84751969	3.83709718	4.288285618	3.948310892	4.194193837	3.87803498	4.428871428	3.834243605	3.962124936	3.941351912	3.811576293	3.942357649	3.915529591
CSN1S2AP	3.3749223	3.255196944	3.236397951	3.210939685	3.2973536	3.225533482	3.082057465	3.277700334	3.203468001	3.424339817	3.599070357	3.193945408	3.140616245	3.756170277	3.457952298	2.876592214	3.349962179	3.298388648	3.183932778	3.34078652	3.345868325	3.384769956	3.001264072	3.197844312	3.340572299	3.245544566	2.884098976	3.268393213	3.007097781	3.250020129	3.015674869	3.01724258	3.249738432	3.421653358	3.296239999	3.108705916	3.042184817	3.764856319	3.140920181	3.072449551	3.321466742	3.163605867	3.321706228	3.038578314	3.24939514	3.305087359	3.007813008	2.93459954	2.917832283
WFDC12	5.874763566	5.70863788	6.157818478	6.035682095	5.782344791	5.951666544	6.009087158	5.761285925	6.072963856	6.050790329	5.967265146	5.956976074	5.369092406	5.776051479	5.698959046	5.912100237	5.957459507	5.899195142	5.706626638	6.033521078	5.731333111	5.67796836	5.621167527	5.484661233	5.701320721	5.797674434	5.733314894	5.999372875	5.440097198	5.590782025	5.60791617	5.748106992	5.83106501	5.780598055	5.862153621	5.841234177	6.026944397	5.513239832	5.709422725	6.147417107	5.729932189	5.719070893	5.876089401	5.635139127	5.688378377	5.995253856	5.615567933	6.000787868	5.772405613
CRYGN	4.692769168	5.080260843	4.796514355	4.83935046	4.391402409	4.603657711	4.568075168	4.830799449	4.955526374	5.310909255	5.078699955	5.260810724	4.77469007	5.071125258	4.588281436	4.129046011	4.606132091	4.608823625	4.589017699	4.563404717	4.678866437	4.790842938	4.54696964	4.698387918	4.605907388	4.680715652	4.431629343	4.995561369	4.185928038	4.569193094	4.593853647	4.193815531	4.761255776	4.755650039	4.775313272	4.213400789	4.740326648	4.570438147	4.733191228	4.515132821	4.75074105	4.392029419	4.732228825	4.197144561	4.701677223	4.681840205	4.515580645	4.108077777	4.030749209
STARD6	3.05462391	3.102987274	3.260092649	3.156627212	2.786408903	2.952103045	3.059764875	3.216636257	2.923205513	2.857566382	3.314137088	3.185572954	3.288617104	2.806663155	2.922242461	2.934756669	3.285013018	3.047195661	3.118947652	2.959035697	2.913430859	3.025081741	2.964316086	3.010600018	2.759657825	3.013491876	2.925421144	3.411592689	2.801961045	3.039325355	3.127157264	2.968380767	3.030545122	2.960802584	3.0215378	3.084375196	2.967977229	3.005783765	3.034808284	3.123855179	3.053208796	3.03644382	2.887832948	3.248545506	2.925420919	2.967166488	2.976239685	3.004759882	3.239421593
C11orf40	3.05462391	3.131911788	3.003535955	3.278685593	3.099204819	3.026197223	2.954514107	3.171441136	3.355765786	3.319087742	3.712546683	3.288867626	3.558740233	3.572639731	3.41643904	2.844484056	3.328187457	3.11717528	3.089236678	3.244377247	2.93089977	3.257845738	3.178384353	3.138025471	2.929920524	3.462887275	2.832860512	3.275561045	2.998547906	3.026342381	3.126723809	3.179195545	3.119782184	3.22755074	3.210906221	3.077239382	2.978632281	2.968434701	3.155469081	3.101402102	3.241904059	2.943910017	3.204205677	3.143728797	2.983301093	3.307344279	3.079833816	3.182925304	3.157722773
ZBTB7C-AS2	4.703179183	4.677282082	4.485690594	4.799168582	4.310332955	4.42302803	4.690474554	4.537221876	4.569003716	4.772825185	4.754729644	4.792892239	4.09904663	4.321399699	4.480598822	4.000891958	4.875628088	4.43886952	4.37855962	4.40723909	4.119546684	4.481109019	4.1098544	4.373512839	4.321180124	4.383531402	4.42190753	4.823320149	4.269855347	4.252342098	4.006302218	3.992145389	4.492701632	4.327133471	3.996787426	4.265187101	4.517826791	4.319611506	4.328946531	4.11294341	4.162676947	4.025424716	4.56036166	4.267020442	4.483194145	4.1609949	3.912870054	4.314162515	4.278607131
TAC4	4.257362461	4.037057637	3.971847197	4.332825949	3.967783296	4.275590788	4.367143116	4.419922159	4.398139006	4.039980684	4.012197528	4.117437174	4.143530874	3.658526209	3.98758902	3.691836235	4.062963975	4.244499219	3.678086126	4.497483425	3.846745178	4.363284682	3.980815986	4.218267318	4.337792177	3.945958612	4.120609053	3.294543453	4.256503416	4.150621208	4.156527197	3.886810284	4.551224042	4.060270035	4.230531484	4.30327227	3.812767834	3.937486967	4.308526541	4.159643616	4.078393853	3.825477475	4.405028844	3.751708448	3.792297452	3.946265696	4.115049973	4.347638564	3.954660464
TIGD1	4.702906105	4.319214279	4.151874665	4.817298948	4.626488563	4.529281597	4.442381298	4.984258264	4.181432782	4.151189484	4.720890856	4.152944391	4.613574241	4.298568107	4.322354024	6.374134272	5.178224373	5.781622286	4.851638745	5.587224923	5.182384934	5.989751636	5.902743701	5.026392784	4.988307424	5.624754047	6.368124409	5.812504108	5.260271294	5.473027591	6.720198722	6.696629632	7.21482697	4.858666452	5.771200125	7.113006909	4.5305394	6.869410467	6.178361744	7.006981027	7.056971079	6.189175957	5.263832551	6.703564339	4.921204068	6.521098382	6.177697534	6.3972794	5.721984287
NFX1	8.081461364	8.167994651	7.982002808	8.151865994	8.097648649	8.462374428	8.139316417	8.176583014	7.941800867	8.349777189	8.515271021	8.411721215	8.241519318	8.060057878	8.040374911	7.622242439	8.545564909	8.569033852	8.300783417	8.825608074	8.356066713	8.656957075	8.993153201	8.232381808	8.372048558	8.782822627	8.702667925	9.069538229	8.077250017	9.000226979	9.584153089	8.378158947	8.981905502	8.396494493	8.73501522	8.159199071	8.199005256	8.682159075	8.585499824	8.601826847	8.753758012	9.029852594	8.163264539	8.092432327	8.490827573	8.960591633	6.951305529	8.876802542	8.755320879
PTK6	6.039204774	5.920342949	5.340170824	5.433171212	5.309199829	5.530457663	5.575346211	5.368541336	5.66277273	5.840266883	5.99831509	5.696402028	5.3583345	5.662410424	5.808708867	5.201712625	5.687514346	5.102597889	5.628333087	5.754098731	6.514135724	5.122590963	4.941831359	5.8907934	5.365087971	6.201762638	5.412640441	6.257494535	5.005194092	5.646091045	5.339667718	4.928804044	5.372507221	5.573495877	5.110760941	5.473835127	5.47941459	5.584884652	5.241230159	5.653158998	5.308245441	5.246771751	5.454834576	5.220917824	5.353893092	5.473595543	4.834784951	5.33467709	5.158377984
SLC39A12	2.947200329	2.756349268	3.197391376	2.928139593	3.027916713	2.803281288	2.897676162	2.980474904	2.848138884	3.085679509	3.059090125	2.904231523	3.013043859	3.45032815	3.290489099	2.880539078	3.123515485	3.07176993	3.112413547	2.917604218	2.947982275	2.892756736	2.847498856	2.892880869	2.932060943	3.264738496	2.875830412	2.955014893	3.169879106	2.897050661	2.97614783	2.971772905	2.862431638	3.111246381	2.834728252	2.831605912	2.762727761	3.043151538	2.735380732	2.843454719	3.159855242	2.82550292	2.830328134	2.841729681	2.933461317	2.69922852	3.271426056	2.81623566	2.848038915
LOC652276	6.465737127	6.24055542	6.205050592	6.199012675	6.277792564	6.40926276	6.010276747	6.22235256	6.254376157	6.085577995	6.339944591	6.081084809	5.874849835	6.182473302	6.048118068	5.868389097	6.372624895	5.939723197	6.167752291	6.193685032	5.945691465	6.10820095	6.054503244	5.889368425	6.081114305	6.333802774	5.764344478	6.356361352	5.84332781	5.968482744	6.137682058	5.929270544	6.074985458	5.911381939	6.045325593	6.118124071	6.115595065	6.197572722	5.925945958	6.048336816	6.019650715	5.902330713	6.071668197	6.006277879	5.747889	5.987396274	5.881478421	6.022032461	5.869942297
ANKLE1	3.14301524	2.989293806	3.067103927	2.95159623	3.216350223	3.035668534	3.192407405	3.204327568	3.174161469	3.299233884	3.230897456	3.650307623	3.088836912	3.027500285	3.41643904	2.900241451	3.014310003	2.96674788	3.049544795	3.122282891	3.038360549	3.117746867	3.006731811	3.195836534	2.895886609	3.121086952	3.07735683	3.428463886	3.386658433	3.162529556	3.119908686	3.054677276	3.148871053	3.036398248	2.906124619	3.199494036	3.507844344	3.049882171	3.012975925	3.164172773	3.131286824	3.014987779	3.320969097	2.957089666	2.891394726	2.814473577	3.035362094	3.159447222	3.134045164
TAPT1-AS1	5.420550241	4.672103155	4.604349765	4.981265949	4.749736452	4.815683343	4.403456955	6.238160623	4.108067002	4.786333174	4.543405404	4.099109493	4.774043008	4.246178591	4.173434407	4.758049221	5.201559187	4.952783356	5.090690377	5.095630899	4.712146166	4.666414707	6.010190541	5.02905687	5.783318763	7.727220301	4.222158749	5.045506832	4.671940291	5.651079964	6.118838012	5.24990657	3.881567231	6.372630543	5.2772778	5.36678987	4.862444335	5.161267697	4.362811428	4.389318762	5.556759649	5.575207964	5.252865096	6.436492255	4.102669544	5.85541051	5.757340176	4.917308001	4.863102961
TEX55	3.376283084	3.42516497	3.371186861	3.230657822	3.387703504	3.282566406	3.171727697	3.300287009	3.151352733	3.183917377	3.338665893	3.030785341	2.990431715	3.356838987	2.933455355	3.278622743	3.498753546	3.280542107	3.361856848	3.339490356	3.13654388	3.290518914	3.132740223	3.360689682	3.186403289	3.292438237	3.020320761	3.363337461	3.036011099	3.173236491	3.023363107	2.867145624	3.746613231	3.087607075	3.381606401	3.138684247	3.18534045	3.122649402	3.446809445	3.007665055	3.450599319	2.846059919	3.251623436	3.193024907	3.21429097	2.908741759	2.853106195	3.033537339	3.104619581
RANBP3L	3.197666176	3.358770179	3.543995352	3.308116942	3.388067076	5.076229342	2.898921543	3.472202366	3.80823284	3.37287294	3.110255349	3.827519935	4.006073761	2.945897667	3.523702883	3.034155759	3.21509731	3.177421965	3.116915105	3.073582878	3.015361805	3.304888292	3.091686756	3.038086329	3.616157436	4.077070768	3.073038252	3.185945015	2.81935706	2.992693091	2.801867119	2.592434311	3.056770169	3.793247	3.245054944	5.011653622	2.984748305	3.078894688	2.953805807	2.787237754	3.220480164	2.858039851	4.048807806	2.998871676	3.1405545	2.72807665	2.758097558	2.69386005	3.378684699
ATP6V0D2	5.537029917	5.243035385	5.066933325	5.24105656	5.383926225	5.336864479	5.381074007	5.124688129	5.443140525	5.360886852	5.568868415	5.659873203	5.533309865	5.248485001	5.479035573	5.820548031	5.708284032	5.488138174	5.402381019	5.578537414	6.501032681	5.534635095	5.065676403	5.063114163	5.549388343	5.157082136	5.493945068	5.316959421	5.303294476	5.159266875	4.952735011	5.414369512	5.498107599	5.324548832	5.08283677	5.4038949	4.966191552	5.391937202	5.061847855	7.768876526	5.018372417	5.469568341	5.425534097	5.273870797	5.086253649	5.174784336	5.551346289	7.824537144	5.269549165
LHX4	4.391096116	4.47955845	4.852620246	4.6127856	4.511088944	4.615369456	4.663884794	4.310584186	4.603221791	5.21001188	5.259999376	4.577628244	4.41212279	5.078346904	4.809238254	4.474029407	4.477211675	4.493310611	4.341671994	4.593963376	4.679438405	4.699950241	4.129607864	4.297256011	4.373004747	4.706483011	4.814476813	3.931735493	4.276229379	4.398496131	4.184057702	4.004335782	4.49442127	4.230469995	4.337989059	4.592747506	4.450552275	4.276579937	4.793483274	3.935932303	4.412861845	4.455049428	4.398559688	4.152710378	4.65173092	4.534058244	4.483680195	4.295045585	4.323265327
CEP19	4.029349951	4.178303343	4.385629569	4.567024162	4.081032415	4.383467079	4.305474991	4.156407134	3.951682771	4.996355562	4.862965622	4.205999937	4.544449713	4.950711824	4.42818499	4.567189738	3.934836626	4.464640851	4.18432279	4.212092821	4.161520216	4.546416042	4.456016488	3.839309805	4.081927289	4.02193078	4.503460069	4.728249213	4.341043145	4.617733795	4.233362366	5.279111992	4.572018289	4.163677798	4.078373194	5.073554069	4.465413935	4.184825555	4.514808668	4.745645672	4.428006191	4.442580705	4.056189693	5.216654757	4.320098312	4.332761789	4.746643467	4.61345685	4.232908873
DNAH11	5.683984173	5.522571803	5.654165685	5.642147179	5.463339858	5.461233062	5.542939641	5.576953788	5.541692358	5.295818923	5.846949167	5.850212271	5.894350717	5.46042656	5.315471143	5.291806115	5.704021486	5.307175453	5.387923863	5.591276869	5.619899318	5.285472693	4.829020996	5.313707195	5.130499286	5.186928007	5.394651858	6.895870225	4.970868066	4.9775602	5.679326824	5.226305202	5.357409771	5.543771944	5.465675141	5.603532711	5.477172691	5.684377824	5.507325205	5.257693264	5.781111611	5.489777207	5.446047338	5.180255191	5.413366179	5.32903099	5.28080173	5.48470624	5.428852605
PROSER3	5.283406958	4.948493052	4.974449086	5.142186074	5.071302391	5.361941412	4.842125705	5.071675327	5.715635705	5.09765748	5.28533003	4.775749514	4.734290571	5.171005289	4.826205247	4.992753959	5.493913343	5.131828698	5.232591854	5.583020481	5.544537843	5.644707004	5.288813247	5.680020157	5.422138964	5.743442224	4.959489471	5.246856228	5.016971561	5.366638837	4.890979304	4.76762907	5.389957202	5.103308285	5.344871289	5.081345573	5.851319434	5.216971217	5.207673204	4.854774923	5.272728002	5.214660692	5.027996143	5.236312812	5.169286866	5.143637589	5.986699991	5.088633546	4.962846426
ADPRHL1	5.807980513	5.882100138	5.529405519	5.769785915	5.654653825	5.620149851	5.717787407	5.597770359	5.743996087	5.918685455	6.048448539	5.839403745	5.202366678	6.033811617	5.911722762	5.607766759	5.744927595	5.422832995	5.673293541	5.671516142	5.786259292	5.638487513	5.512318755	5.520740038	5.55189031	5.642953422	5.489303016	5.938037696	6.232740834	5.452226034	5.259837963	5.514201222	5.85579371	5.688392854	5.554644133	5.601323503	5.860353013	5.621278807	5.686678348	5.737599986	5.669717074	5.395477285	5.618556673	5.6004227	5.603533443	5.569464813	5.504782164	5.487718533	5.682105199
LRRN4	4.838759044	4.805432963	5.387960663	4.659087455	4.760702619	4.63977513	4.420282913	4.343063308	4.740358009	5.083958888	5.241123497	5.207280018	4.755837295	5.167344516	5.31531127	4.418158833	4.926669661	4.355660322	4.317199827	4.84441685	4.218227351	4.657058343	4.662390853	4.292743759	4.743959366	4.509999394	4.434023178	4.64877933	4.563995877	4.60138212	4.401366055	4.32371698	4.805904178	4.768693199	4.722948402	4.417259674	4.549105184	4.81763941	4.671577393	4.262554314	4.747211329	4.649236289	4.657891174	4.666015254	4.409194849	4.648984991	4.529421863	4.501022478	4.49766361
ZNF777	7.28243657	7.662452306	7.358572961	6.689832547	6.821398936	6.567815121	6.698980964	6.68486087	6.665825776	6.180962937	6.58505356	6.15579694	6.668790589	6.809602016	6.842545287	6.832745561	6.643548564	6.933556341	6.861676807	7.306474683	6.44558007	6.801291485	6.775080452	6.60823689	7.200119323	6.304084091	6.804105847	6.422730344	6.975044973	7.321750761	7.650428809	7.634122307	6.435674753	6.838887846	6.930321211	7.211156424	6.771887648	7.012269843	7.153806743	6.631647551	6.925581381	7.972812575	6.964356172	7.771896744	6.85450308	6.607696137	6.911054734	7.407885805	6.862654729
JPH2	6.638208106	6.728096547	6.469203906	6.348637195	6.697538153	6.546975406	6.046134715	6.324561845	6.851035896	6.912859471	6.529157248	6.398508035	6.222244158	6.620225519	6.599973194	5.886864831	6.495943499	6.334825543	6.066746388	6.26309249	6.0990399	6.525747657	6.072811867	6.257567914	6.545607716	6.187616683	5.949252764	6.252038065	5.969631831	5.729266553	5.987921897	5.668559517	6.465095296	6.505838678	6.162142823	6.175578471	6.520884238	6.360123144	6.161336032	5.988057695	6.341793803	6.025324179	6.264444001	5.841277242	6.025897398	6.092886005	5.991722893	6.363181851	6.321803553
SH2D1B	3.66477026	3.940691962	3.898320235	3.602161802	4.165480453	3.93608944	4.54452788	4.137568255	3.699182495	4.241226818	4.31156059	3.879991087	3.766332025	3.937841739	3.775786911	3.538638289	4.032551109	3.739628859	3.965639044	3.722403739	3.56467135	4.141676769	3.81794904	3.618432934	3.704549146	3.857721117	3.657048456	3.704983774	3.725999312	3.54602822	3.534109493	3.704479314	3.549545357	3.950697927	3.597788959	3.681270871	3.702255911	3.466561256	3.797275582	3.61510906	3.678542834	3.638616926	3.902351038	3.531582254	3.893813641	3.650243593	3.587938354	3.423691532	3.693689028
ADAMTS19	3.388691715	3.482864541	3.595935307	3.64448613	3.744980681	3.462323015	3.571824217	3.314721098	3.23973228	3.748791647	3.730748016	3.644810373	3.412123862	3.676456152	3.836344131	3.417777885	3.62182097	3.471984213	3.608198077	3.453649953	3.403972995	3.553886399	3.686977875	3.542071424	3.372113815	3.577315442	3.650559941	3.353445038	3.616476407	3.327268891	3.321605615	3.078431295	3.458512312	3.316665908	3.553316696	3.645186527	3.617898212	3.251600725	3.233839588	3.420598853	3.486069827	3.292474944	3.645156979	3.160194122	3.573042636	3.396408357	3.463182684	3.428953992	3.324944065
UMODL1	2.986501451	2.788115415	2.969104461	3.067754855	2.789422268	2.908387022	2.890892345	2.920840748	3.005464225	2.940290998	3.029930233	3.371632441	2.818844756	3.077010448	3.205258297	3.058227861	2.828601932	2.702936636	2.842303148	2.825457874	2.772584278	2.995315295	2.894043437	2.962979729	2.912370834	2.856395752	2.791783509	2.970977569	2.980521526	2.685085422	2.752676312	3.419988452	2.8590395	3.021885427	2.784787977	2.872567373	2.888078728	2.953535968	2.718776544	2.738568117	3.127091234	3.070809501	3.067746429	2.804036266	2.932313865	3.068685605	2.9980227	2.849238021	2.753575442
RASEF	8.290793191	7.764931009	7.778684538	6.669938651	7.310054242	7.05227602	6.915584946	8.795839097	7.665459915	5.142238943	6.810372948	5.813807677	5.586014603	6.053681368	6.05964594	9.460204852	9.573238875	9.372187551	6.560158735	9.606916838	6.946306102	8.379546714	8.464410681	7.595826124	6.267436094	9.299677399	7.89766387	8.473898558	7.461441854	9.017816955	8.488939877	8.186119562	7.421995892	6.468047616	8.455230111	6.371754017	8.693290662	9.650594702	9.048414784	9.462307127	9.992370219	7.138927766	7.345116662	9.715346436	7.45540311	7.825595089	6.336696996	8.892928061	7.799878543
ZNF441	3.091965275	3.175584012	3.09619676	3.119842981	3.131733337	3.104008972	3.624452494	3.262808522	3.101914128	3.051940513	2.801023537	3.092824356	3.16512115	3.135247239	3.00546467	3.061679809	2.899677432	2.96509133	3.076780618	3.04322324	3.342390389	3.002835484	3.010529314	3.169897336	3.901073996	3.324686746	3.48691597	3.129503476	3.1515867	2.966591077	3.376283429	2.851072186	3.011090387	3.126702126	2.760023874	3.372796099	3.175545515	3.080975536	3.219269769	2.796860886	3.250006606	3.080475452	2.936110908	3.068859895	3.087338707	2.909935158	3.4164196	3.148072926	3.683154249
NEGR1	3.852965695	3.864349616	4.043434473	3.598547873	3.566123757	3.555300447	3.229970679	3.408054285	3.546299892	3.466017324	3.348740096	3.354459209	3.080085698	3.211991536	3.438812459	3.54294826	3.751881327	3.439251008	3.236210309	3.612524781	3.803410717	3.417239922	3.266621698	3.905148803	3.270245027	3.50798654	3.273777509	3.517862674	3.189863677	3.38778286	3.518176222	3.622923942	3.617733367	3.548626753	3.287247689	3.392519186	3.642384387	3.652815445	3.532793315	3.221472292	3.553691904	3.473593417	3.593827421	3.310112026	3.536618992	3.65772959	3.314865432	3.466017324	3.188700297
DCAF4L2	2.986847828	2.976544128	3.254279804	3.131625202	3.141232563	2.99041106	3.203945661	3.126187301	2.950699263	3.242235223	3.171789016	2.960618735	3.130794884	3.696552856	3.53479556	4.693404075	2.921680059	3.137869207	3.345221164	3.17696109	3.501561201	3.099480624	3.444599738	3.050992967	2.687508631	9.384506064	5.046686898	7.273514613	2.922181097	2.938727784	3.021243479	6.579200486	3.280550343	3.316482226	7.817507324	8.451230687	3.54137002	2.934854346	3.750960049	6.491030086	3.273485196	2.890425682	2.998977791	7.718852967	2.762408138	3.035009956	3.138434265	3.338180065	2.763308302
CRMA	6.317911792	6.185854166	6.26473652	5.907106672	6.036838444	6.063613176	6.230636891	6.132604958	6.257346414	6.086328159	6.183703309	6.291093802	6.136139788	6.068008191	6.609445277	5.759537027	5.990699384	5.592476806	5.940606557	5.839504278	6.042691574	5.909507887	6.005483907	6.167504004	6.056381388	5.959531826	5.819456074	6.281633804	5.80719266	5.836123329	5.65367789	5.529115631	6.085880286	6.407477416	6.223801021	5.925590459	6.250054651	5.951885554	5.667384646	5.739473003	6.049620463	6.121842898	6.151468027	5.830269009	6.193089416	5.80465561	5.879744369	5.908268998	5.70618805
ARL10	5.621712964	5.613778815	5.461627814	5.546219634	5.240498421	5.572254685	5.222321406	5.44467818	5.554051399	5.862043894	6.332731025	5.81708265	5.351595575	5.568468177	5.882859476	4.883335268	5.464919849	5.002166531	5.094550149	5.169253552	5.037885986	5.487676175	5.018182985	5.128938158	5.197884045	5.693691787	4.906525807	5.112849228	5.212108086	4.9642265	5.159000818	5.403929039	5.477189489	5.587568085	5.432830696	5.277405974	5.252292902	5.083011394	5.177640276	5.254963697	5.305595454	4.954094709	5.254336991	4.872805422	5.377035993	5.167832825	4.871540681	4.941759684	4.945487056
KRT78	5.087198617	4.89977914	5.110191838	4.906063298	4.843382824	4.902375731	4.95067645	4.712083857	4.94380082	5.664348718	5.195176039	5.435110313	5.419176477	5.359841909	4.855801838	4.306605259	4.906138175	4.799618839	4.866865869	4.983719925	4.981618491	5.157873915	5.004177284	5.066643046	5.571528392	4.647652263	4.768754871	5.095092021	4.555004926	4.501965891	4.871406482	5.006860232	5.223137621	5.149014458	5.072278602	4.959323369	4.741672285	4.916150644	4.985709335	4.475993408	4.900125073	4.950857599	5.172134126	4.777030534	5.157369885	4.981088988	4.659660246	5.107904037	4.940811889
ZNF41	3.833544349	3.775665638	3.929489248	3.973103153	4.149046098	3.985548259	3.975699324	3.97582465	3.736369636	3.914138522	3.753522357	3.728231132	3.918282215	3.782855472	4.144183927	3.822893089	3.675836459	3.801517272	4.312097348	3.926122441	3.855791841	4.08782507	3.51009134	3.744682491	4.079579425	3.946733543	4.856679906	3.675598969	4.12282337	3.79181626	3.951257813	3.802023933	4.07322865	3.821322361	3.9539368	4.722281425	4.015950113	4.106144099	4.036959429	4.000790476	3.973271453	3.891852456	3.84238108	3.626808814	4.134686914	3.887405085	4.124232395	3.968226273	4.305030365
ZNF512	6.695209088	6.083141862	6.162915629	7.18660135	7.259013389	7.168785573	7.065662041	7.032095917	6.715109033	7.191783444	6.60640522	7.078269057	7.011563139	6.473905747	6.817459826	6.831183179	6.538523671	7.026276301	7.366757426	7.253479015	7.358904796	6.848846602	8.550679211	6.928459364	7.301742542	7.6433025	8.166390204	7.593978257	7.097850617	6.691425492	7.456699878	7.640497051	7.543839029	6.895579865	6.951128326	7.704782973	6.627204995	7.206331206	6.906015428	8.261075451	7.323228468	7.552528329	7.333010761	8.439343282	7.510591446	6.603290908	8.302636151	7.952485202	7.059194467
ZNF583	4.980449764	4.829214675	4.388865636	4.789825911	4.492408717	4.423290886	4.65106644	4.671936254	4.489799488	4.325337627	4.65566215	4.789825911	4.497465095	4.848778219	4.572921152	4.641227631	5.125766031	4.705958645	4.235306375	5.513091607	4.791306346	4.81645698	5.645419736	4.366209448	4.760514591	4.814756252	4.661265881	5.258876048	4.902795855	4.127494428	5.25741453	4.5537677	5.143715598	4.646786877	4.817050051	4.713165861	3.951491052	4.662915449	5.166203121	4.380364178	4.284643532	4.978745361	4.967418583	4.795022898	4.413625693	4.587022399	4.961117123	4.664435661	4.829493673
OXER1	8.235199725	7.775137994	7.897367304	8.320595677	7.860242684	8.11136195	7.922938236	7.911652968	8.010347491	7.925136754	8.150472303	8.026841592	7.761171018	7.686226397	7.717434877	7.7189954	7.962216809	7.73313754	7.66049802	7.710350003	7.707684217	7.340725799	7.53920414	7.66357655	7.631852686	7.690491762	7.411598387	7.599598202	7.588473937	7.60923571	7.557548014	7.173630695	7.621356028	7.841407235	7.381081713	7.500182531	7.463404907	7.993667486	7.440904898	7.574066261	7.864542841	7.460836198	8.127981327	7.661016485	7.592564657	7.393503655	7.415840547	7.667958301	7.315387791
LINC00052	4.095942936	4.167502849	4.134726369	4.010321713	4.047737052	4.118883443	4.109242895	4.067459456	4.061452763	4.303852653	4.132775098	4.258468371	4.300500078	4.59585896	4.427903119	4.125393685	3.889642141	3.936179478	4.005851567	4.434902399	4.128410474	3.94554026	3.940570065	4.754130471	3.898729332	3.893033426	3.899896014	4.049812161	4.110796437	3.924331302	4.153859419	3.731343841	4.273930984	4.065951526	4.014173134	4.074464523	4.123127192	3.89788102	4.041922515	3.867700047	4.225131156	4.018652956	4.099207338	3.817264323	3.986976563	4.202552048	3.98360745	4.296223169	3.978774998
CCDC89	2.850016074	2.919365264	3.00770632	2.757090725	2.791200727	2.740321695	2.917079993	2.807417098	2.929192662	2.819368739	3.010496632	3.017280844	3.078586019	3.147052566	2.926965779	2.616006786	2.865302335	3.00025097	3.040894587	2.823460307	2.816987182	2.758445516	3.117103937	2.675279123	3.079740383	2.828649617	2.890644076	2.847790132	2.754795808	3.094911289	2.884989429	2.792449971	3.388744421	2.862407584	2.992376507	3.067960376	2.950132517	2.893008271	2.902365374	2.72636072	3.108082779	2.770330239	2.844696338	2.744508434	3.089597319	2.819538614	3.074909302	2.861253441	3.037564531
ZNF572	3.560274974	3.741779067	3.351567216	3.901908103	3.529956027	3.58081045	3.643338145	3.812206367	3.34458002	3.567397613	3.373778973	3.599173592	3.272716106	4.033114911	3.48680936	3.793148982	3.623234914	4.101858221	3.724206999	4.249844904	3.992987539	3.993676557	4.319282516	3.668892476	4.015674912	4.509692461	3.722794756	4.359767593	7.483408014	3.936691162	4.758929882	3.897049773	3.873267714	3.698899502	3.672622155	4.516084739	3.050996506	4.091974375	3.859088896	4.386729167	3.733500445	3.476955324	4.146692242	5.298429472	3.486591381	4.14999179	3.823799497	4.211182149	3.5934266
ADAMTS18	4.692984001	4.430494324	4.788249368	4.55148044	4.380896993	4.595976522	4.60533957	4.520733754	4.614085087	5.335740019	4.708449744	5.129511866	4.791627004	4.656447187	4.813014356	4.741874022	4.594707376	4.931323119	4.806412821	4.868521742	4.752029921	4.446601616	4.68591762	4.725954373	4.581079065	4.858760295	5.341712316	4.739523643	4.66587003	4.734284326	4.577062869	4.726733831	4.627005756	5.006464858	5.035848312	4.808408822	4.806122009	4.750617131	4.560819707	4.750389162	5.060319015	4.827985248	4.737117467	4.492181259	5.343023642	4.743828822	4.755696103	4.505622103	4.44028868
PCDHAC1	5.118184644	4.84297504	4.919606773	4.806844651	4.512702112	4.880683904	4.376911762	4.500754636	4.466869358	5.134999199	5.167780713	5.08784986	5.080063551	4.70236158	5.002475581	4.797815701	4.640725907	4.608247365	4.76407151	4.737772177	4.515594631	4.738597496	4.573271443	4.532140517	4.837959407	4.924018765	4.541002092	4.633350138	4.38599601	4.648135635	4.459789321	4.415844324	4.460154801	4.614002253	4.888063388	4.49005401	4.811815877	4.697137036	4.674698518	4.53664643	4.542656886	4.697245031	4.869989394	4.550501579	4.650640723	4.468355012	4.343214539	5.303590143	4.724866283
HIPK4	6.113411972	6.219901024	5.917381938	5.836571565	6.097421442	6.015509108	5.911794995	5.934748109	6.14142466	5.924653036	6.035444255	5.934205032	5.71000418	5.967658598	5.778734696	6.012246176	6.099731804	5.916167225	5.698306219	5.997727839	5.88380771	5.748658405	5.85405803	5.776779397	6.039286925	5.785175281	5.642993997	6.013808049	5.94618577	5.884812485	5.76673658	5.900455462	5.878091489	6.212519262	5.870818228	5.808119608	5.818138216	6.026646183	5.709829705	6.080695213	6.136415191	5.813955937	6.007535946	5.589835298	5.688277258	5.750297234	5.774468713	5.663208861	5.643548803
NKAIN3	3.711476824	3.434126431	3.820150478	3.482151532	3.577793558	3.510306346	3.288095932	3.406626293	4.043595774	3.687958669	3.535008292	3.688557757	3.916165249	3.084580539	3.763386838	3.275351127	4.06648547	3.250844472	3.440352944	3.559492535	3.621320515	3.478544566	3.469359837	3.465543232	3.292535292	3.761136929	3.126745506	3.849757123	3.267776334	3.411454899	3.428030847	3.233823894	3.634163764	3.32427996	3.564593907	3.680818352	3.422072517	3.755871192	3.323885976	3.507625411	3.512497051	3.070796034	3.437725445	3.28563831	3.407269767	3.608689186	3.256740889	3.540549921	3.054617598
POMK	4.391597442	4.712061532	4.581638259	4.59991429	4.696306766	4.664010437	4.718669268	4.661163382	4.743159842	5.007073969	5.325488068	4.965041965	5.044659446	5.287080966	5.242857387	4.583497579	5.111871197	4.839316326	4.619399449	4.854136605	4.661635601	5.052180339	4.775697408	4.730385553	4.333975624	4.691582355	4.55917874	5.190078559	4.772160725	4.460846532	4.272968438	4.53688877	4.945754049	4.956292337	4.675686493	4.551940439	4.708307071	4.641677096	4.742350941	4.506323905	5.376463334	4.474868766	4.866918002	4.477310012	4.300451192	4.65374568	4.408788149	4.371461646	4.693480589
SMC1B	3.266129122	3.284677441	3.186463173	3.244421754	3.279478584	3.391101884	3.074432818	3.410558328	3.302116957	3.598455446	3.703433855	3.425222278	3.423234671	3.482806247	3.693542713	3.026754492	3.257122416	3.171837569	3.114038335	3.170667503	3.292709116	3.389553253	3.432785594	3.410434298	3.276496876	3.485748062	2.892807327	3.227760462	3.317678649	3.464349076	3.338367372	3.112757289	3.229938938	3.241819455	3.548255719	3.381014338	3.727914309	3.289009637	3.198141169	3.16878464	3.701047972	3.245252848	3.362796052	3.17404399	3.292720124	3.217510795	3.206898506	3.300757382	3.223248917
ASB16	6.880839157	6.565636567	6.507857725	6.340398558	6.412373628	6.340239125	6.551869764	6.4386101	6.485315619	6.738892834	6.537891681	6.660606504	6.161857836	6.700063523	6.614711057	6.424276788	6.089651897	6.257159701	6.23703618	6.25257648	6.241815149	6.220523546	6.224203649	6.297528276	6.53036057	6.365029948	6.223701329	6.429992728	5.957369599	6.399585523	6.127304675	5.816383212	6.327735802	6.241208901	6.317205249	6.509485557	6.637800438	6.53112536	6.267536438	6.261530564	6.322767139	6.055088734	6.423062137	6.215535221	6.265656354	6.369188537	5.859186615	6.367326815	6.010800049
MAGEE2	3.146336547	3.079735593	2.910170661	2.975001909	3.037453983	3.065452303	3.001994832	3.193952861	3.190528122	3.170462727	3.503952539	3.391593237	3.539209949	3.489653785	3.025424396	3.10391957	3.406493943	2.893132245	3.069961307	3.178050343	2.964171375	2.983001445	3.088066765	2.998121181	3.143602841	3.136265245	2.891285668	3.265985385	2.87955213	3.091683107	3.036268849	2.807739121	3.029702828	3.13930111	3.12920551	3.038609077	3.057685666	3.171789022	2.965815304	3.179516992	2.981206695	3.067861646	3.287001484	3.044682292	2.975368028	2.785047126	3.104992118	3.134297921	3.060342258
ERVV-1	3.913275005	3.73579064	3.789723976	3.505146554	3.46639813	3.560245278	3.537635911	3.530024545	3.937813003	3.495122717	3.724639824	3.528204909	3.623806204	4.053261201	3.585488057	3.451991082	3.597045682	3.325557292	3.661662445	3.524988446	3.279456432	3.292886223	3.272884971	3.788450616	3.427089057	3.552650099	3.34308909	3.473041043	3.269771367	3.626891464	3.394437524	3.241489061	3.434939508	3.533029329	3.560613018	3.244402241	3.600823101	3.534088544	3.290823214	3.199716721	3.773157735	3.471569791	3.525126953	3.265310222	3.423833652	3.668012399	3.164625967	3.418197387	3.216182822
GAL3ST3	5.860747135	5.887147835	6.118736087	5.959686127	5.605840327	5.859721984	5.902183484	5.751078264	5.685820519	6.00118307	6.090319411	6.067023704	5.781617174	6.103673996	6.037485809	5.392923263	5.869119968	5.747389139	5.968008096	5.907692118	5.69049998	5.527607951	5.630835462	5.639730728	5.978676404	5.756862804	5.685003378	5.966239688	5.839100573	5.528329813	5.502457901	5.571161188	5.937944893	6.140695037	5.76200252	5.54280949	5.82720439	6.066822119	5.650835388	5.587241753	5.994422519	5.639873642	5.808007185	5.423714176	5.783214453	5.535881671	5.394256337	5.50270246	5.648917927
FLJ30679	4.187058669	4.43328462	4.018925092	4.016327145	4.05575863	4.058159235	3.924591378	3.992304513	4.003287635	4.280245152	4.756587866	3.870380181	4.224011702	4.462828358	3.986489895	3.864956417	4.194539913	4.007433451	4.046138456	4.519079027	4.003928713	4.214309952	4.445008297	3.878242611	3.990018665	4.062335382	3.671487722	4.27751995	3.860851551	4.091668678	3.876773708	3.76837121	4.000552603	4.051139815	4.094807196	3.759762908	4.175239762	4.116502804	3.922594837	4.289464946	4.210099027	4.063785758	4.076689529	4.171203232	4.069311469	3.738742154	3.688380242	3.938928104	3.965674692
UTS2R	7.802794936	7.696975945	7.558050767	8.153166012	7.516284362	7.637805188	7.718034398	7.441374685	7.853361647	7.902967399	7.968939948	7.792427589	7.562527181	7.944250795	8.026156594	7.505477955	7.619891122	7.493819807	7.690894283	7.527870898	7.505414998	7.436617698	7.494307914	7.489479031	7.504659886	7.501500201	7.289740843	7.925595632	7.596287162	7.195230268	7.162892138	7.097566048	7.820112546	7.789010552	7.514492755	7.542846163	7.515195151	7.49369945	7.333559455	7.172192721	7.759483484	7.350418769	7.384190181	7.291741059	7.644756336	7.372932667	7.450353415	7.392602168	7.604885465
USH1G	6.38751981	6.376004567	6.447748975	6.279159179	6.405461074	6.305763705	6.129937124	6.288617391	6.388979651	6.857863543	6.429703286	6.609077498	6.949130306	6.614247868	6.566827879	6.010282177	6.225811946	6.224374005	6.524014703	6.448661303	6.246357241	6.281460208	6.506323484	6.320215137	6.580975537	6.289062893	6.056373743	6.23522105	6.419740116	6.069209587	5.96344482	5.851900881	6.311685428	6.616612055	6.245189647	6.118356188	6.24652365	6.356907187	6.305236763	5.870284994	6.514947852	6.171978076	6.482809299	5.960296285	6.316155818	6.122500624	6.251056416	6.109048209	6.066061268
SYN1	5.660040075	6.091638759	5.95814128	5.657252173	5.604995794	5.666663813	5.629669298	5.343833999	5.869194085	6.257438699	6.342435215	6.304133912	5.929136008	6.148170837	5.660453592	5.483108219	5.925358897	5.324349001	5.762287243	5.646135983	5.507482276	5.589293525	5.646623208	5.066643046	5.547110104	5.647793125	5.645199605	5.706906173	5.386935465	5.546064608	5.244029111	5.057044291	5.786758211	5.738168362	5.622278513	5.391429701	6.019242329	5.225519926	5.421267796	5.35250493	6.199284309	5.206548093	5.700284536	5.245685022	5.733780867	5.611404615	5.377108005	5.722082655	5.474142844
ZNF560	2.79269547	2.620119072	2.757664001	2.751789938	2.649047019	2.919432733	2.744206492	2.640441533	2.997792319	2.633966296	2.89843004	3.017120656	2.675145873	2.711403184	2.774532636	2.696721719	2.860013106	2.879766254	2.90408182	2.811195922	2.804593406	2.687215147	2.760277382	2.807555793	2.798817289	2.915105073	3.013078136	2.727626517	2.719112366	2.618245427	2.674650811	2.665538953	2.804961153	2.814867491	2.640769826	2.884098976	2.817475856	2.811124392	3.274840715	2.834872041	2.75725009	2.78459773	2.924206726	2.840651079	2.747953997	2.795542626	2.610581842	3.071126758	2.580087103
BTNL9	6.15045919	6.144361447	5.970575713	5.823134644	5.917608278	6.042667852	5.979472497	5.758351831	5.93932889	6.001763064	5.744543068	5.782591728	4.856648821	6.128853901	6.101400766	5.746870825	5.933702212	5.511235633	6.010924149	5.872724621	5.83340679	5.674427199	6.20862131	5.763419755	5.622857359	6.406300823	5.301125209	6.387784304	5.617616204	5.998597595	5.827491532	5.665226679	6.00426155	6.114968142	5.924833679	5.602324694	5.975779641	5.842072775	5.517710994	6.06095956	5.838078319	5.595659384	6.190831382	5.643572538	5.595260372	6.182867947	5.314468452	5.447195886	5.552748409
PLCXD2	5.614006383	5.557488541	5.388996621	5.163914119	4.781896067	5.150833601	5.114259011	5.160656093	5.477398787	5.292430885	5.959286952	4.648946522	4.78779696	5.204946786	5.527314055	4.792197657	5.604557857	5.158279406	4.963200771	5.581754132	5.085641917	4.944005943	4.819513223	5.195186981	5.036466751	4.981357314	4.978424521	5.157508488	5.218841374	4.82664931	5.015349237	4.736150522	5.603251982	5.33618205	5.133225616	4.721124337	5.050034264	5.567087247	5.205425685	5.114072498	5.232960425	4.888075186	5.214648408	5.264111054	5.393562021	5.105912898	5.049614996	5.002285913	4.961758064
UMODL1-AS1	4.280426797	4.094529147	4.00336992	4.03397246	4.033724253	4.157199155	4.326142512	3.715448048	4.201090493	4.408318589	4.572854102	4.337151747	4.301631271	4.724419817	4.46944917	3.782468391	4.17012413	4.048629048	4.116763307	4.156316518	4.015918066	4.196944759	4.036675391	4.009853764	3.65721623	3.908024879	3.984560526	4.05765004	4.118036228	3.749471203	4.074322866	3.806760605	4.193414949	3.99452318	4.103791861	4.118384322	4.021223842	4.033548175	4.110216377	4.049990931	4.108271081	3.867446931	4.171778326	4.119523282	3.867889115	3.801053179	3.778760551	4.007606363	3.887508558
RAD9B	3.174298723	2.992928873	3.121422933	3.307397094	3.261541006	3.137858481	2.856045064	2.852995494	3.182648967	3.259899841	3.449097906	3.01163096	3.525740651	3.36254495	3.452346456	3.005412501	3.25081064	3.010558253	3.151061325	3.117678579	3.018941674	2.995315295	3.630313732	3.104282307	2.986254855	3.129199992	3.126624044	3.156349994	3.231830463	3.009949089	3.231830463	3.073472304	3.30012049	3.015260096	2.994357786	3.101734218	3.049943571	3.412924748	3.151702292	3.198724772	3.737144755	2.967122557	3.164037493	3.65346886	3.249034276	3.185478521	3.216894841	3.156885949	3.213694868
ZNF555	5.593835933	5.668884747	5.557952446	5.9710831	5.761042548	5.374997949	5.887419389	5.641512338	5.435195826	5.323386836	5.454156449	5.283338099	4.860566387	5.508133587	5.904293251	5.227440245	5.437985918	5.599869645	5.998378697	5.816209686	6.066971451	5.821621003	5.729964314	6.228495515	6.050583209	5.86818859	7.209084857	5.762504243	5.911513464	5.751702855	6.914070383	6.191101528	7.245122932	5.899341816	5.035848312	5.838109702	5.709660666	5.475031314	5.765976325	5.913870656	5.685030312	6.018489407	5.354126177	5.33033359	5.401512526	5.904459972	6.095375638	6.297928503	5.839037783
NYAP1	4.100652327	4.101156007	4.16438037	4.210775	3.848719565	4.005082267	3.887484188	3.857061969	4.165990426	3.916398758	4.504812083	3.945371392	3.898811479	4.170596342	4.09577925	3.74915386	4.130429975	4.055435992	3.870699751	4.200232179	4.112505742	4.237460453	4.317163454	3.953041438	4.058759703	4.057718049	4.060961487	4.049894489	4.167819891	3.703793284	3.893159905	3.359056327	4.095982397	4.279542382	3.7552378	4.161662015	3.908917828	4.003494773	4.000959849	3.966079362	3.970071849	3.863083892	4.361117238	3.792653874	4.064587682	3.894155098	3.763736031	3.891564758	3.84557431
MRGPRX3	3.628127231	3.673634732	3.559958196	3.918225889	3.712822034	4.205609658	3.317654879	3.368368169	3.760939226	4.246621694	4.180483781	4.109823403	3.512941577	4.031483682	3.610269869	3.559169657	3.445870731	3.479985536	3.839667095	3.877596202	3.686213433	3.549443178	3.416544623	3.443061243	3.485734069	3.358758706	3.48691597	3.260349852	3.510044673	3.332217743	3.278488946	3.347955451	3.751740912	3.663511207	3.493085631	3.680818352	3.153799923	3.454800038	3.562553379	3.215005235	3.414932784	3.353511117	3.56782168	3.223221436	3.291397842	3.702827293	3.502618363	3.452843582	3.470192067
ADGRG7	6.544264083	6.171690071	7.024895584	9.142319479	8.109392633	7.980918857	8.240190204	7.446581413	7.764701697	7.26876389	6.592307408	7.643433298	7.485041514	6.751459298	7.417505293	4.04419348	7.215847844	4.276747487	5.648447583	4.952815302	6.838524762	4.851782072	4.80166597	5.749380101	4.605160958	3.51299658	5.363438577	5.146593289	4.309919135	3.733389696	4.867203701	4.728451413	5.93974825	4.286714497	4.609943325	4.546899426	3.914328153	5.750020996	3.915384503	4.350133726	5.360641627	3.676342099	4.419699788	3.700128721	5.783476035	4.101681321	4.972083249	3.510962525	5.529170693
CSF3R	6.894929176	7.772124189	7.643279653	7.253316173	7.319508112	7.472084155	7.457758978	7.657066403	7.854190465	7.422376977	6.516356796	7.41614937	6.457245187	7.430278618	7.655288186	6.459426712	7.257302923	6.576532668	7.307712152	6.514546767	7.034193039	6.325482989	6.502951283	7.14729757	6.682287558	6.622071427	6.165441101	6.523774591	9.526581746	6.775321683	6.412933284	7.468109195	6.768145657	6.590228462	6.517079144	6.215400442	7.056387849	6.718836375	6.649084628	6.413309331	6.59210041	6.630165654	6.784399667	6.432264889	6.541186615	6.517685997	6.447881436	6.339196455	6.379409944
CD300LD-AS1	2.813529346	2.894131464	2.829753437	2.8883903	2.848065468	2.759765202	2.835257423	2.930489828	3.017465575	2.747731611	2.939565973	2.981692012	2.931480517	2.931652101	2.877436374	2.921628594	3.093897496	2.866674378	2.95932043	2.997373879	2.895249361	2.87963127	2.923897463	2.714579725	2.812574217	2.838363452	2.750929743	3.149830957	2.767524027	2.942138033	2.838763963	2.68167313	2.995726853	2.840523208	2.887639879	2.89992498	2.860664248	2.875984754	2.614216519	2.935639023	3.2574368	2.664694661	2.980696075	2.801668495	2.849497845	2.988266358	2.892517883	2.72101013	2.854232972
DUSP5P1	3.200594946	2.975102029	2.872605938	2.847974352	2.898399689	2.945501893	2.866471769	2.963300617	2.980297039	3.058438762	2.933159673	3.055152973	2.936881115	3.333400287	3.149655304	3.143725729	3.206394649	2.846069065	2.999753153	2.816022456	3.10476916	3.09554301	2.86704908	2.961657063	2.950996126	3.167086159	3.022906878	3.240176132	3.312789007	3.039119532	2.990590236	3.271927487	4.181117688	2.847215952	3.008928698	3.927705884	3.350568834	3.099686831	3.418267348	2.850536273	2.769388397	5.542448067	3.228400197	3.092734055	3.295544655	3.230916072	3.95659277	3.253617554	3.228249372
C16orf46	5.132012826	5.21807448	5.258735635	4.948758344	5.095323035	4.878082357	4.93642099	5.046778171	5.134782449	5.062014239	5.160800015	5.133147927	5.269748541	5.200173943	5.39107339	4.777483118	5.564489048	4.977174796	5.123742363	5.152842361	5.057000814	5.243022655	5.04976931	5.358822846	5.169221171	5.060896368	4.847927255	5.133147927	5.154808536	5.17670585	5.008285766	4.841156236	5.44264312	5.709971461	5.351622532	5.209725552	5.339413623	5.064955711	5.223116432	4.705144043	5.589069307	5.175797048	5.031724175	4.758483431	4.958362596	5.062170035	4.815512276	5.217487823	4.973989248
GPR82	3.352866201	3.223133913	3.227483845	3.673634732	3.32765236	3.617250284	3.695560992	3.519775274	3.329007759	3.550905462	4.154729521	3.716457542	3.212689323	3.40199703	3.609399892	3.369096665	3.632576704	3.311735655	3.498671991	3.509854146	3.414209826	3.496231316	3.465556381	3.356886412	3.438585876	3.65511295	3.445865203	3.49809494	3.984761457	3.658513736	3.403678693	3.194245885	3.339706124	3.115376601	3.594386408	3.202251427	3.668189389	3.713239698	3.623087634	3.050992819	3.573220944	3.386959407	3.729074011	3.412249739	3.282503447	3.29069724	3.429128685	3.224040834	3.307142783
OXGR1	3.692693573	3.698672803	3.744899193	3.652247472	3.685651039	3.491242658	3.530924704	3.590169111	3.763688881	3.638495034	3.633486564	3.749221195	3.880848538	3.566314761	3.689617321	3.550139718	3.616083287	3.490696995	3.677812959	3.593697446	3.493200233	3.502527181	3.480726373	3.588812857	3.80052961	3.464180324	3.415180069	3.749364063	3.398445278	3.429140366	3.423276964	3.284373718	4.082834332	3.760058512	3.930061856	3.570727507	3.583050037	3.711468713	3.469597419	3.457059691	3.676237488	3.605645471	3.47218707	3.568583758	3.459205837	3.454115919	3.385134192	3.798313314	3.380005048
CDC14C	2.911522849	2.683558022	2.753809831	2.785309064	2.643036214	2.771334087	2.77521261	2.72550101	2.765182296	2.860815776	2.79371695	2.869648276	2.694407896	2.962201834	2.634625735	2.569544648	2.763306097	2.670246625	2.69860711	2.674462773	2.743315238	2.75848465	2.627317423	2.854042016	2.710301543	2.967192958	2.546740424	2.77573967	2.707066515	2.623618929	2.574961427	2.699043587	2.843135269	2.690938815	2.607886168	2.813760189	2.627066158	2.788533378	2.664211446	2.751593234	2.815900806	2.702983363	2.763237675	2.732085022	2.678858379	2.850482114	2.697502442	2.520104166	2.665355253
SULT1C4	3.893749587	3.524502965	3.987330584	3.778998419	3.851188982	4.15169857	3.613826502	3.989306664	3.631078068	3.647551711	3.867203627	3.727288841	3.88074001	3.536344447	3.718267783	4.038907798	4.059947962	3.703923776	4.118586405	3.79138304	3.686734566	3.86471093	5.420609773	3.73795607	3.94100717	4.080355247	4.767507248	3.981938698	7.008461857	3.622682645	3.568458656	3.506372138	3.904219339	3.824854368	3.870275559	3.707299804	3.632944375	3.936485883	3.525781014	3.705159009	3.568564902	3.789002227	3.955835163	4.217360639	3.791643151	3.572499229	4.867004381	3.669951095	3.57445758
CATSPER2	3.80274942	3.815869359	3.699204638	3.863300933	3.803605561	3.642074786	3.740043772	4.052669096	3.750033203	3.995932039	4.012293985	3.806320329	3.981107388	4.4835976	3.74995001	4.686614756	3.7893907	3.713163886	3.875649142	3.774150267	3.732112669	3.557074956	3.847509071	3.644575725	3.727502057	3.495735051	3.743456055	3.832836572	3.889829597	3.656324945	3.369003209	3.660184488	3.867591663	3.605117169	3.524728519	3.52080197	3.755269853	4.041415379	3.587948231	3.757127433	3.890577611	3.715457175	3.609209049	3.502997902	3.522627913	3.56541689	3.437391452	3.70889236	3.86921303
POU5F2	4.335164884	4.248205487	4.172407907	4.187974281	3.922181263	4.061616322	4.282516493	4.376156632	4.336442719	4.883406484	4.929078635	4.648180413	4.179996958	4.508514151	4.59812605	3.916146737	4.220237598	4.178776026	4.179894159	4.240702617	4.140766906	4.353739794	4.424922214	4.133644545	4.141651346	4.631176917	4.237947526	4.359767593	3.841366002	4.12948664	4.28599251	3.648140079	4.00075851	4.567417199	4.039587546	4.038655759	4.037563626	4.296832643	4.032669977	4.071665213	4.486540753	4.291467999	4.149563078	3.941160888	4.214817535	4.069590688	4.005086438	4.003553568	3.903932707
RXFP2	3.388691715	3.180324746	3.182809041	3.30732138	3.213944409	3.177271703	3.10087349	3.127444183	3.54992979	3.466307773	3.431407815	2.932647343	3.624545987	3.482153618	3.195789473	2.952218431	3.21595675	2.975682064	3.168294111	3.274000646	2.90365863	3.126201195	3.038761975	2.987850688	2.999721523	3.115051844	3.0860602	3.213569526	2.773529404	3.294074057	2.971233798	2.797305772	3.309724325	3.392110795	3.076303192	3.09068101	3.150802815	3.086798098	2.951879908	2.975014657	3.09915631	2.907741768	3.121074279	2.782403106	3.368427149	2.877180166	2.673261601	2.998658685	2.833800072
SLC18A2	4.657075224	4.432564904	4.555621224	4.689214697	4.303895463	4.658447848	4.882503434	4.652020127	4.584693657	4.661866891	4.695853713	4.43716894	4.700827117	4.499976185	4.356388123	4.330213295	4.722447605	4.429052705	4.461784006	4.481683423	4.204271597	4.621318915	4.241709829	3.965260108	4.523676933	4.220396411	4.495218054	4.446326542	3.789193707	4.234996342	4.088041033	4.166272965	4.879272908	4.425196225	4.254358146	4.422822573	4.375896152	4.312404265	4.250362543	4.11057717	4.053152538	4.183683461	4.409154525	3.970824136	4.259529635	4.444478024	3.890402765	4.360947032	4.200541014
SSMEM1	2.942347462	3.136184416	3.053409686	3.061618568	3.054515814	3.035180046	2.986080408	2.899066752	3.055938676	3.091787956	3.020933044	2.919250186	2.983241122	3.282591231	3.022383112	3.037708939	3.099537955	2.822444194	3.191801103	2.988279398	2.922726189	2.958349866	2.879220866	3.53146424	3.126011603	3.20936743	2.778879607	3.103779957	2.952187317	3.010959114	2.824287811	2.868053206	2.901450797	2.937773476	3.12238025	2.999973972	3.085663777	2.99705095	2.941952768	3.013723144	3.056564887	3.233498904	3.162134567	2.866243581	2.884512009	2.766398738	3.258469447	3.033065262	3.00653422
MAB21L3	3.445418748	3.550249495	3.421840196	3.343387204	4.144972297	3.333734794	3.406482184	2.942798546	4.010584556	3.371211193	3.676186045	3.576250934	3.453154067	4.188029734	3.0750506	3.214594696	3.144970128	3.617955955	3.570156805	3.600848456	4.344974863	4.291387539	3.299594086	3.256586344	3.600177162	3.601393327	3.863810466	3.102755366	3.08820971	3.494932986	4.194909454	2.928192755	3.749591924	3.45650246	4.468677745	4.817301941	4.204643226	3.636678982	4.27404819	4.281758764	3.739988069	3.727804887	3.2047998	3.422144132	3.696799943	5.056252766	4.044339077	5.724404503	5.465038639
BASP1-AS1	3.751444202	3.480457282	3.550263031	3.738019978	3.40474745	3.386448127	3.617838743	3.577341243	3.510916799	3.41144411	3.433348267	3.32888224	3.22626617	3.523321847	3.206396218	3.471289616	3.609678716	3.834576445	3.479873531	3.900302177	3.373126275	3.483882641	3.42867383	3.322711264	3.451632849	3.443632318	3.425954408	4.280992658	3.409473075	3.324436085	3.600109913	3.483334902	3.404486993	3.099266053	3.839290979	3.314399536	3.656480769	3.51477661	3.4422034	3.584295609	3.63676742	3.514979913	3.661726258	3.599844601	3.374088712	3.459677637	3.389971706	3.420511598	3.254435118
UROC1	5.928893645	5.331199121	4.834052013	7.516581411	6.191163708	6.078200576	5.536498977	6.72742247	6.859662233	6.320189315	6.430729915	5.702923043	6.068024502	5.499701299	5.271731998	3.830358836	5.918396935	4.386456282	4.94364928	4.160760922	6.563974715	5.266003679	4.565023883	6.324980268	4.476842546	4.142496901	4.434206342	5.552264412	4.733373474	4.364410143	5.313586291	4.043898343	5.162273693	4.65305512	4.403458071	4.478430987	4.421415895	5.600625202	4.581966232	4.414188493	5.770436266	4.244163365	4.435026225	4.349211348	4.487651865	5.54537271	4.381702493	4.62169558	4.667629786
PCDH15	2.828915523	2.817967743	2.945198063	2.852002607	2.685129262	2.727738228	2.729902511	2.942446058	2.709366874	2.673097781	2.704767262	2.775517442	2.8742678	2.755854361	2.732929723	2.805910206	2.995307325	2.740143306	2.559681591	2.693622991	2.758664643	2.834994287	2.776102307	3.139890677	3.006001642	2.94804885	2.707505988	2.867502519	2.726370982	2.751749759	2.803511852	2.826167753	2.965727449	2.780436254	2.90506246	2.729902511	2.79188077	2.819852712	2.905137067	2.624967419	2.829045096	2.697819088	2.797734007	2.918652208	2.914237889	2.885690794	3.191951639	2.739974448	2.882135947
ERVW-1	4.62105307	4.703613646	4.741227613	4.627232714	4.509129084	4.620054693	4.735176517	4.805114728	4.564721304	4.008357581	4.824507301	4.185814492	4.199440019	4.233371949	4.183107673	4.908879671	5.25572852	4.850138429	4.948109625	5.273010373	5.105495964	4.890417522	4.641306465	4.833654921	5.115606543	4.822849032	4.636590587	4.59175317	5.817356377	4.454021098	4.894560714	4.627955525	5.119989405	4.929384671	5.195250493	5.088486327	4.765463494	4.698491813	5.72925367	4.668350708	5.285813477	4.91771988	5.057450774	4.848575923	4.787334602	5.147232495	4.423892689	4.950635705	4.719000323
FBXL18	8.044154639	8.062670492	8.057537317	8.015585011	7.963768487	8.085257618	7.747415494	8.048823627	8.204545195	8.183146185	8.319200766	8.022763193	7.578302668	7.848428473	8.128984882	7.45073012	8.032909507	7.54036469	7.856556008	7.999661007	8.091405336	7.756400644	7.840101465	7.641169129	7.902684046	8.070044266	7.369047867	8.281661839	7.628843933	7.436460243	7.608677878	7.011271815	7.999376283	8.107425596	7.797923339	7.621157282	7.971172106	8.008676205	7.545185127	7.600467025	7.90946213	7.472566013	8.028620885	7.754746929	7.61743722	7.739252246	7.591938336	7.737094644	7.213280174
LINC01600	3.723590159	3.949271197	4.020461086	3.932904515	3.780306959	3.730460113	3.697704217	3.880989148	3.74458082	4.060149261	4.151678327	4.287474482	4.133836515	4.549777969	4.203612886	3.579671495	4.143070274	3.93616984	3.865558947	3.587817622	3.809575167	3.956880192	3.800384064	3.925512938	3.735911262	3.737149589	3.795238129	4.34113109	3.601573763	3.809980099	3.712743645	3.813496575	4.033801566	4.034440527	4.123474791	3.79904755	3.979210035	3.594903435	3.693568362	3.82638348	3.941514208	3.710427676	3.866424919	3.748936366	3.941595175	3.803421272	3.580598839	3.798864033	3.894737979
PNPLA1	3.569856632	3.673634732	3.52150794	3.664058067	3.788404413	3.615426119	3.668606327	3.550600284	3.647152039	3.5554384	3.626113669	3.633031991	3.941144938	3.461486265	3.64665478	3.444117541	3.642006022	3.501409527	3.523471813	3.472879389	3.627280703	4.087730328	3.67982323	3.590128129	3.694062947	3.56672561	3.422165839	3.487600637	3.873973304	3.604438919	3.572710424	3.537674599	3.504192139	3.637183869	3.569487662	3.574227762	3.675714478	3.743491714	3.559490363	3.383669059	3.748790333	3.556923351	3.597766986	3.579710066	3.415942013	3.747357174	3.662982474	3.493842886	3.660919569
DEPDC4	3.341722205	3.23786962	3.16591042	3.342878469	2.944806497	3.082190267	3.07994069	3.279980928	3.038453656	3.383776135	3.165119702	3.308585445	3.488563314	3.33331194	3.060658913	3.061679809	3.425355292	3.104115874	2.935918943	3.114135288	3.023368468	3.09953003	3.122497175	3.295730816	3.339691635	3.245083295	2.793341488	3.181970018	3.335802864	3.248377555	3.09619676	3.159023723	3.053448769	3.152525442	3.213275186	3.308755479	3.180130843	3.150868547	3.200257808	3.195087663	3.211399848	3.167941038	3.161178432	3.128873439	3.213016724	3.140878327	2.985422391	3.223533151	3.176231968
COX6B2	5.21504026	4.839033227	4.850479193	4.785095978	4.904639014	4.76606099	4.766844656	4.679545168	4.99276389	5.003186962	5.164543381	5.081935715	5.40899268	5.598546903	4.978129206	4.387995487	5.248209732	4.830997809	4.977240381	4.919284437	4.754863535	4.758441488	4.627232625	4.339651238	4.599230735	4.479021826	4.698489106	4.718331353	4.2347497	4.411470324	4.290435092	4.557629845	4.76002326	4.986558098	4.768473786	4.586211854	4.357097634	4.846156036	4.637711472	4.668966004	4.890972725	4.723121913	4.878834093	4.395142947	4.575539492	4.450249646	4.509814199	4.308109301	4.449133284
NIBAN3	4.71321133	4.624097692	4.833124432	4.654363519	4.917784612	5.105023476	4.728528526	4.814318626	4.741652769	4.921303538	4.861886163	5.131340053	5.008229681	4.757351165	4.750594808	4.690587784	4.963109558	4.767356091	4.915546123	4.581762546	4.614500499	4.558993533	4.385126154	4.812993162	4.820224866	4.80574627	4.66839749	4.652520368	4.8316296	4.689741557	4.723685637	4.493711408	4.775207636	4.79909323	4.506547097	4.821597962	4.828013379	4.92805039	4.78971465	4.630935557	5.047016422	4.700156845	4.818159269	4.579504025	4.664368213	4.471083208	4.708737383	4.568228384	4.833293673
WDR64	3.589020155	3.632415842	3.703432297	3.654374075	3.442767139	3.429599869	3.29552788	3.462044068	3.743859193	4.048221761	3.808985585	4.036833731	3.42740357	3.602228445	3.624698175	3.298163642	3.537060907	3.658714671	3.309001613	3.854581585	3.365900115	3.659352154	3.439153587	3.496334475	3.354306572	3.662638645	3.233015749	4.259940215	3.454306107	3.231146769	3.385441184	3.041045322	3.503195631	3.690066286	3.577460383	3.28882123	3.662250492	3.533804114	3.36212199	3.326199143	3.540422125	3.448625258	3.470335002	3.366134671	3.468354668	3.371072684	3.369657442	3.205909454	3.45857623
AXDND1	2.808254135	2.841942927	2.786033862	2.885940531	2.844536524	2.945968385	2.720492966	2.827309141	2.70479429	2.89828979	2.99409187	3.405361025	3.684652784	3.417272072	2.915645951	2.826903799	2.980281577	2.868919246	2.879961007	2.923141394	2.747480476	2.842836286	2.838427573	2.790603066	3.0087129	3.045191447	2.757550309	2.817831558	3.208337264	2.857209056	2.661843862	2.778405984	3.339125291	2.94637719	2.814455119	2.991545346	2.846445308	3.186068086	3.027795512	2.712487709	2.5983344	2.7783655	2.951244022	2.745359957	2.76413492	2.766398738	2.916964905	2.8735387	2.841864519
HEATR9	3.451988341	3.511144677	3.497660391	3.370412277	3.47271962	3.434990542	3.58722677	3.54732647	3.175660102	3.349246872	3.417520204	3.274494018	3.796497966	3.24437887	3.514697252	3.341220531	3.705354949	3.325053808	3.433606121	3.63891006	3.270053127	3.622010926	3.430320804	3.41415611	3.672871918	3.301023571	3.482091067	3.490755619	3.417236604	3.546998666	3.485735132	3.605025123	3.485735132	3.586033194	3.451449802	3.59454619	3.629042606	3.544721947	3.408168199	3.33954192	3.740215646	3.479969291	3.350572719	3.513905546	3.413746133	3.563021766	3.378417138	3.5535111	3.609945321
LINC01101	4.830237484	4.865791477	5.130972498	4.863239074	4.593600848	4.663510409	4.97916348	4.801175498	4.904232803	5.643030077	5.40013268	4.981396606	4.605636464	5.333410982	5.004896188	4.600973466	5.1010505	4.419254597	4.910220433	4.834947393	4.868857163	5.177371503	4.844022696	4.881421243	5.448305856	4.938978617	4.704745674	5.012332612	4.773088495	4.858312126	4.625639478	4.6187823	4.958367793	4.883230008	4.803042177	4.784984512	5.384466502	4.810297943	4.617536768	4.527022507	4.922140119	4.606606351	4.950278687	4.628101288	4.706783956	4.447761663	4.775471872	5.786320263	4.939415716
CALHM4	3.835028691	3.870380181	3.7878203	3.95604491	3.880207386	3.893058337	3.676453113	3.658511629	3.771623871	3.618571862	3.928946242	4.305864317	3.572181085	3.834576445	4.029586572	3.795453444	3.925427073	3.745479915	3.97115691	3.873428429	3.803278741	3.784860346	3.874134627	3.700578727	3.796069099	3.750471282	3.80869408	4.235602746	3.590287674	4.17615058	3.693629718	3.639750016	3.838917477	3.831593009	3.768547475	3.984461917	3.737711944	3.736199138	3.97025861	3.814404488	4.246204449	3.905349217	4.147708421	3.843518196	3.890984269	4.023779998	3.530540148	3.855030205	3.570182233
CXorf58	3.102372623	3.157266568	2.969104461	2.962805783	2.855740947	2.889321868	2.901242257	3.053492958	3.26629765	3.211083492	3.304854949	3.138353728	2.933564095	3.16424994	3.167987695	3.082822077	3.299425574	3.080536945	2.882949492	3.194516584	3.283376721	3.274719961	3.035962525	3.044857818	2.926614518	3.109704456	2.774870994	3.26290004	2.852739015	3.225250398	2.889821089	2.839528278	3.703283706	2.647112584	3.214611114	3.100594999	2.718640251	3.340582969	3.033874299	3.030507675	3.119347997	3.063454013	3.09888043	3.013900643	2.796770842	2.989268077	3.116353959	2.926310607	3.110888757
CD200R1	4.876895952	4.786701196	4.93100669	4.905685291	4.732229508	4.928406539	5.204623904	5.567848986	4.837694075	5.152000605	4.730758043	5.518388511	5.541413566	4.828739414	4.779357266	4.947609897	4.90240139	4.85029692	4.751122482	4.896957545	4.976639741	4.952081869	4.783020866	4.797677957	4.93769364	4.94148125	4.883739734	4.904089895	4.723882951	4.419699589	4.760821552	4.603609638	4.909950256	5.162034753	5.006502315	4.898066983	4.876351252	4.783554014	6.009867376	4.656632438	4.730580258	4.775034278	4.788514288	4.585629787	5.197800943	5.098540878	4.817427817	4.951214203	4.759766749
CCDC13	7.083513604	6.949302085	6.783302329	6.65756692	6.631997699	6.73587613	6.680165658	6.689883982	6.811621239	6.856300976	7.04857721	6.906620177	6.42512472	6.758256994	6.663152243	6.592554405	6.766806428	6.63159434	6.589859689	6.78294026	6.786469078	6.46082788	6.558593209	6.499575337	6.849024776	6.829642315	6.332664476	6.943766159	6.580835202	6.426146598	6.304021271	6.218827757	6.570538921	6.765072786	6.680617194	6.32248643	6.730499036	6.883098704	6.547095424	6.479110523	6.703884084	6.536098147	6.830621315	6.280510885	6.579922795	6.261386608	6.296405234	6.489438616	6.573921428
LINC02210	6.387799738	6.601904544	6.37399901	6.526518639	6.166541915	6.261170465	6.348084814	6.357668592	6.522140028	5.898457667	5.629236664	5.490417956	5.002702175	4.876357573	5.781380984	5.506236588	6.409885213	6.214984054	6.061557805	6.61415126	6.083142263	6.34339931	5.798134337	6.069740011	6.220932984	5.829544657	6.075003757	6.124757023	5.688213521	6.059371505	6.141846596	5.930054592	6.228706874	6.019640939	6.230435018	6.339969275	6.048291401	6.069894157	6.336977017	6.002078109	6.005332236	5.972078213	6.105020776	5.973670307	5.524798492	5.695174527	5.777986097	6.072701963	5.834407587
MRGPRX1	2.781695974	2.937736892	3.06053788	2.961576828	3.031763656	2.858900136	3.066213851	2.866751477	2.715280842	3.033650383	2.741875676	3.080656814	3.111688241	3.090631158	3.113692206	2.951666179	2.808584785	3.025089549	3.011711699	3.044701337	2.767555642	2.821729926	2.891505479	2.860646127	2.914900687	2.982149742	2.958966659	2.934691421	3.117032587	2.746996296	2.790748506	2.83685206	2.87008212	3.105768534	2.97640605	2.852716988	2.960110466	2.816403521	2.826203381	2.695341914	2.852954663	3.005622585	3.004626087	3.024201128	3.157724173	2.648529158	2.92629273	2.871362666	2.908485133
RLN3	4.875628088	4.874257891	4.822419071	5.057085964	4.71579241	5.045102794	4.743278277	4.734356858	4.824988788	5.32555854	5.461927531	4.759350844	5.618211345	5.535883501	4.975102276	4.468971576	5.00761254	4.684098953	4.988475472	4.713057658	4.612462006	4.968340113	4.755195594	4.996735476	4.639990477	4.809229149	4.736595743	4.830665638	4.940610499	4.597123833	4.795403108	4.219606464	4.488090583	5.191514164	4.696773727	4.917201721	4.76710131	4.707788316	4.579489786	4.696870271	4.717725372	4.567117635	4.9264052	4.621762139	5.11737799	4.451784363	5.10456152	4.771386507	4.724574264
CSMD1	3.779415474	4.182740413	4.045813124	4.218387515	3.813718607	4.031037254	3.849389172	3.881687382	3.985836602	4.149972852	4.261069661	4.06623751	4.122429145	4.047067706	4.222984905	4.222788305	3.929337469	3.97507777	4.102783006	4.100361801	3.994092588	4.725702488	5.200310034	3.624492549	4.074533507	4.321526458	4.363582757	5.137811331	3.830735658	3.945431433	3.731236444	4.714757551	4.228967595	4.17091832	4.154538412	4.72771675	4.577096624	4.039619994	4.027872627	4.181270354	4.167063639	3.585422823	3.955835163	4.629851267	3.908064591	3.779219869	3.548628335	4.899415014	3.994963376
ADAMTS20	3.384241622	3.015845496	2.979826565	3.154577258	2.90278285	3.132249765	2.877858081	3.032125117	3.330388418	3.766945875	3.076102139	3.163820155	3.213612231	3.135247239	3.120725571	2.86501716	3.131221193	3.185179344	3.038194767	3.234958783	3.068570878	2.94147635	2.929712925	3.070553377	3.175375205	3.118253631	2.970003937	3.04264271	3.074581592	2.799912244	2.949748547	2.839528278	3.123665114	2.9790734	2.783798083	2.945208503	2.954325535	3.301195253	3.10411132	3.051762468	3.018069951	2.859448596	3.148173176	2.881480318	3.022236194	2.872357981	3.160797416	3.113293643	2.82252373
ABCC12	3.8417189	3.856851594	3.631865506	4.147467131	3.432461402	3.631284243	3.750705702	3.582814322	3.805520615	4.060991936	3.821025575	4.217827372	3.976083808	3.760168603	3.617507202	3.803630132	3.877863522	3.6272641	3.672965504	3.893827608	3.449057102	4.060365494	3.572316262	3.430870526	3.586137498	3.623714895	3.726702154	3.81318143	3.499404777	3.387645576	3.680972161	3.433925855	3.969326592	3.273914898	3.364207099	3.935924396	3.995587389	3.712025893	3.515874553	3.48308148	4.012426021	3.442327609	3.909419017	3.522324566	3.832401606	3.772110909	3.671167495	3.588135013	3.727455684
SALL3	3.866813222	3.809363821	3.779283873	3.568557515	3.469932104	3.604517154	3.333894113	3.618311031	3.72881408	4.128755046	3.726639879	3.939734205	4.002617766	4.147564652	4.110796685	3.762247534	3.867158393	3.688940523	3.64216448	3.688321009	3.746164474	3.555274008	3.823713513	3.316710121	3.796863449	3.630338478	3.754763811	3.81622625	3.793345912	3.514841356	3.662102973	3.504161103	3.783923348	3.804394421	3.865764358	3.666887783	3.583787397	3.579683345	3.735583553	3.706406969	3.954971273	3.650524391	3.745354904	3.616785074	3.745271908	3.749992375	3.505809576	4.018282223	3.64607702
AGBL4	4.377732314	5.165759352	5.219677738	4.677472814	4.617154382	4.432599669	4.406376145	4.765307774	4.548765141	4.606647254	4.81296961	4.84051253	4.622111093	5.270298233	4.988645962	4.019735266	4.590632161	4.442019836	4.363417584	4.487773297	4.511605645	4.230744101	4.401807752	4.346886767	4.206616074	4.373059964	4.272280134	4.54619047	4.418226582	4.309104993	4.133664515	4.386856847	4.601625014	4.53196136	4.350592366	4.26694573	4.457257363	4.4536362	4.543651153	4.193891826	4.51320072	4.481840915	4.535553228	4.324139746	4.275334976	4.560337525	4.31518584	4.409508035	4.40352308
LCAL1	3.697632847	3.720097414	3.978799966	3.797683592	3.534860067	3.812784854	3.705548558	3.815843332	3.983698808	4.236833202	4.382468754	3.944372573	3.940170302	3.921986607	3.973230343	5.40347582	3.779894037	4.730479718	3.806437119	3.830289555	3.649491538	3.839400649	3.702911049	3.66400034	3.939709923	4.279407397	7.370612514	4.514527092	11.72059237	6.793020606	4.172468254	6.107447292	3.759664775	3.732457896	3.958141878	3.91269186	3.770813064	3.94251941	3.971847197	9.603249679	3.891467225	4.097494225	4.009435082	3.9202128	3.722774507	3.832238985	10.14091035	3.459946686	3.448828012
SLC17A8	2.775271336	2.895052735	2.712636731	2.811710469	2.800383865	2.759594263	2.85736671	2.903559744	2.873793761	3.046079072	2.982900587	3.0053001	3.200782987	2.98330917	2.872573082	2.832234551	2.939292589	2.851279764	2.984194398	2.757007103	2.71465685	2.903557384	2.846392164	2.790603066	2.982308051	3.16227109	2.766681804	2.949839623	3.047065058	3.020433969	2.831187696	2.671078097	3.099443292	2.985204966	2.891535862	2.781954996	2.81442203	3.002109755	2.985246352	2.91967862	3.066695628	2.752626691	2.825075314	2.947371627	2.974484394	2.871901355	2.907914939	2.697557797	2.944117276
LINC02873	4.020042912	3.967647005	4.094233966	3.668888612	3.542891228	3.665920361	3.801721307	3.799738913	3.877191286	4.112068663	4.259027063	4.181669089	4.404176085	3.834129325	4.327451919	3.581909841	3.955062863	3.837101474	3.638088729	4.021378588	3.798516146	3.824595006	4.021594076	3.858742167	3.601378653	3.851146796	3.597329965	4.120533832	3.766491551	3.630017344	3.502756475	3.598745913	3.841558733	4.06122401	3.876018923	3.540611773	3.448827053	3.590584528	3.823103084	3.840703016	3.799844884	3.724134514	3.742111232	3.504754532	3.726125113	3.70727018	3.649939825	3.807333392	3.80323534
C12orf40	3.380215045	3.231248236	3.261807946	3.25131294	3.368536736	3.254868234	3.239699247	3.273201267	3.522975792	3.529556365	3.83617765	3.74707576	3.75197797	3.600090211	3.661012276	3.291026931	3.565939211	3.329456379	3.342426181	3.279924979	3.128794315	3.212781704	3.251272119	3.233778218	3.130186991	3.261346359	3.040261035	3.512743542	3.074581592	3.340704298	3.132622329	3.001903104	3.281166123	3.269519666	3.440900325	3.171043371	3.294457196	3.299653423	3.127528544	3.433761249	3.457622784	3.04151237	3.182223801	3.086271355	3.205470622	3.271593154	2.999440555	3.203553532	3.207010721
CFAP57	4.553455909	4.601827248	4.417479038	4.32291728	4.322825073	4.511324903	4.412699559	4.487909033	4.138300236	3.634612043	4.30665123	4.097405843	3.955315388	4.375268533	4.662860255	4.005709741	4.762678397	3.829661578	3.900638356	4.217288996	3.89588127	4.070241378	4.337196774	3.985638705	3.837238248	4.478046045	3.750848154	4.228271946	3.629170573	3.983987658	3.933007947	3.514655507	4.036281157	4.09785541	4.127362796	3.709619526	3.966829215	4.150046481	4.07143097	4.104694259	4.222662672	4.022384677	3.87334847	3.58663891	4.007460763	4.036144548	3.949269108	3.927423416	3.808072333
C5orf64	3.688274316	3.724832118	4.053268678	4.012955515	3.511163441	3.922223294	3.516785754	3.690164045	3.939443084	3.485040688	3.783467027	3.501128967	3.577567399	3.59079814	3.771053352	3.314586491	3.726899283	3.777515803	3.721779226	3.888133109	3.561174356	3.621817963	3.872578153	3.965575153	3.606415039	3.555133612	3.650929907	3.647091339	3.476335659	3.757551866	3.625085069	3.361777537	3.729032842	3.73799605	3.793560801	3.612101961	3.671764953	3.408271016	3.666973308	3.560652991	3.554873193	3.412644024	3.826971494	3.490946473	3.471672637	3.684671891	3.740201596	3.671028869	3.504045025
ADAMTS15	4.973848661	4.99256416	5.171558308	5.348280663	4.98620655	5.234308131	4.910088886	5.030425156	4.868523998	5.493321766	5.659949592	5.448858139	5.144256979	5.14885587	5.358670003	5.039759203	4.810109158	4.741217988	4.998224979	5.032496987	5.08922353	5.004229136	4.74095607	5.054664097	5.1258303	5.201612745	4.852706641	5.081728967	5.106541499	4.87009939	5.172474232	4.76437475	5.264032126	5.315137735	5.157081112	5.018496308	5.117641779	5.278023341	5.150997155	4.98468635	5.429397915	5.062974347	5.151582001	5.078540814	4.796828154	4.942606289	5.149450415	4.979271451	5.348672092
EDARADD	4.119349647	4.12097284	3.670438423	4.181908609	4.057529786	4.190333639	4.322984158	3.900604446	4.28501565	4.158001083	4.156342251	4.253146573	4.336927102	4.448656462	4.435923	3.666028985	4.248089885	4.083558512	3.999968399	4.140554664	4.300786003	4.544892346	3.652519137	3.32948947	4.55981702	4.147600172	4.435735596	4.241263047	3.955994282	3.922851106	3.817982959	4.430527767	4.009223101	3.720077474	4.099322157	4.46583728	3.753380493	4.253393668	4.049702619	3.83745894	3.886854193	3.898861122	4.548095091	4.685462785	3.96182397	4.242822902	3.586512467	4.203674015	3.674059974
CYP4Z2P	3.363232122	3.293648132	3.120435961	3.12751279	3.084655996	3.200817432	3.167373476	3.327117449	3.014156608	3.156175008	3.076102139	3.457049769	3.417709835	3.198019941	2.908831872	2.98577904	3.18761824	3.257588432	3.15405884	3.208693944	3.030331419	3.599617699	2.932226225	3.291455809	3.354570564	3.166778116	3.105976031	3.074148692	3.028946983	3.135295875	3.350309002	2.849880182	3.367574543	3.152891674	3.443366251	3.25904784	3.085191535	3.136068261	3.253567679	3.444539703	3.339843959	3.097316236	3.192236232	3.152696084	3.322944304	3.139823139	2.962902313	3.123695301	2.967819865
C18orf15	4.957955574	4.938351753	4.690923731	4.600445011	4.59951757	4.639847588	4.993778376	4.590184321	4.734636659	5.06003363	5.210715125	5.451574883	5.07362664	5.555268262	5.194025665	4.447753742	5.10223899	4.625169509	4.695817916	4.683148682	4.747442578	4.869282531	5.146463824	4.678032225	4.690637706	4.978137473	4.813059236	4.812150205	4.862832646	4.653448511	4.300140189	4.714017255	5.059011878	5.361618086	4.882223535	4.609016742	4.888981775	4.82930883	4.857189363	4.527022507	4.882379196	4.870219229	5.03836025	4.548575141	4.942822433	4.687394076	4.852774946	4.769002783	4.766102697
MUC19	3.635089444	3.470863076	3.618673968	3.655372414	3.304848676	3.560087302	3.605767358	3.39213165	3.748908339	3.733556282	4.039470679	3.45400794	4.199860882	3.694697944	3.569148788	3.308030717	3.494585443	3.406625217	3.396470735	3.588220101	3.587527222	3.789522245	3.309302793	3.497213679	3.553206604	3.53631083	3.271420955	3.930234557	3.267537579	3.393452866	3.713237794	4.02015602	3.545400702	3.501546452	3.750723164	3.321665796	3.53021939	3.708860198	3.407395442	3.262349818	3.484342149	3.457234777	3.805169663	3.339606874	3.407494383	3.427667614	3.369657442	3.518921312	3.378712824
NDUFV1-DT	6.204035574	6.341550765	6.482531545	6.380869611	5.95374505	6.408904648	6.11333038	6.227541193	6.335777062	6.239467417	6.330993072	6.153880731	6.056557563	6.373948943	6.248949578	6.218584391	6.381967696	6.01840133	6.290473588	6.11852867	6.344598893	6.208994883	6.155344634	6.03511417	6.205874273	6.193690251	6.045906147	6.156772267	6.058717564	5.974368625	6.241199859	5.852649732	6.13357785	5.984817354	6.266417966	6.156887761	6.11064309	6.216784788	6.051955258	6.136561653	6.375407384	6.085466393	6.466076949	5.914773069	6.222781313	6.074200243	6.156196983	6.175971181	6.028615822
FER1L6-AS1	3.762418297	3.949138904	3.421360014	3.741474808	3.563056755	3.781413798	3.538131986	3.572597674	3.553766675	4.166720872	4.156474461	3.797085657	3.541759148	4.156721542	3.856940657	3.432173552	3.862633127	3.565458358	3.418535924	3.662931617	3.728599783	3.323381197	3.651014441	3.609307199	3.87288677	3.550012802	3.464105347	3.559325623	3.415130697	3.70052589	3.407271428	3.536460798	3.892196463	3.736449608	3.644936681	3.663172208	3.605842948	3.753340491	3.530065702	3.473619016	3.682448043	3.302394106	3.884584653	3.639132187	3.658049396	3.66943282	3.393112795	3.47238536	3.425078925
C1orf127	6.287857896	6.086252368	6.161363771	6.081203817	5.866684472	5.930638638	5.867124966	5.71501833	6.010831691	6.382889998	6.361778261	5.881400622	5.659930508	6.033354892	5.924881927	5.708924906	5.802502077	5.630950626	5.946313451	5.806681423	5.942408665	5.780309572	5.663837963	5.692645602	6.052242195	5.891908427	5.547004778	6.228955465	5.715543338	5.501533248	5.476867968	5.344549902	5.843311048	5.845256307	5.812862855	5.835569423	5.698709841	5.709071936	5.769679136	5.428602986	5.691705261	5.51451965	5.893837364	5.720439566	5.676769235	5.713798755	5.453244861	5.752018577	5.498220777
CCDC162P	3.42981654	3.330312415	3.41548912	3.271132702	3.049320307	3.242377459	3.325882517	3.362087679	3.506091967	3.054669284	3.261775772	3.088943555	3.075247718	3.32468695	3.102016943	3.793506099	3.197725789	3.202487634	3.177114139	3.245459432	3.240083306	3.357173556	3.253885564	3.200459506	3.286982022	3.182869725	3.282922667	3.545324231	3.200287786	3.027863203	3.435072063	3.021959578	3.247336924	3.350926735	3.240554436	3.285859803	3.449967571	3.173742792	3.288800729	3.191743446	3.08770227	3.183971523	3.339662673	3.18754269	3.124490658	3.261901913	3.313196244	3.604733144	3.148193628
AGBL1	3.935587356	3.822920343	3.838950967	3.689018343	3.588941759	3.922650359	3.637009953	3.562175632	4.099021191	3.621892892	3.856865901	3.664152031	3.578329461	3.537550189	3.621076911	3.57681148	4.05487183	3.6601409	3.619884671	3.852513198	3.778119354	3.799450832	3.548249571	3.478259223	3.805790367	3.817053014	3.711164985	3.952391508	3.447459969	3.646901106	3.433985238	3.565238609	3.953044484	3.881345247	3.395766398	3.738404597	3.906681798	3.621842443	3.774318087	3.531952512	3.487558316	3.403775545	3.652140224	3.643563192	3.655411763	3.660605485	3.887836781	3.868342389	3.550302077
LINC02880	2.923173919	3.158192219	3.090625237	3.415261549	3.300832381	3.045761821	3.406482184	3.661865899	3.000559398	2.982945665	3.306562894	3.554921606	3.149105353	3.553935451	3.518792325	2.933812975	3.202277622	3.222903195	3.102559602	3.226376993	3.083135462	3.242166347	3.322757411	2.997226505	2.990806687	2.937210996	3.140753817	2.952536009	3.023767042	3.110428116	2.997926505	3.174214181	2.955821198	3.105616526	2.915182607	3.018240839	2.996350228	3.355189677	3.111719315	3.065224791	3.050671827	3.035269416	2.950580231	2.997626636	3.094950785	3.317819136	2.888995004	3.099418943	3.149877694
TERB1	4.291277306	3.784188253	3.639722398	3.72330035	3.700721824	3.898825345	3.841514675	3.703264118	3.887974774	4.189594538	4.235970872	4.235761874	4.322763294	4.196533506	4.469540661	3.807584233	3.894221237	3.932672981	3.985222763	3.951017325	3.925072722	3.709395185	3.628722611	4.131554845	3.559281143	4.249112647	3.646536164	3.828628377	4.025099973	3.499178945	3.930112588	3.749777095	4.281741315	3.809199941	4.130377681	4.038764719	3.898289262	4.07759748	3.865778243	3.562398102	4.067633422	3.797262612	4.033068481	3.932841238	3.903303551	3.782994533	4.0897463	3.787081383	3.709159183
MYO1H	4.064672701	3.442424989	3.623116395	3.411650457	3.730311495	3.692309567	3.367042691	3.465767161	3.694196479	3.315298592	3.349317652	3.273056304	3.598056087	3.585117206	3.438396926	3.310847255	4.114505082	3.569531897	3.458060167	3.594840892	3.650403993	3.304568382	3.386030016	3.43410543	3.067299695	3.520795153	3.422944149	3.7124959	3.350323906	3.339078378	3.371688728	3.175361647	3.574317575	3.42862078	3.211445443	3.387564808	3.228072954	3.169153778	3.311161242	3.221309946	3.69112205	3.362954487	3.355593132	3.539793349	3.524525654	3.351350149	3.009933842	3.354068083	3.32097254
ASB14	4.369025649	4.414676899	4.520155358	4.094316769	4.225556731	4.092645311	4.025853418	4.193638554	4.276592701	4.370640569	4.309205553	4.726523259	4.055990267	4.783792494	4.620324727	4.283702431	4.238989427	4.274817075	4.112535619	4.337982394	4.364002489	4.405800311	4.140175513	4.15586008	4.511465616	4.427493651	3.924167176	4.230927185	4.210318795	4.326309167	4.272968009	4.041341853	4.407950143	4.341653963	4.119961357	4.300031915	4.292747609	4.66457133	4.105602069	4.092164109	4.492967869	4.163624253	4.534485711	4.086880554	4.189120515	4.275286252	3.979732381	3.898792088	4.064406667
RPTN	3.391332107	3.107093085	3.48508056	3.14822449	3.172478047	2.989366487	3.145512742	3.283279112	3.281395095	3.314469929	3.190427474	3.172202266	3.239271175	3.394744651	3.499516469	3.21063733	3.14131328	3.218334391	3.112108301	3.080225345	3.208828563	3.175168224	3.03534133	3.119599525	3.310499163	3.283404644	3.07243057	3.472093524	3.413150521	3.027644215	3.017682871	3.053507999	3.178218688	3.04806811	3.16211054	3.104551879	3.42365636	3.489083769	3.204879214	2.949756009	3.30287482	3.044345586	3.211697628	2.93421946	3.185602457	3.217209022	3.298391937	2.879994722	2.953410176
LINC00269	5.41282787	5.705866857	5.437297414	5.52707881	5.423473357	5.513031639	5.617788292	5.58813496	5.589552405	5.602571241	5.64486375	5.861562842	5.254777667	5.78540544	5.844220698	5.55245455	5.428384266	5.503972331	5.577868557	5.296375808	5.620642597	5.602635521	5.592260202	5.750841404	5.441411621	5.936973576	5.370569533	6.029582795	5.8149074	5.740372394	5.551420431	5.245967132	5.641776605	5.46895017	5.561220616	5.578903494	5.513815834	5.724385062	5.406840418	5.53593179	5.693937124	5.529791032	5.580180228	5.471146564	5.594963689	5.500655472	5.387641459	5.472794183	5.474142844
STPG4	3.940127977	4.080707238	3.605074049	3.66693197	3.754101123	3.780953551	3.804233527	3.646833848	3.949643343	4.134673124	4.460089944	4.260280365	4.633299168	3.767865642	4.577686745	3.869852788	3.963536296	4.301276183	4.004728809	4.094755144	4.113055271	4.062929324	3.504204716	4.202219909	4.015687879	3.745569558	3.987353829	3.922076836	4.209025807	4.172546948	4.029629943	4.013131707	3.865055244	4.561570919	4.309974131	3.872527279	4.229273969	4.197748547	4.212862743	3.977560833	3.975039807	4.200093998	3.916047456	3.987910293	4.252521726	3.666786549	4.093089673	4.152294846	4.061959207
FLJ40288	6.615659503	6.641455138	6.438991804	6.607827987	6.419320049	6.714813112	6.44681291	6.313385856	6.45930454	6.65430882	6.620089055	6.785074177	5.860525227	6.285715556	6.646113354	6.365413019	6.866186182	6.375419542	6.113994648	6.444283373	6.360653714	6.105830384	6.217162582	6.298369134	6.816831423	6.518506633	6.392131959	6.637630556	6.368579242	6.233631552	6.019053456	6.239138097	6.427981571	6.590719834	6.449444231	6.396415025	6.531849594	6.483841307	6.502425138	6.383510923	6.363778998	6.379691701	6.606844829	6.366639203	6.203773017	6.305450124	6.280837116	6.510526129	6.267194002
CES5A	4.443684242	4.460298237	4.419663064	4.660880085	4.504998156	4.548599619	5.0607357	5.532757819	4.866681138	5.719245211	5.02925521	5.64170732	5.306953797	4.532140128	4.975968371	4.026542035	4.844204465	4.184307887	4.174926732	4.080122071	4.512671444	4.579480245	4.020516142	4.54807986	4.528977828	3.939185374	4.381697359	4.449799201	5.737415012	4.777563843	4.238886107	3.790593275	4.055335473	6.006923499	6.592546558	4.99301284	4.698051043	4.174131094	4.367950487	4.425967496	4.047651181	4.38574068	4.123758467	4.015946394	4.846242295	4.22839672	4.209237032	4.019517288	4.001402188
CFAP47	4.319699588	4.180313038	4.370507779	4.175708233	4.101948831	4.160513953	4.31298131	3.87098046	4.371978574	4.781614587	4.831758122	5.118627924	4.56091536	4.810934275	4.276886584	4.241687481	4.283241358	4.386882207	4.16742409	4.497346475	4.398584325	4.458459975	4.307636207	4.055977714	4.496701389	4.420228416	4.189463615	4.116184305	4.411504531	4.172546948	4.046855006	4.534885894	4.351834978	4.358794974	4.297003375	4.274284991	4.244035467	4.389710195	4.193733818	4.705147271	4.397796319	4.502461509	4.39442446	4.140017172	4.488258625	4.320762736	4.321009082	4.082013427	4.093461115
DCAF8L2	3.615564233	3.578245328	3.407260346	3.298937106	3.242094422	3.650515248	3.402862874	3.161275044	3.491603196	3.347287724	3.250501261	3.204023967	3.200880856	3.135247239	3.591643211	3.281404031	3.607299909	3.430241283	3.242430354	3.348218424	3.499045351	3.500789046	2.999391103	3.473799135	3.62779891	3.342071397	3.517206897	3.479471721	3.29893713	3.437285207	3.371206409	3.174027091	3.638159706	3.233543459	3.436691186	3.30328705	3.047511805	3.470251827	3.372286315	3.227359499	2.933599744	3.072071302	3.107128162	3.309604662	3.46103833	3.49356129	3.206946412	3.475815361	3.145374572
SLC35G3	3.277761329	3.29333633	3.275076201	3.130162944	2.884988849	3.144395572	3.00259979	3.183576406	3.091545257	3.170462727	3.256984701	3.326546143	3.188213601	3.395439252	3.248261658	3.055135071	3.137355044	3.02488527	3.251595164	3.613705379	3.206383554	3.281704878	3.351813297	3.13267598	3.20293687	3.252081572	3.115455831	3.410146225	3.333116943	3.047063972	2.832259701	3.044571273	3.350565995	3.360118131	3.070076952	3.079054177	3.08545717	2.982298326	3.179762707	2.890151879	3.056523067	3.115596763	2.994502837	3.276077445	2.980080976	3.161745433	3.223428421	3.224264499	2.921130995
LINC01931	3.606603013	3.622953093	3.674460952	3.699070348	3.451902709	3.437049648	3.506800509	3.341102959	3.593072322	3.379436994	3.477872984	3.49051065	3.386185675	3.216306032	3.439630347	3.454248236	3.595444198	3.634886182	3.509545622	3.7121968	3.177305054	3.534535622	3.373645814	3.235952386	3.314159122	3.781314056	3.523744787	3.579256169	3.506066893	3.182770687	3.660177324	3.367366038	3.695181182	3.607154171	3.455616384	3.353637485	3.688801993	3.430388922	3.522740817	3.297633238	3.398404226	3.551461028	3.312129738	3.369097615	3.324541509	3.357750695	3.365956731	3.461235935	3.282350345
LOC100288966	2.735680965	2.656789467	2.736403529	2.719372881	2.793366996	2.679736842	2.662663678	2.668951093	2.634668132	2.825853887	2.805215085	2.752038549	2.906482249	2.791970906	2.731765395	3.020959511	2.756252215	2.741732901	2.653489029	2.766610519	2.65468429	2.757921364	2.771904481	2.705833805	2.936774431	2.761261449	2.75631405	3.163254086	2.679435979	2.739950382	2.822677661	2.71466421	2.819852712	2.685902466	2.723475572	2.696886819	2.715502213	2.721992497	2.931054161	2.961731456	2.744242195	2.61471361	2.729337971	2.67408343	2.723689572	2.614904476	2.618490797	2.741158429	2.632637874
KIRREL3-AS3	4.239058326	4.239747621	4.133404396	4.087995689	3.707974754	4.161107025	3.991951962	3.670678262	3.948718952	4.170072358	4.393511613	3.931714329	4.00894531	3.955232894	4.294420022	3.961526413	4.31309198	3.530100745	4.161357075	4.067479227	4.028145329	4.215630829	3.71743884	3.815773082	3.871833435	3.736100083	3.626782592	3.995348938	4.138268952	3.815756646	3.803512663	3.621463045	4.031116958	4.34145772	3.993248767	4.089157281	3.89883869	4.113339862	3.812724587	3.754294357	3.994103453	3.966657408	4.214807159	3.761593767	3.775120643	4.145507644	3.562216077	3.877687733	3.679394118
TMEM145	4.866289577	4.598183292	4.713926849	4.89963056	4.382302105	4.396557315	4.69720803	4.377638032	4.943119147	4.92960921	5.688841887	5.128685145	4.94360396	5.335776245	5.18582233	4.513617116	4.527168207	4.591084455	4.761466665	4.632433071	4.620564307	4.890230915	4.978172223	4.620150233	4.586917851	4.891027876	5.191247865	5.134299553	4.546928061	4.377326459	4.117856062	4.87136321	4.728177258	4.148086477	5.126217724	4.901655934	4.677103165	4.672279511	4.693551892	4.493521787	4.95523828	4.304230611	5.091896135	4.33875129	4.415518923	4.616435966	4.595061258	4.430942747	5.034169297
C15orf32	3.098788146	3.404813159	3.319369329	3.142784448	3.286851285	3.196809498	2.934141274	2.900894799	3.255060737	3.431892448	3.62583782	3.168424362	3.171709219	3.352015425	3.30870575	2.869045385	3.35197772	3.057911655	3.211096805	2.902296588	3.13323743	3.334420122	2.948179265	3.055657902	3.170572708	3.083637223	2.834078466	2.996407844	2.905559922	2.932406297	2.988355818	2.968380767	3.108023192	3.152822429	3.230862868	3.082142807	3.240740844	3.216273807	3.019532584	3.174337367	3.224065302	3.21043954	2.999180473	2.858616555	3.061401823	3.127594673	3.114155289	3.126569853	3.091828134
TSGA10IP	5.798145004	5.694672283	5.558781394	5.513047418	5.221302612	5.255864881	5.452399756	5.258428813	5.899298518	5.442933964	5.598075814	4.998544379	5.416195978	4.81937893	5.150681913	5.380985206	5.623359521	5.275869706	5.369867455	5.670651448	5.278668523	5.486151791	5.407273302	5.262840356	5.394534528	5.692058329	5.136098634	5.437548924	5.773652602	5.31932935	5.109533102	5.20879594	5.81660636	5.439279443	5.453286846	5.555359322	5.293750829	5.416055286	5.389154912	5.329849351	5.72927201	5.578461134	5.51325783	5.311181486	5.525020246	5.467269977	5.197465539	5.178473559	5.236925077
LINC00477	3.031782337	2.829367322	3.042385046	3.163622485	2.853550228	2.834387374	2.922360481	3.011524428	3.095281935	3.34065287	2.919816685	3.054763579	3.393101523	3.394604234	3.109664663	3.100296262	3.154438015	3.095325439	2.884837059	3.025921322	3.189003415	3.045760987	3.054896414	3.018687691	2.786717333	3.317434573	2.805946997	3.064210863	2.934844581	2.911136013	2.783644089	2.870221581	3.051792571	3.063183612	2.921968726	2.885335338	2.864321784	2.873068443	2.735148066	2.997851027	2.838480377	3.074020976	3.262674396	2.814452319	3.191447165	2.851578261	2.848628547	2.958338823	2.807357371
CCDC140	4.046142676	4.019810423	4.03120435	3.858963927	3.715939122	3.806724514	3.824655419	3.794721402	3.761587425	4.233303652	3.923662889	4.09124348	4.896004852	4.274871274	4.02018001	3.710223216	3.77749918	3.802759996	4.116966731	4.031599927	3.653809284	3.928432665	3.948859524	3.661585932	3.968112304	4.042862219	3.822811395	3.985626465	3.747920955	3.912173447	3.852672818	3.666119148	4.034552579	4.020625081	4.176896185	3.896467574	3.995586827	3.862306673	3.675702338	3.787325095	4.104335909	3.63923763	4.077351629	3.68174776	3.862306673	4.009800769	3.624909548	3.55712639	3.787641562
C17orf78	3.818299164	3.882464903	3.69894553	3.371632702	3.578412243	3.437516949	3.514549404	3.292418264	3.594277528	3.601439334	3.518016333	3.403203649	3.596111006	3.619646775	3.234687804	3.264935238	3.658186928	3.500681786	3.627181857	3.593089431	3.572294456	3.429252362	3.826426605	3.684919741	3.511059734	3.50078725	3.248778195	3.893455973	3.465188758	3.285863043	3.262660807	3.205546978	3.58623126	3.787645738	3.54776481	3.503771164	3.50271487	3.565869114	3.521447381	3.482134226	3.597883154	3.325497938	3.789687901	3.448469471	3.18554163	3.249779371	3.504909543	3.554529788	3.335823173
TEKT5	5.269706423	5.413723083	5.270172848	5.380127551	5.032200664	5.113505916	4.994284679	5.205980464	5.426653641	5.192265812	5.481811947	5.198677623	4.92934482	4.918950363	5.087930388	5.322498496	5.225507031	4.956192807	5.016464741	4.865280562	5.20563039	5.332889435	4.994799928	5.275302987	4.828522409	5.160611188	4.760447546	5.031156417	5.258501084	4.755695605	4.412747196	4.311989967	5.517528641	5.171401368	4.842064883	5.269800599	4.74521971	5.144773807	5.106034667	4.902642042	5.033995387	5.093564713	5.140894063	4.705383182	5.065235731	4.868228743	5.087657013	4.788016673	5.078151646
KSR2	4.356392772	4.052246187	4.147538598	4.159215606	4.140301714	4.232699943	4.012345438	3.879547354	4.111311201	4.533277215	4.656002868	4.359503059	4.321953836	4.558711006	4.649186046	3.974220372	4.347058533	4.395293324	4.292991516	4.198474259	4.047557667	4.233329071	4.088827789	3.97477558	4.069077255	4.097803371	3.756426136	4.356392772	4.009705663	3.826292775	3.884312091	3.815161012	4.085622555	4.101552451	3.82687201	4.004350434	4.071481456	3.981847708	3.837288421	3.963604177	4.207648604	3.986527564	3.902734009	4.00357477	4.066338772	4.218892934	3.902239553	4.073765289	3.964030658
TDH	4.477136835	4.538869501	4.295755924	4.426547509	4.42008041	4.597130279	4.575899619	4.433718747	4.54838876	4.634811112	4.706695863	4.421037709	4.203904279	4.937729955	4.753976332	4.320634902	4.138809449	4.42471218	4.50228112	4.319545899	4.346737384	4.506437575	4.500760381	4.404418922	4.451452646	4.562466934	4.362357578	4.582169084	4.562240318	4.011294377	4.218155077	3.887989409	4.292048107	4.595381613	4.206362853	4.124913904	4.54846734	4.243310872	4.467840369	4.071073966	4.196152371	4.369018392	4.60733695	3.962570845	4.507892151	3.929234652	4.437097958	4.232055072	4.467572885
LINC00615	3.445534394	3.404644135	3.044672607	3.202672126	3.352805958	3.337317608	3.3631718	3.167978093	3.432331936	3.523772557	3.370885185	3.265365165	3.035821615	3.263806002	3.363382944	3.117403669	3.463121933	3.281293844	3.386419035	3.240915939	3.489486422	3.254084328	3.079093209	3.390999416	3.226830991	3.515051979	3.314167358	3.46597105	3.211255511	3.280153111	3.342902162	3.039102403	3.31151605	3.313856054	3.294712405	3.277417023	3.301741405	3.440731404	3.189789015	3.213944409	3.387902409	3.124208555	3.443764642	3.294594639	3.426197798	3.32836852	3.348785976	3.390679896	3.0752196
SERPINA9	6.439021276	5.955111566	6.171774159	6.117990726	5.939951967	6.103866353	6.114790353	6.057580501	6.217364315	6.488815606	6.776076507	6.388071844	6.632301197	6.414462823	6.591217819	6.17099726	6.039112538	6.083182761	5.954748397	6.063860459	5.607803666	5.825903068	5.993017485	5.717577882	6.249898106	6.127990184	5.800866131	6.197938945	5.754166419	5.987174569	5.826006884	5.298364035	6.069369965	5.938632341	6.203890775	6.035170213	6.144621523	6.341405224	5.88866122	5.914893935	6.1686881	5.891713134	6.163246672	5.657094337	6.067261323	6.111986269	5.818078801	6.248938781	5.911162484
MRGPRX4	3.968384984	4.020128503	3.889691365	3.9496586	3.905110011	3.819873481	3.85422093	3.668483567	4.068150397	4.079357277	4.087830616	4.050076677	3.938036729	4.023639981	4.071083013	3.527600362	3.881659887	3.771407829	3.977817293	3.490256825	3.843235886	4.207657951	3.95969133	3.786671662	3.780472268	3.644129662	3.709425459	4.087752565	3.624002978	3.74323847	3.84008368	3.665904634	3.825097681	4.177169294	3.896668416	3.869271808	3.804660306	3.847645147	3.587608673	3.400860909	3.629657092	3.967235449	4.154363142	3.708697684	3.838507728	3.608146866	3.636105718	3.681208239	3.821608656
A2ML1	3.979339623	4.068862101	3.854966327	3.688544921	3.987221291	3.634371218	3.888041255	3.761918011	3.612900625	4.374286989	3.731538493	4.190733319	3.759939245	4.222727627	4.160918202	3.909775458	4.000353445	3.86425697	3.996169825	4.12585954	3.861948332	4.342793968	4.055754273	3.92929787	3.862775802	3.933923016	3.82820051	4.052552194	3.594653055	3.806056149	3.663762524	3.606538931	3.818166034	4.101738928	4.071708592	3.881962406	3.717615907	3.94581105	3.922616806	3.812059818	3.928631406	3.752187847	3.857857891	3.870341408	3.92929787	4.119933968	3.716197007	3.928418325	3.867497883
CPO	3.753019805	3.779023297	3.841242235	3.732082393	3.833697557	3.582459094	3.456682818	3.814032508	3.917822771	4.980883675	4.236807854	4.247790093	3.77972186	3.938904599	4.232098508	3.53335761	3.785161626	3.508634543	3.541433207	3.694696906	3.559638871	3.719352257	3.595782062	3.96465327	3.961630669	3.97114463	3.882587858	4.09129324	3.460075653	3.578265585	3.430625885	3.664181783	3.838517588	4.094885295	3.810935912	3.680818352	3.895964831	3.778920407	3.720410321	3.421610813	3.461781377	3.468081077	3.603276882	3.486325719	3.791655942	3.704160401	3.602266605	3.474647469	3.786851695
GPR6	5.600959274	5.427362738	5.411834723	5.692018674	5.49963298	5.563269814	5.381508368	5.408738405	5.602970556	5.937927933	5.651402931	5.596041946	5.276077565	5.792251412	5.489166997	5.235542291	5.002125263	5.495619916	5.607465152	5.258104119	5.617336623	5.323765227	5.3896118	5.472686257	5.763137479	5.404930367	5.389309107	5.33087265	5.375828692	4.975346574	5.039067455	5.061467296	5.48353512	5.556225077	5.225867572	5.274407813	5.077812218	5.37947393	5.216397463	5.48607316	5.176348385	5.303611598	5.369069292	5.188967532	5.614306909	5.322022494	5.783287089	5.377393229	5.252394023
GJD3	6.268891572	5.953862604	5.935620479	6.035486824	5.859428763	5.98441103	5.846862767	5.626194958	5.972641809	6.577882516	6.17691261	6.499328859	5.910969919	6.195492881	5.872265932	5.48691357	5.58768257	5.405691224	5.892354267	5.570061305	5.756220437	5.612114246	5.697539966	5.605260385	5.785535196	5.779260353	5.514318621	6.003657405	5.591696726	5.678370037	5.513036373	5.62564923	5.889306425	5.908133837	5.795396966	5.656408014	5.811771449	5.713470768	5.66083404	5.770103224	5.594378404	5.652458825	5.721013727	5.499664048	5.491253096	5.69966511	5.699705639	5.434000979	5.625205211
HOXC12	4.404563977	4.021928111	4.124478329	3.792765364	3.947987996	3.866681536	3.848332092	4.072105015	4.477845494	4.174520457	4.719283115	4.296529994	4.592977438	4.268196956	4.76723615	3.649745921	4.125555949	3.586695278	3.968529996	3.858269166	3.991154582	4.050984104	4.131856968	3.873713239	3.561846731	4.412806762	3.608604956	4.407133511	3.753513478	3.841917777	3.97473883	3.570599155	4.063536852	4.128467305	4.252480013	3.671392843	3.999181559	3.9623664	3.738875624	3.631788953	3.911672599	3.785377603	3.819885224	3.579406735	3.864388712	4.024697729	3.881663973	3.674405208	3.91667915
FERD3L	4.387392519	4.535761378	4.23269154	4.329564658	4.389663962	4.446402157	4.347300787	4.386509769	4.311072758	5.060877968	4.998655525	4.802994374	4.908698001	4.767190638	4.136569258	4.091061422	4.671849046	4.27924291	4.347300787	4.346102365	4.381848279	4.302942789	4.334135062	4.197899973	4.401773569	4.402189072	4.308887013	4.904330257	4.225679619	4.273290253	4.206689638	4.123700606	4.541154551	4.669063801	4.479565248	4.276406028	4.364416088	4.339594768	4.358866594	4.44510796	4.651282992	4.260590839	4.360994062	4.363211693	4.358834939	4.36813809	4.28474284	4.359650634	4.629540841
LINC00314	2.855403343	2.772108432	2.841595344	2.842087901	2.688353533	2.66681903	2.641513011	2.597469538	2.702575936	3.281853218	3.402503769	2.854480377	3.373832931	3.292897433	2.988037109	2.698324218	2.900691824	2.696039086	2.758515355	2.799406002	2.746921101	2.870428645	2.988936706	2.700719629	2.633671164	2.879104268	2.836923787	2.723803987	2.781955156	2.606962373	2.866466133	2.559557623	2.871913076	2.958971106	2.847931703	2.810486383	2.687774167	2.86094458	2.703921929	2.811505404	2.933599744	2.811388123	2.73015253	2.746313327	2.706837353	2.786615281	2.519751584	2.805753564	2.660691777
NLRP14	4.391885742	4.420432765	4.549509587	4.508409909	4.383259378	4.40197402	4.215245105	4.252193035	4.372523384	4.909857694	4.334729285	4.757953757	4.545368372	4.630630922	4.578020855	4.286215829	4.409603756	4.373631831	4.593015532	4.518958138	4.107552672	5.241818598	4.491478717	4.210920024	4.265778258	4.515020271	4.338568633	4.359767593	4.382470941	4.298552262	4.188517706	4.213596062	4.214983321	4.87777328	4.353811824	4.322502682	4.271393791	4.213479084	4.212696352	4.310754621	4.571380699	4.355608117	4.412533185	4.550959231	4.521307537	4.207974214	4.438144456	4.490403813	4.507135244
DGKB	3.041059306	3.149082027	3.260884065	3.099299736	3.067700729	3.09301692	2.944183088	2.981020138	3.122922734	3.046956556	3.403370678	3.069483961	3.258111549	3.041878405	3.496400896	3.116908478	3.509084696	2.970241274	3.023404254	3.213052032	2.962409333	3.051194113	3.182720907	2.94601339	3.160744066	2.961025982	3.094558078	3.32012477	3.017237667	2.935547375	3.006293832	2.772274147	3.069700997	2.890117543	3.118993953	2.954327608	3.014116932	3.104931741	2.932506488	3.177804812	3.030200474	2.80661186	2.947397084	2.99882835	2.825819749	3.268125171	2.912984336	3.256194046	2.840977505
NLRP13	4.835333328	5.406902177	5.210781518	5.302053676	5.259334873	5.175970938	5.336385314	4.951687958	5.376920987	5.658389915	5.346273602	5.804241676	4.620389188	4.863239074	5.585571847	4.998119665	5.191851522	5.075605094	5.050459272	4.761268679	4.788269466	5.504636494	5.19459232	4.964463923	5.341236527	5.145844433	5.092112532	4.845861633	4.992134385	4.799019291	4.826343165	4.685665916	4.92715938	5.313524868	5.142666488	5.24165362	5.529222869	5.052913529	5.055838387	4.953707085	5.263839975	4.976106423	5.242396714	4.927971761	5.451503948	4.775202418	5.114843268	5.31426416	4.962313465
NLRP8	4.50181746	4.70635341	4.351513649	4.251348975	4.378627562	4.589474899	4.478977109	4.20140891	4.643710686	4.616577616	4.26093042	4.387072498	4.226180119	4.620579119	4.590198242	3.929706086	4.152840754	4.218781214	4.463795729	4.268828812	4.322282602	4.584709294	4.471766158	4.189970746	4.44623068	4.433143121	3.990805477	4.60215065	4.276862895	4.197759615	4.149094971	3.630418646	4.264353471	4.308671321	4.463608908	4.487312391	4.131978938	4.60532317	3.945756401	4.5713368	4.312009617	4.10728057	4.446439108	4.01676671	4.212150497	4.035060495	4.044786745	4.384509079	3.786134916
NLRP9	4.088104761	4.11613082	3.916914637	4.024279076	3.853688033	3.890558486	3.720280628	3.867591964	4.10546166	4.16037706	3.990835705	3.826378213	3.88513545	3.986673657	4.03926047	3.951238285	3.732625232	3.877706001	3.965782685	4.109098367	4.016260859	4.117604861	3.919420155	3.969094781	3.950112843	3.870115694	4.071392955	3.914760157	4.176570493	3.689152369	3.786672598	3.500228847	3.989040547	3.942479409	3.404144104	3.827181719	3.805829761	3.90008526	4.142100833	3.833322212	4.171145848	3.9593232	4.035917163	3.895055459	3.994659686	4.214828824	3.915062682	3.957463457	3.864321343
TAS1R2	4.018847749	3.89274447	4.073990927	3.875111189	4.021653105	3.913296302	4.09709005	3.86389438	4.143996601	4.160851776	3.954111162	4.329564658	4.111446779	4.779897471	4.564612674	3.638335992	3.991044464	4.022498539	3.628353503	4.11822929	3.975142922	4.116040666	3.557633338	3.429342992	3.735427151	3.63048847	3.871481141	4.319916946	4.020620491	4.121292964	3.720577306	3.498346987	4.069106988	3.830626717	3.752230198	4.002060943	3.917362245	3.673037165	3.612066189	3.584368837	3.93018537	3.571317755	4.223079724	3.831594635	3.847458439	3.816971585	3.780279246	3.774408863	3.630840038
ZNF341	5.213780842	5.406228253	5.528748834	5.808859796	5.407860477	5.70372328	5.508165661	5.394475988	5.481096518	5.578245009	5.62258712	5.78444003	5.320199776	5.32852862	5.256900158	5.17170499	5.516801269	5.433120052	5.257025227	5.329094877	5.182463328	5.177541093	5.539808244	5.53170459	5.491506985	5.283616263	5.181057059	5.368621161	5.510326758	5.423340737	5.370605709	5.061633406	5.156913544	5.228334843	5.10275118	5.450556927	5.450981135	5.643514935	5.482370295	5.292638796	5.692865216	5.191276287	5.560993883	5.938857196	5.463293983	5.165090868	5.206995549	5.503518109	5.22140886
NLRP10	3.694357307	3.742217293	3.689892562	3.966172029	3.617138414	3.63268577	3.546853524	3.31956751	3.716398557	3.893739841	3.427786304	3.754757963	3.567116762	3.765096894	3.696632714	3.306912784	3.879702063	3.520807848	3.435352955	3.49467094	3.380185059	3.380000768	3.445325453	3.529695382	3.299374198	3.571813879	3.561317285	3.834580498	3.547670855	3.425783887	3.309806028	3.413666151	3.813226833	3.684864661	3.548989051	3.346298804	3.475403245	3.65551053	3.710790266	3.420622564	3.673356796	3.452276101	3.716585857	3.542849546	3.468354668	3.469205763	3.529259026	3.374075715	3.408210971
COX1	14.38720477	14.41615338	14.34249899	14.30859988	14.33425652	14.3708	14.33365924	14.39629194	14.42966577	14.16211794	14.27938821	14.17604416	14.06954037	14.08821231	14.29114839	14.04526341	14.35864491	13.79790435	14.37274687	14.52944743	14.60202369	14.22957315	14.18850927	14.12989683	13.76451564	14.32427151	14.3907233	14.36087326	14.08418585	14.44765271	14.35762627	14.34301151	14.53496789	14.2510561	13.95184283	14.4684436	14.38828552	14.10150706	14.44415769	14.42349115	14.15079821	14.09019145	14.10463652	14.09512297	13.85867901	14.07765362	14.43121399	14.14793748	13.87034268
KRT74	5.653663333	5.556144726	5.787001002	5.451387203	5.287198938	5.863320665	5.724605416	6.019427542	5.307275337	5.502340573	5.552279745	5.697204392	5.466020671	5.81578708	5.347347312	4.902561628	5.389264919	5.348547267	5.328407702	5.604612044	5.264358051	5.802519925	5.274730524	5.492693267	5.52683527	5.664910849	5.286011377	5.779072375	5.152776875	5.214825464	5.334696005	5.138529598	5.501063401	5.914247872	5.448875074	5.610540761	5.348705882	4.917135225	5.581323082	5.47597102	5.553769017	5.191650175	5.210591842	5.134501392	5.100790501	5.291891828	5.139850954	5.39207922	5.121078423
LMX1A	3.631355011	3.771949426	3.374991343	3.341810318	3.369657442	3.579897948	3.516830194	3.530711598	3.577284675	3.544884512	3.61329963	3.564065471	3.488366772	3.461289192	3.755169873	3.182907598	3.681859234	3.407885585	3.48663418	3.580380533	3.564065471	3.370328596	3.668519199	3.457089833	3.64725093	3.620477976	3.277819958	3.471813569	3.357347225	3.211913268	3.14993235	3.079315338	3.495376566	3.551004666	3.601937373	3.499997218	3.489228002	3.653209889	3.485987985	3.396012808	4.031504187	3.319839167	3.748977232	3.474615768	3.359995468	3.316952887	3.234396114	3.32483971	3.204037676
GPR101	4.589450242	4.649620918	4.717989365	4.514041294	4.268846233	4.58349421	4.404059619	4.280697509	4.33361657	4.397243086	4.634800067	5.062748503	4.024161039	4.550917414	4.411254945	4.398122736	4.663187934	4.412320479	4.40960127	4.441520054	4.495025641	4.710490542	4.138124623	4.357222975	4.833524358	4.565094417	4.331079781	4.799771013	4.498282625	4.266526395	4.632096782	4.094097618	4.802398947	4.695093031	4.248099549	4.547734682	4.287572606	4.36858271	4.552904006	4.564661536	4.458554557	4.51114599	4.55681681	4.415211893	4.226514998	4.411013229	4.117105962	4.568321294	3.986748231
ILDR1	4.886957144	4.951886554	4.901647946	4.648297335	4.764772915	4.564631593	4.947802305	4.511321645	4.757488274	5.268252722	4.620553998	4.51678493	4.723219728	4.804935559	5.0336506	4.625383678	4.616729453	4.589512175	4.580169366	4.755850848	4.751270028	4.753552285	4.588991364	4.36802725	4.654729308	4.489249606	4.35807837	4.764565025	4.541145349	4.168972157	4.294960872	4.229139879	4.218381798	4.773096611	4.450952098	4.686076034	4.44434019	4.722963383	4.754093218	4.712962721	4.823197431	4.38769667	4.896039541	4.323265327	4.309779442	4.329532958	4.713076796	4.792169754	4.894280039
VN1R2	3.757839482	3.875956612	3.828816361	3.989233181	3.745015203	3.583980134	3.604121804	3.553632124	3.970092594	3.569255997	3.789415536	3.938590838	3.613122223	4.133368806	3.807741099	3.82086302	3.919675742	3.739507215	3.742626556	3.774444639	3.661472141	3.798631191	3.556959455	3.483074875	3.702655963	3.788139455	3.752893053	3.832508054	3.618836728	3.814538047	3.563095604	3.605454536	3.681933564	3.550541043	3.560637737	3.717388195	3.495582319	3.897617901	3.662382621	3.431884287	3.686891118	3.588069305	3.836172925	3.490946473	3.790466894	3.904713434	3.619008763	3.48787157	3.703082444
VN1R5	3.498452377	3.62048738	3.629962911	3.787071464	3.559527815	3.983323538	3.408573399	3.483123319	3.579633874	4.14313665	3.616451394	3.792290498	4.194617491	4.014334811	3.952430118	3.418036919	3.557063881	3.395288682	3.865513157	3.763697807	3.407402656	3.764583364	3.52396635	3.505655153	4.010900668	3.807377112	3.424762315	3.586680129	3.692862656	3.523063081	3.721146701	3.560843478	3.5803547	3.573173202	3.656790281	4.011156435	3.48374124	3.733535214	3.629436582	3.596761552	3.607266491	3.281232974	3.307627104	3.675336839	3.653196374	3.793875158	3.890795542	3.531666634	3.58787062
ND2	13.83239113	13.86070732	13.79077357	13.68552005	13.7462212	13.73333281	13.71181976	14.03322749	13.90294374	13.17494268	13.70210402	13.35171303	13.07530248	13.32042404	13.3710491	13.3284843	13.73213941	13.12915959	13.41493232	14.08963335	13.83455647	13.32092664	13.70322092	13.63120049	13.82425249	13.66495788	12.47389948	13.92763492	13.44366513	13.50209281	13.39229699	13.69819018	13.87660658	13.76400049	13.43575894	13.01443949	13.23498919	13.46598244	13.89756175	13.40754407	13.59365742	13.64230074	13.64310412	13.75791568	12.90652746	13.66944621	13.3073792	13.13378629	13.19134087
TAAR8	4.053059641	4.185394774	3.953845249	4.051917057	3.84065295	4.257226625	4.321896346	4.194774557	3.886664378	4.397296325	4.415735734	4.157784888	4.735274522	4.626193234	4.322354024	4.037264803	4.003188256	3.866222537	4.073432237	3.796462408	3.915560657	4.098728655	3.641426741	3.767111032	3.950618263	4.169814885	3.845082825	4.18779286	3.831789429	3.792625547	3.665838712	3.469443951	4.253114274	4.335268052	4.057679377	3.789711887	3.688558552	4.184125067	3.846537189	3.59627691	3.901344427	3.891139036	4.339403148	3.828569845	4.073868935	3.778585465	3.828203821	3.695664102	3.859247812
TAS2R39	3.595133224	3.87376639	3.545588404	3.514362858	3.468875919	3.749652326	3.955018353	3.519132061	3.454316206	3.597471725	3.652588314	3.657833167	3.506221321	3.828266149	3.615291332	3.537794398	3.828889187	3.749678781	3.211096805	3.896479124	4.025551385	3.706020402	3.553129854	3.741625292	4.231437213	3.771797379	3.58209062	3.695183051	3.653419142	3.569702192	3.611993177	3.333371177	3.647801143	3.844885683	3.577693707	3.822190468	3.642757262	3.848320264	3.562413872	3.36748017	3.586382881	3.438714367	3.59256769	3.634896623	3.603562697	3.339192812	3.399115168	3.588135013	3.361675194
TAS2R38	4.274715812	3.944183554	3.946692203	3.600481558	3.864520842	4.241389486	4.106438977	3.814275498	4.233189706	4.126421613	3.926813042	4.360452615	3.86486408	4.175580752	4.103600787	4.006727478	4.205429489	4.277274861	3.91623135	4.311268208	4.079374764	4.057475812	3.753685723	3.804043219	3.850138152	4.018373431	4.04063333	4.317973387	3.888794257	4.031605563	3.96646418	3.951427467	4.19548975	3.850062379	4.011964626	3.912121534	3.94031732	4.037774568	3.887460821	3.763697807	4.050520291	3.872566985	3.830012423	3.857135032	4.056707939	4.24979825	3.636557943	3.956207261	3.863089252
TAS2R40	3.191674057	3.278888771	3.091290617	3.102679432	3.070273767	3.180271205	2.923933303	3.24731499	3.120275753	3.314867004	3.221144238	3.314418642	3.13922654	3.085618765	3.29201189	3.110028455	3.103665001	3.034221734	3.103410565	2.934445744	3.185248499	3.302884757	2.889674392	3.001220199	3.204754545	3.1904887	2.956649836	3.056950678	2.934729052	2.926997446	3.027382067	2.962020742	2.933312397	3.057887433	3.209918183	2.969163878	3.137094761	3.20444556	3.044536185	3.041257456	2.94057593	3.146028142	3.103088101	3.072172076	3.150455076	3.15197662	3.031546778	2.964707649	2.999239794
TAS2R41	4.3960182	4.29301766	4.369586831	4.665495212	4.465606953	4.515793136	4.564716182	4.536219397	4.342244041	4.604168388	4.375241572	4.90668342	4.421071894	4.414652549	4.472081265	4.317610818	4.455798461	4.391717856	4.046553917	4.431895069	4.422963121	4.536281366	4.38097653	4.187772417	4.467360428	4.316069451	4.512702112	4.413585535	4.230907289	4.158672907	4.338451931	3.965865114	4.523871032	4.140592542	4.492447633	4.376857718	4.22878147	4.397712385	4.501640818	4.243789981	4.429743788	4.372213988	4.351073282	4.078442988	4.230456386	4.073734842	4.1242533	4.378693051	4.451975185
TMEM171	4.382214499	4.468572129	4.50191168	4.562595785	4.477873633	4.852391141	4.412796362	4.350435878	4.576501228	4.999331569	4.763553475	5.030094765	4.859608023	5.115285214	4.74536832	4.754057944	4.671738835	4.609721147	5.417962248	4.654078007	4.879092665	4.903963621	4.281487117	4.608217555	4.792189728	4.192912469	4.828124558	4.763808102	4.586884897	4.556828978	4.824968619	4.378939573	5.2294829	4.714177798	4.375807749	4.773687714	4.693256089	4.742670821	4.608160343	4.692026479	4.742320264	5.056708836	4.6364819	4.134171099	5.033193422	4.385118794	4.748789867	4.503997084	4.997015274
VN1R4	3.513910954	3.685435487	3.660245954	3.548248895	3.45759695	3.650515248	3.59900918	3.534792413	3.494055112	3.56447207	3.468243335	3.625109722	3.83099305	3.589925656	3.718267783	3.494200405	3.633676904	3.422970104	3.444370466	3.6823225	3.404951529	3.856049153	3.471613365	3.43145484	3.584117149	3.720304805	3.473104736	3.414301936	3.134275244	3.520384227	3.279746588	3.582172945	3.449539833	3.753657888	3.884709596	3.559131303	3.579459267	3.582825929	3.362432634	3.560587648	3.483565925	3.571712706	3.605473796	3.165173851	3.504764372	3.262224322	3.330325754	3.493085856	3.245070338
TAS2R50	3.37515677	3.248000019	3.483293703	3.216917746	3.396689374	3.226034406	3.391750603	3.153530075	3.298969146	3.332968829	3.265487366	3.403871225	3.953756102	3.513651592	3.668432165	2.811722779	3.253693854	3.165211981	3.155516016	3.246083786	3.361302412	3.082164801	2.975583202	3.275880368	3.212428109	3.372532413	3.000370228	3.175226047	3.343787743	3.02066529	3.171537941	3.145250736	3.052862012	3.497729968	3.122525253	3.202208338	3.163665754	3.484529405	3.262816727	3.067741325	3.173922731	3.078732167	3.259044964	3.012333049	3.118525275	3.096306871	3.312367034	3.062491583	3.238495596
PIANP	5.555462159	5.47480818	5.526492092	5.453022435	5.194002188	5.426340235	5.163546326	5.252976948	5.169753713	5.794893923	6.080056968	5.489805907	5.409388324	5.7079358	5.815600258	5.331270012	5.231668424	5.351645038	5.544217266	5.394719499	5.300562547	5.715696594	5.557316647	5.402371925	5.036466751	5.631646651	5.038040358	5.687157562	5.414433252	5.202970029	5.376220739	5.176019594	5.361999895	5.53938264	5.450420425	5.141419145	5.638108211	5.592996723	5.391451528	5.251146125	5.630345941	5.309808822	5.577401342	5.322608955	5.266549276	5.314786152	5.039235534	5.088064093	5.180223547
ATP6	14.60174503	14.58271244	14.61901158	14.54750896	14.51922891	14.52194585	14.45633783	14.63266769	14.65295333	14.2424951	14.21891536	14.21935181	14.26066178	14.12005308	14.21346663	14.34416804	14.59524076	14.2716974	14.3115334	14.61149106	14.63306444	14.3228557	14.27729872	14.49131026	14.52729316	14.32905166	14.19039455	14.62655217	13.84197559	14.46193186	14.48875161	14.51497037	14.66584537	14.54034948	14.49036644	14.34304055	14.33602297	14.42267433	14.60284396	14.42024173	14.38433468	14.3012886	14.34304055	14.40243022	14.22649585	14.40373734	14.1273075	14.49270295	14.23088095
COX2	14.35698377	14.32351253	14.27770686	14.24045496	14.26057939	14.29183052	14.15579553	14.34222772	14.34123379	14.24045496	14.31698922	14.22147758	14.21281353	14.2338895	14.23869871	14.14381843	14.22941792	13.8072662	14.20498638	14.36148585	14.2974593	14.18872993	14.16528118	14.26714447	14.21130661	14.44492144	13.75181332	14.47375514	14.24200676	14.24036374	14.21414591	14.22941792	14.40749958	14.30966549	14.21428931	14.03447365	14.13667282	14.20861388	14.31478865	14.18943528	14.22432945	14.3272351	14.37686051	14.41416391	14.1824608	14.25866221	14.34869742	14.24045496	14.27921003
IFNE	3.313630031	2.889930279	3.472803478	3.05761794	3.001768484	3.178068118	3.115545667	3.160706936	3.029106736	3.376210468	3.621335671	3.533349213	3.143790402	3.588949481	3.343685403	2.836915096	3.10412982	3.105284706	3.175653783	3.213352872	2.980943061	3.234135568	3.094892734	3.193481455	3.409411925	3.35619129	3.138409674	3.176172347	3.147809434	3.027118701	3.110868937	3.14209648	3.316345693	3.042152512	3.074759325	3.327505588	3.124594346	3.281281403	3.141570012	2.997851027	2.917375543	3.184410026	3.036098997	3.114137887	3.025065539	3.122804683	3.1847962	3.137866777	3.019425132
ND6	6.300287839	6.811104907	5.958116037	6.522006528	6.200437583	6.333447598	6.513542264	5.90283616	6.217336687	7.678730018	7.352269396	7.716843472	7.66369209	7.582898104	7.826540586	7.350041864	8.595697799	8.210260038	5.767652151	8.315983884	7.200171631	7.66538817	6.281102526	6.589825934	7.356100708	6.49442585	8.013624087	6.176503498	6.049895154	8.006451065	6.334862309	7.777419523	7.99195975	6.076114353	7.822434328	8.046065641	7.35065886	7.161357151	7.194730047	6.991182189	7.407714383	6.61415299	6.971819191	7.371778212	7.36983136	6.778892068	6.042719532	7.263307351	6.888278049
SREK1IP1	7.754349987	8.083648015	7.648242155	7.31077354	7.480607649	7.590481375	7.413342774	7.812734868	7.621589177	6.970132799	6.332140145	6.811956974	7.125524943	7.673455035	7.357590612	8.242114359	8.350745325	8.248964123	7.308853585	8.020565999	7.596514689	7.826242809	7.262881702	8.067588414	7.717867659	7.584998208	8.733821662	6.30919064	8.472637563	8.178113789	8.126885058	8.46108526	8.09303178	7.525270064	8.259705095	8.019079148	8.169487011	7.6599386	8.301234412	8.281660535	7.788916372	7.844704308	7.458764824	7.964748783	7.995779762	8.534735583	7.949677488	7.950516902	8.409291686
FBXL19-AS1	5.126381864	4.895727305	5.01660138	4.838516286	4.916406088	4.754831192	4.666015889	4.861126645	4.817079972	5.637366888	5.383637473	5.375164837	5.044354672	5.113104751	5.194911693	4.527621725	4.902578478	4.450697507	4.816332942	4.698467643	4.683413819	4.804177601	4.913549451	4.725938734	4.964100843	4.975675936	4.518253558	5.029190789	4.857603983	4.557225363	4.610952633	4.409584963	4.622003454	5.319848033	4.683298864	4.889177582	4.847206958	4.837766618	4.580911314	4.502439415	4.741728518	4.566584043	5.070596478	4.366953824	4.623448468	4.625442462	4.739558079	4.858728027	4.741335335
BCRP3	4.750474337	4.594191261	4.588873453	4.543890525	4.555757162	4.424240648	4.508237707	4.28039867	4.765688717	4.551124038	4.589033342	4.773968272	4.785342697	4.596536624	4.605527141	4.464144651	4.357396705	4.56252886	4.642688275	4.585923809	4.702961091	4.634410927	4.457067831	4.400729663	4.687751058	4.415915502	4.460774123	4.421802215	4.725004468	4.385316042	4.324362707	4.421344657	4.699659566	4.775748682	4.751070264	4.46490555	4.802054938	4.469428995	4.623217636	4.52797627	4.686850315	4.576612291	4.922383111	4.465789194	4.566410394	4.498643982	4.490880647	4.721909525	4.565143819
INSL3	5.57722979	5.587564234	5.462087943	5.594927213	5.598968028	5.690434129	5.686926865	5.464342815	5.712844451	5.77744924	5.703778371	5.64505625	5.467756513	5.590641808	5.686757402	5.14214601	5.380107469	5.46277652	5.669964863	5.387916302	5.575541014	5.589147548	5.412463096	5.574945948	5.582391938	5.705671742	5.170820508	5.327727828	5.606261373	5.028186299	5.018652584	4.889509276	5.375524119	5.842930133	5.522087458	5.481194322	5.663545476	5.486423648	5.381542009	4.937598349	5.527014158	5.491919034	5.775478968	5.003084887	5.392768013	5.19612928	5.322162813	5.168762105	5.504277121
SYCP3	3.181433975	2.793923893	3.017639322	2.911581496	3.010537113	3.05463399	2.951520486	3.115188766	3.119351923	3.190862455	3.526428215	3.279507072	2.934796625	3.085618765	3.137615593	3.262029944	3.507957347	3.197950102	3.064402941	3.50625829	3.709792009	3.075313916	3.024606485	3.264724043	3.141253031	3.46073746	3.004216881	3.200898425	3.137615593	3.162283983	3.259997534	2.694085285	4.145208465	3.180290822	3.729620286	3.334736634	3.219825315	3.081600216	3.15213276	6.123530892	3.169662381	2.887155711	3.281020481	3.337786657	2.92045839	3.503166855	2.834689215	3.408234176	2.999923996
TMIE	5.358723008	5.284507825	5.077130442	5.322797825	5.004260644	5.016896472	5.043687107	4.742741801	4.883019542	5.300022998	5.234725517	4.977515304	4.953046675	4.855083069	5.000539035	5.140163789	5.086111875	4.750251142	4.714641333	5.047736415	5.473503399	4.727329952	4.980324785	5.196310021	4.909482374	5.215726894	4.589545375	5.840202684	5.109898372	5.118731359	4.885384401	4.725748043	5.452188802	5.320749093	5.146951915	5.018912253	5.141177249	4.833048786	4.962007109	5.00792048	5.039172848	4.925749325	4.958306096	4.821584761	4.805160155	5.05332941	4.861204287	4.959039201	4.838991965
MUCL1	5.353550356	5.056549269	5.090181798	5.056552483	4.730150344	4.948672564	5.071909641	4.925789275	4.90229897	5.697298571	5.378411561	5.133370924	5.434277416	5.198546417	5.137067008	5.296406309	5.10276537	5.181855737	5.080486159	5.162257653	5.001548804	5.021558572	4.936057714	4.897087351	5.039759111	6.159106075	5.662030557	5.20516885	5.13912813	5.070650356	4.633897131	4.786651784	5.133017546	4.900345694	5.585019716	5.063047099	4.995421662	5.36095769	5.233552606	5.047512877	5.071298424	4.861772405	5.174128751	4.948712926	4.948697292	5.013623649	4.714658778	5.086223232	5.052854535
ABCA13	2.715451172	2.796811686	2.686586744	2.820755398	2.652298079	2.797490819	3.164131819	2.592729818	2.94855378	2.853005689	3.291500072	2.930832334	2.744089487	3.099892138	2.957688213	5.57300531	2.710519003	2.665380435	2.859980505	2.670672271	2.826307758	2.620836683	2.781302779	2.871533548	2.614324604	2.765815553	3.06245378	3.188728896	2.691816411	2.653398768	3.074683141	2.623135888	2.795504704	2.705923549	2.870176736	2.729486751	2.834335076	3.022166076	3.737053639	3.347755178	2.863075058	2.653392633	2.645158739	2.942209583	2.796374772	2.838730215	2.717147207	2.685710598	2.672573274
LINC00189	2.949205833	2.802249669	3.138875147	2.743471833	3.145179964	3.035845287	3.102827186	3.099547264	3.014548609	3.524070897	3.312959356	3.197764495	3.31969202	3.301461483	3.505009542	5.66825095	2.984138153	3.456205092	3.038761975	3.036704338	3.316091224	3.129173747	3.314994657	3.420662167	2.853053714	3.002739673	3.040770598	3.063716424	7.807711701	3.29674633	3.05265636	3.187343701	3.152477278	3.141273533	3.224777311	3.247591457	3.523407365	3.037384581	3.14690755	5.399059493	3.288164291	3.106214535	2.983434814	3.507680544	3.185816993	3.252321772	3.152129475	4.976260569	3.039650179
ZNF354B	5.388864177	5.413312886	4.945193335	4.348208639	4.521430189	4.492071087	4.715222178	5.035658507	5.13176897	4.058684072	4.846273435	4.780340879	4.353297583	5.156994355	5.147514935	4.748109651	4.87223336	4.606425154	4.796251434	4.920286366	4.754505783	5.159324085	4.747401878	5.391781366	4.845671017	5.039970734	5.75789902	4.743416003	5.879373113	5.186546772	5.130025505	5.166229481	5.16849673	5.021958521	4.946382676	4.88826776	5.286502451	4.946909558	4.655581972	4.964971411	4.957484189	5.383287172	4.66273406	4.583529467	5.784331139	4.884800479	4.656963966	4.936182907	4.729664186
FSIP1	3.589020155	3.219069926	3.084362086	3.160737415	3.057098611	3.183917712	3.223115296	2.942446058	3.457248575	3.347287724	3.308085168	3.347805659	3.934940411	3.483366225	3.743003256	3.773397647	3.150761577	3.803801198	3.159320456	3.03665398	2.981759953	3.207703442	3.114227282	3.051294326	3.139922	3.576359254	3.327388404	3.092788494	3.080137757	3.201057399	3.06694944	3.239518465	3.446579482	3.193565601	2.991879581	3.44538915	3.467580511	3.049047213	4.25307178	3.346289417	2.98957957	2.970536291	2.974964293	3.053336113	3.157562335	3.132165072	3.159871367	4.874623735	3.265384212
GARIN3	4.89728872	4.776689332	4.592586109	4.386079	4.714059815	4.635323015	4.736180411	4.477986421	4.798607901	5.008282959	5.095406172	4.7672834	5.011280264	4.970384607	4.856308479	4.684415675	4.707938632	4.890360958	4.646949808	4.608199642	4.645514743	4.573684007	4.347963221	4.987180275	4.539693346	4.718115363	4.635693517	4.609346235	4.505704046	4.634610528	4.556158134	4.037898525	4.555733274	4.728168594	4.938680381	4.540071606	4.470747353	4.57424926	4.58172208	4.397196363	4.630881821	4.712940383	4.793734556	4.54651579	4.596939847	4.808349271	4.641417753	4.338431013	4.274766303
CABCOCO1	2.908281089	2.734140188	2.668286941	2.724352277	2.70903566	2.848802934	2.832292729	2.707651217	2.724862482	2.585041349	3.107682123	2.863724786	3.262810432	2.949622049	2.874544292	2.749996872	2.874749945	2.74851763	2.781943001	2.856582562	2.777137283	2.723925574	2.759219836	2.739037097	2.803065145	2.811912991	2.777618502	2.873102856	2.89644868	2.860172247	2.769293616	2.985116265	3.124888672	2.800445424	2.923040703	2.940639473	2.969220877	2.931087418	2.835785021	2.750902322	2.821149971	2.720957641	2.737902986	2.63880206	2.769384085	2.835321024	2.622489069	2.671324306	2.887385112
SLC9B1	3.906419338	3.724832118	3.652918098	3.896816627	3.795576724	3.52093874	3.843883441	3.754750441	3.615014679	3.913410186	3.713809096	3.953769864	3.632806654	3.659750798	3.945367635	3.490095331	4.022522478	3.835601644	3.362733106	3.933289477	3.837550041	4.030118168	3.625284465	3.552425653	3.602991729	4.062563383	3.616738855	3.577338706	3.842422515	3.895224037	3.685829387	3.608688589	3.868924056	3.745214418	3.687517505	3.673272629	3.605374868	3.923644858	3.465763465	3.44315894	3.821088967	3.589493436	3.553775729	3.844664582	3.772361756	3.786062746	3.37990872	3.65813514	3.82210555
WEE2-AS1	4.01878689	3.923113247	3.661040439	4.016810588	3.9094783	3.721682098	3.858196225	3.965825934	3.926349488	4.233162263	3.994842387	3.763444301	3.728852643	3.859705018	3.856993604	3.652110757	3.892089684	3.769756825	3.584307471	3.736792645	4.269965401	3.950358682	3.834260752	3.896929528	3.672811967	3.766948609	3.74689913	4.355302927	3.239851693	3.664694159	3.666936734	3.820836829	4.123457953	3.957557084	3.969475552	3.801214057	4.033608438	4.135768097	3.969345331	3.608013214	3.738823221	3.492769003	3.756315151	3.490997613	3.726237806	3.732446184	3.691356364	3.519063743	3.877675248
DYNLT5	3.878327903	3.77685098	4.347532505	4.485409816	3.603187731	3.995444736	3.791249853	4.894064809	3.707430966	5.825238659	4.132377372	4.788332312	6.064194428	4.153074858	4.377540421	3.378197371	5.426580057	3.109423748	3.274603346	3.211875811	3.20478226	3.462611489	3.723478747	4.004462052	3.361249381	3.305832055	3.183465663	3.99974085	3.893766482	3.234528093	3.218602795	3.493286739	3.11427096	3.548899706	2.949203251	3.315579243	3.190245921	3.250642821	3.198609372	3.210095475	3.35149808	3.072520445	3.304294727	3.546704437	3.057409239	3.264231156	3.21581358	4.11739824	3.316128745
TMCO5A	4.956800774	4.914419468	4.55696715	4.811185787	4.565568843	4.903704333	4.610282994	4.686897936	4.812705985	4.840810356	4.87705954	4.461841449	4.343750294	4.474675038	5.011402775	4.675602938	4.920151287	4.609738563	4.795238949	4.775093423	4.919666099	4.864596271	4.708370669	4.717355277	4.622539761	4.728052786	4.724282578	5.31264553	4.566119131	4.49134138	4.576484939	4.793460297	4.724815853	5.092773741	4.694876021	4.807367477	4.5380648	4.984757843	4.695221869	4.575887235	4.916008187	4.705502902	4.994143493	4.395239011	4.626171895	4.826669588	4.621709925	4.731887498	4.592621107
PPARGC1B	7.337071072	6.628801063	6.169072854	6.337148851	6.066925572	6.168681599	6.126295126	6.350675515	5.979112009	6.051294551	6.752469369	6.332238903	6.099251104	6.837790856	6.101778395	6.382845495	6.583245835	6.645973054	5.813563107	6.46099544	6.429489446	6.428790776	5.763535487	6.136022312	6.53884763	6.585997153	5.872001731	6.290012088	6.641560435	6.990486191	5.903212498	6.503410418	6.24363014	6.032211895	6.014533204	6.138982998	6.8607998	6.141504195	5.961118181	6.236168697	6.281083829	6.508615153	6.262123443	5.731858691	6.215486431	6.214457887	6.13723449	6.328946896	5.941224915
TSGA13	4.201818743	4.410458943	4.290791955	4.161736705	4.267673052	4.104705247	4.044024148	4.122185058	4.334463702	4.535315634	4.618158189	4.304249428	4.509259237	4.648213231	4.401798631	3.76267829	4.258946005	4.042790812	3.91802904	4.113367675	4.196603563	4.350701927	4.025304952	3.92017101	4.120313311	4.215052586	3.762116548	4.291350301	3.947705197	3.959575671	3.80017184	3.845911017	4.366351863	4.354460066	4.395681578	4.246815606	4.406638829	4.161773445	4.113920687	3.448003989	4.23909813	3.518554025	4.33811657	4.186651092	3.961151917	3.79514953	3.683676852	3.856776816	3.921880069
C9orf163	6.117580059	6.239091341	6.055249819	6.015486452	5.796810543	5.846245333	6.411113723	6.112865553	6.106094649	6.049791247	6.316037475	6.362310903	6.040699751	5.977033674	6.025060536	5.81883998	6.108944583	5.965955186	5.880198031	6.348084814	6.087416196	6.213736701	5.881566147	6.124486239	6.104227802	6.208598312	5.873000352	6.401234525	5.831741763	5.706655685	5.825598912	5.886312363	6.142479951	6.037956617	5.87257782	6.021418777	6.187596649	5.971519771	5.929122598	5.843585593	5.930418801	5.976392466	6.006883226	5.943805547	5.853500562	6.036380171	5.828195585	6.135798493	5.80386504
CCDC141	2.854494903	2.738856423	2.676066437	2.675267871	2.923226627	2.920926018	2.873997468	2.713811402	2.642217367	3.283043295	3.140995851	3.166486293	2.966259893	2.975043951	3.027051024	3.11728464	2.839496384	2.868992742	2.945923339	2.810066523	2.594411598	2.799120188	2.882553458	2.842958394	2.578466832	2.848092161	2.718653437	3.025714458	2.961507735	2.737446336	2.918071467	2.885950774	3.621886848	2.937985469	3.109170313	2.819313097	2.929358287	2.826148513	3.502776208	2.848774596	2.821340527	2.748475886	3.216024806	2.716291846	2.7214458	2.704239095	2.741495216	2.760897418	2.95246634
HDX	3.179635355	3.260549782	3.428265136	3.250977977	3.096298461	3.179031936	3.372749275	3.143027033	3.329007759	3.169104142	3.443839574	3.060889035	3.488751364	3.424294169	2.880499694	3.68013924	3.221281292	2.998701169	3.514342344	3.476414681	4.204288612	3.835207504	3.392957275	3.466372081	3.150092075	3.302949327	4.984099806	3.510781424	3.475953211	3.621280247	3.906274472	4.920784093	5.133168582	3.191960885	4.151323097	3.627622952	3.729133249	3.742132469	4.053172137	3.086425422	3.651672972	3.697741642	2.722377154	2.974179856	3.828847112	3.684671891	3.851282399	3.737816715	3.619143043
SYT14	2.850016074	2.757971065	2.723546344	2.98341353	2.569469753	2.729416419	2.787357644	2.614184307	2.798747755	2.828291957	2.714262738	2.900308384	2.825525337	2.968202091	2.750819111	2.736781329	2.740378985	2.865732909	2.670475994	2.721641084	2.668540375	2.755885069	2.709673034	2.843215656	2.7686181	2.910264867	2.749866037	2.637079703	2.846791827	2.753561276	2.894069017	2.690308383	2.981833561	2.646838128	2.733180309	2.764570853	2.819752373	2.731873373	2.656622624	2.707301652	2.604173064	2.712587682	2.89127811	2.774677155	2.787356402	2.789711851	2.932563287	2.676357597	2.726356315
TECTB	6.554047347	6.649562318	6.428409075	6.530925143	6.583125578	6.739085927	6.283838289	6.544026601	6.304273632	7.04684744	6.720009584	6.969769814	6.801451665	7.039119322	6.648450113	6.265259267	6.735306025	6.339573871	6.663389118	6.697068946	6.187333649	6.598131388	6.328676812	6.327820579	6.435796113	6.542496865	6.316278133	6.525469842	6.279471989	6.474721006	6.300304197	5.986056759	6.701404469	6.394619506	6.74886098	6.660763905	6.429826162	6.643629464	6.19752824	6.152338945	6.312881094	6.266545599	6.538257481	6.459483843	6.520515612	6.641875114	6.152235376	6.302454354	6.38007938
VWA3A	6.698414812	6.645830992	6.583116118	6.084024537	6.114256047	6.107665735	6.01240421	6.252337737	6.287667069	5.953058418	6.66633378	6.478707968	7.677059006	6.244757489	6.321838831	5.871278208	6.624049992	5.937708077	6.252743634	6.383185899	6.124847367	6.126267333	6.259956958	6.014022502	5.983186528	6.329739152	5.830466732	6.303203292	5.986336433	5.905432427	6.090255206	5.99465923	6.602609226	6.378049256	6.072022208	6.200008438	6.199506147	6.423876628	6.166182411	6.133839938	6.272934058	5.87541816	5.877405779	5.739521031	5.906847821	6.351156116	5.596080478	5.869547324	5.826264719
LINC00896	5.118093385	4.863791735	5.086382045	4.774969483	4.75502891	4.792803536	5.082104651	4.517826443	4.967821658	4.767999288	5.22902124	5.0466059	5.028336416	5.256768376	4.693740743	4.946083361	4.820462984	4.876781129	4.971944386	4.886180763	4.823863764	4.932034303	4.601215705	4.833463886	4.67009073	4.586984035	4.586510227	4.963298628	4.804494887	4.664057622	4.517826443	4.302618762	4.753035123	5.171517559	4.871815563	4.756345577	4.741672285	4.786638696	5.071040632	4.565554576	5.13420077	4.615755519	4.93343353	4.312182388	4.871326697	4.93746209	4.958854504	4.75791944	4.822248954
HUS1B	4.665290992	4.673915806	4.739135267	4.241692736	4.310332955	4.627302893	4.504135621	4.409245163	4.616645737	4.53869392	4.431854344	4.493948314	4.41258373	4.91789965	4.263624394	3.980664285	4.061395787	4.129242231	4.513537159	4.371350189	3.910605029	4.346954536	3.782635644	4.21718646	4.129647848	4.237040282	4.012806033	4.156379555	4.347945701	3.994623922	3.900606154	3.843944976	4.056763492	4.392921611	3.928989552	4.148430252	4.372363136	3.941263256	4.102682724	3.966689995	4.132934371	4.036779996	4.457241606	3.806689098	3.904563927	3.983135669	3.974704193	3.853725335	4.091920765
NPB	6.939307324	7.003514994	7.060859242	6.928798289	6.597560049	6.854719863	6.704809016	6.838437872	7.2388658	6.898046015	7.06575715	6.892154318	7.082578593	7.086881428	7.25154383	6.653420381	6.841679165	6.497059672	6.969850631	6.565053032	6.529245022	7.313891975	7.377865031	6.681335112	6.76036752	6.84050807	6.278730505	6.844598009	7.00478918	6.823828042	6.468277102	6.787532257	6.652606594	7.529583252	7.31426641	6.845865405	6.934718213	6.837460747	6.794655399	6.44391686	6.897156807	7.323130578	6.807627098	7.23559525	6.808519055	7.417973842	6.62681677	6.747488164	6.583667529
METTL6	5.466960613	5.608776773	5.539531822	5.727239661	5.721142547	5.622977302	5.91873586	5.759613485	5.076890779	5.706397017	5.504119358	5.441988181	5.635866605	5.535795354	5.945407385	6.302774854	5.363796471	7.062290668	5.918315668	6.098360673	5.652775087	6.237629874	6.808746101	6.03421641	5.760329483	5.909599238	6.764392762	6.145173711	6.807463878	5.929403095	6.330502013	6.721708368	7.215526338	6.239592078	6.116821681	6.785456879	5.508653198	5.993251187	7.318905891	6.695933339	5.549120882	6.570654914	5.956426943	7.048378811	6.080434097	5.895801068	6.828134834	6.63621593	6.428271276
SGO1	3.614422669	3.811970523	3.72799876	3.811970523	3.961639376	3.608156364	3.623855834	3.548168879	4.18320143	3.854060568	4.318819573	4.288746702	3.424656739	3.748248922	4.352898444	4.221825097	3.890217118	4.794629419	3.786782141	3.791526302	3.759388335	3.710196059	4.122536568	3.532141236	4.042279596	3.698696057	3.752414901	4.143902036	5.399981173	3.732996436	3.929225661	4.311959068	3.838097808	3.508827551	3.631234898	3.600318607	3.679705811	4.423531776	5.22934112	3.725260647	3.909518998	4.102289082	4.062789259	4.129312231	3.672131786	3.847025366	4.078939264	3.520344743	3.913157763
ZNF791	8.241668534	9.069620517	8.371563323	8.335761308	7.909756451	7.992167128	8.44370036	8.920974346	8.243208198	7.204725768	7.731553965	7.136499222	7.127275468	7.304143474	7.370901335	7.718892972	7.945326746	7.809622497	8.481801224	8.281064913	8.114585917	7.625248866	7.884609912	7.912307189	8.698734644	8.663952528	7.695125672	8.884588233	7.547877605	8.723701306	8.465601825	8.228885738	7.6790478	8.468729596	8.329237271	7.655810014	8.380327737	8.616014614	7.199494636	7.867311817	8.832698602	8.398499741	8.29252111	7.556107282	8.054604021	8.704664873	8.069737377	8.150689742	8.533144209
HTRA4	3.940742363	3.98094616	3.623752011	3.8853862	4.092712979	3.926524137	3.907146823	3.705535969	4.351384583	3.967920395	4.38456179	4.517911724	3.58683272	4.201854708	4.094463142	3.647455286	4.225001043	4.116814701	3.560213313	4.034773782	5.81750197	4.143118013	3.249425226	4.156078878	3.911775698	3.713701346	3.865969253	3.289030247	4.094720868	4.273290253	3.249330154	5.034681745	3.707246404	3.825069167	3.815948908	5.174399166	4.264930498	4.517706325	3.862430191	3.286155761	3.995811166	3.919664687	4.542909098	3.97892391	4.280193833	3.879859316	3.175731045	3.630184817	4.089857392
LINC00525	3.885005943	3.383143563	3.596946552	3.338281033	3.276163939	3.804024454	3.620785148	3.089869141	3.745674434	3.399256935	3.764478188	3.76682399	3.657040681	3.671227185	4.735790067	3.559058328	3.267677411	3.769983354	3.96498703	3.674240253	3.723726468	3.871078388	3.1839732	3.769511259	3.692110844	4.305414355	3.524811276	3.306481157	2.965536383	3.823670014	2.918625066	3.982200246	3.659778602	3.632868435	3.86878904	3.186587052	4.077349965	3.88263783	3.485438724	3.934087055	3.736998305	3.526542494	4.430271363	3.261044702	3.494632477	4.169705896	4.196040554	4.088884805	4.040335825
PRPF38A	6.700442288	6.502480221	6.586104366	7.292481284	7.208815298	7.394267179	6.885657939	6.798693874	6.382127164	7.116378958	6.309773858	7.202948074	6.929204202	7.463984629	7.408723004	7.446927695	6.465848813	7.620513222	7.103398867	6.949856708	7.22957924	7.330069227	7.715598035	7.168222439	7.207776748	6.970734133	7.897091781	7.772960904	7.607396121	6.853212601	6.948876413	7.869494754	7.919618958	7.119095224	7.081658572	7.5182706	6.348948332	7.284762319	8.380981015	7.448547074	7.363273144	7.553373459	6.948725206	7.995753456	7.562262256	7.628847733	7.348994025	7.609996951	8.044328566
FAM218A	3.07551131	3.1502916	2.912247282	2.980808656	3.049405377	3.095922448	3.028761345	3.093609008	3.066400748	3.078217417	3.396574585	3.043469989	3.448897767	3.26342719	3.091716106	3.146846229	3.519852766	3.109523629	2.909023862	3.107343135	3.172702773	3.159185649	3.044091874	3.185737782	3.214267295	2.927797029	3.091897097	3.389880063	3.02271895	3.200971743	3.136616413	3.201691874	3.077154442	3.183399582	3.390883712	2.986190028	3.070067749	3.231120096	2.99472123	3.375590625	3.1113291	3.676793949	2.995309091	3.149883502	3.107343135	3.432707274	2.922216955	3.102519114	3.004440495
RHEBL1	6.247461917	6.247755295	5.809857022	5.565625314	5.759921757	5.790930947	5.80405012	5.859992429	5.658303791	5.569579421	6.204102554	5.981643166	5.853419934	6.131696668	5.975472296	6.097304748	5.900458948	6.212911681	5.898088068	5.908667724	5.766689096	5.631915983	5.540996383	5.771805869	5.993064476	6.123376984	5.538595277	6.059553021	6.154481068	6.03509466	5.65807807	6.143353178	6.222330841	6.054455339	5.905728406	5.932170723	5.772540215	6.104192362	6.262782793	6.252159981	6.252736252	5.949389007	5.778605399	6.352706379	5.82189289	6.059763993	5.383199327	6.172955768	5.71817023
ZNF548	7.801061975	7.751190218	7.296101323	7.767218658	7.392846689	7.843351102	7.192196382	7.6666922	7.516713756	7.573539955	7.772311507	7.852176296	7.549227255	7.557605264	7.557409829	7.28384678	7.847489525	7.101037285	7.087683662	8.107763641	7.741852549	7.761452796	9.349500062	7.472739701	7.280017498	7.864263255	7.362683443	8.174645192	7.235106199	7.450782603	8.046595057	7.323400841	8.432981862	7.200538777	7.277417566	7.590005544	7.336626109	7.879147269	7.621391553	7.586501034	7.478722369	7.825101665	7.820978381	8.327756545	7.049419846	7.748518844	7.443230316	6.906432491	8.076395511
AMER2	5.515588574	5.387040263	5.316530571	5.128146819	5.164044884	5.407805652	5.31566593	5.492422201	5.53945318	5.490634211	5.408555324	5.496960933	5.237104272	5.543912755	5.438866974	5.211916487	5.337272253	5.057408293	5.452607971	5.108300815	5.313979733	5.542682045	5.434954486	5.508852763	5.340732724	5.254285677	4.747311314	5.389904475	5.191919668	5.034272383	5.321472364	4.634169614	5.22890804	5.314528629	5.469329055	5.315164251	5.27095165	5.209444504	4.916976757	5.054074566	5.46822606	5.108089672	5.452225363	5.097546846	5.152407252	5.216985989	5.263664535	5.135915611	5.33646584
RNF152	4.505682572	5.540687541	5.796307505	5.050372578	6.010786074	6.774495152	4.707003091	5.729954963	5.571501359	5.819632643	5.999628007	6.064807348	5.862564527	5.075147214	5.42098103	3.856670175	4.692883482	3.892312949	3.999911816	3.910590075	4.069592066	4.094044961	3.983251545	4.326652099	3.804402991	3.94409871	4.040514674	4.114280212	4.120396768	3.935257637	4.035929514	3.213444513	3.857075877	5.173174811	4.001434029	4.332675604	4.288178815	3.930057899	3.899001045	4.124006562	4.020060114	4.128822447	3.912040367	3.848943916	5.303324509	4.136518125	4.110771566	4.029071853	4.591060284
B4GALNT3	5.393911789	5.397151426	5.447950787	5.860391817	5.310039313	5.278468758	5.331101023	5.456653187	5.395383204	5.421466217	5.691593775	5.406155167	5.569776394	5.60477736	5.667373181	5.010788224	5.554795079	5.155902803	5.095933101	5.29676332	5.533486285	5.165879397	5.332720283	5.35456381	5.242225268	5.31306665	4.552085276	5.835292735	5.244459338	5.17486065	5.380100033	4.517235649	5.38577328	5.540541698	5.138401811	5.179596977	5.387533009	5.383196049	5.005283755	5.180480066	5.391995815	5.437993601	5.620609751	5.190369336	5.499317713	5.268972674	4.866518633	4.997135449	4.806726084
LRRC43	7.951355704	7.766568646	7.634267176	7.618378662	7.567324223	7.896126801	7.695951867	7.496325659	7.57892193	7.699929707	7.710919128	7.726995543	7.598761912	7.800999971	7.894102005	7.469478999	7.467425146	7.395653087	7.937356159	7.390399911	7.50682368	7.573214791	7.580311728	7.67156697	7.744537341	7.878528167	7.442705983	7.804645982	7.734186062	7.17706673	6.932948516	6.856587301	7.462789047	7.630455021	7.348531738	7.320099784	7.695206539	7.59521765	7.297798285	7.200491914	7.524097851	7.686525354	7.824999117	7.106567419	7.643813322	7.172821219	7.486866273	7.759415184	7.448901758
ICMT-DT	3.275677637	3.228860381	3.282031963	3.673634732	3.685988396	3.432293228	3.438305094	3.422683453	3.369447482	3.507303568	3.40815742	3.37120971	3.35335655	3.534821829	3.563941882	3.286910637	3.541415409	3.166182333	3.531548076	3.515972803	3.755060992	3.47724189	3.212759732	3.3446031	3.668691512	3.007951299	3.305075833	3.543992388	3.36872714	3.138851454	3.30989633	3.132727878	3.812095588	3.497136017	3.318778129	3.253559652	3.496728731	3.427456042	3.279716045	3.260366207	3.700925212	3.2801316	3.39065422	3.141836951	3.494917311	3.469205763	3.645536219	3.285915002	3.166285309
OTOGL	3.237570393	3.311472543	3.28726251	2.834812742	3.215040199	3.173383016	3.249748227	3.146639707	3.101914128	3.360111609	3.417002838	3.687671581	3.266768147	3.527035946	3.14235983	3.176039451	3.00011297	3.174539737	3.543896647	3.076076647	3.134452367	3.254084328	3.084429736	3.269614524	3.041468411	3.241744362	3.448491436	3.573004222	3.397435014	3.109133118	3.236504162	3.249142239	3.200075111	3.251124723	4.863394783	3.124840678	3.335426985	3.186909186	3.239381571	3.116842086	3.307365278	3.216735356	3.284318478	4.118656828	3.000252038	3.022559809	3.519176409	3.00727796	3.088768491
MGC16025	3.273757056	3.181712046	3.221001766	2.991076801	3.096373033	3.047216521	3.018339102	2.986391131	2.943701438	3.498569779	3.175023533	3.201784997	3.388458041	3.47049351	3.117585639	2.991576623	3.114756257	2.934838978	3.022338922	3.39922827	3.029896853	3.22353098	2.916319651	3.112085073	3.10617938	3.031270192	3.075966394	3.098390219	3.083268042	3.207034349	3.076255585	3.108585286	2.984791609	3.225489973	3.562915761	3.493758153	3.378076403	3.300524729	3.110023048	3.321850338	3.260137716	3.258308326	3.09980628	2.894375878	3.169501268	3.144479145	2.845333884	3.197231008	3.007872457
SPATA25	5.113033193	5.115316667	4.924582939	5.120995018	4.89029265	5.237177685	4.905057374	4.787866927	5.044038548	4.939162427	5.175283535	4.962023408	5.745661093	5.198026773	4.801653116	4.912912821	5.008848412	4.711175057	4.687506683	4.847513518	4.671842971	5.218495287	4.982608525	4.880681008	4.403843682	5.043573261	4.751777954	4.886823419	4.808866919	4.799572822	4.59984105	4.348575418	4.928863661	5.054146633	5.299166012	5.032394161	4.727857799	4.976809827	4.555266442	4.638852815	5.20471952	4.770261456	4.945759288	4.487105427	4.577071338	5.087312248	4.439654771	5.295627424	4.64722993
NXNL1	6.685482365	6.877728038	6.714506833	6.612667244	6.372346784	6.686524353	6.409690402	6.71577619	6.738683779	6.911134016	6.99148043	6.752302306	6.352420577	6.95853122	6.933824549	6.114193058	6.815173442	6.271065685	6.393987268	6.162160464	6.279243073	6.295215742	6.357840356	6.538793321	6.466874351	6.769238224	5.834210264	6.447267832	6.341116689	6.380936666	5.978411449	6.144110846	6.479044755	6.914921146	6.480986198	6.038003647	6.693446463	6.805486354	6.111309967	6.472709866	6.739521541	6.304238416	6.466076949	6.418279125	6.349518131	6.353724349	6.30389447	6.057341248	6.22554913
GLIS3-AS1	4.288727812	4.276051587	4.053881584	4.195233804	3.958685152	4.178332708	4.321997352	4.192695207	4.201720968	4.388812544	4.30583269	4.757748849	4.477354629	4.435960117	4.662054127	4.245845993	4.148783689	4.026252021	4.303956397	4.289314363	4.36510838	4.331004248	4.128006025	4.14253036	4.432179647	4.254229904	3.969221799	4.249828739	4.148188924	4.057591761	3.894813322	4.133710927	4.372003378	4.298226724	4.43047686	3.986220659	4.318191045	4.145424585	4.093652642	3.742832808	4.034118622	4.141052391	4.466304523	4.173958794	4.089514111	3.984662816	4.239060168	4.248910829	4.108223107
KLHL32	2.888381803	2.617210028	2.71517261	2.867931973	2.987917242	2.839995127	2.749355234	2.882621475	2.945051067	3.005032992	3.080034961	3.365281008	3.104545251	2.974045763	2.928542041	2.746453096	3.034343494	2.623691059	3.041445657	2.746838813	2.749474598	2.924489013	2.770961125	2.688746716	2.644218583	2.99654913	2.820563333	2.920105578	2.818824828	2.926997446	2.767054268	2.906583504	2.938259929	2.980156567	2.811791596	2.94677983	2.735057284	2.882129644	2.963973481	2.847586443	2.933599744	2.704091901	2.68447134	2.779442711	2.901366292	2.83007186	3.247865189	2.805557668	2.838916942
SLAMF9	5.909689319	6.624602945	6.015990816	5.626307261	5.746568999	5.632401337	5.951947011	5.700872519	5.952992181	5.789408328	6.264749331	6.029981102	5.709157401	6.11850688	6.05914182	5.508200731	5.37574359	5.680612169	5.894216804	5.755660047	5.780607073	5.877469239	5.470487771	5.9275802	5.891928573	5.933298605	5.509369012	5.916605721	5.986474743	5.478075087	5.824383347	6.536232018	5.704311144	5.678239295	5.836024973	5.665659727	5.581843544	6.051989534	5.618243355	5.595228806	5.658057951	6.314602883	5.632977725	5.568979944	5.92299386	5.723308724	5.626466647	5.306114616	5.531217552
GOLGA4-AS1	5.102215654	5.091429941	5.448911886	5.618403125	5.216430036	4.916509963	5.347948651	5.094436339	5.252974584	4.961259711	5.074054513	4.939964377	5.388093554	5.038850685	5.147507627	5.616079074	5.529062171	5.419088872	5.174778729	5.156233504	5.493059085	5.346476322	4.988912601	5.270038054	5.34349509	5.642837104	4.94347333	5.317440748	6.477406047	5.00684823	5.297132436	4.348575418	5.523669559	5.683824656	5.295249499	6.076434246	5.034850053	4.9661765	4.690650961	4.389383226	5.15935611	5.415887448	5.564483073	4.672292267	4.637442776	5.467516969	4.814063345	5.720674323	4.810714153
METTL27	5.453199661	5.33385518	5.397669258	6.008209681	5.907812351	5.451310998	5.422600785	5.042187406	5.408889931	5.83875055	5.53350592	5.874421492	5.653976286	5.341004665	5.577488651	5.648440387	5.225778565	5.90765684	6.002210164	5.451797269	5.746883565	5.338327283	5.595948584	5.043697026	5.454869151	5.439282754	5.853105873	5.483169338	5.656989332	5.265710924	4.940621658	5.036267757	5.689234857	5.822194866	5.462342787	5.61369678	5.26885459	5.756755453	5.634827761	5.648777945	5.902694677	5.46167031	5.235236766	5.520799091	5.308621511	5.19612928	6.082845418	5.160158257	5.6074679
LINC00638	6.496161796	6.622953532	6.347013269	6.205300659	6.288794569	6.552296146	6.337493705	6.347375578	6.450745242	6.565000654	6.237188559	6.388336295	6.2996079	6.614247868	6.673596529	6.245847358	6.137657244	6.212154735	6.405786605	6.15100581	6.273409618	6.562504613	6.188911049	6.427068203	6.556623311	6.670263948	6.110084853	6.232742427	6.266153371	6.271936429	6.420853625	6.65201733	6.228706874	6.574705383	6.416347687	6.223853896	6.342633945	6.405631905	6.087707245	5.854220947	6.428977687	6.301521863	6.521062913	5.931992396	6.246348986	6.115358976	6.137688526	6.348019443	6.180892547
RASGEF1B	4.02075642	4.532499623	4.528449585	4.223465076	4.291768378	4.632091214	4.222338239	4.424001612	4.40403858	4.16037706	4.369900544	4.293275506	3.91369287	4.877406416	4.38915307	3.65740642	4.079550293	3.718488212	3.747296056	3.650096692	3.909680431	3.725543925	3.558220829	3.950266153	3.837960277	3.638893238	3.529037001	3.573699903	3.544475149	3.821496476	3.829616595	3.573207282	3.80562573	4.243043445	3.773410136	3.457152734	4.203115244	3.833605041	4.073367667	3.581491196	3.633823905	3.774998958	3.718257637	3.240446269	3.615540087	3.476752929	4.074769919	4.183968229	3.919949651
KCNJ5-AS1	3.990226363	3.84906608	4.024246649	4.02957672	3.70795109	3.765545994	4.007944203	3.817226118	3.850986401	4.126352054	4.261381344	3.845836845	4.307680407	4.297098966	4.259135521	5.243944867	3.836149795	4.629045495	3.890931887	3.905040674	3.951099585	3.70319704	3.730527019	3.749434647	3.657796673	3.785747619	4.473449746	3.735018476	3.888253181	3.942067511	3.698213017	3.862881308	4.320997133	3.662705434	3.505311326	4.008539457	3.971847197	3.674681446	4.426328908	5.080082824	3.801011632	3.803099052	3.901198413	3.656163347	3.962662812	3.729060136	6.358006842	3.939645815	3.712103956
STOML3	3.576425179	3.657357214	3.573393229	3.566878655	3.612378884	3.493335636	3.496432956	3.841011381	3.769557059	3.74207981	3.730924755	3.701172363	3.709553893	3.727703702	3.654866552	3.554171542	3.731107167	3.555326283	3.638462488	3.723738002	3.63560035	3.509603968	3.584109643	3.6515752	3.659422368	3.588336578	3.564912062	3.81712276	3.73017833	3.783682347	3.530222526	3.375231603	3.989199284	3.88783584	3.546500623	3.527153332	3.890068217	3.855885619	3.40398754	3.570816144	3.712914962	3.643412863	3.627001526	3.759582356	3.615881224	3.674868941	3.432176261	3.715480983	3.770823846
FBXL13	3.427127717	3.099439017	2.927414198	3.063514175	3.369657442	3.09301692	3.089985259	3.015789037	3.253152376	3.340462723	3.283269174	3.450451099	3.460316623	3.483366225	3.493750087	2.804031341	3.214894571	3.246615527	2.999818745	3.147330966	3.016903898	3.276839492	3.089263318	3.202408739	3.456281957	3.145332058	3.026270201	3.318868644	3.072035732	3.121412016	3.030472388	3.961302612	3.014183011	3.412745194	3.016513193	3.536521646	3.302698468	3.250422411	3.356560194	2.991471331	3.472295625	3.227168544	3.175325675	2.947289925	3.311581538	3.543192442	3.118929864	3.130762218	3.220940897
FAM227B	2.751054627	2.83426851	2.860523405	2.921917825	2.89929549	2.968962483	2.578577591	2.81447926	2.848764083	3.387728212	2.743619959	3.011222805	2.855927923	3.129969435	3.043740639	2.826903799	2.990423898	2.854370848	2.780299588	2.833556414	2.761324597	2.738323225	2.667074485	2.758563414	2.879446408	3.030237284	3.008100743	2.903430626	3.001091248	2.867966158	2.509478986	2.84264276	2.8590395	2.887812607	2.961530396	3.180155018	2.860664248	2.844331936	2.923026455	2.777675421	2.854591091	2.842832305	2.927591639	2.679157824	2.76413492	2.659251752	2.729233569	2.680733331	2.772068827
SOX3	5.398979389	5.373214821	5.408358909	5.227740724	5.198414354	5.344815636	5.108838777	5.163218544	5.258380461	5.502340573	5.328484408	5.39633198	4.891666716	5.233203984	5.047338943	4.713404465	5.12798183	4.719050494	4.928081737	5.231194631	4.842368738	5.256306566	4.792871463	4.821003139	5.31629667	4.946449602	4.479731521	5.147199843	4.686503345	4.856537315	4.635585966	4.537115641	4.655072648	5.009977582	4.827117558	4.645549189	5.005329986	4.78952314	4.998655525	4.853313848	4.983878285	4.816890453	5.113957608	4.666721604	4.794230725	4.970384982	4.724971157	4.903633604	4.709462654
SPATA32	7.385360521	7.802502391	7.555656903	7.54639296	7.19847833	7.528632082	7.226508197	7.532686819	7.606422937	7.654709571	7.960968382	7.371102689	7.386281665	7.497716626	7.403605155	6.803362803	7.444946966	6.666933195	6.981305669	7.121292885	7.159057663	7.405678801	6.801353432	7.313904739	7.283037786	7.362809426	6.835354729	7.300423904	6.958617251	6.833618212	6.912701481	6.529188285	7.379437522	7.589903461	7.449589481	7.117674198	6.937621785	7.043936772	6.931860546	6.797133533	6.997075439	6.813841971	7.260332129	7.042313335	7.125500314	7.01088344	6.756964828	6.845954377	6.623585872
C3orf49	4.623193095	4.661421078	4.245521314	4.329564658	4.40953061	4.424084415	4.237570058	4.412955907	4.60669151	4.96557253	4.184637636	4.282120466	4.626846673	4.380898854	4.473966373	4.085884463	4.419922159	4.174463527	4.151253945	4.640779496	4.476672787	4.354734601	4.685677759	4.147427305	4.403057067	4.26811049	4.009096958	4.438947659	4.221922757	4.270336282	4.104479002	4.053303168	4.142509987	4.22322906	4.106480587	4.172837661	4.378466147	4.260061974	4.250132109	4.042471492	4.380312687	4.12098936	4.247313704	4.182809745	4.317220284	4.097943463	4.100696585	4.174130769	4.192038568
NKX2-3	3.029398432	3.096555374	3.044230643	3.054529366	2.956298673	2.866591839	2.964956543	2.964048441	3.061506377	3.268426026	3.148026597	3.164724491	3.349506928	3.39278488	3.127776282	2.848440638	2.991436719	2.908337813	2.909580076	2.932971535	2.957371363	3.165157421	2.959900278	3.112085073	2.938215642	3.129199992	2.856543485	3.17950913	2.932071099	2.814742314	3.218836908	2.745542967	3.038587398	3.075774992	4.235688095	3.023228676	3.320080874	3.246767454	3.009515628	2.915489571	2.897093134	2.895534827	2.904573117	2.84500454	2.824482248	3.081413367	3.129446781	2.855000621	3.172391327
TMEM252	4.698982189	4.587369773	4.367735263	4.898112912	4.884996646	4.616607985	4.292109431	4.804609794	5.81549891	4.265288039	4.427721752	4.534976907	4.210901486	4.110165937	4.289870016	3.751335291	4.280130234	4.439030999	4.344434562	4.390201168	7.954757656	4.102900045	3.927050758	4.180789706	4.236135367	3.969560578	3.683839986	4.195447271	3.915565531	4.041165685	4.228332855	3.906573572	4.343810416	7.694706488	4.275892683	6.423311099	3.896268598	3.955142032	4.299496468	3.97426797	4.026798927	4.249274724	4.193446648	3.847424333	3.991276535	4.14020112	3.890952522	4.189038618	3.862806966
FAM222A-AS1	3.254764984	3.203889002	3.437553099	3.364225059	3.129282152	3.120848548	3.120383888	3.039818232	3.248922958	3.363033026	3.35603811	3.708354494	3.868826834	3.174909398	3.362875787	3.228458552	3.526467366	3.201983922	3.16798445	3.01745932	3.324463062	3.386157528	3.164734274	3.125138848	3.363179078	3.25166982	3.301190501	3.211027522	3.634425137	3.095589344	3.157403609	3.210567124	3.087263051	3.248963553	3.55959773	3.365358895	3.172575952	3.051014723	3.789981221	3.171012124	3.147458787	2.926687148	3.295939079	3.277660656	3.356386691	3.27110089	3.160251649	3.30164645	3.079997829
TCEANC	4.845259803	4.666165995	4.657437965	5.058859122	4.741224804	4.819589742	4.808996137	4.882405943	4.088951813	4.602425952	4.449282224	4.789864707	5.140490709	4.440067921	4.263307433	4.278508929	4.962427676	4.904751617	4.749463111	4.965850028	4.557687789	5.71769265	4.701678788	4.868391642	4.652371053	5.155751039	5.127888544	5.186034525	4.235740818	4.45386002	5.551365524	4.64041434	5.018382387	4.678526477	4.258858782	5.444239407	4.404097798	5.017394655	4.97366094	5.072368291	4.454591154	4.489041767	4.842235937	5.326606978	4.567676829	4.7216143	5.507578371	5.940579802	4.359701201
RTP1	3.725665854	3.779269481	3.751114428	3.642056538	3.761559431	3.636270066	3.702449034	3.702580011	3.897328153	3.988622691	3.822872234	3.60887943	3.909921986	3.552383198	3.655955259	3.52545237	3.557032397	3.499402603	3.636880384	3.603239761	3.535943033	3.871369144	3.575176177	3.540600254	3.592425153	3.718439699	3.442820523	4.114234001	3.663296659	3.098813355	3.555447287	3.168035929	3.324612818	3.664643524	3.547748201	3.449100221	3.402906718	3.554427072	3.371296161	3.409732084	3.64380605	3.451132112	3.733432002	3.36019018	3.390207059	3.376430369	3.478823151	3.233119952	3.482563926
PRR35	6.199526137	6.242993866	6.050769022	6.111631857	6.059019466	6.052827215	6.049835081	5.780132097	6.003652783	6.603253549	6.175965249	6.543320549	6.134018418	6.715843333	6.490095696	5.794024431	5.882969439	5.909278805	6.232717152	6.077652941	5.954115434	5.700573481	6.001804821	6.154674893	6.413155347	5.957777948	5.958714542	5.858692327	5.893425107	5.940500488	5.575055791	5.561273414	6.058861704	6.283278775	5.975419793	6.13961364	5.972539342	5.997928736	5.846348841	5.579693562	6.172414264	5.941567587	6.140772529	5.760331228	5.818841938	5.750943648	5.999979941	5.705411218	6.007819609
NXPE1	5.625152299	4.098313438	4.24774898	3.942204407	3.964947935	4.115338634	3.970202757	4.017910834	4.109117599	4.18620175	3.94763741	4.083216297	3.872401445	3.872196625	3.852952396	3.539147841	4.376780375	3.824181601	3.693093506	3.894954233	4.317687738	4.143532237	3.649770367	3.82215729	3.795166341	3.822075766	3.861876952	4.07308195	3.811405626	3.941915751	3.7449425	3.408171682	3.939265219	4.256147483	3.86225222	3.721929762	3.905165415	3.893292761	4.009726253	3.744970923	3.849833305	3.825146519	4.028075252	3.766535176	4.007807069	3.977156368	3.866536859	3.864289357	3.541576401
APOBEC3D	5.199905341	5.295205925	5.327652656	5.293916621	5.188228384	5.360531896	5.379473316	5.036695203	5.247296544	5.292292003	5.435259339	5.478495874	5.397957315	5.424261104	5.214254976	5.306324447	5.217679269	5.185594532	5.543537432	5.261250029	4.916300204	5.14118531	5.150360948	5.060593368	5.200560504	5.222356181	5.000269693	5.026130223	5.224221719	5.011986121	5.407569589	5.17141439	5.22358337	5.389626525	5.293785991	5.056422435	5.183463714	5.048378158	5.024003152	5.263640054	5.24862358	5.047321567	5.25950078	5.015288898	5.274811457	5.386371083	5.100382952	5.020178759	5.06162627
LINC00315	5.534627827	5.559490852	5.307126006	5.436499863	5.552196865	5.408285785	5.423606245	5.456653187	5.667787424	5.547850836	5.623770727	5.55941249	5.220412719	5.640509406	5.282512879	5.54399595	5.516102671	5.609243844	5.650902171	5.361960572	5.244053513	5.246861985	5.327107237	5.50850097	5.721893355	5.305321213	5.411131401	5.530550958	5.484811513	5.381365851	5.376220739	4.911158437	5.576475459	5.798699914	5.306065806	5.544617974	5.392238379	5.468816272	5.232964872	5.087205352	5.60737427	5.166362827	5.513588067	5.251009132	5.627170601	5.278630683	5.377385903	5.589278915	5.302227463
COL6A5	3.644735653	3.293291125	3.607570595	3.444018045	3.413381294	3.542579378	3.352880255	3.507445756	3.335465699	3.33150292	3.555392349	3.495731145	3.366160361	3.798260744	3.5325243	3.178532055	3.511637486	3.132969899	3.348881378	3.464819221	3.359800199	3.171901094	3.425760259	3.544561549	3.116838956	3.233875213	3.202543123	3.524445832	3.388803891	3.294213713	3.440124832	2.921058601	3.729032842	3.329414339	3.556453174	3.387864324	3.325374903	3.410709716	3.350415052	3.281576471	3.306859424	3.279021802	3.344186047	3.174018165	3.379082694	3.676431668	3.212296996	3.232134471	3.591096213
C4orf45	3.613091202	3.557340198	3.570593748	3.606614485	3.764722784	3.672130479	3.337105272	3.44506569	3.62102262	3.675631414	3.781447128	4.104046045	4.076684468	3.834576445	3.979942283	3.465107345	3.647108085	3.53516953	3.475796462	3.790258534	3.570530722	3.909161872	3.408186582	3.34607865	3.421034317	3.926701695	3.636132387	3.910728133	3.364713665	3.609302522	3.415310731	3.470970993	3.673573746	3.912526505	3.771475157	3.769627255	3.788983479	3.579683345	3.654382158	3.563455159	3.861006301	3.549826272	3.84701956	3.478748971	3.663572314	3.664260665	3.571830455	3.422985823	3.445183725
CCDC149	6.565070376	6.551236278	6.414323557	6.163907446	6.27061215	6.275737368	6.459960036	6.10424406	6.534642514	6.363072591	6.318492472	6.136051423	7.201733895	6.47006998	6.06424266	5.880094491	6.351782438	6.141990293	6.273437624	6.057250081	5.970448604	6.082018398	5.893782938	6.239914623	6.198993454	5.770128148	5.93549343	6.132431025	5.759640183	5.701722264	5.940719645	5.763535487	6.228979228	6.064687104	5.765191301	6.314349631	6.602821402	6.307458942	6.14986579	5.718245039	5.994673189	6.119952972	6.153131244	5.89740734	6.288451677	5.997145575	5.924817591	5.816091678	6.062789585
BEND2	3.888413692	3.692003187	3.978604532	3.944366164	3.617561593	3.751381882	3.472306656	3.699189086	3.526275805	4.204673042	4.502265868	4.251447235	4.254412417	4.531945918	3.979942283	3.365961407	3.874026836	3.603869851	3.580290432	3.614485334	3.175399826	3.519099399	3.734250008	3.623159878	3.583423146	3.552819177	3.207963087	3.729251896	3.48795447	3.402560367	3.354525073	3.327275365	3.442630961	3.900834324	3.353596368	3.500011279	3.980041652	3.838457499	3.396574585	3.369535848	3.919780744	3.390859159	3.960964127	3.49942444	3.665321759	3.887130989	3.74454654	3.421055887	3.586884113
C10orf67	6.164468737	6.460247434	5.92342865	6.165331978	5.993865677	6.127323801	6.007611836	6.01232812	6.034804172	6.01990162	6.255817291	6.311720009	5.913417011	6.223953744	6.028315824	5.860722571	6.301927349	6.252623388	5.926700556	6.517055003	6.223114999	6.207132495	6.040260649	6.144896671	6.150879795	6.033260298	5.82301214	6.244811137	5.957365078	6.014173082	5.974089823	5.856921706	6.235208633	6.210919353	6.157120234	5.926837934	6.084964942	6.174269236	6.107110292	5.953981878	6.189483162	6.094205106	6.071612508	6.021542904	6.250720617	5.934202469	5.861825547	6.319653486	5.948484672
CBY2	5.67749971	5.263871248	5.316698722	5.567990119	5.632557132	5.551019655	5.907878555	5.140595876	5.495638686	5.613038089	5.119254717	5.764493128	5.696781846	5.789078349	5.152108608	5.24131502	5.426139858	5.284014245	5.301303832	5.342289318	5.105495964	5.266472415	5.145622194	5.185123797	5.563778667	4.98337831	5.72601055	5.150126257	5.143850522	5.188592034	5.309125392	4.937892378	5.11483358	5.62233951	5.905498804	5.541477439	5.626811609	5.462445443	5.234085835	5.277803669	5.418901059	5.340443186	5.48903905	5.149344562	5.789552117	5.436622919	5.089081746	5.379885708	5.413447429
CCDC26	2.800374517	3.015370627	2.853987675	2.875914089	2.854849837	3.064001542	2.992207743	3.224142646	2.945200324	2.865271719	3.072629645	2.744320242	2.947507002	3.468067329	2.994321035	2.87780134	3.299425574	3.204669491	2.892865857	3.209097321	3.007929985	3.02748662	2.844697071	2.954154422	2.917422362	2.987637368	2.890951713	3.116839303	2.998553191	2.714608155	2.83569688	2.960055497	3.096948491	3.083690947	3.130696855	3.093859495	3.035397999	3.053823239	3.019532584	2.904566249	3.082677322	2.94351968	3.084291289	3.067494235	2.984554518	2.81778099	2.79296301	3.168433186	3.027950123
SPIC	3.126702126	3.692481806	3.357180137	3.411161808	3.423970941	3.371317246	4.302390272	3.910803542	3.145289694	3.392281975	3.676719768	3.268573352	3.242304357	3.259214523	3.324784067	2.961795983	3.819222492	3.397922599	3.336895305	3.575997014	3.116316956	3.342649289	3.135276912	3.111352116	3.319518451	3.028611313	2.937137744	2.951820435	3.239536208	2.974657063	3.092818347	2.851218359	3.166493511	3.207529305	3.035378265	3.141024365	3.188114652	3.158402606	3.05370457	2.959127068	3.281789022	3.081957227	3.151648906	3.072808014	3.117966511	3.47435102	2.689508652	2.888067887	2.87625762
P2RY10	3.964917535	3.919562012	3.965149772	3.978056412	3.88129253	4.578602302	4.308165833	3.798945494	3.794889676	4.457746526	4.347065956	4.84742666	4.016906588	4.221390884	4.975696365	4.046197044	4.304695491	4.810591825	4.416484262	4.33306194	4.386739603	4.458798029	3.916777116	4.234091305	3.588241469	3.971045591	4.715980767	3.961990501	4.728013638	4.124758975	3.808673168	4.326133994	4.082818665	4.297223518	3.906977782	3.893043192	3.906558129	4.220502524	4.516518861	3.920664886	4.347053419	4.652850186	4.091033456	4.21033758	4.272179277	3.96972857	4.121292787	3.787542227	4.292974067
IGSF22	5.895798875	5.903467995	5.84894921	6.105412723	5.959000987	5.755727495	5.757220366	6.119532369	6.01463073	5.918447567	5.534600028	6.136027277	5.642215519	6.129465524	5.875120725	5.471698854	6.169064008	6.126012478	5.801224702	5.899568867	5.788281863	5.731254547	5.510478994	5.649611534	5.67917811	5.732801497	5.631392427	5.461590491	6.011278046	5.831633159	5.525542098	5.312022437	5.749151487	5.845865314	5.861330922	5.798145004	6.038664207	5.781885839	5.868323242	6.17351405	6.180769376	5.606112919	5.957721691	5.605538583	5.91372184	5.90004681	5.712182898	5.801752095	5.531658272
ZBTB3	6.262515309	6.323843292	6.273979768	6.358096218	6.023555686	6.401263119	6.032609564	6.602586258	6.457591822	6.07716865	6.332267762	6.102304446	6.306847693	5.643158308	6.321611149	6.405101759	6.601753441	6.360240713	6.352744701	7.09980698	6.64912963	6.755302704	6.374866939	6.461071672	6.677904793	6.987847979	6.830210105	6.618743328	6.201805549	6.541796387	6.755512186	6.629357599	6.796601336	6.799770186	6.629079163	7.222144925	6.417059578	6.642625488	6.327049005	6.490228953	6.274927695	6.132508255	6.341291647	6.816907088	6.432620258	6.95749985	6.662591745	6.437974306	6.256708053
DCST1	5.019247381	5.047201708	4.886498845	5.031519615	4.870585676	4.964151971	5.17098799	4.961924274	5.028383947	6.557890524	5.85334951	5.560429791	5.234374994	5.431008539	5.60741228	4.619735748	4.895482644	4.754036116	5.183265886	4.959962584	5.00522949	5.477339372	5.136589811	5.004479894	5.316960205	5.300423147	4.980511369	5.523456796	4.91705932	4.724020206	4.820455608	4.783069283	5.508362494	5.281996502	5.277868269	5.055556701	4.96404427	5.41517517	4.990908789	4.767833352	5.502157628	5.026919398	5.762789233	4.650465439	5.217605915	5.145031144	4.968354019	4.704242994	4.816059949
GPR26	4.899443784	4.994020719	4.82018746	4.817650678	4.700389907	4.905680241	4.681816792	4.940730799	4.708547007	4.932130272	4.83921842	5.03171103	5.007253617	4.891297727	4.79140479	4.850883406	4.904768631	4.505461938	4.67711992	4.931623527	4.496709498	5.021578735	4.685114895	4.769115876	4.937414057	4.693166585	4.446168228	4.954082347	4.454541522	4.745783406	4.533063983	4.481541891	4.973166573	4.634303526	4.602012707	4.663436105	4.846921727	4.822826232	4.622314001	4.511343133	4.574343125	4.395653638	4.714906218	4.764987709	4.60977136	4.591150531	4.839382013	4.81753632	4.739862499
CSNK1G2-AS1	5.940544212	5.940930416	5.747944329	5.647251781	5.521482647	5.911928402	5.495489244	5.937291272	5.835248644	5.73248589	5.947841953	5.9568956	6.327511329	5.780042004	5.477688912	5.518397042	5.756869148	5.674095601	5.619319878	5.769489835	5.879889236	5.740669715	5.490966053	5.706766671	5.66529048	5.92545034	5.68084576	6.055527261	5.837936597	5.634693356	5.582056334	5.662879071	6.202386546	5.817380489	5.821395383	5.696406684	5.919059235	5.676164747	5.713017652	5.688310229	5.787528189	5.695888191	5.945514839	5.567160449	5.717681512	5.679345479	5.648140447	5.751554107	5.609356465
ZSCAN10	5.23077748	5.760546725	5.336532704	5.685065529	5.479301645	5.269953292	5.327798197	5.152383286	5.480731237	5.256983658	5.347272323	5.383908823	5.884265253	5.557189234	5.241640155	5.192694997	5.130988535	5.162381219	5.462590515	5.067021004	5.081969221	5.020770155	4.869994946	5.016714247	5.22947953	5.281596774	5.087468982	5.246238868	4.821861949	5.263153724	4.825480133	5.00952116	5.440896354	5.518229161	5.448248436	5.462781581	5.590470731	5.326272637	5.173674821	5.187023063	5.166982095	5.521387289	5.517972418	5.129499833	5.175985174	5.009112928	5.081403785	5.304799782	5.235623983
GOT1L1	3.711846619	3.712223199	3.68334741	3.792889316	3.413143217	3.502981465	3.932840434	3.609074237	3.908609004	3.724438471	3.422976473	3.393311616	3.524194057	3.483366225	3.363531649	3.201715037	3.690666559	3.319839167	3.504102912	3.776027518	3.482917452	3.516949684	3.359765495	3.514391745	3.766195461	3.379592383	3.220350891	3.658194728	2.996614859	3.420041992	3.445832438	3.293525406	3.375281063	3.726713622	3.32914377	3.621333866	3.528518226	3.505220344	3.623804228	3.392419754	3.447686682	3.24761533	3.422295185	3.297519482	3.383046464	3.450856113	3.068165508	3.691703403	3.348072585
LINC02870	5.017497859	4.882530208	4.906531481	4.560763919	4.77155406	4.624045812	4.65962552	4.383358069	4.890906702	4.858874413	4.989619585	4.758867995	4.914825429	4.588467723	4.28033379	4.35250901	4.543795746	4.464173904	4.361420473	4.689195924	4.544212708	4.729696031	4.131856968	4.512175662	4.41999737	4.603937581	4.601883542	4.576774186	4.475919615	4.512906611	4.319871194	4.235624154	4.667730769	4.389833426	4.583257005	4.570374	4.585095751	4.44684789	4.80228544	4.545849778	4.917961975	4.308200673	4.265670284	4.366440148	4.358834939	4.516654196	4.519777977	4.349550902	4.494708429
LINC00504	3.165619567	3.050484585	3.142432124	3.437920906	3.133667684	3.140189577	3.088995206	3.079396638	3.06307414	3.498575163	3.064716184	3.555298289	3.312221039	3.521654962	3.272780349	2.953989374	3.197725789	3.198122049	3.123239133	2.985056755	3.16337088	3.216773999	3.162506789	3.136000357	3.248827688	3.152787798	3.139860108	3.154835594	3.288891648	2.981234623	3.006094614	3.24740307	3.457725037	3.49956483	3.664863496	3.215742331	3.222689765	3.18320827	3.104287095	3.182545133	3.187918189	3.1403405	3.344977943	3.216419812	3.063687289	2.981852088	2.920842295	3.282612402	2.997387373
ZNF99	2.631604651	2.90717252	2.711108848	2.863649802	2.792373708	2.722303049	2.752917156	2.739517391	2.77256219	3.185751157	2.994073059	2.846670499	2.89886136	3.112956511	3.121107065	3.146823775	2.894739724	4.304319762	3.095136902	2.891541817	2.751743371	2.85980118	2.781760591	2.913726895	3.089487265	3.492693818	2.866266047	3.462479529	4.924044186	2.796556734	2.920245567	2.899823595	2.721122269	2.875973749	2.809535851	4.415371995	2.952447742	2.835718302	2.750050599	4.457153841	2.668332914	2.8847531	2.877306441	5.293711335	2.835657973	2.896930649	2.934571376	3.185795968	2.799277745
SIGLECL1	3.477071726	3.180762693	3.462935007	3.185973022	3.173307662	3.240568967	3.241956018	3.131186702	3.406565252	3.297072809	3.396574585	3.211824852	3.092208217	3.457863214	3.603102805	3.000667892	3.31527212	3.120402407	3.017255185	3.086963988	3.138419825	3.177493508	3.146674044	3.16094859	3.21753215	3.388043302	2.943833682	3.341853693	2.848420461	3.300353464	3.291185993	3.071630912	3.12568735	2.993503829	3.441931371	3.377271873	3.357952766	3.140110594	3.085618765	2.960050941	3.127034597	3.121792861	3.299957431	2.99301766	3.237859446	3.19696314	3.086963988	3.035183108	2.977966247
LDHAL6A	4.395165093	4.387044825	4.431654524	3.896103138	4.117127094	4.342913067	4.302390272	4.495186027	4.695413735	4.213386646	4.913111686	4.562649483	4.597987337	4.417653475	4.546655397	4.256808758	4.616863555	4.213853517	4.329113121	4.440788107	4.228961412	4.626921957	4.169587791	4.400359821	4.334368224	4.211733209	4.125503902	4.512735991	3.992941839	4.647156589	4.262376081	3.955170598	4.343386636	4.288525987	4.55460103	4.503413086	4.461841449	4.33577308	4.376097661	4.297719286	4.773041857	4.083425911	4.475142742	4.334144465	4.209320237	4.09126081	4.294910953	4.481095115	4.254972949
MRGPRX2	3.995708481	4.021974411	4.132805596	4.023294656	4.042941345	3.965035153	4.146629435	3.951753036	3.948232995	4.409014797	4.187732271	3.87749651	4.752092869	4.371090403	4.322354024	3.973246817	4.043161443	3.812408409	3.965788945	4.227428708	4.118925898	4.404458507	3.884960139	3.871967262	4.106193331	4.725301556	3.716878152	4.037107547	3.833467685	3.505485263	3.79336141	3.533975733	4.028169785	3.818315204	4.110889808	3.963345752	3.938957241	3.763666577	3.824535276	3.62234378	3.737404116	3.873516981	4.129633168	3.841236477	4.018523347	3.597081323	3.949541765	3.784632282	3.630840038
NTN5	5.545786851	5.65881248	5.517872694	5.783006876	5.608667974	5.630726034	5.459277875	5.696151176	5.877791362	5.890584622	5.958233009	5.882812354	5.879845643	5.628310546	5.743090908	5.275043081	5.403241867	5.231928668	5.731841251	5.217296477	5.511561095	5.426302452	5.534472906	5.480416554	5.358179076	5.406290679	5.139208749	5.735589302	5.421988407	5.229580704	5.4318572	5.061508459	5.603998616	5.847640873	5.6913599	5.503534523	5.270707925	5.436608158	5.288524015	4.969820112	5.626780945	5.384710323	5.497840489	4.98144951	5.368961575	5.658042923	5.424510163	5.085138389	5.462534907
KLF17	4.323595826	4.338506161	4.2926876	4.199298973	4.051305022	3.953892328	4.274331793	4.335978983	4.46842218	4.533902689	4.369570893	4.237318934	3.846599479	4.284337432	4.439208502	4.026277841	4.160352986	4.104921666	4.084681957	4.172959243	4.56712028	4.407086952	4.110319138	4.172676279	4.25594837	4.201377453	3.955137809	3.977563966	3.836528759	3.912231218	3.828775837	3.889407709	4.400205105	4.18926717	4.067322133	3.959696566	4.090309918	3.851306701	4.053172137	3.838459364	4.249167545	3.898483531	4.231017092	3.523206802	3.9437089	3.96649192	3.746265679	4.095329547	3.86709469
CCDC105	4.867467268	5.441951325	5.330520729	5.103969613	4.679566033	4.924680919	4.811079248	4.800289871	5.358805525	5.504632481	5.487355752	5.11005385	4.780065065	5.516008831	4.967148748	4.2419682	4.72125356	4.47539653	4.871391124	4.872080032	4.895395784	4.598986982	4.774609087	5.031489711	5.102228995	4.724865662	4.529296967	5.136193325	4.632756872	4.659637358	4.531785808	4.254525009	4.968372879	5.0847562	5.146214494	4.533745817	4.780710057	4.981052593	4.672325118	4.515508056	5.16438032	4.378704052	4.99687604	4.551485729	4.424528828	4.836017911	4.247415924	4.466564882	4.504724249
C11orf42	4.493664922	4.965365117	4.824500437	4.700475597	4.606291426	4.808856786	4.384676777	4.720848017	4.454510502	5.108423574	5.041582054	4.986389416	4.491265166	5.275043081	4.925178897	4.266126772	4.659459696	4.304319762	4.606672376	4.327830995	4.49255844	4.438023292	4.622011991	4.632497489	4.852906809	4.564542822	4.582543175	4.580842813	4.256876936	4.294552929	4.520847494	4.229531846	4.493472995	4.827855688	4.645221037	4.42199167	4.554500545	4.701368925	4.52037632	4.464381092	4.480873538	4.295770588	4.456600439	4.380710963	4.361484785	4.460428088	4.048785442	4.450918979	4.302752091
DKFZp434L192	3.167791598	3.387981616	2.999413443	3.174564033	3.047689128	3.092333929	2.90295857	3.004531172	3.018009922	3.091585822	3.076102139	2.980665079	3.129771574	3.194610386	3.34781434	2.861190137	3.099537955	2.961887915	3.080431475	3.147330966	3.028967309	3.23806741	3.036453961	3.054169351	2.929214389	3.104229865	2.952227276	3.189658017	3.055917032	3.02865291	3.031034851	2.871607483	3.168585762	3.142643617	3.047961884	3.023155634	3.180584255	3.345718124	3.156607338	3.055530844	3.22839417	3.032772098	3.026130993	2.962714663	2.947303148	2.969104461	2.97743511	2.930880512	3.020186624
ZNF486	3.620372275	3.808687799	3.415375812	3.315177144	3.266905614	3.476836942	3.640813436	3.883972299	3.451640396	3.363711192	3.50494916	3.356708867	3.458991974	3.45286206	3.634076438	3.433343815	3.667477732	3.401499224	3.186174675	3.728117863	3.347149311	3.45753632	3.49262896	3.467670636	3.362756982	3.49607188	3.37395205	3.721625802	3.460502138	3.733926155	3.724577515	4.049414793	3.476126881	3.740805107	3.537538597	3.356855017	3.767677898	3.601194695	3.525604145	4.218922163	3.583712979	3.530730544	3.469397326	3.573924298	3.296955151	3.433669935	3.25214851	4.179992407	3.494992899
FGD2	8.459224681	8.628504558	8.842875662	8.614554552	8.460698547	8.705783681	9.264842323	9.087971181	8.665050753	8.617580024	8.721453784	8.564743005	8.253598345	8.785235579	8.894072698	8.61810436	9.385234419	9.002418556	8.908443772	8.714135707	9.252642418	8.461192622	8.519160986	8.629865339	8.461176738	8.647382214	8.109058919	8.219595596	8.810800303	8.844252349	8.281180428	8.680245984	8.192194669	8.569373575	8.432205641	7.953452948	8.957028132	8.626375057	8.461791024	8.021043593	8.93209025	8.789555199	8.654866568	8.232893251	8.222613967	8.757258142	8.124715058	8.016303448	8.219461822
EXD1	3.099358597	3.149072597	3.07792746	2.860891284	2.958842646	2.994567245	2.859287068	3.039172407	2.979378386	2.844948371	2.995698636	2.966681568	3.038021205	2.842874153	3.09088047	3.096881487	3.301245419	3.036762274	2.912478895	3.204499761	3.100219514	2.959382247	2.973411691	3.059542467	3.017816298	3.349102717	3.040967871	3.482783965	2.937096062	2.886671331	3.001195858	2.728236271	3.192876984	2.913374064	3.101914128	3.089433598	3.174238146	3.28146	3.174097311	2.997356689	3.081079791	2.990256491	3.099743668	2.974179856	2.987505754	2.966827396	3.294780039	3.028973452	3.046352355
NBPF4	3.992698388	3.844945817	3.634104763	3.941737407	3.755229762	3.81088317	3.687726188	3.874001667	3.916890458	3.72192729	4.072666299	4.373998803	3.902933143	3.884597085	4.050401905	3.981211978	3.719689259	3.747401266	3.71604057	3.974353916	3.775976249	4.044930616	3.594793083	3.721192571	3.763992734	3.821483701	3.676238489	3.97474966	3.581261414	3.450055883	3.575855711	4.126986328	4.027396189	3.712306412	3.972207703	4.024787983	3.675957746	3.752403419	4.13223009	3.919468555	3.710527947	3.785461936	4.043924111	3.802239039	3.498989997	3.696068122	3.510563756	3.759806221	3.547136248
ZNF663P	3.498613899	3.333101069	3.405449729	3.500645508	3.470215246	3.232777955	3.558247882	3.033387103	3.430498588	3.398045974	3.511240832	3.502156438	3.690303043	3.329168287	3.200280177	3.236256422	3.162816394	3.224064527	3.325574904	3.49543352	3.556948435	3.615020869	3.438832417	3.143690786	3.429013854	3.112346978	3.072669654	3.307348015	3.276444802	3.142432124	3.480244984	3.13004649	3.493243921	3.309896353	3.395964078	3.412603951	3.495293602	3.255635196	3.372620304	3.093653236	3.554998174	3.190289156	3.110197555	3.339606874	3.349648532	3.613572144	3.134270695	3.51202179	3.43630278
LINC00955	3.524533133	3.24996246	3.2475237	2.942237874	3.126284145	3.326117231	3.126221569	3.364895182	3.328469846	3.507760616	3.614547205	3.341151804	3.854382066	3.403146432	3.536214784	3.22752168	3.14160805	3.241550284	3.001093658	3.236356088	3.190518948	3.066715652	3.303315172	3.071859815	3.060813351	3.199118147	3.006262334	3.156834474	3.179434475	2.991374585	3.011225534	3.204227449	3.342287431	3.731557475	2.935475082	3.120095157	3.009802336	3.118915926	3.083385519	3.211403183	3.068958211	3.107998531	3.338565403	3.022657635	3.164573157	3.240645579	3.094375193	2.949682988	3.078639534
LOC162137	4.018675608	4.224765795	3.928582936	3.840354055	3.948715104	4.33205396	3.988634279	4.03539254	4.454510502	4.482457129	4.310935357	4.641619311	4.142425196	4.039184751	4.215894061	4.139960114	4.07354203	4.010041196	4.006575309	4.20340224	3.83096224	3.721060114	3.875612029	3.719361321	4.218708385	4.08737681	3.825650904	4.259457888	3.994469811	4.102895572	4.125551081	3.812593558	4.221682599	4.12734565	4.385561743	4.118777522	4.099411757	4.086851891	3.827398014	4.369114501	4.038078294	4.049362622	4.145925737	3.98498864	4.042193029	4.091389173	3.729032842	4.030415922	3.809364426
C10orf126	2.807844655	2.870776945	2.796761267	3.324012887	2.857389665	2.669197657	2.677160037	2.970541039	3.013728713	2.821729926	2.790824572	2.765900251	2.894240444	2.940335442	2.850022581	2.660712487	2.979833317	2.777113454	2.662791135	3.037573198	2.664970212	2.746937908	2.912456642	2.710189333	2.664299498	2.600920825	2.643801191	2.754702448	2.800769559	2.792527794	2.717075586	2.722549482	2.769566221	3.166456495	2.687188988	3.790087424	2.763359928	2.752748812	2.706116446	2.935820267	2.882084307	2.768186645	3.540059264	2.602132724	2.656106745	3.047689248	2.669047907	2.625909268	2.63688473
LINC00479	5.320638091	5.633226662	5.220663827	5.191416507	5.431047306	5.443140525	5.219580534	5.367398989	5.52217929	5.588596581	5.441895538	5.596340717	6.096187671	5.545246402	5.153899931	5.701622625	5.302360481	4.905471033	5.282401455	4.865776615	5.105410127	4.953865762	4.851823305	5.209342357	5.269332153	5.551437514	5.145234011	4.929849793	5.14052314	5.310355281	5.590319536	4.822623543	5.490202585	5.3627547	5.384145304	5.207102021	5.437851879	5.263202594	4.813864201	5.357451241	5.100421898	4.697929053	5.218389738	4.95047916	5.368640938	5.178206805	5.288886185	5.302383769	5.469763602
LINC02907	5.221221943	5.249394068	5.236531196	5.358420141	5.388180778	5.425034899	5.473301846	5.112048515	5.042926134	5.996770947	6.005607335	5.720580126	6.126926413	5.478534301	5.323702275	5.14003367	5.675533841	5.519329516	5.375297554	5.472771492	5.206785956	5.609689535	5.288286785	5.227833458	5.660512246	5.364741397	5.433686134	5.389154912	5.354423271	5.218384654	5.089037457	5.197951309	5.56460209	6.053356233	5.385811984	5.465164064	5.375297554	5.462130684	5.007132055	5.281128981	5.285235722	5.558208356	5.410496234	5.211452932	5.242292769	5.528019331	5.568471879	5.289154599	5.210135703
SLC22A24	4.084540874	3.951774651	3.88500038	3.919513913	3.74036826	3.825648307	3.847559945	3.901019102	4.029447218	3.834140699	3.731059262	3.928047845	4.180184121	3.886247187	3.688102088	3.709274309	3.811894536	3.815762208	3.844467859	3.837197701	3.668437593	4.142845339	3.866261943	3.660739539	4.059551203	3.977158085	3.647783982	3.630152706	3.328342427	3.427836892	3.456191455	3.502518434	3.506098561	3.59965415	3.679294207	3.94805036	3.462573666	3.713239698	3.733608378	4.001927659	3.823912924	3.669688018	3.927985199	3.50575839	3.804196838	3.676191213	3.715144843	3.61246764	3.456320958
FMO9P	3.18671997	3.305684613	3.078179996	3.397747077	3.086844702	3.179382618	3.09487444	3.270936173	3.424615159	3.177052368	3.31927818	3.559238948	3.880848538	3.700566199	3.569246775	3.301971832	3.449043333	3.203598571	3.293864031	3.238922562	3.4010627	3.343143136	2.921580473	3.165978886	3.089467105	3.479648446	3.142078904	3.304993668	8.904354717	3.433026698	3.330320727	3.001903104	3.074090425	3.280961554	3.521028441	3.165840312	3.379573582	3.390558711	3.321287521	3.216008746	3.455189665	3.229184973	3.393780315	3.067262107	3.292588527	3.142417737	3.349084686	3.030217721	3.09560268
C7orf33	3.772725351	3.634637805	3.282031963	3.575062281	3.654897477	3.595727792	3.688651188	3.316072805	3.397118803	3.899305514	3.774777892	3.538924295	3.796397007	3.505836673	3.840555054	3.431498395	3.657328119	3.592993594	3.801435039	3.466017341	3.75099478	3.552396593	3.62839514	3.561091917	3.880027745	3.460770875	3.540337503	3.541830036	3.596773139	3.411309921	3.609797376	3.404300255	3.845248146	3.785105019	3.60585896	3.727430697	3.521251175	3.486288714	3.947572512	3.830077132	3.677854553	3.525637252	3.540059264	3.565183851	3.542438935	3.678810674	3.269606172	3.629772925	3.552428763
ACER1	4.306771927	3.961518186	4.2284734	4.089096385	3.950210585	4.336909173	4.148349026	3.784445704	3.920746048	4.60659227	4.616234294	4.523125574	4.454916026	4.458755704	4.257766543	3.744341086	3.976640548	3.948286463	4.205156753	4.102233911	4.052074672	4.007207337	3.863321374	3.75477937	4.237552919	3.876850986	4.070355561	4.175467106	3.673412452	3.914296287	4.133208742	3.615877558	3.970308713	4.239610213	4.047852028	3.912557076	4.081374166	3.937486967	3.952154779	3.881184314	4.296267638	3.722410911	3.991936384	3.526135155	4.159262367	3.919189455	3.787633791	3.822282401	4.264807198
TAAR1	2.798950958	2.820014533	2.697557797	3.061164163	2.726207651	2.849159303	2.858262056	2.654338596	2.962572203	2.643269847	2.850507868	2.955180343	2.709023017	2.804507318	2.920122592	2.773628294	2.807391173	2.823677133	2.769557639	2.816155791	2.815804556	2.913983196	2.768726295	3.043035856	3.085793111	2.777998649	2.816155791	2.679876288	2.852871251	2.897407969	2.589391158	2.726569431	2.924336157	2.917011688	2.910729337	2.960017148	2.639159721	2.787791942	2.723763215	2.917320063	2.759826233	2.808696994	2.772452351	3.173166412	2.963185352	2.849028644	2.630115906	2.809852254	2.738048554
OSTCP1	3.200594946	3.072019889	3.006583055	3.258326281	3.014864994	3.192258201	3.236603117	3.168387716	3.014156608	3.196092278	3.121394946	3.287180334	3.066373317	3.077699065	3.012895207	3.074996971	3.099537955	2.867243945	3.182970173	2.913537102	2.961640738	3.089407137	2.841439814	3.215554399	3.193359767	3.185348684	2.962172775	2.839155111	3.034991751	2.86371359	2.801867119	2.928479062	2.876761357	2.925651895	3.04604713	2.780414141	3.014590962	3.072259544	2.821839496	2.932782494	2.921384696	2.901503891	2.908156608	2.762172836	3.34229206	2.850214945	3.005078481	2.94517014	2.966789702
LINC00305	2.854851373	2.910345371	2.888110316	3.054810153	2.704471442	2.626031878	3.101455298	2.975065875	2.83922095	3.211484151	3.447740771	2.954018361	3.599421192	2.994270108	3.461694539	2.992394628	3.002180638	2.993232922	2.700417963	2.943164974	3.165974015	3.075459006	2.957562307	2.872374546	3.027969081	3.232996737	2.895580254	2.853911128	2.977052692	2.950405377	2.838533177	2.819021956	4.57697312	3.046579053	3.302023117	2.960017148	2.907641754	3.006344221	2.961922488	3.098492929	2.737307683	3.019711844	3.154496576	2.990886248	2.875207254	3.072901207	3.046740441	2.926815469	3.075946626
BFSP2-AS1	4.312453861	4.379725357	4.178898723	4.297593639	4.464163623	4.211193043	4.331019066	4.254535209	4.291784917	4.360373826	4.534610257	4.523125574	4.563078988	4.363824557	4.490244849	4.043181574	4.243507781	4.185700042	4.396752268	4.040699359	3.955835163	4.285304633	4.329035631	4.106149019	4.586012712	4.320254819	4.089132153	4.212163883	4.111023564	4.136882287	4.318071092	3.882707966	4.265668244	4.577424691	4.129453339	3.956678677	4.226467164	4.126421155	3.970382259	4.391204246	4.348119192	4.191634692	4.188273427	3.867722758	3.84792753	4.259378117	4.045682179	4.13639667	4.118934791
GATD1-DT	5.594129689	5.07481078	5.381170817	5.274839314	5.113351235	4.930752478	5.371979984	5.096331153	5.548116206	5.484153948	5.524420436	5.4927174	5.272289399	5.360903622	5.324371769	5.252344498	5.181996611	5.327583343	5.622857646	5.269653433	5.3486195	4.964322376	5.089864048	5.157455702	5.42983767	5.404337522	5.092925586	5.445771592	5.598835589	5.09025288	5.041228773	4.945308095	5.071557021	5.597589481	5.211077677	5.23004829	5.151144919	5.070536025	5.038568677	5.043366546	5.241352237	5.660994317	5.620065138	4.893908967	4.960987054	5.115502709	5.55297956	5.012011179	4.948236788
GPHB5	5.326185225	5.16696895	5.073664492	5.099666347	5.122153423	5.422600785	5.584521863	5.112829109	5.407765096	5.588772141	5.25345382	5.311074324	5.073486337	5.464387345	4.842907884	4.472307198	5.164456009	4.824965435	4.982911966	4.728052004	4.981707668	5.000585474	4.74436147	4.74205764	5.110491598	4.971425858	4.756499721	4.893045835	4.83548277	4.776918773	4.408960447	4.586917851	4.984762778	4.85629281	4.759821607	4.782947045	5.07241666	4.810940817	5.29980252	4.638343399	5.227184582	4.550987836	5.053508209	4.41186817	5.179978359	4.59488743	4.782110092	4.803830748	4.742010053
DCD	4.631752824	4.257292914	4.733637923	4.907229741	4.496874768	4.574228611	4.763924717	4.527125033	4.882576597	5.207275864	4.917029521	4.836139876	4.211326515	4.667895506	4.745310426	4.16601047	4.979316636	4.262963623	4.611459149	4.666621558	4.574964329	4.490367911	4.45518596	4.168946461	4.338370878	4.835548859	4.014963071	4.592462556	4.29566932	4.316687325	4.25417858	4.230959799	4.502381765	4.886121169	4.448833254	4.526166664	4.750060588	4.49219812	4.483426125	4.1293072	4.889184362	4.30636601	4.588281436	4.416660378	4.50649836	4.484847303	4.356900452	4.11426553	4.10705411
ZDHHC19	5.78837804	5.770983842	5.98421793	5.6254238	5.797440489	5.789777708	5.59027321	5.856082113	6.056556573	5.952540687	6.09586372	5.812301645	5.378613786	5.635154124	5.692967848	4.979899366	5.381051025	5.417250612	5.697269751	5.449860912	5.445089135	5.262980971	5.180129736	5.660881938	5.606767213	5.405780645	5.31707928	5.345124305	5.736863893	5.257367296	5.088136852	4.693642618	5.40941196	5.558014968	5.159970929	5.014086941	5.303253865	5.636031642	5.190493558	5.114343923	5.745389139	5.486675539	5.630811925	4.863387033	5.448160156	4.877921388	5.138136902	5.300196333	5.300424617
ALG14	7.931501178	7.013549576	8.100297864	8.753218416	7.783929032	7.839357412	8.178648102	7.821388422	7.980648272	8.161792448	7.761899662	8.260510802	8.038400121	7.78076367	8.022721084	8.840652929	8.63190186	8.950344278	8.104856117	8.934810421	8.655758592	8.10053505	8.202568432	8.230677199	8.328501538	8.470599934	8.936179823	8.294746418	7.711600343	7.946787489	8.383508807	7.899233945	9.373283371	8.06261457	8.055424637	8.679620446	7.978903702	8.476775888	8.706120383	8.360267888	8.323954855	8.174277956	8.661327993	8.307179242	7.841966315	8.338915211	8.281595667	7.752164458	8.81688228
PPP1R21	7.307129586	6.607107948	6.755225672	7.932977103	7.481436034	7.569630651	7.097770441	7.737179693	6.778510389	7.605832206	7.175143994	7.680859904	8.012944422	6.794485235	7.447149831	7.889440607	7.782078437	7.79865597	7.742562462	7.633230665	8.279942711	8.237542199	8.921767188	7.686633859	6.6789944	7.287033449	8.10967408	7.617115339	7.788849871	7.942529484	8.431324565	7.894029679	8.728311471	6.246006443	7.965306837	8.767624579	7.541096144	7.180089089	7.786054867	8.259927148	7.107535433	7.379712089	6.509651371	8.819260259	7.424490383	8.216179258	7.602506579	8.401398962	7.340702711
TMEM237	4.273290253	4.354448494	4.288193786	4.453736671	4.814945172	4.850578365	4.91933443	4.405858768	4.199978861	5.268067231	4.365950285	4.782458688	4.736030013	5.166524923	4.705086454	5.977716498	4.992879883	6.272068032	5.081675681	4.734206773	4.677348217	5.893808832	6.606087863	5.454518876	6.063029875	4.357005435	7.349152832	4.910556097	6.750329698	5.266726749	4.998905622	6.883625017	7.55782839	4.279080872	4.796151315	6.478894901	4.584121605	5.959381344	6.886306207	6.775734688	6.031025061	6.14631039	5.470227077	6.208617541	6.125823337	5.331946325	6.602315347	6.995846741	6.323957344
ZNF564	6.576846701	6.251925313	5.930146601	6.645855451	6.244509907	5.853624886	6.262110855	6.409224363	5.56977842	6.766314556	6.411544687	6.519658257	6.325143727	6.607156398	6.183886805	6.093116146	6.93994879	6.415920762	6.97187663	6.854648162	7.00414851	7.264562737	6.412840358	6.706583998	6.917112961	7.046599693	6.882205653	7.016535935	6.717410459	7.182935031	7.447180934	6.820339108	6.898696133	6.504564039	6.565494771	6.838631763	6.38930187	7.315456197	6.537690422	6.101411377	7.342543142	6.871293348	6.641076825	6.408809813	6.351805455	6.957860908	6.740629266	7.191328096	7.755086207
B3GALT6	7.089775101	7.929977765	7.841416396	7.80951069	7.627259914	6.977716985	7.914136676	6.662346715	7.36035959	7.014959265	7.411952551	7.11658464	7.20221531	8.282536553	7.836252341	7.103252083	7.752896678	8.331195694	7.571244477	9.14109824	8.8504209	7.949439587	8.285122555	7.042093602	8.346700818	8.169278425	8.467399459	8.730749496	7.783142938	8.320209636	7.865881171	8.105159179	9.172335512	7.889740768	9.01056242	7.478903147	7.208745506	7.49369945	8.526564964	7.851850922	7.233431656	8.973746718	7.376664952	8.921443763	7.935611668	7.599142549	7.301656812	8.80287223	8.480452011
SNX21	6.393033491	6.550598977	6.260398149	6.207657447	6.180224672	6.432542804	6.044907041	6.384251078	6.145788861	6.421192575	6.427650127	6.292860221	5.884305258	6.085757572	6.048454161	6.740483256	6.582281582	6.353826243	6.351610122	6.818199621	6.663724447	6.542815064	6.355425693	6.47193219	6.493496767	6.248728354	6.72326711	6.639027559	6.247242674	6.659924584	6.538965175	6.135022602	6.842324907	6.232683264	6.796156452	6.872268854	6.479644265	6.477406047	6.70907876	6.779045619	6.256681221	6.645980602	7.047932792	6.128921083	6.400198282	6.823223269	7.057481508	6.459469096	5.988572113
ADAT3	7.163156291	7.139555503	7.247693602	7.192797715	7.142790271	7.038702717	7.082425108	7.10902449	7.472277593	7.535275936	7.400867571	7.211900368	6.998622324	7.346736634	7.265273092	6.690113371	7.079678288	6.969113387	7.215135032	6.907158462	6.914410207	7.05649733	7.067036847	7.145507097	7.510165564	7.229612704	6.743102292	7.280442144	7.218457603	6.947291449	6.666280221	6.88142587	7.137300995	7.529490164	7.10638642	7.01315949	7.102184197	6.863097946	7.109005335	6.414849969	7.077515879	7.406555289	7.342162103	6.430114189	7.0625144	6.556011462	7.023981671	7.155820278	7.051998992
CASTOR3	4.421953264	4.354620414	4.577540068	4.567696314	4.867108818	4.578689564	4.546984956	4.233465981	4.703782716	4.20942029	4.693140758	4.661682454	4.823813048	4.892419709	4.464425897	5.53266348	4.813570588	4.606919058	5.668522763	5.045638386	4.735517794	4.698073158	4.327517811	4.643737375	4.985123634	4.8732598	5.236051364	5.756459794	4.733373474	4.993752798	4.530593137	4.893413644	4.630848381	4.043223873	4.96011651	4.802695532	5.344319747	5.193361968	4.461896163	5.122335855	5.021786652	5.14732329	5.244369849	4.893046471	4.953490838	5.175590007	6.040108345	5.344079211	4.462483311
SPINK6	3.689893538	3.881841813	3.648748942	3.934850933	3.485986223	3.635410787	3.70869071	3.62350874	3.567336727	3.537179706	3.922054338	3.695190221	3.662336661	4.126885582	3.636229632	3.484693561	3.669553736	3.621040989	3.442573417	3.81011505	3.588637885	3.81696046	3.730527019	3.588363925	3.800904702	3.902585564	3.71491808	3.620070466	3.516415363	3.626595864	3.428359086	3.504066725	3.455067695	3.652661638	3.866253877	3.50078725	3.741120177	4.020045858	3.731105972	3.640950239	3.786888052	3.686556146	3.833101319	3.582759641	3.647110627	3.371157474	3.558250656	3.432264104	3.698319656
C22orf39	6.258611887	5.571560662	5.802930496	6.171728889	6.380721552	6.110717443	5.889939359	6.009550052	5.975423991	6.117242739	5.978019932	6.396885903	6.101225685	5.845468409	5.869520193	6.238499404	6.322958194	6.87033828	6.300339638	7.126211379	6.626409463	6.778875542	6.763878736	6.397223921	6.104891962	6.272370316	7.568739066	6.244556229	7.726801569	6.474311221	6.889617097	7.187568217	6.411579498	5.572388711	6.183217014	6.272542499	5.96929907	6.66879409	6.03260196	6.466462161	6.957978126	6.84086682	7.109598236	6.145658645	6.526689861	6.475058828	6.815555555	7.145329933	6.381609933
CYP39A1	9.012190097	8.847373297	8.931229914	9.826916397	9.937072201	9.78542169	8.171782983	9.448355487	9.769031067	9.878458237	9.733689793	10.09357678	10.03807592	9.340462365	9.893828957	8.086412931	9.73152692	7.765383911	7.472751684	7.635168887	9.076206843	7.872238895	6.820907668	7.930498592	6.729256773	9.433652081	6.609258954	6.042471111	5.908286264	8.352050365	4.842962175	5.208600567	6.515557401	7.677418901	8.567966712	8.873185223	10.40579983	6.314765473	6.883004431	6.78861854	6.524284688	5.773003243	6.712638914	5.152856822	6.528214765	7.52478209	5.858276231	6.918968737	7.584585809
BORCS8	7.442629275	6.86976972	7.416427996	7.498846097	7.191318368	6.65396635	7.017980704	7.023888806	7.250083585	7.24692834	6.903534375	7.086105427	6.965478662	7.355051317	6.908962412	7.119216146	7.630784164	7.50817075	7.500149931	7.552507106	7.937836515	7.668903574	6.378199607	7.520534721	7.301832307	7.598916982	8.114157016	8.009037441	8.245012174	8.050711132	7.366832341	7.36913561	7.861749816	7.412334335	7.604929561	7.857446998	7.644885559	7.294734135	8.474906006	9.325436108	7.14822885	7.458881612	7.899289159	10.93178806	7.466297974	7.931437057	7.546909325	7.923503294	7.494730056
ZNF121	8.488513918	8.966608171	8.571909308	8.363855931	8.194336707	8.277244337	8.261415395	8.648505985	8.541933107	7.858323619	8.341690297	7.920903398	8.103118939	8.789643291	8.483195806	8.091380596	8.834184569	8.497656923	8.112574092	9.283575203	8.554540164	8.600497376	8.22801311	8.372118596	8.990904912	8.569697819	8.576191207	8.518027197	9.002886413	8.843531076	9.311594022	9.560881154	9.097451222	8.116611198	8.396800235	8.32792281	8.414436078	8.568708965	8.248352618	8.917771092	8.829428864	9.29040762	8.810956272	8.547208085	9.32963964	9.100915689	9.300047409	8.349947792	9.637560581
DTYMK	6.742081733	6.383628499	6.902333031	6.880869556	7.146550636	6.886965762	7.306609753	6.360619087	6.595127765	7.24510703	6.364058662	6.974623015	6.941215054	6.868509621	6.265081789	7.787420732	7.135829847	9.066433674	7.780258773	8.400921919	7.877588943	7.869248693	9.184498523	7.854964501	7.990262156	7.480192924	8.54928595	7.902249329	9.83862774	9.002596583	7.914779844	9.406623183	9.115135701	7.460032063	8.124292965	7.843859829	7.614400495	8.821540491	9.434980957	8.813219775	8.787728935	8.193859994	8.364901012	9.437148366	7.786012639	7.80853262	9.055828788	8.47386223	8.392828671
MAPKAPK5-AS1	6.700382797	6.247096603	6.61980586	6.912517442	6.279333107	6.54640222	6.76532432	6.654744913	6.190839852	6.565467045	6.788905166	6.42750035	6.569760517	6.148170837	6.415146519	7.158945393	5.903827329	7.115561141	6.950494209	6.702703432	7.141117854	7.138422782	7.408447277	6.87894025	7.088667107	7.531810982	7.775603071	6.816631709	7.83758211	6.496539467	6.538863481	8.261675605	7.803046293	6.929441399	7.163417106	7.208449942	6.518261732	7.012932055	7.970372043	7.099907294	7.048570756	7.508401567	7.01266595	7.46227094	7.21952705	6.770056878	7.474467979	8.145236457	7.713198255
ATP6V1C2	5.379697295	4.849757228	4.48472118	4.479262254	4.083978328	4.855239217	4.292491329	4.517577836	4.728366773	4.783708482	4.832243518	4.346760401	4.39510129	4.413114351	3.893713502	4.005260278	4.329012299	4.091050583	4.709521473	4.679306114	4.413990039	4.632768507	4.179236721	4.062255794	4.198485833	4.514767506	4.370913313	4.391280114	4.711450808	4.049357077	4.033647552	4.146219137	4.532220912	4.478612969	4.189506825	4.407306212	4.274729479	4.79543002	4.384708549	4.192188052	4.574260501	4.358452158	4.588281436	4.385438278	4.062613664	4.339270025	4.371288248	4.486511922	4.330358695
BRICD5	6.190669286	6.175239392	6.052194132	6.111034736	5.9169963	6.201856989	6.045344529	6.202386516	6.090176596	6.188410179	6.149076462	6.056812481	5.715867526	6.018148267	6.017158048	5.698840677	6.480478337	5.299083415	5.974846653	5.429856983	5.617718091	5.734916277	5.597797229	6.064450274	6.14088627	6.132266579	5.25440031	6.764730262	5.554522491	5.689178241	5.57198564	5.324077301	5.775039049	6.001027114	6.088181442	5.455635033	5.952671974	6.1134447	5.354202768	5.639365276	6.264604656	5.540964026	5.531117488	5.777400414	5.655012416	5.643779544	5.866006472	5.743570256	5.64677579
NBR2	6.056920129	5.900576322	5.948899341	6.639349181	6.118542748	6.43408885	6.634724088	6.010039452	6.405395498	6.892429887	6.643015094	7.160301111	6.559731003	5.670761316	6.020447747	5.375607437	6.373603986	5.512667867	6.770665853	8.04348184	6.40594244	7.036685658	6.422970836	6.523647068	6.734920012	7.558716962	5.571898828	6.928412316	5.793584478	6.25995808	7.248339541	6.051535515	7.08067687	6.145560722	6.770210188	7.119547318	6.066743726	7.032664998	5.55563055	5.488807733	6.848996331	6.240635068	6.706493573	6.718177353	5.8175626	6.876449284	8.060510799	7.014570715	6.418036371
MED25	6.713981979	6.894880369	6.665211393	7.236410669	7.568149236	7.327001278	7.248376826	7.582596149	7.12667974	6.373196219	7.308530192	6.77809871	5.810269273	5.631241559	6.213968402	8.249587074	6.95756792	7.362251661	8.205256537	8.388727034	8.069572883	7.314205975	8.940648731	7.900979551	8.065960857	8.486896243	7.599078759	8.571638257	6.959043533	8.031029141	8.44299623	7.794752174	6.942074601	8.205881747	7.782988891	8.104970954	8.855797698	7.673775229	8.163526539	7.490623785	8.016360306	8.56796892	7.876921656	9.078605344	7.908560351	8.25911918	8.50647578	7.37232809	7.811708859
ASPHD1	5.382049927	5.192039358	4.771536052	5.044163068	5.077663738	5.199252618	5.110647305	5.115763527	4.911739084	5.513347232	5.645202867	5.289895703	5.333754526	5.513928057	5.37495039	4.694062473	5.060871339	4.94279345	5.655048926	4.935072304	4.856934787	5.270142033	4.879701544	5.083288215	5.310141058	5.211782559	5.175033576	5.362255058	4.842834736	4.784654064	4.820342685	6.549754712	5.531822594	5.052109449	6.001553132	4.670806675	5.273936307	6.485602391	4.892752874	4.816522588	6.390252831	5.744428306	5.464248044	4.608558922	5.571679859	5.019066022	5.64266568	4.872935136	7.140655278
RSPO2	2.954782707	2.934087596	2.709378248	2.814988568	2.814418631	2.895168308	2.744911821	2.816265548	2.978120223	3.025392859	3.116597542	2.989357169	2.958197782	2.81553804	3.145261414	2.81097898	2.884117746	2.89921902	3.103898233	3.904514957	2.931925416	2.962355957	2.871649824	2.704837664	7.172102228	3.075775773	2.75792278	2.93946696	3.11219123	2.990465883	2.805040596	2.820826784	2.898827078	5.59921445	3.883375689	7.046952782	2.7865398	3.127035566	2.751353667	2.819170638	2.911578213	2.923134886	3.124174341	3.319972955	2.912610109	2.958913522	3.046522169	2.812843522	2.939047075
CEP57L1	4.218593544	4.12097284	4.072350995	4.246034055	4.161610833	4.456344003	4.138922883	4.42186499	4.158381968	4.188477595	4.373157167	4.587119079	4.20277458	3.985896335	4.084246017	4.045725019	4.290066692	4.054554631	4.434936925	3.912712033	3.804616267	4.460298237	3.829891527	4.335925193	3.814733666	4.085484437	4.295960546	4.261150474	4.317011236	3.891961497	4.228681279	4.818039205	4.892394966	3.776041284	3.814275002	4.586203696	4.424730673	4.047258657	4.754342488	4.172971557	3.833311637	4.266569011	4.11472684	4.289512764	4.228032265	4.299759104	4.427913763	4.068059241	4.277070368
ARSB	5.41364614	5.39938442	5.246069429	4.995991119	5.013160167	5.318249819	5.660574481	5.537424861	5.63309199	4.811309161	5.140769685	5.169689472	4.969008967	4.932687603	4.883460804	5.286861696	5.601765025	5.760060507	5.177017596	5.683091532	5.305098024	5.282788621	5.849154439	5.522936912	5.290051743	4.959095153	4.821604551	5.347416071	5.526366433	4.942233654	4.750928822	4.57939916	5.54256876	5.193269575	5.112308323	5.562836728	5.356479844	5.466982959	5.468655762	5.313486768	5.517512921	5.29418017	6.139105014	5.664498383	5.43543704	5.373143697	5.190970733	4.566420499	5.462350066
TMEM239	5.040777815	4.952024396	4.606734604	4.912386908	4.615275164	5.082381057	4.971160532	4.69899717	4.870501146	5.099610607	5.055159845	5.016177472	4.61120412	4.916867806	5.152309331	4.583464123	4.79369312	4.390328517	4.687506683	4.82585179	5.100401097	4.830222031	4.406710839	4.571316154	4.943891552	4.558953007	4.438471571	4.538580407	4.732959847	4.609843314	4.501744222	4.157632372	4.644280361	4.582767223	4.628387447	4.469866032	4.665420346	4.570163078	4.662225146	4.549202464	4.529707227	4.623314219	5.012010848	4.530558113	4.799917967	4.545173861	4.457743376	4.683505043	4.648820907
MRAP	4.831699055	4.863862404	5.343558619	4.693904411	4.510874102	4.985695913	4.781746265	4.759627526	4.824988788	4.749311426	5.025245143	5.030144477	5.023052178	5.141054212	4.816684353	4.774372136	4.818579522	4.830056516	4.441897057	4.882517467	5.338872731	5.087531238	4.505763496	4.937326675	4.943916719	4.77867363	4.81425003	4.916431426	4.819683435	4.590577388	4.81456758	4.423617995	7.422312317	4.873231229	5.892411161	5.578903494	4.561789738	4.707665632	4.473935796	4.479047102	4.844022696	4.77879742	4.80401266	4.756905742	4.794781765	4.663477572	4.693512017	4.974313914	6.195270191
SMPDL3B	7.457912599	7.476190333	6.972738322	6.77669896	6.68482779	6.654115282	6.509535017	6.726474461	6.850419575	6.750414487	7.101234808	6.628180886	6.653517376	6.645172509	6.747472078	6.700600902	6.87533787	6.289211072	6.523268534	6.971074941	6.728847983	6.834059246	6.558102491	6.532171022	6.553467741	6.750516214	6.374867036	7.212457178	6.337616626	6.195223499	6.659363796	6.130813127	7.303914393	6.689795763	6.317650914	6.370211297	6.347020495	6.813620586	6.706973383	6.733982282	6.624730669	6.429231856	6.253218395	6.340960597	6.392380198	6.871729766	6.62618699	6.918184188	6.320874398
ASH1L-AS1	6.088273984	5.747916777	5.945201905	5.758721694	5.777580001	5.927570404	5.919263335	5.751311184	5.927770427	6.450553635	6.215793944	5.981643166	5.948427697	6.385808044	6.019258246	5.886759621	5.682868968	5.419088872	5.99617194	5.535709906	5.619677786	5.880949009	5.943120894	5.800183145	5.588092866	5.453306592	6.598700521	6.108921557	5.988543361	5.769278054	6.668702498	6.577793853	6.581026721	6.256774224	6.131708664	5.931061304	6.09935343	6.078029687	6.448322359	5.902626512	5.480872081	6.551551625	5.798749544	5.375393394	6.128010348	6.149941231	5.764886499	5.940586637	5.961191144
XG	3.466477007	3.453911782	3.670608703	3.429653539	3.620647359	3.694023686	3.435915345	3.584341625	3.652531771	3.410623067	3.722612233	3.677507943	4.023225222	4.039817263	3.62595864	3.956759078	3.808917377	3.165373391	3.334540749	3.14256721	3.470507601	3.98456052	2.932858022	3.888589056	3.526929059	3.393940509	3.264688731	3.492925106	3.272835554	3.569693878	3.419204749	3.119804036	3.543852708	3.449986931	3.246933777	3.19078608	3.622000107	3.543736979	3.178228965	3.362003741	3.455618175	3.519476164	3.500583773	3.274848866	3.626346635	3.557137612	3.456917595	4.877832447	3.688246208
ZHX1-C8orf76	4.541697704	4.679323235	4.392878616	4.233951991	4.322155602	4.00517969	4.281717848	4.275283163	4.365073832	3.959310724	3.836650984	4.410105345	4.227156218	4.276356819	4.958252314	5.021499072	4.721241734	5.791235086	4.663106038	4.934263382	4.608121844	4.893568299	4.331959755	4.892405916	4.523676933	4.868320764	4.851562165	4.837655052	6.020688099	5.186546772	6.157490848	6.104709818	5.261410335	3.617525925	4.662754639	4.909183446	4.316420065	4.470170637	4.64277416	5.338191919	4.443078278	5.778158351	4.896039541	4.818711954	5.127102333	5.19612928	5.25880129	4.971493258	4.536011656
KICS2	7.67372117	7.743088135	7.810881617	7.353966676	7.622441848	7.387743146	7.150192585	7.878297254	7.629256183	7.281894056	7.464871583	7.754411765	7.527527175	6.617093666	7.396917562	6.547523896	8.206605482	7.093802705	7.214037958	7.917485885	7.275753002	6.227405725	5.916178094	7.287551324	8.240686498	7.431667382	7.052150663	6.786538032	5.608550077	7.2238356	7.053748252	7.137808572	6.783360879	7.490144449	7.634594169	8.296413556	7.091031768	6.618077082	7.507383008	7.017626194	6.627299911	6.927241659	6.854269215	7.350733905	7.22694498	7.534534058	6.344575706	6.67607866	5.528488924
SLFNL1	5.977367568	6.238266136	6.056829047	5.977292672	5.669483976	6.058979388	5.963158225	6.189439695	6.154702595	5.904802747	6.043969835	5.783755426	5.584108321	5.863891741	5.896407426	5.522579022	6.027178094	5.824183428	6.045420071	6.017749355	5.942408665	5.964108599	5.788622994	5.977474283	6.346302693	5.854684765	5.512535031	5.680502015	5.813739478	5.734805444	5.640114826	5.567382939	6.027522126	5.87092509	5.897254769	6.030380734	6.035584198	6.057195582	5.855548571	5.77587308	6.205676538	5.677659353	5.766857595	5.590737862	5.624187901	5.816200192	5.854330936	5.959983316	5.694723712
TLCD5	4.368752235	4.672690112	4.542606224	4.878195499	4.894170978	4.746824938	4.995706522	4.345921351	5.011447685	4.62843194	4.862471492	4.765290108	5.252373455	4.834477302	4.982138735	5.679219144	4.501548455	5.33668425	4.807474865	4.716154773	4.515259559	5.191478254	5.990367398	4.931365817	5.006893203	4.942165693	5.764742019	4.686648779	5.494841218	4.908759548	4.988166412	5.482517554	6.05368901	5.437862379	4.662129581	5.503964442	5.284407199	4.925859991	5.095285856	5.51268849	4.827135797	6.128294517	5.350990946	5.371368141	5.631180075	5.043694877	6.303240215	5.32662926	4.877173233
TMEM53	8.604505317	8.231737829	8.607033099	9.215187809	8.397424278	8.688460532	8.952345495	7.941935477	8.332957138	8.672403674	8.081703557	8.572209879	8.403169794	8.317687429	8.96537774	8.212695753	8.011246426	7.724028177	8.366132111	7.599733879	9.123809028	8.023606385	6.876878632	8.11384602	9.000324117	7.559490272	8.526559824	8.023411004	7.179322532	8.204208763	6.575816462	6.027912652	8.371991018	8.110174511	8.315680862	7.773510652	8.14474008	8.632040697	8.851384124	8.36857075	8.702983328	7.556052597	8.456287868	7.966227374	8.401511533	9.026727975	7.437126505	8.807210072	8.876605757
DNAJA3	9.928600938	10.01170614	10.12850514	10.23438712	9.618445415	9.614345251	10.18125951	9.51525568	9.739003566	9.813126182	9.846058882	9.852264146	9.931237028	9.973768224	9.825873662	9.181006385	9.858103595	9.403103936	9.413972636	10.02884965	9.781374006	10.04819224	9.47994003	9.682602007	9.707874059	9.605631973	8.898352544	10.14740998	9.751360492	10.1158899	9.73075898	9.44667019	8.953353434	9.532658472	9.765683899	9.951373699	9.511909368	9.990342578	9.923202227	9.420093599	10.05452917	9.160286935	10.0944311	10.35572699	9.107311277	9.885944099	9.94633609	9.022621282	9.893114537
GALNT18	6.493740977	6.324853741	7.18468606	6.280080505	6.304342417	6.338901706	7.086390519	5.733704972	6.501204083	6.603253549	6.732531419	7.227440134	7.0048747	6.735085642	6.614815074	7.689718377	7.470940279	7.834250896	6.560334135	6.367358295	8.092772309	6.177529632	5.109360738	8.715624532	6.446917177	6.705624939	7.884695526	5.43207972	7.44408411	8.111377489	8.119547984	7.169301171	4.934078808	6.728766935	6.502269719	6.425910347	7.786610977	6.448067126	6.85419426	6.825825031	6.745925049	8.179980615	6.768946353	6.880553451	8.539337521	6.769370633	8.798676789	7.624063338	5.032131933
DDX51	5.161308909	5.352196114	5.390899746	5.009494183	5.347952002	5.35671338	5.140948316	5.188924196	5.355161187	5.502340573	5.02083933	5.244895164	5.311777531	5.756909236	5.307341273	6.296755437	5.120384615	5.768608234	5.817121137	6.194596035	5.345023456	5.1957093	6.273325092	5.592083048	5.321043127	5.491449994	5.345563186	5.906762285	6.004787675	6.080247951	5.531014144	5.981862166	5.371155424	5.681047827	5.819013605	5.798666631	5.257642027	5.557808407	5.719323171	6.19597088	5.439354493	6.113662126	5.748867029	6.171682705	5.589985455	5.497516433	5.768776649	5.157625019	5.172768902
TIRAP	6.6124388	5.99476119	6.276085565	6.696743561	6.667917992	6.613136868	6.533756582	6.228260901	6.289292975	6.594113812	6.283684091	6.945281617	6.738596246	6.555495905	6.625118013	6.799257668	6.930074184	6.560282139	6.913740859	6.488459686	6.955293124	7.042768299	7.067262842	6.438147748	6.680142396	6.764379478	6.940398403	7.180597705	6.89715884	6.656704493	6.766127285	6.116469712	6.86617523	7.060345587	6.68185495	7.210623478	6.779590785	6.47194541	6.448046341	6.736819082	6.505374884	6.704496486	6.808380357	6.25863178	6.331322161	6.958577276	7.45548127	6.678144255	6.692127613
MIR31HG	4.03700448	4.449149429	4.435104666	4.115338634	4.083864372	4.163471042	3.977016183	3.886441337	4.39089496	4.155401715	4.586874126	4.741737344	3.992546306	4.397301463	4.648971697	4.11091969	4.106211856	4.143518904	3.904929229	4.231775057	3.890474619	4.0190016	4.097409842	4.15814671	4.098335027	4.190966941	4.042354772	3.981458262	4.209251415	3.726167973	3.65434756	5.571088771	3.98922029	4.09699743	3.654068738	3.971376516	4.05467174	4.090412986	3.948096312	3.753168136	4.094308175	4.050396456	4.22314082	4.025623645	4.107300488	4.046197899	3.933021303	3.952129637	4.091512919
NBEAL1	7.864019048	7.085699033	7.313588398	7.208007065	7.867347447	7.632123385	7.157039029	7.900978168	7.494600233	7.374016922	7.187118709	7.512299831	7.446581042	6.968462869	6.54187459	8.251978696	7.189717788	7.104124637	7.341739879	6.662123709	7.605240333	6.709271249	8.072200612	7.741370208	7.467533702	7.653468183	8.217045557	5.667894806	7.555623246	7.420874904	7.79130789	7.387568357	7.807400893	7.201510491	7.251230771	8.203397309	8.05659211	7.598513441	7.524953324	8.248251793	7.542367434	7.469776672	6.770834394	8.035898357	7.954583028	7.475982939	7.433475143	7.88729966	7.854115907
C5orf58	4.576333135	4.49294477	4.323233658	4.348052071	4.210990174	4.255348051	4.357956169	4.080277098	4.326712493	4.716984878	4.953459793	4.908834302	5.020878186	4.74671308	4.965878897	4.422103707	4.273663145	4.678142689	4.434558159	4.306694978	4.365461547	4.431098877	4.619790553	4.338426215	4.72800425	4.506288629	4.557308073	4.574176503	4.223361987	4.1348389	4.233362366	4.565458532	4.463114384	4.450991188	4.721395825	4.344485974	4.463233581	4.427781277	4.51932118	4.270128318	4.492601265	4.034380746	4.488567438	4.143032832	4.379097277	4.547258199	4.201457549	4.350707855	4.243338799
CCDC60	6.606757449	6.784420692	6.454681027	6.252933734	6.351939467	6.250878316	6.476111337	6.28612512	6.597974676	6.717098871	6.869535908	6.873503378	6.584241995	6.859588772	6.741887069	6.056000977	6.346107315	6.028441231	6.502596222	6.179164783	6.396475238	6.118392773	6.324156204	6.428823053	6.143096782	6.298541784	5.850002866	6.361365485	5.860086476	6.166633434	6.025564186	5.874906159	6.280048155	6.424288275	5.863304538	6.104397383	6.380253842	6.348369075	6.255778512	6.026342742	6.368499269	6.068129182	6.29194136	5.899808701	6.245610323	6.204325798	5.754941076	6.208699381	6.148230117
MSRB3	7.686451869	7.641451442	7.532176882	7.542281586	7.635602903	7.426109928	7.347388471	7.431411464	7.812162315	7.816993028	7.874238386	7.968761365	7.849974668	7.558060317	7.852613931	7.67025077	7.669128589	7.32632094	7.795653186	7.641088603	7.470724356	7.679940465	7.749986037	7.738489242	7.750652906	7.764900939	7.348398885	7.733860529	7.710448896	7.291015625	7.256105832	7.809642512	7.62857466	7.723356286	7.396770267	7.299551914	7.439719926	7.452017547	7.487297799	7.248569093	7.738126747	7.606264105	7.813075094	7.221232171	7.548290961	7.044795314	7.394245059	7.512266997	7.596746294
ADIG	5.87081378	5.688483593	5.65433873	5.538851265	5.285465598	5.622517979	5.406431244	5.608914427	5.626703338	6.16523837	6.137822391	6.091396154	5.887258957	5.966515029	6.262164826	5.490169009	5.911445872	5.504822514	5.58123721	5.674378292	5.501740508	5.702819663	5.490402829	5.681860929	5.879123004	5.73166155	5.448663944	5.870446624	5.195312222	5.389948951	5.321721278	4.987923591	5.919372293	6.003907112	5.914404052	5.575302874	5.776301276	5.774899458	5.578812134	5.531559609	5.732633149	5.376961399	5.624323504	5.216355414	5.560589655	5.197164179	5.500279145	5.62424812	5.478425015
DNAI4	3.689203171	3.691513884	3.752243623	3.84696724	3.795356864	3.749860183	3.724493819	3.642327671	3.684370346	4.251770301	3.926300222	4.193515975	3.388391583	4.257349808	3.956622502	3.39287143	3.632576704	3.676331294	3.814346183	3.900302177	3.991949114	3.695580733	3.879644978	3.524714046	3.495472271	3.873524971	3.918449446	3.952128185	3.512972433	3.596675617	3.519181111	4.061133739	3.417051703	3.651984658	3.714753296	3.676573587	3.840405956	3.453080824	3.50642101	3.453013158	3.35149808	3.93977746	3.573535745	3.733458907	3.752385837	3.631819398	3.729032842	3.618818792	3.652535979
SUGT1P3	3.126673809	3.155300571	3.118021578	3.463729139	3.408508422	3.209142913	3.140699468	2.946052321	3.130860808	3.121921812	3.158865082	3.261090556	3.180147718	3.417272072	3.13421912	2.975727932	3.271569209	3.142971272	3.058408051	3.334381928	3.138884841	3.213909072	3.343650409	3.067864821	3.272973312	3.251298023	3.327373055	3.005826954	3.189863677	3.001618873	3.302010464	3.107931007	2.920172106	3.577057972	3.317616047	3.324888275	3.101467938	3.048982619	2.956403685	3.322633029	3.195967904	3.179110119	2.809388234	3.409778207	3.377012222	3.150494023	3.547802954	3.113035408	3.023881458
CLDND1	7.865633641	7.686376134	8.220595301	8.546324708	8.717258137	8.42799906	8.333215556	8.273649816	8.440476443	8.138272402	8.248198344	8.205584707	8.414794871	8.234588868	8.059612278	7.983770283	8.01717974	8.104814534	8.364344979	7.798243224	8.645630871	7.985733611	7.917343611	8.345261093	8.198333586	7.77876311	8.617817726	8.695175808	8.269661929	7.837767817	8.283148777	8.445257964	8.250456915	7.869652263	8.402579167	8.234878764	8.003704397	8.190859674	8.765721162	8.655901104	8.280817693	7.955816936	7.864882213	8.660609945	8.39945328	8.200286623	8.065816254	8.217486132	8.135532198
GDAP2	7.027215092	7.939816126	7.350291922	6.413019331	6.876297135	6.375542226	6.690566955	7.894097045	6.994914597	6.333565027	7.039293882	6.56905247	5.984370567	6.956337373	6.460338599	7.693744226	6.436666484	6.781736871	6.550303432	6.687382249	7.133916981	5.671918727	8.190975831	6.669668969	6.894072596	6.817070075	6.463822522	7.121224351	6.427248721	7.143839042	7.562171874	7.184885616	7.133654477	6.598579369	6.535920122	6.83403841	6.740168616	6.759340202	7.262732517	8.43208888	6.484319921	7.114440268	6.913987886	7.6467531	6.478684453	7.100977241	6.866436198	6.961027539	6.74526217
MBLAC1	6.061571329	5.990688176	6.002877411	6.281867626	5.710042765	5.929633755	5.652197664	5.77360288	6.122892932	6.109602627	6.463870574	6.142464134	6.302180389	6.038937957	6.204775761	6.418776989	6.017922955	5.884761021	6.352605966	6.106206806	6.440108485	6.190371286	5.932270127	6.101281681	5.788581202	6.279287159	5.6860677	6.683742405	6.347460667	5.951149769	6.180215866	5.737551268	6.367970055	6.577576245	6.267595284	6.678032593	6.222833907	6.235648361	5.855304414	5.96710758	6.453366773	6.137540361	6.246864798	5.728955917	5.916600464	6.301513878	5.848634393	5.999626393	6.220704338
CD300LB	6.639813062	6.442058496	6.276889544	6.391504188	6.142339072	6.553535293	6.152949659	6.42583636	6.3718585	6.674187655	6.810040316	6.802162663	6.696435835	6.661637238	7.023891027	6.250010682	6.518412395	6.287148335	6.407243484	6.582823631	6.407511161	6.330368358	6.016108029	6.366763628	6.327992707	6.333174911	6.224840113	6.679419966	6.183528534	6.448290376	6.368422146	6.341411576	6.658710178	6.311189967	6.24119017	6.028789135	6.387799738	6.350569455	6.568126503	6.0470309	6.319133301	6.015950819	6.442361958	6.14289818	6.321222497	6.337526325	6.189943693	6.268620231	6.008735467
C3orf33	3.082214029	3.136904149	3.139895378	3.261315083	3.06090257	3.239586024	3.132131948	2.809820843	2.911967843	3.230355172	3.217910879	3.16168986	3.156402225	3.430187243	3.309866091	3.86939282	3.099537955	3.458483636	3.277426919	3.273750209	2.999491754	3.289094583	3.384790082	3.347729365	3.381122054	3.035093672	3.806107225	3.12376075	3.435312165	3.329831671	3.831838117	3.37239358	3.647798828	3.382029241	3.314118338	3.878254491	3.348640913	3.329461592	3.430629007	3.930328511	3.217483818	3.864895696	3.456541714	3.233278539	3.352097883	3.342760172	3.735580859	3.136721001	3.419090156
LOC554206	3.882298537	3.861981024	4.354652816	3.650467941	3.695073867	3.9802106	3.689372428	3.656308255	4.003928913	3.479596173	3.529438038	3.894871016	3.599911581	3.855859725	3.943269723	3.809684828	3.700094189	3.711508153	3.722506579	3.765487718	3.657463884	4.108737751	3.67161049	3.616221776	3.737596098	3.628934994	3.713256817	3.53284861	3.798733382	3.838297798	3.554143759	3.576173025	3.699415833	3.47434767	3.729865909	3.877017787	3.552859113	3.50694443	3.467985588	3.593739792	3.535525723	3.468081077	3.831514187	3.572253903	3.607152789	3.816125783	3.622735885	3.785564392	3.524722109
C11orf53	5.589317035	5.462852469	5.359684528	5.41254523	5.554465126	5.329294976	5.431083305	5.478630922	5.196327708	5.484300928	5.55173934	5.67753784	5.32994381	5.485387364	5.470806295	5.276671654	5.257835812	5.254049413	5.560867893	5.269541557	5.375864029	4.9397508	5.515427943	5.29538134	5.510881876	5.297609324	5.234792645	5.756687509	5.408803854	5.216994042	5.559638496	5.321760477	5.535099709	5.665037703	5.230870269	5.341983484	5.395009993	5.560340211	5.528726413	5.186542149	5.632912645	5.393728954	5.536036841	5.234995642	5.464530812	5.3283805	5.204980014	5.23670689	5.37804594
TRMT44	6.347721296	6.441174619	6.408112133	6.219983224	6.408365581	6.103287757	6.202986229	6.09230534	6.095605049	6.205006614	6.268193685	6.602750284	6.404494356	6.132683053	6.440392743	6.403242308	5.896207572	6.119774987	6.089493573	6.024180511	5.831900111	6.424770795	5.82595569	6.271888064	6.110720833	6.268577542	6.161650371	5.78191307	6.40078101	6.098817291	5.884386724	5.302611084	5.968498518	6.164848687	6.116798842	6.201598279	6.328500567	6.180015414	6.175514105	5.688882124	6.297986607	6.15312716	6.133878104	5.762643984	6.347420314	5.866368081	6.125131458	5.809697999	5.937742842
LOC107986876	3.714616997	3.9055084	4.020084479	3.903194075	3.560453025	3.66366104	3.745233954	3.686228856	3.668712708	3.713980534	4.082062391	3.74546987	3.934616858	4.063574308	3.783301139	3.50339862	3.942002889	3.744322947	3.956332671	3.633717882	3.991868527	3.824062731	3.765443965	3.589020155	3.774216302	3.814886451	3.561317285	3.662562237	3.823106796	3.489185946	3.727325033	3.581984938	3.688396192	3.907152514	3.553599432	3.813051432	3.90162872	3.539649928	3.760471097	3.377540008	3.760526611	3.498027018	3.558080055	3.337012062	3.910848766	3.644368858	3.794251487	3.641508922	3.746897155
C5orf46	4.276859326	4.589352717	4.374853397	4.688393852	4.552357808	4.442829997	4.490349541	4.158026233	4.619071132	4.385485343	4.537352402	4.941261566	4.697878734	4.845129919	4.127202636	4.516872783	4.544172042	4.657646849	6.000747332	5.124631048	4.70993715	4.763593905	4.382132243	5.477483168	4.266821552	5.449391774	8.164691575	4.098660121	4.661304292	4.567502758	4.61298851	6.610351753	5.693311507	4.572875198	4.98179754	4.79742226	5.005250863	4.416533419	4.061362009	4.574791939	4.925131113	4.541958821	4.823929723	4.298204325	5.713494783	4.835785423	8.22023461	4.455971692	4.584928239
IZUMO1	3.089476072	3.016792208	3.06446246	3.066010685	3.030636543	2.933266035	2.966129076	2.976395055	2.955139705	3.575153098	3.299144892	3.457049769	4.306336607	4.178322962	3.161599041	3.167479781	2.976832823	3.172732458	3.12372405	3.153003953	3.163626471	3.255551897	3.114494542	3.05619227	3.199960922	2.962533697	3.339809261	3.199868308	3.600814246	2.864009854	3.161527051	3.08913616	3.071657731	3.60722141	3.159729279	3.253518607	3.094002614	3.38044369	3.095826275	3.26633679	3.311770651	3.105177691	3.075720878	3.012765688	3.075396253	3.133229245	3.221224609	3.140055393	3.256381559
CABP4	6.902909202	6.962202623	6.815951014	6.613419221	6.761774615	6.853132902	6.557616947	6.591385396	6.59882139	6.843069037	7.024589745	7.276382803	6.59473009	7.142418506	7.072943104	6.621666283	6.605658982	6.53343291	6.667546621	6.578070336	6.486617408	6.554139026	6.581827605	6.516633586	6.304007466	6.769452182	6.272420592	6.884553821	6.287655706	6.464260055	6.663453082	6.311318829	6.514173504	6.64785069	6.696833432	6.332668623	6.460936877	6.613431269	6.388305003	6.771939511	6.662614384	6.341366621	6.611324502	6.563085488	6.469325131	6.621470051	6.16568229	6.763980664	6.525339045
GRIK1-AS1	3.891896492	4.032306408	3.970219992	4.196360316	3.85643804	3.984086985	4.038291462	3.963659181	4.009286751	4.207839921	4.35020654	4.240751647	3.959529809	4.331547386	4.115338634	3.677545344	3.917993619	3.785453246	3.604746038	3.740597161	4.085691378	3.857037435	3.785284052	3.889440404	4.086193991	4.029600446	3.886677387	3.878373554	3.779963399	3.710226129	3.843240721	3.386991395	3.901920331	4.119457127	4.060918213	3.934902936	3.670529261	3.813655425	3.932681599	3.796284576	3.717769148	3.691068205	3.943451055	3.684437991	3.619889662	3.834594841	3.594397525	3.707113824	3.922762427
MEI1	6.174307691	6.2242982	5.796130642	5.957768968	5.568171255	5.947909357	6.05990763	5.876226643	5.956072177	6.08381717	6.451815346	6.290343528	5.901098209	6.224307178	6.079120662	5.662585982	6.231018936	5.81225965	5.903499897	6.0714187	6.062824584	5.848006065	5.73716391	5.696490382	5.793301522	5.684803888	5.438147927	6.25737991	5.734132123	5.752917326	5.583426742	5.891821918	5.697003678	5.887057078	5.892895388	5.57663499	5.890538445	6.053265301	5.720004363	5.907106136	5.956460466	5.652176727	6.191685527	5.719045845	5.944603977	6.067844262	5.6561658	5.750024676	5.835405556
ZCCHC13	3.712585262	3.998107525	3.864068683	4.212109113	4.034133177	3.931139469	4.114633296	3.966740084	3.792891968	4.502517034	4.160239983	4.158661084	4.210390002	3.691301045	3.860055269	3.827904756	3.693808554	3.749448393	4.089589062	3.959918093	3.865741339	3.90776137	3.807821657	3.711160253	3.819544182	4.086838851	3.889086137	3.736609118	4.416433561	3.931601333	3.596685372	3.799513121	3.793193662	4.12577921	4.189506825	4.143193667	3.930293788	3.590174886	3.793774934	3.721632061	4.276797015	3.611735465	4.139646749	3.57815623	3.619159943	3.566808283	3.576438069	3.754265061	3.772241917
KCNS2	5.033406528	4.900985536	4.549193465	4.536623044	4.557206529	4.576562034	4.540261128	4.781123145	4.644162421	5.226921931	5.515182687	5.052879817	5.182865534	5.407753114	5.302861076	4.522185033	4.628585882	4.605453786	4.709581718	4.689756528	4.495785209	4.459616482	4.577052013	4.237843089	4.483086311	4.923242638	4.403869663	4.843900273	4.564822293	4.454347885	4.332908642	4.243116825	4.63845084	4.821406473	4.535125685	4.516486659	4.577096624	4.698491813	4.324341946	4.501218787	4.433956708	4.324011285	4.560423036	4.265102673	4.50188838	4.393762105	4.42336885	4.258310692	4.240687838
LINC01869	6.341000141	6.591066358	6.042965165	6.147190886	6.016475243	6.153933418	5.94404276	6.293771483	6.58639328	6.233675681	6.236226884	5.77151736	5.817865512	5.998983215	6.204470226	5.785381423	6.254618978	5.758202581	5.862939392	6.136399907	6.04690903	5.992908377	5.891539051	5.961340915	6.152614389	5.971819813	5.498821007	6.160340202	5.234407309	5.869236901	5.756971339	5.628516051	6.085051004	6.302834435	5.667854623	5.797463427	5.913219597	5.902284808	6.044920216	5.736318268	6.027643424	5.717747731	5.847412429	5.593377348	5.843790743	5.917450118	5.483802538	6.037059751	5.517793829
LINC02712	3.131115597	3.266247384	3.240800366	3.064452467	3.114025661	3.282791752	2.950493793	3.142994045	3.33836633	3.287711674	3.425336183	3.663976466	3.417250726	3.840542149	3.739709006	3.105606344	3.406528003	3.135042391	3.298289008	3.122808897	3.070444147	3.39475978	3.323182827	3.16453262	3.311296351	3.580691655	2.977555178	3.374934471	3.253294236	3.248677091	3.185697846	3.081141128	3.26118764	3.668104792	3.28615043	3.29218535	3.517261357	3.314187888	3.1527485	3.024712192	3.35149808	3.280542107	3.34824817	3.00410118	3.166595932	3.17664777	3.253084541	3.295775307	3.205671247
BAALC-AS2	5.181431246	5.311431743	5.217798692	5.215613262	5.066296504	4.622029206	5.136087674	4.7751207	4.799678813	5.066739828	4.676872909	5.391123603	4.90870575	5.120230076	4.397755665	4.709387443	5.194391854	4.545659844	4.945991935	4.94155729	5.002829774	4.966202203	4.532145455	4.976135214	4.696422016	5.106188719	4.616835532	4.763808102	4.664732816	4.413433269	4.722271725	4.575120095	4.822881987	5.528988249	5.295970456	4.835442116	4.950423562	5.29144171	5.118506022	5.00038598	5.260078477	4.722085449	4.861430818	4.656599553	4.847169696	4.9352397	4.680598858	4.425310656	4.853962127
C1QTNF9	3.140501415	3.029615457	2.895770338	2.889403487	2.816992386	2.98655339	3.029949167	3.188899251	3.063506744	3.19573366	3.133670404	3.086983225	3.086061913	3.175376394	2.936873675	3.099142106	2.915290786	2.966662261	2.86245343	3.108753397	2.991082263	3.063463956	3.05729587	2.882481631	2.986254855	3.086061913	3.043196852	2.902709222	2.742733419	2.977328405	2.805367218	2.868837335	2.90759325	3.080016084	3.144853915	2.846340247	3.092104604	3.175072533	2.930128707	2.817040384	2.892214405	2.956917826	3.034436365	2.904253491	2.899168858	2.863078223	2.948637234	2.791560262	2.856913133
KATNAL2	5.359254149	5.122625177	5.33318663	5.523101588	5.22379245	5.27009146	5.288199521	5.505414787	5.22035358	5.154999695	5.226783496	5.386450519	5.106610767	5.211452932	5.197240495	5.047324864	5.018380113	5.107323078	5.025162345	5.031802122	5.093577451	4.978214152	5.734791717	5.170740003	5.032940538	5.453293642	4.710601684	4.984537386	4.731088581	5.068397435	5.120515648	4.717368352	5.366855665	5.296166745	4.815869171	5.271720791	5.070306842	5.172138572	5.074765525	4.769318383	5.149365618	5.3100646	5.066202692	4.700690158	4.72239935	4.912986547	5.261917945	4.924984926	5.915625959
ITGAL	6.130476915	5.604124001	5.985029033	6.936859686	6.894918048	6.881374455	7.327936885	6.532979454	6.274250061	5.692160828	5.302350846	6.633677797	5.188118412	5.595067513	5.769873287	6.331720496	6.511631714	6.611284276	7.316969217	6.573396338	6.551103129	7.10817545	7.906910862	7.231414809	5.979171233	6.594600748	6.142390005	7.081551128	7.071379568	6.440503633	7.059182193	6.214536897	5.295693465	5.903734647	5.904552154	7.237965247	6.072663121	6.977630748	7.01325767	6.534081943	6.972924406	6.192682683	6.0777934	7.351970808	5.612235599	6.53323237	6.700663269	6.913020437	4.739809146
COCH	9.689835279	10.56154163	10.61974972	9.292861813	9.399542342	9.566816258	9.359636068	9.582686413	10.17734746	9.534034595	9.456347371	9.440366802	9.200440226	9.829323058	9.430848031	10.0208874	9.479393089	9.685653237	9.48796463	9.160173161	9.531397979	9.597989373	9.122665967	9.19635437	9.561153658	9.127626269	9.765748142	9.06219205	8.964510266	9.585548234	9.025300516	9.606989928	8.997928118	9.074979506	8.784329196	8.704569549	9.229002682	9.076659397	9.604179807	9.037229106	9.361891553	9.811232064	8.502861369	9.591709925	9.1439834	8.960900174	8.722584851	9.709698195	9.704713378
C1orf210	4.53985406	4.233149229	4.597834707	5.339228747	4.951499297	4.760159997	4.302390272	4.563142513	4.23678216	4.729996354	4.276431977	4.130946461	4.736333613	4.147694185	4.58692783	4.632869141	4.625869832	3.757683718	4.890408525	3.685169435	4.125632717	5.381837213	5.472225292	4.379385403	4.019799696	3.751001631	4.737607274	4.560497214	4.945737936	3.758615327	4.989647822	3.363956355	3.92575585	4.128033243	3.685456228	4.102034107	4.462061175	4.303015741	4.061802146	6.058639669	4.346794028	3.889481431	4.069156253	4.507187845	4.630024179	4.119628041	3.858307051	6.075242389	4.289576755
TRIM73	5.728507448	5.394421236	4.857658958	5.291643733	4.959494975	5.53024721	5.06048745	7.123684266	4.900937925	5.041566067	4.939800302	4.771100886	5.300899481	4.752198147	4.760803356	4.348280029	5.611692955	5.410701695	4.929830121	6.102344737	6.949290082	4.894004362	4.685678398	4.741710009	5.042201894	4.41948418	4.972670878	4.725305259	5.278595475	6.881705502	5.449657678	6.625838802	4.970575298	4.646541383	5.262698274	4.296748456	5.794034862	6.739845314	4.372219982	4.304506046	6.545681966	5.783504321	4.759958094	5.348474472	5.207133739	5.633354284	4.993068677	4.340482101	5.56256616
CERS3	5.187361098	5.152872282	4.959144533	4.801215142	5.032622919	5.001121076	4.76350092	5.189727683	5.109463058	4.919678414	5.109240072	4.691498634	5.405675066	4.962603775	5.07088076	4.889157801	5.176024993	5.009388923	5.006689055	4.933929269	4.943341242	4.963337074	4.604203829	5.066643046	4.864759813	4.829951286	4.78950728	4.942646017	4.574993076	4.880278884	4.744219464	4.696807388	5.092288321	5.027679596	5.074403979	4.850773327	4.875870856	4.912651304	5.251583018	4.852443476	4.879126222	4.889847027	4.94988136	4.502113977	4.875393899	5.327515411	4.698239558	4.764454529	4.698244335
DNAJC5B	4.933637924	4.903076827	4.871612249	4.852324817	4.916817734	5.368766574	4.743275151	4.765824119	4.784899192	4.908217642	4.800676657	4.710774068	4.563717061	4.692101899	4.990415735	4.507297002	4.944415766	4.926309899	4.600693008	4.88010608	5.595350285	4.897420261	4.24437374	4.943323555	4.952185985	4.982562329	5.042051439	4.70225411	4.936266629	4.844547036	4.541228651	5.26465069	5.041605626	4.855985469	4.896457745	4.835442116	4.650391552	4.803041138	5.291562441	4.812251382	4.98762778	5.009495777	5.436085873	4.436139059	4.741997819	4.866346863	4.32593097	4.905843832	4.803175036
C9orf43	4.563230699	4.439387176	4.879647141	4.800450723	4.650802867	4.597289012	4.568549895	4.771211081	4.711933982	4.446469743	4.637808167	4.646964305	4.913938252	4.711013939	4.73178792	4.172856481	4.302271655	4.293983445	4.172279415	4.556858457	4.403637662	4.061073188	4.538293279	4.604284473	4.433958028	4.611759601	4.115525748	4.434092163	4.046492113	4.343938461	4.630183316	3.940909564	4.271159911	4.745604902	4.628117147	4.314725663	4.173647063	4.206570553	4.433487592	4.262352439	4.760911018	4.177850604	4.537228277	4.383166015	4.603071378	4.61962157	4.158653228	4.082411258	4.179564503
FLJ25758	5.913366664	5.868850316	5.799811196	6.071502105	5.569088361	5.687252882	5.434172756	5.325620455	5.493852137	5.66951245	5.98354357	6.046027539	6.035507179	5.754091132	5.772930206	5.482449447	5.841736033	5.427589193	5.763230846	5.646135983	5.672032883	5.599867229	5.282695166	5.378145879	5.769270432	5.603923589	5.046171656	5.584840032	5.832046965	5.356419498	5.097966857	5.384975056	6.003157979	5.775774616	5.67757884	5.311757446	5.590470731	5.774367134	5.32926298	5.61958074	5.619777955	5.541795075	5.673127797	5.239240849	5.536099384	5.640031389	5.315934443	5.23595871	5.300424617
SVOPL	3.54802902	3.836761378	3.282031963	3.248750958	3.296448637	3.348337774	3.325882517	3.470256695	3.418966205	3.451360619	3.55026649	3.215148657	3.353531164	3.496806474	3.453394937	3.607459535	3.948649091	3.567030803	3.293165694	3.54291828	3.402059003	3.604217401	3.608031194	3.288851044	3.251500209	3.511257075	3.239831075	3.637865374	3.380549652	3.575849884	3.218626483	3.305936803	4.044128966	3.494516857	3.482712577	3.598303369	3.48374124	3.384586416	3.359886101	3.150095389	3.495707832	3.432666628	3.480391379	3.284734772	3.368427149	3.266280939	3.354773809	5.801752095	3.336752567
LHFPL3-AS1	3.34103455	3.369812259	3.153440574	2.992456067	3.094619262	3.226208595	3.333557162	3.004905636	3.329007759	3.528371162	3.206239156	3.685610737	4.101786575	3.241956779	3.429458502	3.17224957	3.158899453	3.066547469	3.012772615	3.282696168	3.304249581	3.342596189	3.012410565	2.949342307	2.941971916	3.302685231	3.250265093	3.45969264	2.814886582	2.82562764	2.889364598	2.835461106	3.504867259	3.342215457	2.8395163	3.148350915	2.88145441	3.152778749	3.095526087	3.130702499	3.06309476	3.152383477	3.111726148	2.952925864	2.976332509	3.039585877	2.98181373	3.039327155	3.231949348
LIF-AS2	5.528412769	5.412808485	5.385149839	5.079011545	5.118097904	5.150334677	5.451597044	5.28162795	5.112256314	6.076256243	5.564590131	5.617968894	5.623410147	5.995169425	5.653663512	5.006705347	5.382337477	5.106690586	5.336622424	5.070510697	5.071838781	5.261376508	5.188295449	5.367269242	5.360917442	5.193898505	4.998064499	5.005660675	5.198732208	4.996350966	5.096263973	4.593018207	5.12169742	5.616219131	4.868248366	5.082885876	5.723247647	5.137624958	5.095350216	5.043592158	5.23342651	5.367154475	5.168845939	4.975093763	5.07348418	5.264365248	5.414266885	5.297234295	5.113981804
LRRC18	3.650032222	3.659242225	3.588397111	3.730527019	3.662007821	3.759595592	3.682448043	3.414650759	3.639935268	4.1171023	4.000959238	3.973493201	3.920125167	3.933211175	3.864556826	3.665493785	3.954939377	3.469396667	3.733761252	3.858306004	3.783088597	3.785049561	4.00911438	3.796700918	3.595202497	3.860901241	3.438881467	3.871939357	3.616295425	3.524317756	3.496290942	3.466348717	3.852910187	3.985904259	3.696499944	3.613710119	3.859379517	3.802239039	3.698705301	3.752154271	3.462370922	3.793732475	3.546571868	3.693364151	3.625331242	3.767661927	3.78526952	3.374875452	3.417836609
SLCO4A1-AS1	6.07490631	5.772659537	5.95236754	5.953055576	5.768724478	6.236807495	5.936961298	5.639385932	5.814164434	6.446089525	6.585702297	6.186223993	6.212204115	6.423471151	6.138691417	5.737410925	5.779153877	6.003479486	5.874868667	5.829338804	5.938063748	6.091807778	5.91272946	5.784245343	5.966771333	5.916495612	6.109418596	6.017907997	5.66726873	5.728487707	6.048542955	5.530231297	5.892653216	5.964409192	5.93554981	5.889098905	5.994151287	5.804493392	5.750426514	5.661258909	5.955866937	5.693816386	5.981153617	5.745285237	6.017189177	6.308071646	5.639852977	5.910466086	5.728778352
HELQ	5.75440094	5.797894871	5.679271569	6.288898594	5.912902772	6.045084415	6.004856631	6.224157311	6.020845654	6.107649649	6.095868738	6.168619694	5.663344691	5.719837741	6.105143368	5.844404598	5.918361611	5.345225399	6.05992949	5.623317786	6.406178903	6.589436106	6.248665288	5.909659971	6.301759488	6.384303389	6.328834158	5.626982374	6.195986276	6.187299833	6.343728803	6.74703751	6.76403397	6.721595263	6.532736177	6.06417985	6.058403677	6.033429755	6.737496208	5.986078866	5.838016472	5.814425874	5.645326705	6.021160374	6.195222149	6.406944754	5.704033144	6.36778231	6.2547022
DENND4A	7.263860895	9.03281296	9.084678843	7.458890691	8.377876353	7.944918091	8.629460106	7.535354072	8.944721985	7.823194168	7.798288074	7.597102013	7.737641361	8.937816194	8.916920172	7.708882173	7.067485768	8.279988568	7.571951659	8.089846949	6.904189052	7.468229854	8.073664418	7.718539193	7.200372285	7.049815475	8.703869296	7.150411462	8.313493873	7.313432964	7.228748555	7.396034727	7.243622126	7.628008009	7.445544826	8.083670643	8.402818031	7.175644138	7.218035043	7.677036941	7.058480023	7.381168663	7.876489951	6.259726158	8.262805917	7.820347821	8.416126327	8.190894317	8.679786611
CALHM1	4.560684569	4.554175178	4.559666717	4.361133687	4.379078428	4.384635463	4.507801052	4.558142099	4.703379462	4.766316945	4.89546201	4.581287509	4.340127769	4.722166587	4.733714041	4.425138808	4.596187092	4.308816341	4.356036977	4.743058012	4.446885016	4.635094152	4.432428573	4.369102674	4.301952138	4.65993473	4.12764425	4.426028399	4.373419198	4.304503029	4.546467678	4.14511351	4.390018661	4.484642534	4.508866912	4.317248974	4.445364199	4.611619381	4.485996188	4.515369218	4.877896254	4.236837327	4.42538465	4.336334306	4.453357774	4.30412733	4.261016767	4.440970302	4.329074822
PKD1L2	5.470395806	5.588029148	5.656845066	5.331442463	4.980441196	5.464973228	5.112507395	5.375980897	5.738073722	5.525304681	5.59743197	5.568560239	5.430062492	5.302949685	5.318364076	5.397995412	5.414277061	5.08175695	5.315189055	5.248202867	5.232800934	5.339537822	4.917729171	5.344783283	5.490504397	4.922382351	5.115517782	5.345340376	5.21054706	4.875676626	5.096451246	4.807778672	5.224697534	5.029828925	5.234028264	5.180389008	5.355571849	5.410742455	4.960326386	5.097174175	5.229761183	4.818538577	5.649093801	5.191794251	5.340323191	5.705927211	5.215759799	5.183859872	5.330028354
HACD1	5.863191393	5.752051664	5.755570959	5.924629049	5.627766835	5.882461517	5.57476074	6.185468197	5.884596671	5.996770947	6.395398264	5.673169698	5.983333568	5.713475877	6.147372556	5.066923296	5.719058922	5.365516354	5.341551985	5.429309457	5.489643895	5.295735619	4.844022696	5.213972592	5.135476353	5.341452496	5.284731266	5.247686805	4.972207468	5.054501569	4.998242307	4.969466527	5.507261199	5.705555755	5.595421136	5.438626694	5.495929781	5.49611633	5.281032207	4.617773177	5.712906083	4.776244226	5.484462466	5.010705474	5.090582662	5.385424133	5.302864654	5.293006191	4.986885052
TP73	5.938427646	6.114696433	6.003227108	5.989869212	5.952641382	5.890536712	5.808562115	5.998132585	5.820137972	6.250628035	6.338417907	6.204137862	5.644512963	6.394424113	5.911221108	5.431874489	6.074829956	5.591302781	5.769612836	6.016617786	5.976664077	5.658773227	6.077497847	5.731201372	5.686079322	5.922674911	5.701942592	6.010188699	5.763927097	5.63232272	5.724327987	5.76406301	6.022161344	5.976802316	5.75570273	5.838644802	6.030814145	5.627638167	5.743407271	5.569093291	6.242929272	5.684141811	6.155493444	5.790802815	5.762826796	5.869344736	5.620651182	5.623548038	5.888587211
LINC00656	5.033349693	4.987866043	4.944194047	4.93342006	4.635040599	5.130500631	4.923569272	4.597966873	4.91505587	5.050020442	5.362692611	4.838164762	4.888995736	5.016785274	4.965509968	4.582035997	4.928008286	4.57917775	4.796045116	4.813534673	4.624386582	4.668553176	4.709594413	4.685115021	4.753936244	4.622866526	4.594302287	4.779325446	4.879022706	4.938321947	4.605614168	4.495838861	4.754942272	4.636084486	4.908960096	4.705315076	4.936630293	4.67610539	4.767034403	4.94129239	4.81942731	4.632600747	5.07269627	4.598160015	4.720262852	4.779975815	4.551055897	4.898284195	4.75690818
CST9	4.873996082	4.850431305	4.699864353	4.772453671	4.88403646	4.708768198	4.94594509	4.809984689	5.018372789	4.750493051	5.475314839	5.239938447	4.944431946	5.393231546	5.146963535	4.519970707	4.774426217	4.650488594	4.665809637	4.874691364	4.786984681	4.708870982	4.491488086	4.781499336	4.769143532	4.885080281	4.7596331	4.81330512	4.63976247	4.709886123	4.336383315	4.626978611	5.131864644	4.65693472	5.057255806	4.657784934	5.096218787	4.893097578	4.510652907	4.402092171	4.767293002	4.668730437	4.86720086	4.681781517	4.843382287	4.735937977	4.808711585	4.5957322	4.723675109
LYG2	4.191404424	3.971716064	3.838499813	3.923406965	3.978819168	3.86568201	3.56348705	4.037524737	4.017369575	4.309247993	4.512976191	3.810336379	3.467628812	4.389318762	4.046335564	3.695432249	3.673072835	3.724767293	3.870948904	3.91820643	3.904769157	3.78570132	3.782899425	3.760046759	3.8612389	3.833899447	3.900582964	4.698570262	3.635142415	3.702738161	3.771319034	3.584099944	3.743167696	4.278266222	3.683642851	3.979091874	3.884612173	4.124745403	3.775032107	3.909171007	3.732718946	3.729246344	3.941081316	3.632517527	3.810453865	3.779298887	3.790700362	3.481393657	3.963611233
DYNLT2	5.325978644	5.016304963	5.197735559	5.067914453	5.18499823	4.938832901	4.981766699	5.208649129	4.911337308	6.12262154	6.087646067	5.930511384	5.505730037	6.115804919	5.839494219	4.924055512	5.353147066	4.983867299	5.331674012	5.106856594	4.976737398	5.079059532	5.189133405	4.847783411	4.953694433	5.775083672	4.999237444	5.148760215	4.90070321	5.028486906	4.865965578	4.856921047	5.22093056	5.555856012	5.181004164	5.024139402	5.150742218	5.369267811	5.060022191	4.905140338	4.795460671	4.90416613	5.293034144	4.792684991	5.117601698	5.10662043	5.06723452	4.971346321	5.10702641
LINC00161	3.950211261	4.022325495	4.074067343	3.853255911	3.91811967	3.834722279	3.899623878	3.843786316	4.088792849	4.08974694	4.037441935	4.387641932	4.455245677	4.706753368	4.558958591	3.959744703	4.220818646	3.923664963	3.941411479	4.057509223	3.862851742	3.961412618	4.031464263	3.978755831	4.125499718	4.167802071	3.975416123	4.156973397	4.083732325	4.180691802	4.038231927	4.064779067	4.372000143	4.353169829	4.271961994	4.143193667	4.170529148	4.044760647	3.97544375	3.887464751	4.207643828	3.926644855	3.975738549	3.889725542	4.052460211	4.145044621	4.002677475	4.019531006	4.05722898
TK1	5.8657986	5.013844538	5.544611115	5.651530384	5.904650717	5.294760167	5.409135762	5.191241356	5.912122437	6.160288327	5.796049084	5.9157091	5.300872511	5.502806756	6.582640142	6.937063949	6.689213482	7.547309638	7.272640573	7.580278562	6.5824969	6.511253652	6.455282213	6.569742889	7.770738434	6.538883517	6.795950499	6.804559123	7.64389292	7.181925695	6.347149869	9.177873338	6.949989752	7.000472694	7.531917904	7.212121174	5.93619584	7.898043735	8.08251007	6.447764288	7.943432954	7.35156906	7.076576589	8.947284206	6.870587848	7.447635418	8.545734911	9.004932489	7.087087354
OSGIN2	6.439749986	7.277315987	7.562715465	6.992085581	7.003767373	6.65029097	7.307138607	5.892411161	7.535294139	7.069789102	6.154798636	7.032480999	7.065155938	7.491610989	7.385117196	8.171042361	5.678784092	8.745005349	7.879730258	6.472149036	6.953993032	6.840944528	6.283177513	7.116400524	6.769723891	5.848755553	7.63548402	6.714308718	7.697082944	6.891772825	6.89862468	7.544341012	6.858188006	5.130369549	5.427866134	6.977091931	7.404407444	6.370650236	7.418669764	7.896311359	5.904354307	7.965210067	7.080562749	7.569087823	7.438129533	6.57907252	9.171011218	8.032722715	7.939515207
BEST1	7.956723452	7.852312498	7.747815356	7.696827757	7.496036964	7.547591896	7.535556255	7.591161343	7.922177243	8.042394406	8.258144974	7.964664563	8.087366887	8.101393472	8.196194926	7.3645281	7.701454309	6.94788132	7.68548303	7.232207592	7.448027997	7.408036528	7.255439605	7.443767356	7.20282178	7.431719651	7.058629779	7.849145927	7.215257005	7.264075184	7.074642273	6.693823317	7.171999355	7.483109165	7.242088769	7.051766687	7.498308476	7.636670612	6.997695802	7.003186715	7.626887728	7.16162526	7.648095222	6.757643229	7.475944091	7.154717176	6.998934485	7.330582449	7.076110686
JPX	5.79048446	4.664155204	5.21374886	5.727840743	5.95125986	5.080913363	4.562331865	6.231383214	4.304995183	5.109928698	6.487076499	4.719766714	5.399664988	4.850205136	4.793041585	5.131003672	6.247492908	5.21513846	5.199645425	5.786041404	4.928474822	6.334473674	6.734097653	5.086689658	4.470480342	4.862979918	5.040205214	5.785714694	5.743951154	5.844878495	7.214301539	6.945193629	6.456927136	4.679996884	5.035848312	5.132764829	5.459494024	5.468816272	5.358205332	4.911887838	5.676321369	4.646158116	5.410003642	5.349896075	4.655929812	4.862767693	5.950154101	5.416165956	5.157686958
HILPDA	7.245356602	8.885416055	8.240739998	5.906407126	7.203651443	6.577925515	7.511080284	6.060858791	8.156393075	6.140554153	6.085240554	6.016110846	5.722559551	8.095860002	8.193391206	6.679933931	5.736057826	6.57770534	6.418279125	5.936936364	6.538559721	6.059593167	6.860732848	6.268176188	6.018570787	5.743470905	6.102671866	6.854567097	8.64363643	6.959931928	6.966041451	11.4975738	7.39400055	6.718181842	6.304176627	6.220881308	6.447766892	6.298093245	8.690553528	7.255011525	6.345438602	7.866897298	6.016541403	7.22501748	6.492178776	6.550800176	7.387861414	8.541898755	6.67333629
CFHR3	12.23597955	12.4155545	11.34587307	10.47272225	11.20166473	11.75774612	12.57714545	12.73583332	11.90914512	11.8499275	11.8523439	12.22182791	11.75581234	11.03425317	11.9749554	7.331183678	12.12552644	10.35731693	12.13177901	10.27008328	10.63506809	8.390077461	8.69674993	11.97421768	12.11603124	11.15045777	9.98526141	9.108911243	6.642121974	12.00932037	9.767416751	5.312022437	6.481924433	8.764042658	6.785417662	10.73197539	9.762872824	12.07804846	8.901101992	9.244181955	12.22107238	9.27930967	10.08048738	7.380313979	9.74090005	11.03091353	7.112604353	7.363139008	5.418067804
FBF1	6.522730358	6.090830216	6.082290089	6.89769743	6.506813149	6.586834874	6.730554988	6.296654709	6.499055977	6.603253549	6.383202097	6.682835546	6.259777166	6.356003486	6.280572398	6.811101706	6.564013079	6.906301887	6.440631308	6.556883407	6.380141122	6.549914505	6.431942787	6.408641489	6.604005862	6.867059417	6.56921236	6.375978692	7.188414054	6.282657981	6.226637845	6.629347502	6.513267559	6.57875868	6.398567867	6.669406734	6.109481192	6.490953307	6.696973612	6.732793366	6.631233596	6.559082775	6.906526086	6.928641196	6.791782406	6.552983482	6.849086487	6.739382833	6.930956596
ZNF808	3.69495541	3.870380181	3.805790367	3.37045911	3.496448595	3.558894781	3.398817737	3.540039707	3.594828842	3.779561204	3.542420511	3.343782757	3.416008134	3.585584031	3.884668009	3.445531414	3.823860801	3.633431314	3.242924533	3.627087827	3.582111032	3.854215425	4.379432959	3.669297019	3.605928528	3.23697135	3.235025503	4.080178422	3.476164984	3.489124598	3.564790252	3.640106034	3.252377323	3.764904708	3.541250925	3.444731191	3.364736027	3.507046026	3.673757938	3.986858706	3.677412251	3.819007603	3.372622572	3.684031305	3.45621013	3.649646817	3.370982642	3.900500464	3.385962141
CARD8	5.780982265	5.606520535	6.464470031	6.910083736	7.041696237	7.265390192	7.292945587	7.282707751	5.96559879	6.072834085	6.870202941	6.322905754	6.777464442	5.640496528	6.106250121	6.936034469	7.354427442	6.679597354	7.461797668	8.201071416	7.199891127	6.769447114	9.355770061	7.949991041	7.217076859	7.550192164	7.335222634	5.55478272	6.419048774	7.417957853	6.954044012	6.82016972	6.739538655	6.642214933	6.466832991	7.011738622	8.087145413	6.750973132	5.920731888	6.596482474	6.69626367	6.62064463	6.568662939	7.05624711	6.718408537	7.358224998	6.84949997	6.731208779	6.493073581
TMEM37	8.624878666	7.325556134	9.372833794	9.429671865	8.506440801	8.838380928	9.310665457	8.537467095	8.060083746	9.110056028	8.310475849	9.553222896	9.29140018	8.471376679	8.690247701	9.746296455	9.356393151	8.787558459	9.430034747	6.754936645	9.158330329	8.933154508	7.418189969	9.258751316	9.954370515	10.27768126	9.492700175	6.359897814	9.019970908	9.341387262	5.898678508	6.13438921	7.86495337	10.01079478	9.348104518	10.27463997	8.876665599	9.159579074	8.736852252	6.837691026	9.047604923	9.071411258	8.974803936	8.238720726	8.741885165	9.72587135	5.008454999	9.374939777	8.855975723
OSCAR	3.557687583	3.539006387	3.822902818	3.886589793	3.425688627	3.784138326	3.843861126	3.698213017	3.895237527	4.370865787	3.860429838	4.104505704	3.660162814	4.000222584	3.972819404	3.813001395	4.046170364	3.741969653	3.665005749	3.619465325	4.05123085	3.471922955	3.491875756	3.344565817	4.063757798	3.665915494	3.660389395	3.574776056	4.013025602	3.671556013	3.435124787	4.295259263	3.712204029	3.927147361	3.723099702	3.646729475	3.820078217	3.574776056	3.833444543	3.372148012	3.950176564	3.805815548	3.828275037	3.588785706	3.755003871	3.510094416	4.123625579	3.819836343	3.682953535
LINC00537	7.081448562	7.189713658	7.171592414	6.845968779	6.672988348	6.84226645	6.885797051	6.961704379	7.158096617	7.099401247	7.166697893	6.815394066	6.626599893	7.208074962	6.845992619	6.430865445	6.699176155	6.76666272	6.666058155	6.820564255	6.645471236	6.47934082	6.616321397	6.606364245	6.664125496	6.71802686	6.576298344	6.937702513	6.436072537	6.710370093	6.463648623	6.565450674	6.541248606	6.820146261	6.916338269	6.487881418	6.80457823	6.715493106	6.605264958	6.822222125	6.845950512	6.516438481	6.781036959	6.616588019	6.711891717	6.391408701	6.590709525	6.709935504	6.344224428
OLFM3	2.828047886	3.076278828	3.017175169	2.859828354	2.984538623	2.752166091	2.945950006	2.771150982	3.092838001	2.89137	3.226434986	2.993377481	3.24555905	3.163427873	2.897172365	3.63361199	3.063250842	2.854719707	2.736498888	3.112094496	2.910918229	3.108823361	3.256940073	3.041551089	2.8154135	3.003544042	3.147064251	3.230134335	2.851825324	2.559891381	2.823420656	3.269779574	2.85453617	3.000516051	2.837682642	2.824544013	2.954724864	3.250642821	5.326748006	5.514181231	2.971977344	2.794187996	2.887180682	3.059914427	3.032011391	2.846513198	2.971612575	2.965434268	2.907027709
VSTM2A	3.496448013	3.419181039	3.535733768	3.433200393	3.310001275	3.30233886	3.46733346	3.347206848	3.419910046	3.636909101	3.407257814	3.701066064	3.606743266	3.746617559	3.590351385	3.229882365	3.421013043	3.373378933	3.600228142	3.649900214	3.556107984	3.668068528	3.495617594	3.686198521	3.332293768	3.534252432	3.14015457	3.584893519	3.363197835	3.486641976	3.074094082	3.255026727	3.372055387	3.589662969	3.388642983	3.292738483	3.443888902	3.483480497	3.394083447	3.309784871	3.406134243	3.249068469	3.556771468	3.242785746	3.209853241	3.354568562	3.289926209	3.355520326	3.38241959
SLC25A48	5.425215123	5.513195781	5.150690735	5.398927159	5.169890768	5.415594589	5.443151674	5.129566798	5.439862101	5.766293827	5.411821527	5.489805907	5.737548039	5.526760498	5.289148415	5.275043081	5.013859655	5.204333623	5.256529493	5.316759415	5.162306221	5.150309642	5.499358153	5.134914474	5.672670332	5.281904267	5.072970398	5.252041424	5.108394513	5.034150776	5.133164048	4.980395595	5.337855194	5.529324833	5.173313563	5.29632453	5.214057153	5.279182869	5.080194055	5.132089028	5.478926306	5.263153724	5.367586794	4.852751008	5.488270113	4.86565976	5.119002537	5.111405186	5.307067068
[truncated: 20,187 more rows]
[truncated: 149 more columns]
