# Supplementary material for: Association of mitochondrial phosphoenolpyruvate carboxykinase with prognosis and immune regulation in hepatocellular carcinoma
Source: Sci Rep. 2024 Jun 18;14:14051. doi: 10.1038/s41598-024-64907-7 (PMC11189538; doi:10.1038/s41598-024-64907-7)
Supplement: Supplementary file 7 — Supplementary Information 7. [file 41598_2024_64907_MOESM7_ESM.txt]

GSM362947	GSM362948	GSM362949	GSM362950	GSM362951	GSM362952	GSM362953	GSM362954	GSM362955	GSM362956	GSM362957	GSM363420	GSM363421	GSM363422	GSM363423	GSM363424	GSM363425	GSM363426	GSM363427	GSM363428	GSM363429	GSM363430	GSM363431	GSM363432	GSM363433	GSM363434	GSM363435	GSM363436	GSM363437	GSM363438	GSM363439	GSM363440	GSM363441	GSM363442	GSM363443	GSM363444	GSM363445	GSM363446	GSM363447	GSM363448	GSM363449	GSM363450	GSM363451
DDR1	6.471	7.572	8.45	7.384	6.801	7.267	6.892	7.497	7.231	7.026	6.643	7.756	6.938	7.101	6.931	6.89	6.707	9.344	6.929	8.57	7.66	7.237	6.346	7.396	6.9	10.441	6.838	7.492	7.084	7.313	6.886	7.821	7.309	7.803	6.908	6.474	7.257	7.748	6.575	6.592	6.937	6.432	6.62
PAX8	6.691	6.556	6.644	6.606	6.887	6.858	7.439	6.855	7.124	6.306	7.547	6.476	6.987	6.359	6.93	7.021	7.004	6.328	6.456	6.669	6.98	6.622	7.214	6.664	6.813	6.873	6.819	6.624	6.773	6.667	7.255	6.83	7	6.128	6.853	6.565	6.823	7.108	6.985	6.953	6.717	6.907	6.926
UBA7	6.133	6.011	7.074	6.258	6.42	5.344	6.317	6.867	5.922	4.95	6.151	7.171	5.925	6.992	5.819	6.129	5.614	6.199	5.542	5.676	5.793	5.793	6.006	5.718	6.257	5.11	5.905	5.653	6.139	6.409	6.402	6.246	6.003	5.129	6.267	6.112	6.54	5.425	6.299	7.494	6.493	5.733	5.768
THRA	3.936	3.708	4.035	3.811	4.153	4.243	4.866	4.292	4.618	3.678	5.388	3.761	4.209	4.036	4.5	4.117	4.387	4.023	4.127	4.091	4.258	4.003	4.613	3.883	4.262	4.253	4.358	4.896	4.141	4.122	4.005	4.431	4.041	4.003	4.094	4.107	4.089	4.625	4.155	4.712	4.108	4.255	4.595
ESRRA	8.308	7.486	7.287	7.508	7.687	7.066	7.178	6.418	6.893	6.654	6.762	7.175	7.084	6.821	6.951	7.099	6.538	6.738	7.16	6.101	7.414	7.168	7.356	6.397	6.988	7.177	6.939	7.615	6.859	6.731	7.099	7.531	7.028	7.496	7.204	6.87	7.25	7.549	7.12	6.955	7.412	7.12	7.111
CYP2A6	10.363	8.67	9.407	11.43	12.503	10.074	12.49	10.017	11.512	6.235	11.424	4.238	12.012	5.974	11.761	11.667	11.702	4.833	10.757	4.095	11.761	5.295	11.829	10.908	12.308	4.594	11.828	5.055	11.346	8.793	11.788	9.762	11.626	4.432	12.269	7.482	11.32	5.362	11.641	9.244	11.986	9.348	9.356
GAS6	6.421	6.812	7.931	6.776	7.855	6.542	7.464	8.305	7.996	5.92	8.011	6.483	7.563	7.337	7.406	7.76	7.75	6.741	7.473	7.866	7.24	6.351	7.937	6.555	7.151	7.372	7.74	6.717	7.065	7.946	7.762	6.948	7.815	6.24	7.713	8.558	8.116	6.849	7.755	8.51	8.124	7.847	7.797
MMP14	5.491	5.265	5.279	5.197	5.173	5.469	5.601	5.54	5.788	5.635	6.037	5.326	5.612	5.495	5.715	5.468	5.832	5.277	5.604	5.588	5.485	5.739	5.876	4.962	5.455	5.786	5.148	5.663	5.193	5.494	5.564	5.564	5.571	5.343	4.982	5.742	5.432	5.809	5.463	5.874	5.438	5.286	5.384
DTX2P1-UPK3BP1-PMS2P11	7.087	7.039	6.881	6.967	7.729	6.941	8.143	7.031	7.739	6.63	7.529	6.912	7.647	6.604	7.794	7.526	7.855	6.877	7.189	6.346	7.939	7.31	7.751	6.812	7.534	6.834	7.677	7.009	7.079	6.936	7.771	7.231	7.576	6.753	7.896	7.035	7.723	7.582	7.611	8.463	7.36	7.447	7.369
PRPF8	7.595	7.857	8.146	7.997	8.381	8.498	7.062	7.905	7.735	8.31	7.228	8.476	7.492	8.162	7.247	7.093	7.098	7.847	7.104	8.181	7.518	7.999	7.021	8.62	8.086	8.596	7.766	8.029	8.11	7.814	7.601	6.504	7.253	8.11	7.754	6.512	6.842	9.071	7.886	6.73	7.847	8.316	8.344
CAPNS1	9.204	8.84	8.878	9.885	8.945	7.992	7.692	8.953	8.338	9.407	7.831	9.815	7.886	9.024	7.946	8.429	7.83	9.283	8.055	9.738	7.964	8.536	7.857	9.467	7.883	8.519	8.279	8.175	8.06	8.714	7.761	8.26	8.425	9.412	8.272	8.885	8.489	8.376	7.99	8.183	8.248	8.535	8.647
RPL35	10.48	9.423	10.064	9.13	9.652	10.188	9.34	10.16	9.535	11.237	9.588	11.054	9.601	9.3	9.303	9.289	9.347	10.306	9.765	10.413	9.598	10.958	9.257	10.079	9.57	9.77	9.425	9.886	9.663	10.099	9.616	9.689	9.449	10.219	9.575	10.081	9.791	10.94	9.539	8.309	9.503	10.21	9.923
RPL28	11.118	11.887	11.229	11.511	11.121	11.746	10.889	12.095	11.49	12.002	11.29	12.714	11.242	12.06	11.057	11.304	11.094	12.48	11.797	12.419	11.35	12.929	10.994	11.632	11.262	12.41	11.214	12.384	11.575	12.384	11.38	11.966	11.401	12.524	11.504	12.01	11.824	12.253	11.372	10.521	11.276	11.691	11.577
EIF4G2	10.465	10.681	10.425	10.934	9.688	10.15	8.939	10.08	9.722	9.719	9.532	10.498	9.963	10.977	9.887	9.796	9.94	10.747	10.122	10.589	9.842	10.21	9.701	10.978	9.806	10.366	9.787	9.84	10.019	10.261	9.814	10.204	9.897	10.406	9.869	10.408	10.076	10.391	10.042	8.726	9.937	10.15	10.166
EIF3D	9.382	9.269	9.163	8.298	8.672	9.453	7.775	9.383	8.134	9.311	8.335	10.116	8.286	9.205	8.239	8.824	8.155	9.66	8.691	9.836	8.479	10.453	8.126	9.378	8.521	10.428	8.283	8.419	8.487	9.238	8.232	7.483	8.468	10.602	8.165	8.78	8.899	10.027	8.439	5.677	8.567	8.585	8.541
PARK7	10.738	10.657	10.068	10.786	10.58	9.533	10.535	11.022	10.499	10.875	10.319	10.597	10.638	10.566	10.476	10.146	10.445	10.786	10.521	10.26	10.72	10.552	10.559	10.722	10.651	9.831	10.783	9.989	10.394	10.689	10.665	9.843	10.565	10.004	10.686	10.079	10.524	10.11	10.572	9.67	10.526	10.416	10.383
SRP14	10.856	10.874	10.373	10.805	9.991	10.575	9.427	10.686	10.183	10.618	9.587	10.694	9.679	10.815	9.48	10.326	9.8	10.832	10.102	10.603	9.778	10.397	9.527	9.949	9.827	10.464	9.932	10.777	10.048	10.492	9.955	10.638	10.109	9.9	9.981	10.492	10.185	10.106	9.818	9.549	10.098	9.967	9.974
GDI2	10.271	10.527	10.453	10.326	10.355	10.515	9.798	10.115	9.781	10.766	10.207	10.637	10.185	10.632	10.148	10.324	10.13	10.412	10.121	10.379	10.229	10.321	10.311	10.275	10.37	10.623	10.608	9.346	9.518	10.109	10.104	9.324	10.379	10.821	10.353	9.729	10.513	10.705	10.406	8.766	10.398	10.463	10.369
RPL11	11.387	10.986	10.696	10.828	10.879	10.91	10.427	11.394	10.853	11.576	10.831	12.012	11.064	10.93	10.937	10.141	10.886	11.811	11.062	11.229	11.125	12.011	10.663	11.221	11.02	10.944	10.955	10.875	11.119	11.418	10.948	9.41	10.658	11.428	10.995	10.752	11.248	11.287	10.925	8.871	10.946	10.925	10.936
SEPTIN2	9.256	9.078	9.517	9.424	8.825	9.343	9.136	9.756	9.086	8.975	8.788	9.039	9.198	9.336	9.204	9.465	8.99	10	9.157	9.776	9.122	9.232	9.004	9.479	9.186	10.405	8.894	9.865	9.037	9.389	8.996	9.353	9.181	10.046	9.351	9.558	9.249	9.519	9.584	8.728	9.076	9.026	8.871
HNRNPA1	11.137	10.421	11.289	10.581	10.219	11.175	10.646	11.158	10.634	11.373	10.538	11.565	10.261	10.865	10.142	10.685	10.554	11.424	10.789	11.24	10.241	11.607	10.583	11.288	10.258	11.65	10.248	11.255	10.572	11.156	10.426	10.787	10.385	11.664	10.389	10.779	10.819	11.126	10.307	10.003	10.447	10.628	10.471
RPS27A	11.816	11.417	11.838	11.489	11.674	12.174	11.146	11.751	11.484	12.123	11.467	11.974	11.746	12.171	11.59	11.502	11.473	12.3	11.47	12.425	11.795	12.213	11.357	11.907	11.592	12.518	11.399	11.456	11.638	11.909	11.628	11.267	11.447	12.377	11.765	11.994	11.978	12.287	11.507	10.659	11.785	11.891	11.885
RPS13	11.609	11.596	12.016	11.55	11.629	11.982	11.499	11.852	11.738	11.787	11.787	12.163	11.769	12.016	11.599	11.778	11.762	12.249	11.772	12.406	11.727	12.404	11.649	12.407	11.737	12.1	11.582	11.427	11.688	11.868	11.758	11.338	11.669	12.179	11.729	11.913	11.844	12.403	11.691	10.633	11.638	11.82	11.903
FAU	11.011	11.099	11.542	11.384	11.081	11.538	11.234	11.184	11.013	11.488	10.957	11.598	10.938	11.525	10.694	11.476	10.834	11.662	10.973	11.455	11.033	11.723	11.038	10.622	11.042	11.634	11.197	11.737	11.364	11.334	11.131	11.616	11.204	11.739	11.222	11.001	11.315	11.468	11.081	11.345	11.117	11.483	11.363
TARDBP	7.351	7.913	7.905	7.7	7.306	7.332	6.283	8.086	7.104	8.45	7.066	8.001	7.219	8.086	7.153	7.233	6.95	7.962	7.803	8.088	7.143	7.826	7.183	8.079	7.165	7.877	6.762	7.22	7.381	8.035	7.366	7.405	7.419	7.636	7.244	7.714	7.449	7.589	7.248	5.431	7.548	7.005	6.803
CFL1	12.582	12.477	12.675	12.672	11.647	11.334	11.294	12.604	11.848	12.433	11.532	12.11	11.168	12.564	11.002	12.067	11.161	12.044	11.801	12.597	11.166	11.562	11.549	12.153	11.006	12.436	11.319	12.685	11.236	12.155	11.295	12.614	11.617	12.524	11.456	12.686	11.779	11.904	11.226	12.437	11.603	12.405	12.331
RPL18	10.324	10.927	10.973	10.639	10.706	11.477	10.279	11.65	10.87	11.556	10.905	12.359	10.831	11.118	10.684	10.869	10.604	11.949	11.374	11.941	10.799	12.404	10.588	11.251	10.863	12.022	10.899	11.406	11.055	11.673	11.015	10.861	10.773	12.281	10.777	11.352	11.279	11.992	10.916	8.673	10.897	11.159	11.115
EIF3F	9.295	9.694	9.683	9.305	9.455	9.669	8.348	9.661	8.871	9.307	8.763	10.752	9.379	10.13	9.255	9.707	8.99	10.191	9.453	9.793	9.642	10.917	9.158	11.021	9.503	9.645	9.234	9.228	9.259	10.269	9.551	8.312	9.277	9.781	9.429	9.082	9.608	10.295	9.314	7.232	9.318	9.474	9.531
RPS5	10.96	11.26	10.755	10.936	10.818	11.464	10.122	11.299	10.342	11.721	10.221	12.216	10.325	10.748	10.165	10.61	10.418	12.317	11.042	11.488	10.499	12.466	10.225	11.062	10.413	11.516	10.374	11.482	10.353	11.539	10.391	10.267	10.268	11.738	10.354	11.598	10.902	12.034	10.189	8.478	10.294	10.946	10.898
RPL27	11.645	11.927	11.92	11.69	11.546	12.014	11.182	11.818	11.47	11.978	11.485	12.469	11.475	12.129	11.331	11.69	11.239	11.998	11.47	12.152	11.453	12.646	11.309	12.051	11.496	12.4	11.452	11.981	11.442	11.916	11.415	11.891	11.378	12.239	11.567	11.744	11.747	12.134	11.46	11.064	11.561	11.755	11.785
RPL34	11.943	11.891	12.198	11.532	12.115	12.236	12.155	12.301	12.348	12.188	12.168	12.529	12.337	12.026	12.09	12.069	12.038	12.575	12.392	12.358	12.336	12.899	12.072	11.905	12.283	12.749	12.135	12.104	12.335	12.246	12.261	11.605	12.147	12.158	12.248	12.082	12.314	12.099	12.215	10.673	12.091	12.099	12.201
NARS1	9.631	9.955	9.542	10.304	8.293	8.152	9.102	9.377	8.837	10.308	8.532	9.658	8.793	9.881	8.702	9.586	8.71	8.705	9.311	9.763	8.79	8.946	8.943	8.742	8.895	9.94	8.967	10.022	9.191	9.142	8.78	9.307	9.237	9.804	9.012	8.669	8.984	8.402	8.851	10.447	9.032	9.587	9.46
STARD7	9.666	8.911	8.878	9.266	8.684	9.802	8.281	9.948	9.021	9.887	8.787	9.735	9.254	9.41	9.184	8.769	8.677	9.854	9.236	10.395	8.997	9.032	9.025	9.266	8.99	9.473	8.957	8.643	9.417	9.37	9.27	8.511	9.05	9.765	8.914	8.838	9.619	8.795	9.008	7.294	9.348	9.25	9.071
RPL19	11.596	11.615	11.599	11.518	11.369	11.667	11.109	11.674	11.256	12.106	11.226	12.586	11.27	12.288	11.183	11.693	11.148	12.064	11.368	11.999	11.381	12.834	11.136	11.46	11.276	12.587	11.201	11.603	11.42	12.2	11.257	11.773	11.279	12.275	11.416	11.365	11.566	12.235	11.287	10.775	11.28	11.82	11.875
SLC25A3	11.562	11.006	10.898	11.821	10.94	10.882	10.291	11.112	10.473	11.24	10.098	11.736	10.402	11.609	10.471	10.596	10.447	11.177	10.336	10.276	10.508	11.257	10.237	10.802	10.39	10.96	10.603	10.472	10.294	10.438	10.463	10.2	10.623	11.277	10.539	10.785	10.5	11.137	10.373	9.02	10.45	10.792	10.866
RPS11	11.718	12.037	12.198	11.529	11.792	12.215	11.679	12.371	11.874	12.459	11.632	12.739	11.831	12.05	11.69	12.189	11.668	13.054	12.077	12.838	11.831	13.027	11.64	12.246	11.793	12.272	11.896	12.385	11.928	12.448	11.723	11.839	11.802	12.697	11.935	12.119	12.136	12.24	11.784	11.046	11.835	12.029	11.993
RPL9	11.803	12.302	12.112	12.17	11.663	12.341	11.145	12.071	11.871	12.423	11.792	12.375	11.782	11.968	11.527	11.324	11.839	12.59	11.946	12.695	11.721	12.537	11.527	12.211	11.751	12.558	11.737	12.235	11.923	12.202	11.714	12.083	11.72	12.489	11.819	11.806	12.117	12.592	11.724	9.952	11.696	12.007	11.97
DDX5	11.092	10.767	10.96	11.167	9.938	10.3	10.065	10.561	10.117	10.736	10.18	10.281	10.136	10.565	9.898	9.735	10.349	10.341	10.24	10.622	10.385	10.108	10.049	10.098	9.944	10.741	10.394	10.146	10.802	10.339	10.107	9.808	10.455	10.574	10.41	10.315	10.47	9.542	10.029	9.361	10.4	10.577	10.54
CTDNEP1	7.37	7.246	7.4	6.957	7.145	7.361	6.81	7.511	7.176	7.572	7.257	7.595	6.905	7.049	6.984	6.13	6.926	7.078	7.301	7.307	6.901	7.065	6.685	7.142	6.854	8.403	6.908	7.278	7.07	7.211	6.992	7.005	7.306	7.309	6.917	7.317	7.543	7.105	7.18	6.572	7.168	7.632	7.334
RPL10A	10.095	10.607	10.184	9.269	9.652	10.405	9.344	10.325	9.797	11.151	9.905	11.003	9.719	9.939	9.702	9.633	9.875	11.302	10.142	10.482	9.983	11.21	9.506	10.421	9.822	11.16	9.963	9.15	9.872	10.696	9.914	8.275	9.534	10.856	9.796	9.781	10.184	10.927	9.762	7.035	9.648	10.586	10.517
CBX3	8.446	8.978	8.929	8.419	7.511	8.741	7.591	8.755	7.894	9.44	7.768	9.713	8.239	8.756	8.431	8.364	8.111	9.444	8.527	9.282	8.393	8.895	7.816	8.767	8.326	10.025	7.899	9.421	8.311	8.875	8.225	9.039	8.518	9.95	8.453	8.677	8.553	9.004	8.629	7.122	8.443	8.484	8.6
PSMB2	9.333	9.36	8.94	9.842	8.978	7.754	8.169	9.657	8.832	10.341	8.484	9.816	8.512	10.585	8.662	8.119	8.266	9.55	8.779	10.026	8.81	8.858	8.553	9.477	8.642	8.239	8.836	7.635	8.797	8.967	8.493	8.317	8.887	9.248	8.662	8.908	8.854	8.443	8.539	8.304	8.715	9.136	9.041
KHDRBS1	8.798	8.876	8.663	8.85	7.988	8.546	8.1	9.124	8.429	9.233	8.248	9.701	8.457	9.131	8.402	7.973	8.431	9.495	8.665	10.002	8.183	9.738	8.445	8.722	8.238	9.186	8.206	8.766	8.523	8.942	8.251	8.287	8.42	9.603	8.162	8.62	8.615	8.522	8.262	7.35	8.284	8.435	8.346
RTCB	7.856	8.835	8.313	7.709	7.719	8.092	7.72	8.507	7.651	7.447	7.452	8.564	7.673	9.664	7.645	8.336	7.653	8.537	7.894	8.187	7.92	8.995	7.523	8.966	7.485	8.888	7.994	7.35	7.832	8.109	7.942	7.161	8.018	8.598	8.096	8.144	8.057	8.214	7.67	7.299	7.93	8.503	8.359
ERH	9.904	9.638	10.005	9.616	9.37	9.957	9.089	10.306	9.688	10.05	9.356	10.107	9.441	8.834	9.274	9.261	9.182	9.333	9.471	8.76	9.231	9.765	9.192	8.893	9.436	8.872	9.39	9.58	9.608	9.883	9.377	10.016	9.479	9.789	9.419	9.941	9.52	10.446	9.315	9.479	9.52	9.372	9.487
SRSF9	8.206	8.339	7.617	8.449	7.525	7.635	6.668	7.676	7.078	8.303	6.997	8.267	7.151	7.913	7.255	7.156	7.045	7.812	7.479	7.147	7.24	7.768	7.03	7.608	7.175	7.139	7.366	7.317	7.196	7.253	7.231	7.739	7.268	8.143	7.248	7.693	7.038	7.967	7.291	6.941	7.289	7.763	7.364
ABCF1	8.89	7.783	7.874	7.933	7.407	6.966	5.795	8.073	6.798	8.297	6.349	7.76	6.876	7.76	6.75	7.34	6.187	8.735	7.183	7.576	6.969	7.944	6.679	8.462	6.894	7.486	6.805	7.79	6.961	7.355	6.953	6.333	7.003	7.869	7.01	7.16	7.038	7.333	6.766	5.437	7.186	7.137	7.204
DAD1	9.337	9.624	9.144	9.716	8.761	8.662	7.742	9.596	8.648	10.242	8.356	9.095	8.427	8.758	7.986	8.385	7.863	9.408	8.589	8.986	8.663	9.176	8.314	9.448	8.435	7.958	8.689	7.511	8.608	8.986	8.352	8.211	8.54	8.123	8.792	8.358	8.536	8.952	8.211	6.062	8.454	8.598	8.614
YY1	8.84	9.207	8.978	8.682	8.402	8.888	8.607	8.912	8.777	9.346	8.297	8.926	8.856	8.216	9.033	8.793	8.762	8.673	8.966	8.226	8.903	9.238	8.662	8.559	8.914	7.95	8.976	8.886	8.873	9.584	8.928	8.905	9.024	8.911	8.96	9.157	8.861	8.113	8.871	8.171	8.912	8.571	8.671
KAT7	6.278	5.619	5.714	6.103	5.572	5.74	5.241	6.441	6.131	5.894	5.132	6.233	5.79	5.799	5.357	5.326	5.405	6.314	5.819	5.907	5.367	6.196	5.71	6.165	5.094	6.041	5.157	5.623	5.174	5.746	5.532	5.635	5.394	6.058	5.825	5.563	5.637	5.492	5.656	5.341	5.312	5.183	5.184
ZNF146	6.576	7.394	7.044	6.821	5.989	6.899	5.919	7.204	6.496	7.86	6.32	7.622	6.956	6.96	6.663	6.642	6.782	7.597	7.348	7.792	6.433	7.873	6.36	7.238	6.985	7.933	6.579	8.336	7.05	7.344	6.611	6.908	6.606	8.333	6.807	7.179	6.899	6.589	6.776	6.461	7.05	6.558	6.617
SART1	5.209	5.486	4.735	5.725	5.128	5.677	5.484	5.826	5.138	5.827	4.87	5.829	5.065	6.282	4.994	6.076	4.804	6.181	5.248	5.972	5.013	6.278	5.008	5.2	5.462	6.288	5.263	6.971	5.566	5.803	5.525	6.985	5.269	6.482	5.344	5.325	5.371	6.029	5.088	6.897	5.517	5.695	5.273
ILF2	7.772	8.166	7.985	7.267	5.72	7.391	4.332	8.118	6.311	9.318	5.125	7.286	5.475	7.694	5.404	6.355	5.287	8.426	6.697	9.219	5.595	8.172	5.335	7.612	5.678	7.275	5.908	6.19	6.43	7.707	5.412	5.28	5.609	8.274	5.818	6.006	5.998	7.052	5.381	4.49	5.553	6.754	6.649
SPAG7	7.16	7.481	7.754	7.131	7.94	7.84	7.312	6.833	7.634	8.006	7.506	7.992	7.578	7.076	7.658	7.172	7.389	7.705	7.589	7.557	8.024	7.764	7.551	7.587	7.709	8.271	7.645	6.901	7.673	7.646	7.576	6.783	7.439	7.664	7.781	7.574	7.749	7.376	7.605	6.463	7.811	8.082	8.057
ZPR1	6.184	6.528	6.249	7.164	6.958	6.404	6.01	5.989	5.796	5.832	6.05	6.397	5.7	6.489	5.873	6.695	6.474	6.361	6.248	6.513	6.387	5.659	6.241	5.733	5.771	6.033	6.131	6.627	5.676	6.24	5.668	5.86	5.694	6.324	5.804	6.05	6.594	6.509	5.912	5.211	7.119	5.774	5.966
TAF10	9.662	9.699	9.118	10.207	9.17	8.151	8.192	8.621	8.208	8.469	8.042	9.656	7.633	9.971	7.518	9.299	7.974	8.73	7.969	7.987	8.016	8.86	8.087	9.999	8.05	7.809	8.347	8.979	8.064	8.628	8.076	9.662	8.329	8.284	8.109	8.616	8.205	8.833	7.956	9.322	8.131	9.279	9.05
C1D	7.116	7.412	7.066	7.406	7.034	7.359	6.647	7.184	6.741	8.195	6.728	6.651	7.29	7.1	7.163	6.86	7.169	7.581	7.206	8.34	7.52	6.876	6.926	8.149	7.091	7.712	7.253	5.442	7.408	7.274	7.051	6.729	6.969	7.071	7.256	6.626	7.27	7.131	7.246	4.985	7.201	7.098	7.213
NONO	10.066	9.802	10.647	10.511	9.984	10.503	9.538	10.708	10.074	10.804	9.38	11.136	9.798	10.396	9.77	10.169	9.56	10.794	10.196	10.522	9.651	10.964	9.535	10.366	9.736	10.4	9.696	10.59	9.851	10.36	9.779	10.099	9.853	10.559	9.562	9.937	10.016	10.93	9.811	9.28	9.657	9.572	9.681
SNRNP200	8.459	8.76	8.591	9.111	8.515	8.894	8.515	9.08	8.503	8.976	8.443	9.337	8.498	9.077	8.533	8.81	8.194	9.247	8.575	9.753	8.369	9.428	8.304	8.487	8.745	9.653	8.66	9.651	8.665	9.16	8.6	9.083	8.457	9.69	8.482	8.964	8.665	9.76	8.898	9.551	8.644	8.567	8.493
RHOA	10.509	10.265	9.974	10.217	9.427	9.57	7.954	10.244	9.486	10.618	9.104	10.489	9.314	10.129	9.17	8.745	9.347	10.256	9.651	10.651	9.312	9.599	9.185	9.509	9.09	8.852	9.276	6.701	9.241	10.038	9.219	7.699	9.267	9.291	9.393	9.096	9.615	9.646	9.061	6.042	8.913	9.526	9.483
RNPS1	7.14	7.873	8.578	7.267	7.672	7.2	7.241	8.669	7.842	8.519	7.429	8.518	7.608	7.524	7.504	7.661	7.05	7.591	7.954	9.051	7.089	7.268	7.332	7.844	7.37	9.323	7.402	8.254	7.863	7.123	6.869	7.598	7.728	8.549	7.325	8.832	7.806	8.051	7.505	8.284	7.821	7.519	7.873
RPS24	11.992	12.098	12.421	12.125	11.901	12.616	11.765	12.035	12.005	12.564	11.994	12.992	12.041	12.182	12.047	12.223	11.985	13.028	12.323	12.961	12.082	13.039	11.939	11.917	11.895	12.736	11.95	12.668	12.095	12.853	11.995	12.138	11.979	13.08	12.03	12.096	12.288	13.031	12.116	10.282	11.845	12.268	12.318
RPL30	12.694	12.932	12.594	12.211	12.13	12.078	11.554	12.62	12.065	13.395	11.78	12.95	11.794	12.119	11.748	12.602	11.79	12.852	11.81	12.548	11.977	12.547	11.535	12.741	11.942	12.534	11.908	11.521	12.033	12.654	11.806	11.851	11.696	12.301	11.785	12.345	11.916	12.715	11.624	10.675	11.727	12.201	12.269
NPM1	10.984	11.443	11.254	11.032	10.385	11.578	10.565	11.297	11.078	11.87	10.664	11.98	10.698	11.526	10.738	10.788	10.765	11.898	11.116	11.325	10.65	11.796	10.481	11.01	10.648	12.207	10.605	10.817	10.92	11.561	10.957	10.981	10.629	12.157	10.686	11.039	10.952	11.967	11.051	10.286	10.801	11.245	11.214
HSP90AB1	10.915	11.582	10.317	11.139	9.539	10.492	8.611	10.738	9.937	11.461	9.317	11.215	9.485	10.817	9.535	10.648	9.592	11.824	10.248	10.644	9.547	10.894	9.372	11.65	9.485	10.914	9.572	9.56	9.644	10.207	9.483	9.699	9.833	10.889	9.492	10.137	10.128	11.367	9.087	8.089	9.695	9.957	10.119
ARF1	10.744	10.792	10.275	10.566	9.709	10.074	9.305	9.733	9.313	10.496	9.253	10.347	9.259	10.231	9.13	10.05	9.103	10.49	9.64	10.312	9.468	10.819	9.627	10.376	9.62	10.416	9.548	10.063	9.691	10.196	9.332	10.527	9.6	10.641	9.469	9.9	9.666	10.04	9.322	9.092	9.624	9.988	9.948
IK	7.354	7.761	7.526	7.558	6.668	7.611	7.019	7.808	7.191	8.197	6.961	7.302	7.159	7.761	6.995	7.585	6.585	7.826	7.304	7.715	6.82	7.993	6.893	7.746	7.029	8.446	7.25	6.773	7.189	7.73	7.084	6.786	7.071	6.946	7.016	7.142	7.241	7.629	7.182	6.922	6.889	7.328	7.054
CANX	10.683	11.515	10.937	11.822	10.284	10.683	10.049	10.898	10.328	10.934	10.265	10.783	9.551	10.948	9.784	10.558	9.828	11.013	10.258	11.021	10.382	11.139	9.999	10.899	10.004	11.327	10.082	10.395	10.189	11.13	9.802	10.815	10.148	10.787	10.147	10.449	10.207	11.094	9.741	9.843	10.134	10.789	10.683
CNPPD1	6.455	7.007	6.858	7.275	6.883	6.587	6.427	6.647	6.3	6.649	5.937	6.86	5.439	6.674	5.953	6.995	5.652	6.357	6.189	7.344	6.179	6.522	6.014	6.599	6.081	7.665	6.51	6.932	5.121	6.662	6.031	7.096	6.437	7.056	6.16	7.006	6.567	6.826	6.416	6.185	6.672	6.112	6.314
SMNDC1	6.263	6.57	5.974	6.486	5.585	6.429	5.816	6.132	5.557	7.289	5.61	6.777	6.045	5.755	6.287	5.972	5.664	6.991	6.411	6.425	6.188	6.541	6.12	6.228	6.405	6.63	6.349	6.065	6.733	6.837	5.82	6.812	6.144	7.283	6.241	6.455	6.488	6.668	6.262	4.268	6.289	6.059	5.911
HNRNPM	8.136	8.187	8.137	7.684	7.396	7.521	6.915	8.031	7.305	8.703	6.919	8.552	7.307	8.16	7.283	6.831	7.189	8.232	7.782	8.338	7.513	8.12	6.84	7.623	7.822	7.658	7.531	6.235	7.757	7.636	7.287	6.402	7.28	8.275	7.392	7.271	7.766	7.553	7.491	5.071	7.437	7.5	7.71
GUK1	8.634	8.938	7.959	8.407	7.793	7.348	5.981	7.302	6.883	7.291	6.813	7.985	6.996	8.761	6.836	8.062	6.784	7.895	7.061	7.706	7.427	7.424	7.165	8.631	7.305	7.929	7.128	6.207	7.183	8.142	6.857	7.772	6.908	7.282	7.247	7.963	7.308	7.806	7.192	5.306	7.182	7.61	7.797
KXD1	6.316	6.475	5.914	5.831	6.109	5.811	5.311	6.13	5.375	6.463	5.266	6.146	5.193	6.032	5.721	5.796	5.123	5.82	5.635	6.06	5.42	6.503	5.216	5.982	5.242	6.146	5.549	5.661	5.405	6.048	5.221	6.566	5.44	6.197	5.386	5.991	5.504	6.246	5.284	6.171	5.694	6.022	6.408
OAZ1	11.645	11.69	11.65	11.734	11.201	11.131	11.004	11.329	11.159	12.078	11.333	11.6	11.24	12.287	11.225	11.009	11.017	11.015	11.424	11.799	11.165	11.729	11.301	12.057	11.352	11.861	11.253	11.714	11.386	11.285	11.251	11.961	11.279	11.886	11.286	12.212	11.487	11.365	11.31	11.296	11.448	11.749	11.535
ATP6V0B	8.603	9.761	8.878	9.594	8.355	7.383	7.204	8.63	7.775	8.954	7.953	9.33	7.962	9.189	7.661	7.462	7.762	9.191	8.28	9.514	8.409	8.527	7.805	8.921	7.745	8.663	8.218	7.276	7.805	8.001	8.021	7.466	8.588	8.667	8.276	8.082	8.504	7.079	7.63	6.398	8.383	8.626	8.539
USP22	6.437	7.559	7.334	7.654	7.196	7.262	6.872	7.83	7.272	7.987	6.52	7.912	7.358	7.156	7.413	6.66	7.138	7.514	7.477	8.938	7.356	6.952	7.088	7.719	7.276	8.507	7.358	8.202	6.95	7.878	7.448	7.215	7.172	7.963	7.323	7.845	7.958	8.076	7.318	6.879	7.494	7.264	7.316
C11orf58	8.258	8.824	9.081	8.728	8.353	8.478	8.084	8.022	8.018	8.204	7.609	8.312	8.213	9.239	8.336	8.597	8.515	8.872	8.478	8.899	8.434	8.457	7.982	9.759	8.331	7.734	8.597	7.649	8.541	8.781	8.23	8.341	8.425	8.459	8.555	8.353	8.369	8.87	8.464	7.566	7.962	8.393	8.391
ELOB	8.698	9.57	9.794	9.195	9.35	9.36	9.489	10.357	9.712	10.031	9.637	9.19	9.629	9.625	9.491	9.712	9.375	9.24	9.429	10.91	9.626	9.147	9.521	9.738	9.562	10.315	9.789	9.341	9.83	9.694	9.814	9.072	9.797	9.358	9.941	9.991	9.916	8.805	9.702	9.512	10.003	9.704	9.546
TMED2	10.106	10.489	10.145	10.654	10.113	10.071	9.189	9.702	9.785	10.557	10.061	10.111	9.969	9.888	9.436	9.773	9.829	10.254	10.101	10.422	10.239	9.872	9.695	10.304	9.84	9.455	10.026	9.403	9.812	9.695	9.633	9.135	10.034	10.246	10.319	9.861	9.909	9.494	9.593	8.654	9.903	10.232	10.293
FNTA	8.737	10.001	9.198	9.228	8.419	9.382	8.592	9.081	8.762	9.822	8.455	7.659	8.54	8.701	8.897	9.048	8.333	9.678	8.891	9.612	8.71	9.128	8.282	9.079	8.61	9.184	8.886	9.598	8.889	8.383	8.719	9.749	9.1	9.42	8.888	9.177	9.099	9.414	8.791	8.335	8.872	8.6	8.625
RPS25	10.259	10.818	11.021	10.364	11.087	11.432	10.692	10.937	10.945	11.717	11.176	11.596	11.125	11.051	10.853	11.131	10.808	11.515	11.171	11.511	11.181	11.629	10.832	10.633	11.247	11.968	10.669	11.595	11.255	11.696	11.092	11.263	10.923	11.915	11.096	11.077	11.267	11.836	11.266	9.84	10.944	11.044	11.135
RPL37	12.148	12.69	12.911	12.347	12.178	12.938	12.558	12.871	12.617	13.161	12.646	12.808	12.5	12.584	12.391	12.755	12.423	12.672	12.584	13.265	12.475	13.188	12.479	12.707	12.416	13.185	12.317	13.383	12.454	12.717	12.542	12.98	12.493	12.863	12.569	12.714	12.657	12.856	12.623	12.894	12.572	12.424	12.477
HNRNPU	9.974	10.084	9.81	10.419	9.306	9.73	8.926	10.331	9.685	10.571	9.375	10.34	9.421	9.451	9.364	9.914	9.489	10.552	9.692	10.463	9.259	10.348	9.32	10.196	9.433	9.784	9.462	9.38	9.802	10.09	9.288	9.557	9.584	10.688	9.341	9.38	9.719	10.097	9.392	8.93	9.475	9.274	9.393
EIF3A	8.61	8.86	8.304	8.92	8.21	8.646	7.186	8.21	8.007	9.122	7.766	9.13	8.528	8.524	8.536	8.325	8.122	9.505	8.522	8.424	8.614	9.008	8.064	8.589	8.371	9.47	8.068	8.428	8.634	9.02	8.391	7.424	8.812	9.726	8.562	8.885	8.522	9.087	8.646	6.173	8.642	8.531	8.546
HSP90B1	10.568	12.063	11.203	11.682	10.631	10.868	10.573	10.845	10.55	10.95	10.874	11.072	10.985	11.307	10.576	11.355	10.749	11.04	11.149	11.364	11.181	10.62	10.786	11.432	10.787	10.938	10.927	11.457	11.047	10.975	10.858	11.149	11.188	11.145	11.135	11.127	11.156	11.096	11.017	11.183	11.153	11.402	11.309
MSN	8.09	8.318	8.662	9.358	8.151	6.058	6.849	9.54	8.046	8.448	7.573	8.137	7.253	9.144	6.851	8.177	7.345	7.698	8.194	8.936	7.379	7.443	7.452	8.222	7.281	7.984	7.26	6.071	7.904	8.821	7.196	6.123	7.898	7.652	7.564	9.305	8.287	6.957	7.495	8.575	8.135	8.928	8.919
ACTN4	7.703	8.212	8.62	8.245	7.892	7.806	7.076	8.454	7.675	8.005	7.559	8.776	7.475	8.674	7.406	7.815	7.654	8.805	8.07	9.521	7.105	9.107	7.413	8.474	7.436	9.257	7.461	9.379	7.879	8.284	7.484	9.528	7.797	8.726	7.369	8.633	7.87	8.482	7.439	8.664	7.773	8.119	8.437
APP	9.488	8.973	8.494	7.963	8.105	9.354	8.615	8.241	8.354	8.049	8.095	6.604	8.951	8.464	8.817	8.53	8.678	8.975	8.488	9.617	8.306	8.076	8.16	8.98	8.877	9.773	8.336	10.211	9.057	8.141	8.836	9.37	8.842	9.533	8.97	8.927	8.948	6.233	9.107	8.26	8.921	8.114	8.45
PRKAR1A	9.861	9.796	9.872	9.866	9.267	9.972	9.557	9.499	9.426	10.256	9.293	9.113	9.738	9.551	9.305	9.311	9.583	9.812	9.901	9.798	9.88	10.131	9.622	9.903	9.755	9.783	9.498	9.248	10.08	9.507	9.55	10.47	9.833	9.658	9.755	9.351	9.69	9.026	9.646	8.221	9.704	9.566	9.625
DSP	9.406	8.865	9.581	9.307	8.856	9.199	7.84	8.784	8.496	10.867	8.018	8.727	8.826	9.018	8.603	9.465	7.951	10.713	8.983	10.002	9.282	9.459	8.509	9.564	8.709	10.57	8.46	9.682	8.654	8.965	8.438	8.817	8.8	10.812	8.913	8.556	8.829	9.683	8.66	7.517	8.733	8.178	8.513
RAD21	9.525	10.586	9.204	8.849	7.82	8.692	8.109	9.174	8.739	10.57	7.743	9.77	8.085	8.823	8.19	8.758	7.831	9.463	8.627	9.521	8.143	9.234	7.709	9.245	8.491	8.946	8.384	9.845	8.427	8.893	8.32	9.785	8.077	9.992	8.492	9.378	8.22	9.48	8.44	9.838	8.374	8.51	8.477
WDR1	8.484	8.884	8.906	9.473	8.354	8.777	8.073	8.877	8.067	8.878	8.132	9.124	8.514	8.956	7.952	7.941	8	9.679	8.547	9.923	8.603	8.781	8.436	8.792	8.531	9.234	8.785	8.008	8.488	8.583	8.176	8.624	8.481	8.248	8.718	8.722	8.455	9.036	8.237	7.426	8.535	8.928	8.625
NCL	9.41	9.334	9.151	9.205	8.831	9.355	8.19	9.261	8.782	9.668	8.672	9.889	8.79	9.32	9.02	9.572	8.886	10.127	9.393	9.736	8.93	9.49	8.567	9.232	9.155	9.987	8.856	8.94	9.627	9.4	8.825	8.068	8.507	9.911	8.916	8.828	9.405	9.725	8.952	7.523	8.876	9.345	9.341
AP2B1	5.453	5.537	4.913	5.906	5.335	6.618	5.722	7.313	6.698	7.72	6.447	6.09	6.197	6.581	5.628	6.287	5.543	6.395	6.302	7.343	6.718	6.684	6.801	5.508	6.405	7.407	5.833	6.034	6.679	6.528	5.859	5.111	6.474	6.67	5.698	6.546	6.309	6.663	5.813	5.141	6.166	5.154	4.767
AP2M1	8.851	9.58	8.581	10.045	8.592	8.228	7.677	8.705	8.155	9.386	8.177	9.106	7.933	8.774	7.952	8.051	7.789	8.657	8.01	9.071	7.922	8.402	8.153	8.277	7.92	7.437	8.249	6.915	8.161	8.8	8.07	8.366	8.314	8.052	8.071	8.654	8.366	8.099	7.824	5.938	8.157	8.659	8.325
CLTC	10.726	10.824	10.902	11.752	10.106	10.349	9.842	11.298	10.514	11.4	10.224	10.961	10.304	11.345	10.076	10.729	10.327	11.021	10.462	11.442	10.364	11.212	10.398	10.868	10.382	10.844	10.54	10.241	10.424	10.842	10.331	10.336	10.701	11.015	10.547	10.392	10.632	10.552	10.096	9.093	10.537	10.634	10.616
MLEC	8.292	8.316	7.885	8.561	8.398	8.372	8.248	9.22	8.711	8.46	8.581	8.776	7.978	8.455	7.892	8.067	7.476	8.653	8.659	7.541	8.272	7.683	7.864	8.887	8.315	7.53	8.699	8.592	7.762	7.652	8.257	8.297	8.581	7.91	8.287	8.585	8.339	8.383	8.301	9.389	8.546	8.503	8.456
LASP1	8.914	9.926	9.176	9.797	8.801	9.392	8.086	9.323	8.515	10.742	8.065	9.828	8.565	9.6	8.494	9.154	8.4	10.097	8.753	9.364	8.609	9.792	8.511	9.89	8.552	9.347	8.796	9.712	8.571	9.446	8.311	8.681	9.05	9.971	8.718	8.848	9.03	9.925	8.37	9.114	8.649	8.396	8.401
SF3B2	7.608	7.775	7.747	8.053	7.698	7.589	7.021	7.64	7.14	7.959	7.054	8.234	6.967	8.02	6.828	7.305	6.892	7.697	7.305	7.981	6.975	7.954	6.895	8.756	6.87	8.065	7.074	8.89	7.158	7.635	6.932	7.436	7.071	8.497	7.065	7.408	7.249	7.739	6.954	7.247	7.249	7.442	7.455
TMEM59	9.341	10.247	10.36	10.398	10.182	9.304	9.79	10.007	9.977	9.909	9.753	9.321	9.91	10.02	10.238	10.063	10.023	10.153	9.88	11.2	10.104	9.881	9.805	10.199	10.143	9.955	10.169	9.038	10.082	9.904	9.927	9.132	9.99	9.352	10.22	9.052	10.01	9.361	9.974	8.154	10.032	10.129	10.046
CSRP1	9.236	7.725	8.745	9.317	8.71	7.882	8.358	9.061	8.335	6.047	8.478	5.578	8.653	8.896	8.819	7.951	8.618	8.805	8.743	8.982	8.304	5.053	8.715	9.321	8.613	9.08	8.811	6.85	8.115	7.866	8.68	8.43	8.735	8.15	9.146	8.472	8.946	6.296	8.978	8.238	8.914	8.318	8.39
CAP1	8.166	9.292	8.891	9.066	8.145	8.124	7.666	9.331	8.268	8.872	8.452	9.037	8.074	9.57	7.803	8.221	8.274	8.776	8.518	10.305	8.148	8.368	8.078	9.094	8.213	9.377	7.971	8.393	7.998	9.202	8.363	8.191	8.269	9.205	8.052	9.142	8.662	8.367	8.096	8.024	8.425	8.995	8.793
PTGES3	10.68	10.778	10.353	10.663	9.962	10.39	9.192	10.751	10.124	11.692	9.806	10.872	9.933	10.544	10.055	10.213	9.795	10.671	10.171	10.342	9.793	10.643	9.587	10.907	9.927	9.619	9.858	8.812	10.085	10.301	9.701	10.159	10.023	10.299	9.943	10.057	10.031	10.588	9.774	8.144	9.792	9.653	9.651
WARS1	6.937	7.55	7.292	7.704	6.405	7.317	6.469	8.057	6.873	6.76	7.884	8.825	6.517	7.758	6.252	6.474	6.774	6.492	7.414	6.6	6.19	6.306	6.916	6.839	6.611	6.828	6.077	6.454	6.882	7.987	6.606	6.642	6.522	6.399	6.731	7.897	7.339	5.923	7.05	6.669	6.84	7.791	7.747
SET	10.168	9.521	10.259	9.822	9.765	10.224	10.11	10.374	10.096	9.561	9.64	10.169	9.833	9.304	9.815	9.45	9.588	9.884	9.703	9.913	9.687	9.275	9.674	9.18	9.569	9.776	9.585	10.586	9.798	9.508	9.402	10.422	9.683	10.124	9.395	9.927	9.686	9.849	9.724	9.869	9.54	9.56	9.544
NDRG1	10.052	8.775	10.604	8.381	8.395	9.991	7.607	9.837	9.391	11.393	8.202	9.762	7.823	8.491	8.391	7.954	8.583	9.431	8.06	9.23	8.099	10.55	7.308	8.248	7.937	10.258	7.97	10.216	8.825	8.496	7.893	10.699	8.498	8.89	7.966	9.161	8.65	11.038	7.991	9.255	8.031	7.382	7.29
UBB	12.604	12.485	12.344	12.618	12.565	12.761	12.699	12.454	12.525	12.825	12.447	12.055	12.69	12.854	12.741	12.509	12.632	12.087	12.528	12.565	12.816	12.046	12.672	13.153	12.922	12.086	12.875	11.809	12.776	12.491	12.699	12.849	12.654	11.778	12.896	12.624	12.719	12.47	12.693	11.984	12.69	12.454	12.314
PFN1	10.341	11.075	10.9	10.762	10.515	9.895	8.911	10.079	9.514	10.682	9.698	9.928	9.111	10.491	9.572	9.158	9.286	10.278	9.778	10.198	9.68	9.726	9.709	10.363	9.468	10.172	9.715	8.943	9.668	9.681	9.492	8.928	9.875	10.316	9.631	10.034	9.983	9.492	9.64	8.019	9.889	10.288	10.221
PTPRF	8.281	9.669	10.037	9.727	9.358	8.435	8.03	9.521	9.172	7.928	8.473	10.07	8.855	9.871	9.07	7.893	8.508	10.519	9.19	10.988	9.215	10.268	9.036	9.684	9.079	11.504	9.179	10.01	8.567	9.705	8.939	7.918	8.859	10.814	9.044	8.891	9.233	9.453	8.967	8.445	9.233	9.919	10.061
YWHAZ	9.88	10.46	9.651	9.658	8.372	8.823	7.918	9.772	8.674	10.906	8.259	9.63	8.374	8.969	7.815	9.17	8.229	9.256	8.783	9.64	8.412	8.876	8.208	9.554	8.018	9.135	8.496	8.484	8.504	9.188	8.148	9.094	8.435	9.51	8.535	9.87	8.745	9.308	8.333	9.01	8.293	8.294	8.395
SOD1	11.863	11.959	11.731	11.186	12.063	11.147	11.827	12.023	11.853	11.882	11.943	10.329	11.939	11.966	11.888	12.022	11.712	10.691	11.728	11.364	11.929	10.691	11.757	11.891	12.042	10.399	12.005	10.365	12.115	11.857	11.893	11.821	11.898	9.908	11.813	10.832	11.791	11.088	11.888	9.866	11.877	11.441	11.337
MARCKSL1	8.605	8.907	8.018	8.297	6.269	6.083	6.237	8.325	7.21	8.368	7.126	10.285	6.115	7.801	7.072	6.498	7.431	8.968	8.303	9.337	6.394	9.096	6.877	8.8	6.695	7.95	5.843	8.504	6.83	8.334	7.016	6.501	7.345	10.395	7.298	7.509	7.551	8.345	7.27	6.065	7.301	6.752	6.598
GABARAP	9.952	10.275	10.211	10.452	10.564	10.436	9.69	10.171	10.231	10.686	10.111	10.25	10.026	10.037	10.049	9.689	9.938	9.92	10.19	10.243	10.001	9.998	10.121	10.638	10.081	10.787	10.005	9.331	10.092	9.79	10.043	9.196	10.192	10.379	10.036	10.117	10.299	9.921	10.045	7.534	10.173	10.473	10.524
NUCB1	8.803	9.32	8.414	9.578	9.609	8.073	8.071	8.557	8.592	7.356	8.563	8.688	8.376	9.104	8.706	8.946	8.214	8.64	8.577	9.087	8.888	8.392	8.586	9.266	8.359	7.71	8.851	8.785	8.683	8.769	8.326	8.419	8.657	8.408	8.628	9.29	8.373	8.532	8.585	8.299	8.871	9.726	9.73
LDHA	11.635	11.496	11.719	10.936	11.627	10.91	10.955	11.259	11.182	11.592	11.446	11.664	11.152	11.86	10.768	10.745	11.232	11.455	11.707	10.092	11.569	11.97	11.172	12.201	11.342	10.344	11.57	10.217	11.651	10.958	10.976	11.653	11.725	10.938	11.202	10.81	11.536	11.685	11.246	8.231	11.523	12.159	12.122
RACK1	10.602	11.307	11.033	10.704	10.731	11.061	10.188	11.291	10.592	11.673	10.481	11.838	10.426	10.768	10.378	10.341	10.345	11.537	10.752	10.881	10.63	12.147	10.414	11.073	10.691	11.642	10.824	10.041	10.751	11.3	10.678	9.667	10.523	11.606	10.622	10.587	10.902	11.75	10.638	7.719	10.691	10.944	10.891
SSR2	9.356	9.596	9.672	9.255	8.409	9.587	8.235	9.832	8.79	9.545	8.574	9.351	7.815	9.555	7.972	9.171	8.03	10.089	8.547	11.013	8.349	10.356	8.187	9.608	8.333	10.385	8.181	9.38	8.701	9.965	8.158	8.993	8.071	10.418	8.472	9.314	8.857	10.055	7.935	8.256	8.434	9.757	9.509
P4HB	11.487	11.734	11.522	12.303	11.325	10.734	10.839	12.103	11.212	10.826	10.91	11.192	10.718	11.892	10.79	11.394	10.759	11.215	11.075	11.151	11.095	11.317	11.028	11.305	10.979	11.39	11.274	11.115	10.865	11.176	10.867	11.67	11.236	11.313	11.123	11.041	11.297	11.056	10.956	11.001	11.145	11.828	11.725
SLC25A5	10.898	10.43	10.391	11.282	10.195	10.219	9.252	10.86	10.277	10.711	9.827	11.061	10.087	11.049	10.182	9.853	9.874	10.755	10.093	10.38	10.161	10.523	9.706	11.731	10.191	9.729	10.103	8.34	9.934	10.318	10.299	8.719	10.122	9.558	10.204	10.074	9.939	10.894	10.21	8.038	9.959	10.034	10.138
PHB1	6.536	8.078	6.699	7.712	7.304	6.686	6.585	7.404	7.127	7.605	6.844	7.675	7.35	7.522	7.295	6.686	7.015	7.098	7.023	7.223	7.317	6.995	6.924	6.969	7.229	7.12	7.55	5.653	7.053	6.755	7.382	6.301	7.18	6.567	7.413	6.049	7.049	6.859	6.816	5.579	7.261	7.297	7.347
S100A11	5.56	7.244	8.248	8.223	6.441	5.734	6.221	8.74	6.717	9.278	6.79	6.867	5.624	9.557	5.24	7.167	6.601	6.605	6.773	7.036	5.453	5.751	6.379	6.281	5.538	9.437	5.712	5.596	6.699	6.942	5.617	6.555	5.783	6.58	5.878	8.362	6.733	7.511	5.86	6.912	6.217	7.186	7.053
CTSA	10.446	11.027	9.228	11.184	8.777	9.495	7.844	9.554	9.22	9.248	8.12	9.91	8.537	10.175	8.749	9.702	8.1	9.157	8.341	9.533	8.831	9.702	8.403	10.132	8.559	9.169	8.896	9.915	8.554	9.043	8.306	10.016	8.913	8.564	8.773	9.621	8.963	10.218	8.809	9.313	8.771	8.564	8.643
TOMM20	9.519	10.569	9.596	8.9	8.863	10.591	8.423	9.027	8.982	10.443	8.417	10.222	9.265	9.277	8.99	9.549	8.876	11.273	9.368	9.942	9.244	10.958	8.738	10.005	9.281	10.576	9.052	9.519	9.118	10.498	9.118	8.83	9.138	10.754	8.917	8.452	9.202	10.397	8.96	6.864	8.946	8.853	8.787
CD63	11.205	11.362	11.386	11.975	10.779	11.505	10.762	11.592	11.107	10.797	11.014	11.541	11.149	11.906	10.967	11.023	10.774	11.719	11.138	11.44	11.179	11.33	10.941	11.188	11.052	11.437	10.716	10.7	10.848	10.643	10.985	11.584	11.038	11.364	11.064	11.467	11.37	11.606	10.756	9.85	10.891	10.975	10.759
SPARC	9.361	9.693	9.388	9.83	7.816	9.064	7.275	10.638	8.86	8.847	8.194	6.956	7.667	9.704	7.689	8.788	8.169	10.716	9.517	11.146	7.575	8.056	7.994	10.016	7.701	9.582	7.709	7.843	8.124	9.547	7.803	7.514	7.91	9.554	8.259	10.402	8.986	6.776	8.342	6.93	8.323	8.449	8.449
DNAJB1	7.507	7.265	7.192	6.519	7.529	7.035	6.303	6.832	8.182	8.316	7.01	6.236	8.808	7.38	8.256	6.99	7.28	7.036	8.087	6.949	6.962	7.094	7.476	8.221	7.501	7.625	7.757	7.184	7.113	6.333	7.308	8.065	7.089	6.94	7.201	8.42	8.017	7.726	7.284	6.556	7.603	8.709	8.573
UBE2D3	8.836	8.616	9.141	8.027	9.267	9.002	9.137	8.788	8.95	8.875	9.223	9.027	9.572	9.006	9.481	8.304	9.4	9.459	9.5	8.724	9.484	9.38	9.385	8.92	9.715	9.264	9.758	8.524	9.801	8.737	9.379	7.971	9.508	8.73	9.396	9.238	9.427	7.949	9.684	7.668	9.348	9.394	9.325
XBP1	8.881	9.223	9.079	8.485	9.182	8.931	8.152	9.686	9.31	9.36	8.947	9.172	9.297	9.241	9.236	8.669	9.345	9.278	8.922	9.225	8.906	9.987	8.644	9.63	9.26	8.375	9.029	8.516	9.516	8.6	9.235	7.619	9.331	9.286	9.051	9.473	9.016	9.416	9.207	6.574	9.014	9.308	9.484
LAPTM4A	10.095	9.642	10.537	10.605	10.323	10.413	9.843	9.922	10.277	10.59	10.38	10.308	10.572	10.774	10.389	10.321	10.373	10.664	10.639	10.656	10.417	10.452	10.416	10.723	10.403	10.724	10.377	10.508	10.643	10.001	10.455	10.491	10.376	10.561	10.483	10.381	10.665	10.201	10.574	8.223	10.527	10.35	10.456
RPL32	11.684	12.055	12.184	11.986	11.697	12.38	11.984	12.312	12.011	12.578	11.915	13.002	11.96	11.919	11.793	12.233	11.811	12.498	12.19	12.554	12.089	12.646	11.649	11.436	11.821	12.08	11.864	12.441	11.952	12.295	12.049	12.081	11.75	12.812	11.974	12.042	12.1	12.872	12.004	11.13	11.771	12.127	12.131
CD81	9.782	9.491	10.442	9.159	10.739	6.264	9.728	9.331	9.784	7.474	9.772	7.382	10.465	10.522	10.222	9.709	9.951	7.939	9.768	9.673	10.342	7.626	10.193	10.358	10.173	8.745	10.296	7.217	10.015	9.42	10.259	9.924	10.298	7.65	10.238	9.664	10.411	9.286	10.231	7.761	10.321	10.755	10.735
PTTG1IP	9.38	9.708	10.095	8.308	8.873	8.879	8.447	8.855	8.426	9.56	8.834	8.401	9.047	8.72	7.821	8.557	8.494	9.428	8.954	10.532	8.926	9.543	8.413	9.567	8.706	10.263	8.948	9.208	9.03	8.981	8.456	10.074	9.107	9.805	9.156	8.697	9.154	9.328	9.115	6.886	8.929	8.909	8.871
GRN	8.872	8.792	8.47	9.402	7.97	6.953	6.957	9.066	7.972	7.96	7.373	8.673	6.975	9.723	7.23	8.06	7.103	8.034	7.082	9.262	7.167	8.374	7.32	9.362	7.172	7.804	6.993	7.556	7.279	8.231	7.103	8.699	7.521	7.509	7.135	8.201	7.744	7.504	7.477	7.549	7.379	7.328	7.569
HMGB1	11.443	10.851	11.279	11.185	11.08	11.652	12.025	11.819	11.579	11.153	11.499	11.241	11.68	11.091	11.198	11.202	11.406	11.702	11.614	11.315	11.275	11.062	11.551	11.354	11.763	11.494	11.706	11.843	11.534	11.2	11.558	11.71	11.631	11.563	11.476	11.528	11.742	11.037	11.708	11.987	11.549	10.812	10.898
GLO1	10.22	9.419	9.864	9.376	9.888	10.238	9.119	9.833	9.424	11.17	8.767	9.707	8.66	9.717	9.476	9.242	9.271	10.579	9.495	9.368	9.561	9.846	9.031	10.486	9.626	8.963	10.035	9.33	9.344	9.531	9.499	9.857	9.42	10.021	9.46	8.841	9.288	10.478	9.318	7.704	9.376	9.104	9.247
UBE2L3	8.742	8.818	8.674	8.217	8.633	8.599	7.882	9.117	8.371	8.231	8.605	9.004	8.099	9.2	8.162	8.419	8.245	9.077	8.577	9.296	8.162	8.909	8.1	9.094	8.305	8.541	8.8	8.628	8.373	7.721	8.378	8.035	8.525	9.443	8.525	8.336	8.142	9.46	8.152	8.291	8.244	8.53	8.498
SRSF11	10.06	9.091	10.197	9.003	8.704	9.276	9.492	9.174	9.177	9.879	8.827	9.483	9.687	8.984	9.509	8.616	9.498	9.691	9.371	10.717	9.493	9.732	9.592	9.018	9.642	10.279	9.117	11.025	9.998	9.578	9.537	10.517	9.645	10.419	9.781	9.602	9.55	9.563	9.831	10.94	9.481	9.75	9.861
SF3B3	5.858	5.853	6.339	5.994	5.721	5.968	5.339	6.16	5.923	6.327	5.728	6.696	6.198	6.607	5.918	6.151	6.293	6.477	6.985	8.094	5.979	6.973	6.221	6.128	6.212	6.688	6.065	5.673	6.166	6.816	6.067	6.228	6.367	6.561	5.912	6.404	6.808	6.459	6.019	6.748	6.328	6.56	6.508
HSPA9	10.159	9.954	8.735	9.688	9.218	8.849	8.988	9.048	8.899	10.232	8.594	9.21	8.888	8.969	8.936	9.211	8.826	9.373	9.21	7.911	9.355	9.096	9.247	9.288	9.261	8.856	9.533	8.288	9.272	8.959	9.062	8.962	9.426	8.427	9.363	9.242	8.989	8.743	8.925	8.058	9.115	9.805	9.793
DDX24	7.663	7.379	7.857	7.7	7.386	7.739	7.254	7.662	7.379	7.092	7.338	7.863	7.475	6.793	7.439	7.792	7.378	6.866	7.611	6.594	7.676	7.617	7.291	7.082	7.546	7.062	7.38	7.137	8.292	8.033	7.386	7.583	7.749	7.236	7.43	7.887	7.574	7.821	7.452	7.365	7.512	7.719	7.882
PPP2R1A	7.397	7.639	7.093	7.656	7.39	7.065	5.818	7.427	6.82	7.457	6.143	8.346	6.581	7.18	6.646	6.37	6.787	8.382	7.132	8.309	6.714	8.343	6.675	7.194	6.475	7.4	6.893	7.552	6.907	7.53	6.705	6.254	6.974	7.781	6.696	7.589	7.02	7.97	6.477	5.132	6.964	6.944	7.08
GSN	7.674	7.748	9.281	8.24	9.031	8.734	6.779	9.287	8.522	6.583	8.372	7.073	8.218	8.743	7.743	8.891	9.122	9.201	7.879	8.834	8.861	6.743	9.245	7.726	7.136	8.833	7.192	6.12	7.921	8.326	8.591	6.84	8.768	7.746	8.495	10.31	9.02	10.411	8.091	7.038	9.502	8.19	8.105
HK1	5.798	6.071	5.979	6.295	6.339	6.035	5.683	6.799	5.949	5.466	5.955	6.368	5.8	7.204	5.744	6.627	5.5	6.093	6.678	6.762	6.115	5.771	5.63	5.938	5.699	6.694	6.248	7.196	6.093	6.75	5.926	5.738	6.025	6.507	5.899	7.051	6.373	5.394	6.161	6.163	6.319	6.622	6.616
KDELR2	9.923	9.582	9.708	9.571	9.491	9.198	8.658	9.358	9.066	8.545	9.271	9.2	9.276	9.85	8.762	9.617	8.784	10.088	9.46	9.324	9.708	9.355	9.28	10.491	9.333	9.444	9.66	9.563	9.044	8.388	9.12	9.266	9.535	9.173	9.54	9.288	9.533	9.479	9.067	7.944	9.714	10.151	10.22
NPC2	9.442	9.108	8.651	10.118	7.795	8.582	7.288	8.919	8.149	7.585	7.891	8.977	7.335	9.222	7.431	8.498	7.272	7.141	7.656	8.175	7.595	8.313	7.288	7.483	7.418	7.083	7.359	7.615	7.854	9.228	7.68	9.198	7.578	7.321	7.319	8.548	8.368	9.472	7.537	7.479	8.004	7.538	7.555
DYNLL1	10.061	9.987	9.981	10.021	9.282	8.556	8.253	9.711	8.805	11.075	8.408	9.964	8.267	10.402	8.582	9.812	8.484	10.216	8.918	9.93	8.93	10.125	8.361	10.205	8.95	9.023	9.304	8.899	8.654	9.475	8.472	9.16	9.162	9.894	9.088	9.877	8.947	9.74	8.41	8.784	9.398	9.04	8.928
LITAF	7.778	9.372	9.398	7.804	7.928	6.907	7.307	9.207	8.029	8.37	8.508	7.63	8.298	8.36	7.747	8.687	8.034	8.338	8.385	10.466	8.165	8.321	8.573	9.303	7.674	8.879	8.537	6.848	8.738	8.335	8.245	7.028	8.148	7.646	7.489	8.286	8.286	6.697	8.449	5.804	8.424	9.253	9.111
EEF1B2	10.385	10.572	10.745	10.075	10.413	11.241	9.577	10.481	10.067	10.184	10.27	11.661	10.285	10.494	10.271	10.746	10.269	11.482	10.507	11.13	10.657	11.639	10.087	10.65	10.497	11.839	10.313	10.236	10.608	11.36	10.217	9.254	10.279	11.23	10.365	10.181	10.572	12.23	10.186	6.947	10.205	10.984	10.893
GOT2	8.549	8.695	8.509	8.76	10.086	8.601	10.554	9.615	10.246	7.554	9.781	7.634	10.454	8.361	10.118	9.885	10.331	9.132	10.035	8.415	10.694	8.632	10.103	9.495	10.518	8.193	10.75	7.06	9.576	9.672	10.409	7.716	10.25	8.632	10.654	8.701	9.9	7.978	9.761	8.971	10.35	9.208	9.221
FKBP1A	9.361	9.928	9.168	9.592	8.809	8.268	7.632	9.154	8.073	7.969	7.658	9.59	7.984	9.002	7.777	8.168	7.904	9.718	8.577	9.472	8.635	8.68	8.09	8.849	8.066	8.793	8.13	9.009	8.334	8.104	8.227	9.045	8.582	9.66	7.926	9.345	8.451	9.862	8.323	7.746	8.35	8.926	8.817
ACADVL	9.234	9.63	10.059	9.212	10.54	9.661	10.297	9.137	9.498	10.125	10.015	9.344	9.565	9.514	10.17	9.66	10.186	8.787	10.337	9.028	10.54	9.603	10.195	10.091	10.387	9.919	10.245	9.66	10.841	8.804	10.365	9.648	10.562	9.177	10.514	9.486	10.64	9.206	10.091	9.663	10.721	10.351	10.189
MAPRE1	6.917	7.124	7.114	7.52	5.445	7.539	5.569	7.972	6.484	8.585	6.624	8.327	6.101	7.318	5.931	6.332	6.473	8.128	7.217	8.881	6.08	7.596	6.253	7.326	5.954	7.654	6.694	7.284	6.841	7.265	6.18	6.211	6.441	7.779	6.426	7.307	6.406	7.956	6.176	5.807	6.54	6.513	6.733
OS9	9.17	9.904	9.617	10.196	10.091	9.686	9.325	9.49	9.508	9.038	9.691	9.714	9.677	9.546	9.824	9.958	9.366	9.209	9.76	9.44	9.741	9.191	9.785	10.17	9.728	9.6	9.793	9.084	9.476	9.438	9.698	9.722	9.663	9.268	9.748	9.559	9.773	9.457	9.882	8.831	9.869	9.959	9.981
RPL7	11.69	12.653	12.398	11.58	11.7	12.306	11.193	12.29	11.906	13.32	11.866	12.754	11.843	11.802	11.799	11.628	11.841	12.481	12.019	12.588	11.947	12.45	11.607	12.494	11.881	12.768	11.549	11.294	11.668	12.356	11.762	11.259	11.746	12.599	11.891	12.558	12.1	13.029	11.673	9.928	11.687	12.108	12.059
SKP1	11.421	11.515	11.223	11.597	10.738	11.262	9.645	11.245	10.651	11.323	10.381	11.411	10.597	11.233	10.56	10.042	10.339	11.747	10.653	11.325	10.857	11.416	10.505	11.187	10.543	11.133	10.378	9.397	10.827	11.294	10.516	10.021	10.538	10.591	10.698	11.222	10.665	11.27	10.571	6.746	10.62	10.697	10.692
ACTR1A	6.669	6.384	5.399	6.5	5.673	5.366	5.017	6.025	5.573	7.19	5.293	6.539	5.432	6.452	5.06	5.998	5.349	6.071	5.862	5.567	5.538	5.699	5.506	5.736	5.464	5.491	5.647	5.03	5.586	6.026	5.456	6.391	5.702	6.348	5.6	6.118	5.513	6.032	5.596	5.077	5.589	6.504	6.067
CAPRIN1	8.971	8.15	7.815	8.304	6.801	7.319	5.605	8.128	6.975	8.305	6.78	8.606	6.856	8.122	6.616	6.978	7.231	8.742	7.296	8.409	6.62	8.429	6.557	9.36	6.596	6.951	6.976	6.234	6.79	8.056	6.608	6.552	6.925	7.701	7.093	7.112	7.239	8.295	6.488	5.859	6.645	7.343	7.345
RPL10	11.128	10.726	11.548	11.418	11.207	11.697	11.065	11.818	11.259	12.014	11.233	12.654	11.137	11.851	11.093	11.46	11.271	12.045	11.488	11.896	11.304	12.324	10.99	12.531	11.375	12.116	11.155	10.608	11.332	11.792	11.162	11.054	10.969	11.631	11.158	12.128	11.323	12.266	11.024	9.984	11.037	11.542	11.448
PPP1CC	9.308	9.459	9.498	9.312	8.599	9.783	8.56	9.38	9.081	10.555	8.448	10.242	8.742	9.943	8.94	8.96	8.494	10.064	9.194	9.134	8.519	10.189	8.579	9.889	9.127	9.489	8.787	9.818	8.516	9.363	9.164	9.296	8.307	9.859	9.012	9.06	9.033	9.797	8.933	8.065	8.726	8.563	8.451
ACTR2	8.678	8.691	8.878	9.244	8.193	8.692	9.06	9.627	8.93	9.465	8.526	8.48	8.435	9.077	8.129	8.947	8.379	9.527	8.819	9.764	8.593	8.572	8.412	9.202	8.678	9.163	8.843	9.138	8.749	8.895	8.588	8.906	8.797	9.261	8.864	8.671	8.824	8.621	8.806	8.189	8.943	8.146	8.175
PTP4A1	11.791	9.866	10.185	9.767	10.128	10.75	10.753	10.639	10.545	11.059	10.56	9.586	10.904	9.133	10.14	10.101	10.726	10.673	10.85	11.025	11.195	9.917	10.701	10.626	10.713	11.051	10.66	9.935	11.001	9.955	10.811	8.736	10.812	10.413	10.892	9.406	10.558	10.534	10.58	6.789	10.682	10.099	9.883
ARF3	7.702	7.877	7.669	9.37	7.747	6.564	7.809	8.497	7.645	7.543	7.364	7.987	7.017	7.913	7.273	8.786	7.058	7.78	7.428	6.739	7.282	7.171	7.351	9.351	7.211	7.676	7.508	7.039	7.453	7.368	7.444	8.065	7.466	7.588	7.872	8.093	7.637	7.634	7.494	8.8	7.696	8.084	7.884
GPX1	11.091	10.782	9.775	10.964	10.011	8.896	9.499	9.627	9.529	9.22	9.211	10.078	9.039	10.901	8.88	9.998	9.58	9.275	9.518	10.276	9.421	9.086	9.345	8.703	9.128	7.965	9.587	8.34	9.388	9.6	8.928	10.377	9.513	8.8	9.305	9.324	8.978	8.289	9.067	9.22	9.201	10.089	10.086
PGK1	11.163	10	10.366	10.212	9.532	9.075	8.359	9.714	9.146	10.454	8.923	10.35	8.969	10.273	8.905	9.396	9.166	9.687	9.655	10.196	9.344	9.856	9.014	9.896	9	10.317	9.335	8.265	9.266	9.236	9.086	8.494	9.461	8.908	9.383	9.711	9.275	10.172	8.887	7.394	9.262	10.146	10.185
SUMO3	8.881	8.605	8.409	7.336	7.856	7.883	7.258	8.381	7.534	9.674	7.159	7.82	7.546	8.129	7.493	8.132	7.078	8.49	7.687	7.681	7.495	8.536	7.239	8.934	7.704	8.368	7.745	7.152	7.96	8.843	7.664	7.99	7.635	7.969	7.556	7.835	7.554	7.964	7.463	6.729	7.541	8.216	8.303
RPS27	12.781	12.379	12.85	12.117	12.136	12.601	11.918	12.699	12.415	13.024	12.347	12.278	12.309	12.354	12.12	12.129	12.205	12.707	12.252	13.122	12.393	12.662	12.08	12.618	12.12	12.928	11.949	12.402	12.288	12.716	12.267	11.962	11.975	12.609	12.255	12.361	12.398	12.75	12.178	11.35	12.072	12.451	12.322
TPP1	10.242	8.967	9.011	10.394	8.799	9.345	8.352	9.133	8.934	8.198	8.895	9.58	8.757	10.925	8.919	9.139	8.759	8.823	8.89	8.367	8.899	9.259	8.954	10.436	8.724	7.819	8.573	8.398	8.619	9.141	8.826	10.383	8.753	7.981	8.753	9.231	9.123	9.887	8.861	8.137	8.917	8.585	8.612
GNB1	9.047	8.831	8.333	9.36	8.224	7.891	8.16	9.077	8.637	9.443	8.493	9.726	8.893	9.408	8.537	8.222	8.386	9.087	8.925	9.824	8.471	9.042	8.434	9	8.751	9.175	8.526	8.817	9.028	9.267	8.58	8.262	8.919	8.834	8.604	8.874	8.669	7.793	8.755	8.304	8.961	8.717	8.758
NUMA1	7.115	6.673	6.861	7.246	6.789	6.944	7.097	6.452	6.72	6.303	6.701	7.05	6.492	7.054	6.575	7.021	6.776	7.134	6.634	7.706	6.654	7.351	6.807	7.782	6.647	8.253	6.701	9.483	6.662	7.849	6.64	7.114	6.441	7.497	6.534	6.559	6.851	6.452	6.803	6.89	6.829	6.373	6.454
FTH1	12.933	13.07	12.13	13.148	12.031	12.202	11.394	13.022	12.251	13.191	11.653	12.659	11.953	13.079	12.043	12.411	11.83	12.102	11.875	12.106	11.598	11.947	11.745	12.828	11.961	12.642	11.825	11.495	12.197	12.663	11.663	11.926	12.072	11.862	12.003	12.384	12.221	12.385	12.027	10.347	12.086	12.201	12.17
RAN	9.366	9.712	9.19	9.796	7.969	8.323	6.623	9.779	7.985	10.324	7.61	10.643	7.423	9.706	7.413	8.347	7.386	9.725	8.732	9.151	7.68	9.451	7.344	9.008	7.307	8.492	8.028	8.091	8.12	9.544	7.647	7.607	7.908	9.748	7.998	8.509	8.202	8.468	7.574	5.857	7.872	9.304	9
CAPN1	5.823	6.159	6.898	6.843	6.026	5.512	5.409	6.036	5.702	5.805	5.822	5.84	5.699	6.25	5.855	6.401	5.555	6.435	5.661	7.382	5.683	5.905	6.023	6.289	5.505	6.879	5.786	5.793	5.656	5.863	5.76	5.747	5.727	5.576	5.75	5.793	5.958	5.647	5.668	6.128	5.877	6.213	5.933
SRSF2	8.912	9.123	9.389	9.424	8.191	8.752	8.307	9.505	8.508	9.34	8.188	9.842	8.274	9.387	8.116	8.486	8.41	9.223	8.657	9.707	8.354	9.655	8.252	8.622	8.557	9.201	8.197	8.578	8.805	9.497	8.319	8.385	8.461	9.304	8.112	8.21	8.621	8.465	8.166	7.715	8.264	8.794	8.62
CALU	8.152	7.362	7.32	7.508	6.433	7.024	6.38	7.491	6.412	8.197	6.547	8.412	6.483	8.394	5.63	6.201	6.251	7.976	7.52	7.75	6.729	7.413	6.261	7.265	6.311	7.728	6.366	6.454	6.439	6.842	5.904	7.583	6.473	7.101	6.399	6.724	6.879	5.95	5.95	5.309	6.502	7.088	7.364
NFE2L1	9.481	9.464	8.633	9.575	8.745	8.895	8.543	9.026	8.937	8.689	8.512	8.049	8.735	9.254	8.727	9.26	8.665	8.531	8.769	8.527	9.057	8.1	8.605	8.578	8.493	8.918	8.535	8.292	8.507	8.7	8.479	8.893	8.861	8.375	8.532	8.441	8.834	8.331	8.771	8.522	8.497	8.101	8.209
ARL6IP5	7.729	8.649	8.74	9.23	8.466	8.202	8.202	8.952	8.398	8.252	7.669	7.91	8.548	9.472	8.705	7.888	8.507	8.122	8.322	8.941	8.755	7.236	7.866	8.042	8.507	7.73	8.226	7.689	8.475	8.893	8.5	7.868	8.302	7.694	8.746	8.858	9.199	6.774	8.68	8.034	8.789	7.763	7.895
DPYSL2	7.409	6.463	8.39	7.834	7.207	7.142	6.92	7.606	7.509	5.905	7.604	5.794	7.34	9.29	7.174	6.967	7.697	7.601	8.236	9.081	7.404	6.335	8.016	6.821	7.205	8.337	6.904	5.309	7.723	7.727	7.471	8.349	7.609	8.962	7.949	8.1	8.894	4.506	7.909	5.576	8.137	6.974	7.03
RPLP1	12.754	12.283	12.404	12.84	11.775	12.483	11.573	12.77	12.107	12.475	11.853	12.976	12.022	12.834	11.879	12.372	11.696	12.61	12.09	12.367	11.939	12.726	11.845	12.466	11.843	13.121	11.587	12.1	11.88	13.124	12.038	12.432	11.866	12.621	11.977	12.479	12.219	12.144	12.075	10.723	11.939	12.075	12.109
CTSD	8.799	10.217	9.064	9.881	8.862	7.535	7.246	9.053	8.687	7.343	8.036	9.341	8.603	9.317	8.948	8.157	7.709	8.652	8.365	8.168	8.662	8.989	8.179	10.365	8.458	6.933	8.361	7.824	8.129	8.411	8.211	8.676	9.021	7.796	8.698	9.056	9.033	8.948	8.237	6.54	8.866	8.584	8.216
MAT2A	8.126	8.56	8.621	8.196	7.488	8.316	7.514	8.391	7.937	9.005	8.082	8.683	7.993	8.86	8.401	7.789	7.65	8.387	8.262	8.846	8.274	8.515	7.982	7.45	7.781	9.004	8.022	8.125	8.743	8.244	7.394	9.032	8.532	8.36	7.311	8.181	8.408	8.402	7.829	7.394	7.66	8.475	8.504
LAMC1	7.739	7.472	7.898	8.077	6.3	8.568	6.052	8.588	6.838	8.458	5.348	6.051	6.015	7.791	6.737	7.689	6.694	9.9	7.386	10.242	6.115	6.628	6.488	7.886	6.039	9.261	6.809	9.332	6.827	7.828	6.612	7.976	6.801	10.436	6.58	7.734	7.177	8.156	6.093	6.54	6.931	6.156	6.092
FAM120A	10.309	9.749	9.912	9.44	9.532	9.356	9.343	9.492	9.291	10.117	8.845	9.997	9.352	9.398	9.563	9.383	9.16	9.746	9.371	9.405	9.379	9.785	9.174	10.069	9.307	8.824	9.395	9.148	9.418	9.882	9.315	9.994	9.367	9.387	9.354	9.753	9.241	9.165	9.37	9.943	9.239	9.656	9.885
HNRNPK	9.938	9.434	10.086	9.831	9.408	9.368	9.165	10.424	10.02	10.569	9.36	9.918	9.484	9.003	9.366	9.008	9.173	10.498	10.065	10.357	9.604	9.795	9.618	9.543	9.738	9.35	9.37	9.175	9.904	9.984	9.19	8.936	9.56	10.067	9.548	9.353	9.528	9.239	9.376	9.252	9.733	9.332	9.486
BZW1	9.35	9.184	8.892	9.46	9.29	9.662	9.057	9.039	8.98	9.172	8.672	9.09	9.358	8.965	9.042	9.528	9.238	9.77	9.296	9.01	10.108	9.129	9.025	9.774	9.575	8.266	9.755	8.399	9.771	8.911	8.832	8.914	9.865	9.76	9.603	8.717	9.331	9.207	8.798	6.574	9.333	9.604	9.631
ATF4	10.407	11.238	10.292	9.427	9.433	9.674	9.473	10.207	9.447	9.579	9.635	10.257	9.652	10.589	9.676	9.202	9.641	10.253	9.919	9.732	9.66	10.441	9.567	8.765	9.518	11.17	9.703	10.323	10.302	9.713	9.689	10.213	9.926	11.099	9.716	10.343	10.132	10.211	9.583	8.694	9.976	10.701	10.734
GNAS	10.824	11.518	10.874	12.147	11.001	10.979	11.235	10.782	10.597	10.528	10.139	10.315	9.916	10.781	10.016	11.593	10.231	11.025	10.295	11.192	9.852	11.69	10.151	9.604	10.072	9.979	10.561	11.833	10.272	10.96	10.26	11.401	9.819	11.975	10.129	10.522	9.804	11.18	9.932	11.493	9.967	10.69	10.655
RPS15A	10.626	11.522	11.994	10.918	11.603	11.553	11.479	12.213	11.949	12.41	11.782	12.125	11.792	11.563	11.714	11.983	11.771	12.233	11.989	13.176	11.91	12.741	11.484	11.903	11.86	12.466	11.76	12.189	11.929	11.756	11.834	10.632	11.674	12.233	11.72	11.528	12.017	11.895	11.721	10.227	11.725	11.931	12.047
ANXA5	8.909	9.303	9.464	9.475	7.774	7.271	7.521	9.3	8.136	7.3	7.895	8.652	7.26	7.05	6.546	7.178	7.753	9.521	8.147	9.385	7.465	8.674	7.204	8.522	7.683	8.858	7.222	8.14	7.926	9.021	7.553	5.294	8.021	8.729	8.223	9.359	8.593	6.579	7.398	7.175	8.761	8.181	8.296
STMN1	7.087	5.997	5.789	6.362	4.643	5.21	4.933	6.39	5.739	7.237	5.047	7.029	4.956	6.975	4.426	4.997	4.857	6.089	5.658	6.349	4.559	6.166	4.827	6.626	4.537	5.41	4.975	6.218	4.956	5.68	4.659	6.171	4.878	7.295	4.887	5.697	5.081	5.119	5.009	5.899	4.811	4.816	4.814
LRP1	7.265	7.172	7.09	7.324	8.031	7.066	7.017	6.473	7.076	5.794	7.39	7.649	6.946	6.829	7.501	7.557	6.854	7.382	7.4	6.329	7.434	7.091	6.947	6.849	7.101	5.883	7.008	7.127	7.151	7.019	6.991	6.824	7.251	6.377	7.216	6.992	7.08	7.726	7.029	6.697	7.222	7.459	7.491
PSMB7	10.183	8.896	8.897	8.593	9.058	9.132	8.804	9.756	8.913	9.647	8.759	8.992	8.556	9.083	8.628	8.209	8.479	8.867	8.77	9.539	8.923	9.295	8.815	10.093	8.902	7.883	9.284	7.631	8.93	8.503	8.714	8.665	8.914	9.012	8.954	8.651	8.662	9.014	8.801	7.202	8.938	9.431	9.378
PEA15	9.011	8.718	9.052	8.296	7.277	8.551	7	8.822	7.781	8.439	7.277	8.314	6.944	9.051	6.431	8.874	7.558	8.668	7.974	9.56	6.435	8.818	6.851	9.065	6.548	9.088	6.932	8.259	7.491	9.053	7.26	10.046	7.425	8.481	7.198	8.993	7.835	8.199	7.337	8.393	7.726	8.013	7.983
ECH1	9.087	9.207	8.803	9.103	9.927	9.063	9.098	8.514	8.829	9.517	9.022	9.644	9.206	9.209	9.239	9.318	9.209	9.808	8.874	8.982	9.285	9.473	9.444	9.615	9.383	8.304	9.713	9.197	9.338	9.044	9.323	8.59	9.276	9.409	9.349	8.51	9.559	8.775	9.369	8.027	9.515	9.545	9.449
ODC1	7.809	8.314	8.641	8.895	7.208	7.085	6.782	9.415	7.984	9.698	7.559	9.805	7.796	8.203	6.776	7.893	7.658	9.181	8.487	8.771	8.552	11.127	7.772	8.979	7.471	8.8	8.491	8.848	8.75	8.642	7.529	7.435	8.558	10.797	7.843	8.046	8.07	9.809	7.556	5.835	7.743	10.379	10.121
IQGAP1	7.076	6.776	7.381	6.869	6.057	6.245	6.564	7.876	6.456	6.065	7.167	6.566	6.307	7.536	6.327	6.29	7.119	6.662	7.416	8.244	6.381	5.765	6.934	6.669	6.603	8.568	6.498	6.553	7.394	7.573	6.656	5.472	6.584	6.575	6.585	7.082	7.478	5.479	6.723	6.095	6.898	6.876	7.113
XRCC6	9.311	9.454	9.155	8.732	8.802	9.333	8.414	9.831	8.801	9.441	8.556	9.79	8.811	9.586	8.919	8.724	8.632	9.785	9.174	9.788	8.921	9.881	8.758	9.792	8.962	9.443	8.936	9.107	8.88	9.202	8.903	8.961	8.724	10.296	8.794	9.13	8.999	9.364	8.782	7.895	8.836	8.988	8.827
ACO2	9.718	8.526	8.452	8.783	8.735	7.547	7.487	8.407	7.544	7.815	7.522	8.137	7.586	8.399	7.217	8.426	7.373	8.174	7.455	8.365	8.208	8.637	8.018	8.688	8.06	8.145	8.324	7.182	7.893	7.964	7.818	6.642	8.001	8.915	8.394	8.159	8.021	7.833	7.405	5.96	8.203	8.238	8.118
DAZAP2	9.965	9.826	9.438	10.175	9.412	9.773	8.715	9.292	9.351	10.296	9.311	9.543	9.549	9.32	9.315	8.938	9.298	9.467	9.428	9.74	9.5	8.614	9.345	9.873	9.577	9.796	9.34	8.22	9.681	8.616	9.422	9.315	9.319	8.936	9.518	9.186	9.56	8.913	9.563	7.444	9.471	9.248	9.212
SPARCL1	7.681	5.445	7.755	6.368	7.334	8.676	7.04	8.244	6.24	4.157	6.139	6.467	7.303	8.725	7.459	7.835	8.319	8.043	6.077	7.684	6.481	6.365	7.36	8.74	6.377	6.977	7.714	5.769	7.226	8.211	7.673	7.072	6.147	5.056	5.319	8.967	7.243	4.218	7.305	6.286	7.191	6.901	7.106
MCL1	9.13	10.466	10.297	9.791	9.98	9.924	9.944	10.338	10.235	11.443	10.634	9.729	9.956	10.292	9.845	9.594	10.095	10.513	10.596	12.156	11.131	9.69	10.529	9.902	10.147	10.69	10.905	10.382	10.787	10.061	9.725	9.987	10.778	9.831	10.578	9.993	10.129	10.013	10.018	8.21	10.393	10.029	9.979
ACTB	12.995	12.782	13.101	13.116	12.244	11.78	12.16	13.131	12.395	12.699	12.331	12.835	12.167	13	11.807	12.465	12.372	12.609	12.699	13.244	11.725	12.34	12.415	12.282	11.785	12.318	12.371	12.821	12.435	12.759	12.236	12.927	12.446	12.658	12.267	12.916	12.592	11.941	12.315	12.841	12.266	12.552	12.536
SARS1	9.887	9.447	8.469	8.967	8.036	6.58	6.693	8.617	7.666	9.312	7.615	8.563	7.903	8.103	7.883	7.918	7.652	8.552	7.88	8.386	8.246	8.835	7.735	8.515	8.001	8.099	7.604	5.594	8.099	8.158	8.205	7.828	7.567	8.549	7.901	7.236	8.079	7.581	7.678	5.79	7.744	8.872	8.811
TMBIM6	10.846	10.608	10.477	10.903	11.201	10.776	10.624	9.922	10.731	10.034	10.671	10.392	10.734	10.481	10.917	10.574	10.404	9.987	10.376	9.12	10.875	9.873	10.756	10.765	11.074	10.041	10.821	9.126	10.712	9.954	10.695	10.717	10.902	9.542	10.912	10.285	10.624	10.365	10.661	9.761	10.628	10.402	10.284
LMAN2	7.835	8.652	7.668	8.612	7.532	7.282	6.816	8.004	7.087	7.252	7.038	8.093	7.094	7.783	6.958	7.994	6.966	7.901	6.993	8.116	7.598	8.565	7.198	7.837	7.043	7.673	7.6	6.349	7.396	7.992	7.373	7.179	7.352	7.291	7.342	6.889	7.34	7.176	7.062	6.747	7.561	8.105	8.226
HSPD1	11.789	11.834	11.186	11.675	11.175	11.532	11.054	11.428	11.075	12.29	10.932	11.575	11.257	11.719	11.238	12.275	11.206	11.848	11.579	10.7	11.21	11.544	11.088	11.83	11.21	11.181	11.404	11.249	11.212	10.983	11.05	11.354	11.456	11.68	11.292	11.433	11.189	12.216	11.038	10.029	11.145	11.887	11.924
RPL12	11.029	11.058	11.625	11.042	11.332	11.214	11.383	11.533	11.123	12.774	11.361	12.292	11.017	10.892	10.791	11.628	11.01	12.042	11.419	11.613	11.284	12.371	11.098	11.355	11.215	12.062	11.496	11.527	11.321	11.96	11.201	10.755	11.203	12.19	11.299	11.812	11.59	12.224	11.205	10.87	11.186	11.545	11.509
CIRBP	8.405	8.087	9.209	7.716	8.336	10.232	8.53	8.322	8.546	7.89	8.646	9.159	8.656	8.347	8.469	8.37	8.762	9.165	8.954	9.15	8.586	9.909	8.558	8.358	8.512	9.812	8.536	9.624	9.06	9.678	9.202	8.5	9.047	10.539	8.914	9.035	9.438	9.565	9.367	7.797	8.918	9.172	9.079
CCT7	8.55	8.242	8.124	8.54	8.136	8.459	7.237	8.551	7.366	9.408	7.596	9.12	7.941	9.056	7.8	8.189	7.581	8.879	8.289	8.715	8.014	9.008	7.795	8.841	8.059	8.815	8.291	7.522	8.213	8.394	8.018	8.399	8.126	8.839	7.965	8.337	8.229	9.134	7.804	6.514	8.13	8.516	8.366
PSME1	9.396	9.246	9.572	9.945	9.409	9.281	8.689	9.386	9.054	9.51	9.344	9.872	9.088	10.37	9.28	9.435	8.959	9.674	9.038	8.359	8.911	9.626	9.246	10.299	9.403	8.281	9.428	8.079	9.241	9.606	9.323	9.358	9.216	8.152	9.441	9.236	9.473	9.333	9.37	8.717	9.245	9.247	9.225
PAFAH1B1	6.005	6.181	6.804	6.793	6.982	6.811	6.159	6.518	6.376	7.174	6.379	6.781	7.046	6.567	6.78	5.747	6.803	6.088	6.568	7.74	7.126	5.807	6.872	7.671	7.01	8.265	7.173	5.588	7.032	6.11	7.156	5.898	7.124	6.43	7.123	6.524	7.107	6.734	7.085	4.628	6.661	6.952	6.82
ATP5PO	10.717	10.22	9.998	9.642	9.99	10.223	9.806	9.919	9.454	10.477	9.535	9.461	9.804	10.477	9.584	10.309	9.767	10.303	9.701	10.661	9.873	10.64	9.797	9.918	9.979	9.963	9.957	8.842	10.082	10.184	9.9	9.316	9.964	10.109	10.148	8.615	9.861	9.583	9.492	7.674	10.002	10.122	10.003
RPS15	11.881	11.199	11.907	11.045	11.318	11.666	11.358	11.527	11.322	12.795	11.362	12.175	11.207	12.156	11.198	11.77	10.99	11.297	11.397	11.826	11.382	13.004	11.237	11.991	11.355	12.397	11.465	11.978	11.59	11.829	11.421	12.113	11.334	12.354	11.338	11.992	11.722	12.237	11.208	11.038	11.371	11.865	11.84
PSMD8	8.206	8.63	7.853	8.566	7.859	7.477	6.965	7.85	7.116	8.833	7.301	8.682	7.056	9.043	7.244	7.486	6.959	8.459	7.558	8.74	7.589	8.603	7.332	8.6	7.602	7.644	7.467	6.507	7.273	8.123	7.378	7.224	7.283	7.552	7.492	7.703	7.354	8.278	7.068	5.664	7.252	8.15	8.237
TPI1	10.4	9.969	10.477	10.045	10.22	9.502	9.403	10.165	9.768	10.3	9.651	11.352	10.093	10.376	9.938	9.534	9.63	9.893	10.013	10.19	10.059	10.557	9.504	9.823	10.195	9.793	9.91	9.139	9.871	9.027	9.797	9.43	9.661	9.034	10.152	9.548	9.518	9.903	9.387	8.368	9.806	9.73	9.77
GSTP1	5.369	5.528	6.389	5.588	6.29	5.676	6.177	6.014	6.212	4.814	6.228	5.736	6.009	6.185	6.149	5.891	6.445	5.611	6.267	6.071	6.08	5.338	6.295	5.507	5.681	5.579	5.994	5.197	5.885	6.034	6.235	4.763	6.027	8.127	6.401	8.415	6.731	5.569	6.266	6.149	6.385	6.337	6.312
HYOU1	9.687	10.087	9.038	10.353	8.707	8.559	8.066	9.175	8.509	9.341	8.795	9.25	7.54	9.578	7.68	9.24	8.363	8.977	8.798	9.765	8.917	8.92	8.456	9.235	8.152	9.564	8.789	9.941	8.683	9.305	8.266	10.318	8.754	10.009	8.912	9.143	9.057	8.234	7.833	8.554	9.114	10.106	10.082
SNRPD2	9.561	10.084	9.835	10.042	9.063	9.753	8.657	10.647	9.765	11.069	8.882	11.081	9.077	10.194	8.947	9.52	8.89	10.661	9.693	10.773	9.04	11.198	9.142	9.883	8.93	10.229	9.093	9.956	9.08	10.418	9.232	9.831	9.14	10.113	9.048	9.976	9.363	10.427	9.151	8.996	9.244	9.243	9.211
PLOD1	8.212	8.418	7.087	8.355	7.406	6.358	6.558	7.383	6.98	7.417	6.822	8.007	6.705	8.298	7.051	6.666	6.709	7.595	6.969	6.828	6.705	7.161	6.657	8.244	6.898	5.942	7.067	7.102	6.494	6.696	6.706	7.545	6.613	6.422	7.067	6.951	7.057	6.51	7.084	7.67	7.46	7.037	6.835
ZNF207	7.392	8.518	8.21	8.373	7.221	8.188	7.143	8.634	7.693	8.29	7.251	8.797	7.064	8.603	7.094	7.597	7.228	8.784	7.741	8.325	6.982	8.484	7.004	8.362	7.037	8.234	7.342	8.521	7.627	7.959	7.296	8.229	7.719	8.708	7.506	7.974	7.548	8.434	7.335	7.523	7.157	8.057	7.912
PSMD2	8.102	8.87	7.695	8.685	7.231	7.204	6.868	8.427	7.409	9.626	7.214	8.767	6.999	9.755	6.95	7.281	6.555	7.905	7.03	8.388	7.161	7.664	6.736	8.627	7	7.141	7.139	6.94	6.877	7.831	7.138	8.531	7.345	7.494	6.987	7.648	7.551	7.363	6.639	7.126	7.434	7.941	7.984
SCD	9.31	11.667	11.06	10.832	10.598	11.119	10.81	10.199	10.012	11.342	9.367	11.907	10.899	11.151	9.997	11.725	8.93	11.362	9.775	6.839	10.61	10.955	8.767	8.225	9.05	8.15	11.46	11.806	9.538	11.977	10.149	12.432	9.729	11.603	11.084	10.708	10.729	11.54	10.937	7.418	9.926	10.113	10.006
RAP1B	9.331	9.394	9.6	9.605	9.184	9.12	8.961	9.275	8.813	9.876	8.977	9.856	9.194	9.392	8.589	8.958	9.153	9.262	9.14	9.464	8.853	9.011	8.911	9.552	9.037	9.633	9.026	9.042	9.805	8.46	8.815	9.315	9.032	9.268	9.115	9.019	9.019	8.73	8.85	7.751	9.049	9.306	9.352
RPS21	10.364	11.298	10.984	10.727	10.662	11.437	10.087	11.841	10.996	11.871	10.903	12.078	10.886	11.449	10.715	11.248	10.813	11.679	11.342	11.849	10.986	12.52	10.921	11.34	10.947	12.163	11.075	11.812	10.83	11.74	11.068	10.921	10.743	12.182	10.957	11.508	11.194	12.332	10.999	9.709	10.94	11.021	11.069
BCAP31	8.085	8.614	8.606	9.155	7.854	9.137	7.224	9.108	8.21	8.526	7.847	9.819	8.146	9.37	7.814	8.861	7.492	9.413	8.495	9.386	8.02	9.217	7.801	10.369	7.967	9.209	8.097	7.319	7.891	8.582	8.239	8.671	8.512	8.842	8.392	10.017	8.477	9.488	8.144	6.53	8.406	8.114	8.243
CTSB	11.481	10.644	10.571	10.86	11.043	11.115	10.601	10.812	10.915	10.102	10.962	10.533	11.029	11.509	10.887	10.445	10.974	10.461	11.321	9.669	11.351	9.979	10.757	10.416	11.025	8.244	10.766	8.915	11.24	10.017	10.793	10.63	11.17	10.264	10.838	10.336	11.15	11.253	10.751	9.326	11.004	10.445	10.316
KARS1	8.996	9.513	9.773	9.649	9.328	9.735	9.677	9.952	9.742	10.313	9.938	10.183	9.914	10.507	9.918	9.474	9.672	9.834	10.198	10.615	9.772	10.59	9.907	9.603	9.984	11.116	9.758	9.627	9.955	10.519	9.855	9.394	10.055	10.123	9.866	10.398	10.218	10.167	9.993	9.979	10.01	9.832	9.752
EPRS1	8.108	8.549	7.651	7.189	7.158	7.923	7.12	8.077	7.134	8.527	7.335	8.008	7.118	8.509	7.293	8.45	7.038	8.843	7.59	8.157	6.882	8.365	7.068	8.126	7.31	9.185	7.066	9.694	7.39	7.863	7.378	8.865	7.661	9.232	7.042	7.989	7.47	8.531	7.102	8.71	7.213	7.599	7.572
PRDX6	11.195	10.699	10.542	10.515	11.191	11.362	10.764	11.105	10.699	10.363	10.768	10.46	11.119	11.166	11.124	11.419	11.007	10.774	10.931	10.308	11.309	10.942	11.398	11.204	11.26	9.813	11.045	10.772	11.194	11.134	11.007	10.548	11.022	10.685	11.201	10.452	10.755	11.361	10.958	8.805	11.228	10.469	10.499
PPP1CA	8.492	8.907	8.007	8.868	8.203	7.625	6.9	8.406	7.551	8.776	7.62	9.226	7.768	8.256	7.837	7.737	7.161	8.616	7.849	8.959	8.226	8.668	7.518	10.358	8.239	7.994	8.13	9.14	7.946	8.795	7.593	7.739	8.017	8.279	7.923	7.513	7.9	8.129	7.81	7.573	7.908	7.934	7.908
SARAF	9.216	9.188	9.814	10.083	10.035	9.851	9.439	9.169	9.786	9.445	10.054	8.091	10.367	9.45	10.406	9.49	10.063	8.923	10.42	9.948	10.754	9.089	10.481	10.746	10.446	10.64	10.307	8.738	10.559	9.724	10.289	8.661	10.397	9.904	10.503	9.868	10.541	10.106	10.449	7.197	10.554	10.19	10.244
AHCYL1	9.324	8.678	9.507	9.626	9.238	7.864	8.696	9.303	8.652	9.069	8.572	8.986	8.842	8.684	8.899	9.056	8.408	8.86	8.507	9.228	8.844	8.936	8.243	9.054	8.628	9.509	8.69	8.543	8.929	8.798	8.696	10.164	8.707	9.336	8.766	8.713	8.887	8.431	8.757	9.545	8.682	9.018	8.782
IST1	7.547	7.378	7.594	7.772	7.609	7.82	7.768	7.895	7.373	7.445	7.872	8.209	7.522	8.261	7.625	6.951	7.702	7.915	8.027	9.61	7.634	8.689	7.841	7.279	7.793	8.988	7.744	8.307	7.995	8.308	7.75	7.513	7.797	8.261	7.544	8.309	8.207	7.799	7.88	7.996	7.924	7.358	7.554
GNB2	8.504	7.93	7.54	8.074	7.755	6.836	6.152	7.257	6.595	7.168	6.402	8.333	6.763	7.999	6.855	6.635	6.391	7.412	7.009	7.64	6.786	7.307	6.709	7.677	6.764	7.282	6.866	6.537	7.245	7.024	6.898	7.381	7.214	6.667	6.857	7.358	7.152	7.31	6.69	6.862	7.138	8.044	7.83
NCOR1	5.369	5.362	6.035	5.606	6.672	6.664	6.518	5.509	5.841	6.685	6.672	5.151	7.137	5.76	6.289	5.114	7.056	5.373	7.581	6.242	6.439	5.396	6.509	6.987	6.991	6.483	6.629	6.465	7.719	5.727	6.803	6.077	6.436	5.685	6.007	5.705	5.904	5.89	6.851	5.198	6.255	5.365	5.431
RPS8	9.54	10.723	10.581	10.174	10.316	10.112	9.599	10.603	10.169	11.343	10.159	11.536	10.043	10.462	9.859	9.761	9.755	11.014	10.374	11.418	10.092	11.5	9.736	10.385	10.19	11.295	10.089	10.499	10.252	10.863	10.021	9.485	9.728	11.263	9.823	10.183	10.447	10.765	9.967	9.524	9.932	10.491	10.585
FLNA	6.455	6.744	8.007	7.326	6.976	5.787	6.641	8.478	6.914	5.348	6.853	6.382	6.653	7.501	6.371	7.239	7.13	7.25	7.47	10.164	6.495	6.33	6.963	6.756	6.169	9.234	6.317	6.512	6.921	7.847	6.751	6.104	6.552	6.996	6.499	8.286	7.701	5.964	6.72	6.083	6.862	7.225	7.215
CNOT1	7.502	7.684	7.405	7.57	7.634	7.549	7.391	7.766	7.569	7.479	7.692	8.321	7.718	8.955	7.894	7.045	7.367	7.345	8.039	8.745	7.562	8.352	7.848	7.384	7.794	8.663	7.656	7.604	7.669	8.111	7.375	7.173	7.76	7.712	7.726	7.512	8.007	7.126	7.616	6.921	7.727	7.655	7.83
DHCR24	8.646	11.458	10.236	11.396	11.311	9.947	10.153	11.341	11.082	10.871	10.59	11.212	10.565	10.99	10.957	11.2	10.63	11.096	10.514	10.111	10.951	9.886	10.5	10.271	10.43	10.214	11.041	10.054	10.423	10.809	10.652	11.31	11.221	10.965	10.781	9.436	10.857	10.492	10.538	8.94	10.937	10.285	10.128
RAB11A	9.755	9.61	9.255	10.408	8.398	9.244	8.43	9.389	8.506	10.4	8.624	9.657	8.575	9.159	8.589	9.238	8.593	9.569	8.899	9.541	8.568	9.638	8.554	9.261	8.613	9.519	8.69	9.301	8.896	9.761	8.394	9.625	8.877	10.352	8.85	9.065	8.653	8.989	8.569	8.939	8.658	8.74	8.689
RPL18A	9.544	11.089	10.381	9.141	9.82	10.866	9.801	11.307	10.414	11.832	10.841	11.57	10.35	10.64	10.244	10.242	10.214	11.389	10.876	11.05	10.353	12.177	9.977	10.631	10.324	11.873	10.273	10.123	10.735	11.396	10.632	9.02	10.531	11.888	10.476	10.843	11.092	11.402	10.38	7.278	10.529	10.563	10.499
STRAP	7.545	8.796	8.564	8.437	8.069	7.971	7.435	8.775	7.763	9.706	7.6	9.265	8.209	7.791	8.066	8.439	7.685	8.747	8.269	8.309	8.018	8.178	8.232	8.915	8.246	8.736	8.646	7.758	7.978	7.272	7.996	7.289	8.17	9.179	8.524	8.279	7.853	8.038	8.03	7.206	8.331	8.723	8.911
PSAP	10.843	11.217	10.512	11.71	10.817	10.691	10.295	11.24	10.569	10.43	10.689	10.935	10.618	11.688	10.692	10.767	10.48	10.462	10.635	10.924	10.841	10.389	10.735	10.282	10.671	10.355	10.392	10.51	10.401	11.049	10.529	10.59	10.476	10.931	10.542	11.161	10.66	11	10.492	9.903	10.613	10.342	10.262
S100A10	7.88	9.96	12.357	10.076	8.863	9.905	8.044	11.701	10.569	12.465	8.438	10.731	9.567	10.992	8.123	10.948	8.853	8.333	9.102	11.462	8.774	10.717	9.063	11.512	9.9	9.617	9.496	9.114	9.65	11.179	9.421	10.401	9.913	10.283	9.691	10.493	9.832	10.4	9.953	10.738	9.301	10.121	9.674
CCT8	9.623	9.996	9.94	9.376	8.623	10.304	9.424	9.772	9.221	10.534	9.054	9.757	9.173	10.435	9.469	10.213	9.247	10.416	9.815	10.559	9.356	10.254	9.07	9.897	9.291	10.3	9.124	10.651	9.442	9.932	9.164	10.392	9.424	10.674	9.33	9.523	9.476	10.385	9.206	9.507	9.617	9.791	9.788
NOP56	7.129	8.243	7.698	7.044	6.344	7.557	6.05	7.782	6.412	7.429	6.724	9.36	6.242	7.825	6.402	6.872	6.254	8.684	7.883	7.947	6.972	8.645	6.055	7.17	6.548	8.821	6.202	9.145	7.186	7.015	6.438	8.334	6.763	9.461	6.225	8.269	6.662	9.354	6.695	7.33	6.552	7.593	7.685
CCT4	9.295	9.287	9.461	9.568	8.62	9.399	7.926	9.598	8.762	10.865	8.512	10.07	8.606	9.997	8.676	9.32	8.615	9.901	9.094	10.393	8.605	10.369	8.606	10.353	8.75	9.771	8.779	8.085	8.774	9.821	8.817	8.422	8.836	10.021	8.624	9.277	9.177	10.47	8.622	6.904	8.773	8.9	8.904
EPAS1	8.776	9.56	10.264	9.202	9.93	9.973	10.004	9.21	9.253	10.101	9.834	8.839	9.615	9.824	9.535	9.653	9.614	10.506	10.177	10.325	10.047	10.195	9.815	10.76	10.088	8.776	10.146	9.951	10.463	10.014	9.611	9.288	10.321	9.925	9.956	10.066	10.182	9.458	9.811	8.658	9.873	10.588	10.632
DNAJA1	10.136	10.698	9.455	9.095	10.102	10.441	9.105	9.982	9.582	10.527	9.195	9.229	9.872	10.053	9.706	8.838	9.819	11.363	10.29	8.175	9.995	9.042	10.152	10.706	10.037	8.454	10.639	7.601	9.7	8.958	9.585	7.688	9.357	8.596	10.259	9.304	9.775	9.072	9.562	8.647	10.349	9.669	9.592
CKB	6.038	5.494	5.444	7.416	5.01	5.059	4.606	3.798	4.64	4.099	4.517	4.7	4.751	4.581	4.718	6.403	4.745	4.373	5.193	5.311	4.674	4.653	5.007	4.474	4.593	4.709	4.451	6.044	4.653	4.385	4.781	4.42	4.713	7.871	4.981	4.511	5.235	4.769	4.772	4.035	4.99	4.549	4.508
PGAM1	10.231	9.723	9.516	10.074	9.504	8.666	8.811	9.181	8.808	9.542	8.803	10.241	9.251	10.138	9.067	8.765	8.826	9.074	9.136	8.897	9.119	9.062	9.274	9.116	9.211	9.313	9.271	7.877	9.009	9.263	9.309	9.597	9.495	9.369	9.644	9.149	9.389	9.127	9.149	7.87	9.433	9.685	9.624
STAT1	8.914	8.644	9.655	10.705	8.511	10.12	8.537	8.441	8.313	9.245	9.52	10.602	8.59	10.021	8.373	9.546	8.564	10.791	8.757	10.858	8.714	8.26	9.19	10.126	9.022	9.863	8.194	9.595	9.487	9.353	9.102	7.65	9.041	11.482	9.262	9.265	9.795	8.639	8.659	7.787	9.045	8.482	8.506
RPL23	10.757	10.787	10.987	10.722	10.603	11.338	10.415	11.267	11.039	11.662	10.963	11.735	10.93	10.336	10.701	10.704	10.973	11.712	11.131	11.338	10.853	12.084	10.889	10.977	10.906	11.424	10.738	10.809	10.93	11.35	10.747	9.863	10.652	11.733	10.825	10.513	10.963	11.566	10.901	8.607	10.907	10.552	10.523
SSR1	10.33	10.316	10.667	10.236	9.513	10.315	9.086	10.54	9.758	10.713	9.938	10.11	9.672	10.427	9.398	9.854	9.08	11.189	10.03	10.972	9.759	10.273	9.248	10.806	9.742	11.085	9.454	11.702	9.905	10.29	9.594	10.908	9.616	11.171	9.856	10.241	10.188	10.059	9.596	10.676	10.159	10.935	10.928
TRA2B	8.666	9.171	9.428	9.121	8.599	9.01	8.586	9.311	8.738	9.589	8.726	9.61	8.589	9.019	8.461	8.638	8.796	9.478	9.129	9.116	8.568	9.533	8.768	9.17	8.993	8.43	9.072	8.576	9.285	9.057	8.797	8.952	8.909	9.057	8.786	8.98	9.064	8.809	8.65	8.757	8.757	8.993	8.987
FKBP4	7.236	8.308	6.913	7.095	7.394	7.22	7.11	7.123	7.179	9.141	7.393	7.51	7.264	6.947	7.243	7.87	7.326	7.266	7.438	7.475	6.986	7.386	7.38	8.553	7.334	7.412	7.268	7.476	6.936	6.247	7.341	7.102	7.337	6.935	6.847	7.024	7.528	7.543	6.959	6.901	7.317	7.018	6.956
HDGF	10.307	10.161	9.876	9.49	9.936	9.491	9.619	10.201	9.465	10.006	9.086	9.574	9.507	9.561	9.546	10.024	9.413	10.098	9.383	10.58	9.478	10.257	9.722	9.67	9.394	10.351	9.553	10.217	9.687	10.203	9.629	9.804	9.622	10.156	9.49	9.611	9.659	10.147	9.468	9.314	9.548	9.54	9.439
PALLD	7.938	8.516	8.544	8.049	6.608	6.721	6.836	9.665	7.46	11.567	6.203	9.507	7.625	9.973	7.018	8.105	8.103	7.773	8.34	8.882	7.215	8.287	6.725	8.005	6.551	7.414	6.513	5.358	7.288	9.47	7.085	6.784	6.291	5.5	7.377	9.429	8.295	6.685	7.438	6.647	7.783	8.116	8.118
OGA	6.316	7.449	7.138	7.474	7.218	7.703	7.224	6.636	7.523	7.506	7	7.549	8.033	7.272	7.957	7.929	7.805	7.753	7.564	7.959	8.04	7.324	7.417	6.83	7.932	8.456	7.626	7.742	7.567	8.029	7.712	7.926	7.947	8.573	7.761	7.622	8.194	7.632	7.817	7.442	7.831	6.51	6.692
M6PR	6.927	7.295	7.554	7.487	7.063	7.062	6.073	7.212	6.992	7.486	6.728	8.103	6.567	6.535	6.823	6.739	6.382	7.313	6.73	7.7	7.237	6.122	6.533	6.607	6.632	7.15	6.845	6.93	6.938	6.176	6.609	5.894	6.722	6.776	7.14	6.689	6.685	6.53	6.522	5.645	6.937	7.05	6.908
SELENOF	8.733	8.877	8.515	8.439	7.862	7.211	7.53	8.494	7.911	8.986	7.954	8.702	8.045	8.691	8.129	7.793	7.761	8.558	7.873	9.272	8.359	7.862	7.681	8.716	8.186	7.335	8.281	6.45	8.425	8.247	8.032	8.295	8.15	8.717	8.148	7.515	8.127	7.412	8.089	6.042	8.275	8.969	8.938
AHCY	9.125	9.053	8.013	9.292	9.51	9.726	8.114	8.616	8.689	9.533	8.878	10.229	9.108	8.636	8.773	8.473	8.398	9.988	9.645	7.641	9.431	10.851	8.839	9.09	9.448	8.161	8.903	9.352	9.747	8.908	8.61	7.92	9.052	10.532	8.887	8.808	8.486	10.711	8.6	6.642	8.765	8.704	8.628
HLA-E	11.19	10.769	10.421	11.731	11.02	9.423	9.918	9.831	10.211	10.239	11.057	10.765	10.053	11.327	10.056	10.42	10.371	10.164	10.591	11.722	10.43	9.581	10.564	11.478	10.269	11.115	9.565	9.688	10.864	11.095	10.52	9.675	10.453	8.793	10.037	10.779	10.535	10.608	10.452	9.556	10.22	10.844	10.884
RPLP2	10.71	10.69	11.154	11.035	10.24	11.256	10.342	11.314	10.698	10.9	10.681	11.818	10.335	11.601	10.238	11.248	10.382	11.272	10.907	11.286	10.226	11.788	10.377	11.912	10.462	11.404	10.228	11.438	10.811	11.228	10.389	11.074	10.125	11.258	10.346	11.335	11.228	11.759	10.575	9.878	10.821	10.938	10.905
CCT3	9.138	10.122	9.626	9.646	7.974	9.345	7.703	9.983	8.611	10.435	7.76	9.43	7.908	9.938	7.898	9.662	7.901	9.837	8.599	10.737	7.645	9.372	7.694	9.461	8.111	9.791	8.34	9.997	8.354	9.778	8.152	9.759	8.278	10.2	8.191	9.488	8.616	10.602	8.016	8.618	8.615	8.853	8.62
TACC1	8.512	8.014	9.329	9.223	7.893	8.513	8.258	8.515	7.882	9.877	7.915	8.14	8.198	8.499	7.491	9.386	8.48	7.578	8.331	11.035	8.298	8.485	8.35	9.208	8.178	10.838	7.676	7.31	8.419	8.607	8.386	7.86	8.175	9.154	8.029	8.327	8.744	6.932	8.181	7.848	8.382	8.333	8.308
EIF4A2	11.139	11.113	11.639	11.605	10.901	11.145	10.754	10.857	11.004	12.38	10.864	11.5	10.898	11.387	11.212	11.063	11.351	11.641	10.869	11.493	10.883	11.517	10.684	11.012	11.073	10.886	11.037	10.681	10.818	11.493	11.002	11.501	10.659	11.255	10.924	10.424	11.177	11.325	10.906	10.42	10.943	10.632	10.59
PPM1G	6.844	6.589	6.861	6.709	6.388	6.301	6.574	6.623	5.782	7.272	5.474	7.194	6.249	6.319	5.741	6.388	5.698	6.467	6.384	6.094	5.538	6.754	5.923	6.226	6.264	5.971	6.566	6.894	6.158	6.094	5.914	5.866	6.13	6.941	6.206	6.336	6.077	6.011	6.087	5.87	6.013	6.385	6.406
KTN1	9.417	10.331	9.279	9.462	8.615	9.673	9.406	9.969	9.912	9.304	9.187	9.488	9.51	8.481	9.533	9.403	9.347	8.666	9.6	9.886	9.672	9.834	9.251	9.364	9.602	8.934	9.54	9.262	9.708	10.508	9.309	9.484	9.474	9.321	9.37	9.49	9.463	10.006	9.48	8.959	9.092	9.204	9.333
TAGLN2	9.875	9.684	9.912	9.494	7.893	6.407	6.533	9.337	7.258	8.97	6.954	8.419	7.102	9.928	6.353	8.698	6.962	7.87	7.636	9.788	7.342	8.793	7.181	8.903	7.007	9.849	7.301	8.65	7.489	8.819	7.088	8.752	7.711	8.558	7.952	9.113	7.841	8.385	7.35	7.73	7.53	9.08	9.151
SRPRA	9.436	9.129	9.148	9.712	9.921	8.768	9.499	8.997	9.174	9.339	9.401	9.372	9.363	9.685	9.072	9.69	9.282	9.124	9.801	9.829	9.622	9.467	9.568	9.261	9.58	9.902	9.876	9.443	9.805	9.553	9.477	9.909	9.396	9.803	9.499	9.297	9.497	8.967	9.462	7.704	9.534	10.476	10.446
PHC2	8.315	8.448	8.241	8.338	8.377	7.921	7.723	8.885	7.99	8.045	8.033	9.133	8.273	8.539	8.017	7.387	7.918	8.631	8.623	8.933	8.501	9.236	8.005	8.025	7.943	8.022	8.547	7.788	8.36	8.563	8.171	7.736	8.661	8.576	8.601	8.075	8.419	7.973	8.04	8.551	8.417	9.161	9.29
BTG1	9.855	10.143	10.304	9.397	9.775	11.485	9.751	10.904	10.636	10.661	10.236	10.035	10.259	9.41	10.375	9.515	10.092	11.07	10.175	11.221	10.21	10.516	10.324	10.059	10.292	11.794	9.923	9.676	10.094	10.398	10.429	8.903	9.848	11.487	10.308	10.204	10.399	10.957	10.556	8.397	10.153	10.099	9.939
KDELR1	6.241	6.608	5.762	6.83	6.664	4.171	3.94	4.868	4.498	5.028	4.422	6.871	4.146	4.508	4.241	4.74	3.805	6.506	4.924	6.138	4.86	5.855	4.374	5.301	4.682	5.316	4.598	4.591	4.413	5.818	4.502	3.773	4.137	6.245	4.601	4.898	4.712	5.233	4.563	3.907	4.327	4.997	4.93
LGALS3BP	6.602	10.202	9.634	11.018	8.407	4.748	8.042	10.051	9.115	8.926	8.432	10.067	8.401	8.637	8.722	10.207	8.169	9.091	7.814	10.307	8.483	7.248	7.535	7.905	8.704	8.9	7.412	7.707	8.339	9.563	8.034	4.475	8.621	9.229	9.16	8.571	9.247	9.36	8.642	5.295	8.953	7.819	7.641
SLC3A2	6.597	8.412	6.554	6.647	6.536	5.665	5.96	6.595	6.322	7.304	6.767	6.616	6.52	7.007	5.99	6.129	6.393	5.515	6.215	6.022	6.262	6.077	6.348	5.932	6.32	6.258	6.331	6.146	6.744	6.212	6.32	6.522	6.623	6.217	6.129	6.031	5.981	5.988	6.536	6.172	6.119	7.014	7.053
COX6A1	11.772	11.278	11.145	11.854	11.147	10.69	10.96	10.995	10.848	11.233	10.27	10.998	10.957	11.086	10.913	11.151	10.539	11.02	10.545	10.04	10.972	10.862	10.795	11.247	10.996	10.002	11.154	10.665	10.483	10.44	10.826	11.386	10.641	10.391	11.125	10.474	10.684	10.74	10.849	11.203	10.87	10.775	10.735
RPS23	12.199	12.397	12.374	12.262	12.154	12.641	11.972	12.46	12.286	12.563	12.166	12.69	12.205	12.441	12.035	12.418	12.203	12.622	12.494	12.498	12.278	13.062	12.039	12.028	12.27	12.942	12.106	12.021	12.248	12.3	12.344	11.438	12.041	12.971	12.238	12.355	12.443	12.872	12.189	9.69	12.157	12.301	12.323
VCL	6.788	6.765	7.649	7.745	6.496	6.736	6.658	7.699	6.249	6.942	6.381	6.907	7.263	7.715	6.297	7.443	7.386	7.304	7.389	9.644	7.015	6.763	6.455	7.602	6.457	7.288	6.624	6.426	7.754	7.916	6.416	7.18	7.053	7.32	6.876	7.699	6.893	6.301	6.957	5.498	6.816	7.243	7.276
DCTN2	8.604	8.39	8.59	9.117	8.223	8.297	7.815	8.82	7.942	8.984	7.776	8.577	7.819	8.953	7.37	8.489	7.713	8.567	8.148	8.895	7.957	8.762	7.882	8.31	7.677	9.039	8.001	8.776	7.609	8.587	7.909	8.647	8.125	9.01	7.907	8.983	8.114	8.688	7.717	8.479	7.858	8.544	8.623
RPS4X	11.789	11.365	12.158	11.738	11.667	12.414	11.7	12.271	11.883	12.376	11.847	12.713	11.814	11.839	11.722	12.152	11.855	12.486	12.083	12.604	11.869	12.466	11.801	12.164	11.668	12.855	11.745	12.008	11.771	12.325	11.856	11.758	11.772	12.188	11.795	12.259	12.146	12.593	11.837	11.51	12.197	12.164	12.141
DEK	9.215	7.893	8.901	7.297	6.645	8.062	7.196	8.709	7.645	9.169	6.988	8.198	7.197	8.219	7.54	6.658	7.146	8.965	7.78	8.158	7.284	8.584	7.123	9.06	7.499	8.412	7.16	7.647	7.896	7.658	7.301	8.228	7.015	8.709	7.115	7.135	7.341	7.369	7.541	7.54	7.236	7.43	7.447
RPL8	12.008	12.495	11.916	11.443	11.022	11.536	10.622	11.868	11.141	13.281	10.888	12.679	10.963	11.339	10.975	11.536	10.628	12.335	11.119	11.602	10.973	12.188	10.443	12.053	10.828	11.947	10.774	10.974	10.867	11.923	10.998	10.963	10.479	11.974	11.094	11.931	11.164	12.707	10.959	9.692	10.795	11.173	11.151
RERE	6.486	6.287	6.265	6.523	6.976	6.187	6.423	6.475	6.399	6.191	5.878	7.536	6.218	6.418	6.184	5.323	5.632	7.594	6.548	7.183	6.455	6.956	6.966	6.793	7.096	7.163	6.472	6.86	6.647	7.294	6.6	5.07	6.309	7.761	6.252	6.142	7.194	5.576	6.641	5.435	7.097	5.967	5.72
HSBP1	6.754	7.199	7.031	7.262	7.037	6.81	6.245	6.998	6.512	7.843	7.008	7.137	6.797	7.504	6.89	6.076	6.918	7.399	7.336	7.984	6.867	7.563	6.645	6.423	7.015	7.257	7.114	6.4	7.365	6.872	7.181	5.976	7.014	6.968	7.077	6.823	7.315	6.737	6.788	6.535	6.931	6.877	6.95
HMGN1	9.607	9.629	9.889	9.024	7.982	9.261	7.904	9.637	8.718	9.905	8.563	9.26	8.764	9.167	7.857	9.092	8.34	10.449	8.845	9.575	8.358	9.501	7.971	9.304	7.94	9.518	8.578	9.253	8.185	9.533	8.242	9.3	8.666	10.036	8.713	8.736	9.029	8.984	8.466	7.432	8.619	8.501	8.349
SEC31A	9.089	9.468	10.148	9.498	9.304	8.984	9.216	9.559	9.263	9.641	9.031	9.821	9.131	9.851	8.998	8.963	9.094	10.295	9.637	9.679	9.205	9.837	9.095	9.359	9.416	9.788	9.532	9.341	9.436	9.606	9.221	8.97	9.452	9.704	9.362	9.545	9.498	9.252	9.407	8.748	9.292	9.346	9.385
GLUD1	7.732	8.498	7.856	8.54	9.891	10.063	10.349	7.522	9.389	7.812	8.965	9.786	10.254	7.682	10.247	8.859	9.857	10.465	9.673	7.354	9.764	9.155	10.101	8.536	9.885	6.502	10.362	8.063	9.387	7.899	10.366	8.571	9.514	9.206	9.906	8.464	9.411	10.363	10.182	7.385	9.726	8.792	8.871
MLF2	8.248	8.426	8.626	8.342	9.564	8.19	8.666	8.179	8.398	8.546	8.378	8.897	8.566	7.234	8.696	8.559	8.275	8.545	8.311	7.788	8.889	8.251	8.895	8.991	8.711	8.1	8.729	8.515	8.476	6.917	8.559	8.623	8.904	8.452	8.831	8.503	8.821	8.232	8.588	9.494	8.882	8.709	8.849
ARPC1A	9.451	9.216	8.235	9.125	8.418	7.979	6.625	8.725	7.753	9.259	7.081	10.294	7.521	9.111	7.86	7.9	7.499	8.539	7.893	7.668	8.021	8.534	7.346	8.166	8.156	8.262	7.822	6.824	7.599	7.919	7.634	8.079	7.559	7.577	7.818	7.718	7.587	8.553	7.639	5.609	7.512	7.647	7.55
CCND2	5.039	5.098	4.96	5.242	4.616	5.253	4.818	5.549	4.687	4.114	5.093	6.019	4.769	5.082	4.634	4.363	5.429	5.422	5.212	5.439	4.695	4.137	4.933	5.36	4.221	5.032	4.42	4.405	5.507	6.484	5.544	4.446	4.527	5.196	4.819	5.843	5.683	4.436	5.187	4.523	5.478	4.224	4.61
IMMT	8.66	7.537	7.703	8.233	7.608	7.592	6.725	8.07	7.773	8.409	7.158	8.496	7.242	8.524	7.155	7.917	7.366	8.203	7.714	8.407	7.449	7.672	6.875	8.193	7.409	8.152	7.706	7.284	7.484	7.587	7.439	7.25	7.7	8.458	7.797	7.43	7.656	6.976	7.265	6.674	7.509	8.006	8.069
SSRP1	7.104	6.811	7.388	6.955	6.233	6.86	5.845	7.781	6.628	7.731	6.809	8.002	6.501	7.658	6.502	6.53	6.441	7.494	6.936	7.526	6.561	7.759	6.325	6.469	6.681	8.02	6.501	7.69	6.831	7.312	6.822	6.604	6.706	8.279	6.366	6.919	7.048	7.605	6.74	6.12	6.905	7.182	7.147
SDCBP	10.943	11.289	9.957	10.377	9.723	9.543	9.391	10.029	9.803	11.18	9.44	9.385	9.357	10.89	9.318	9.419	9.828	9.131	9.551	9.751	9.77	8.998	9.348	10.107	9.372	7.874	9.659	7.815	9.697	10.237	9.259	10.153	9.878	8.208	9.717	9.982	9.488	9.293	9.451	9.534	9.57	9.363	9.659
FUS	7.693	7.963	8.481	7.516	7.383	7.341	7.367	7.859	7.564	8.297	7.123	8.211	7.221	8.111	7.226	7.86	7.136	8.091	7.901	9.009	7.142	8.073	6.947	8.127	7.157	8.637	7.331	8.005	7.939	8.213	7.294	7.577	7.54	8.384	7.34	8.038	7.718	7.868	7.387	7.88	7.413	7.8	7.845
CLTA	10.069	10.236	9.527	9.965	9.37	9.73	9.094	9.907	9.127	9.602	8.838	9.935	8.892	10.249	8.994	9.299	9.046	10.056	9.277	9.793	9.047	9.715	8.838	9.628	8.804	10.118	8.822	9.504	8.942	9.341	9.02	9.951	9.052	9.411	9.041	9.471	9.165	9.758	8.9	8.815	8.836	9.28	9.297
SEPHS2	9.771	10.701	10.07	10.277	10.359	9.916	10.727	10.651	10.625	11.188	10.41	9.2	10.647	10.352	10.676	10.732	10.564	10.234	10.378	11.081	10.59	10.204	10.614	10.641	10.658	9.713	10.747	10.459	10.74	10.043	10.617	11.839	10.728	10.399	10.768	10.437	10.28	10.384	10.842	10.858	10.647	10.563	10.508
RPL31	11.59	11.741	11.893	11.603	11.438	11.885	11.381	11.928	11.57	12.415	11.546	12.166	11.447	11.741	11.371	12.01	11.522	12.26	11.859	12.196	11.732	12.422	11.456	11.942	11.52	12.238	11.655	11.918	11.555	12.2	11.674	11.405	11.576	12.39	11.667	11.617	11.814	12.125	11.491	10.232	11.52	11.823	11.817
UBA1	9.112	8.946	8.832	9.933	8.751	8.428	7.761	9.057	8.191	8.754	8.181	9.288	8.203	9.285	8.333	8.477	7.592	8.684	8.623	10.536	8.496	8.78	8.003	9.077	8.466	9.236	8.403	7.484	8.464	9.076	8.068	8.099	8.513	8.624	8.453	8.92	8.605	9.057	8.335	8.226	8.922	9.193	9.217
ABLIM1	8.446	7.307	8.281	8.291	7.367	7.675	6.832	7.857	6.872	8.06	6.655	8.328	7.173	6.975	6.586	8.239	6.831	7.916	7.507	8.255	7.777	7.957	7.075	7.59	7.187	10.248	7.081	6.789	7.628	8.097	7.166	6.703	8.224	8.419	7.141	7.569	7.601	7.425	7.05	6.158	7.53	7.711	7.916
PPIB	11.725	11.238	11.122	12.156	10.75	10.888	9.849	11.18	10.751	11.184	10.682	11.421	10.358	10.929	9.986	10.891	9.916	11.266	10.96	11.747	10.832	11.105	10.235	11.12	10.589	10.722	10.542	10.827	10.761	11.253	10.407	11.048	10.559	11.513	10.627	11.073	10.959	10.484	10.255	10.698	11.032	11.038	10.99
SERP1	9.051	9.836	8.782	9.948	8.848	8.48	8.218	8.838	8.39	9.679	8.994	9.204	8.169	8.95	8.758	8.835	8.594	9.203	9.285	8.293	8.743	9	8.599	9.616	8.848	8.624	8.941	8.384	8.945	8.646	8.65	9.269	8.761	9.303	8.828	9.111	8.961	9.13	8.544	8.139	9.066	9.768	9.78
TSPAN3	8.262	7.639	8.82	9.363	7.517	7.624	6.718	8.669	7.779	6.839	6.578	8.96	7.343	7.447	7.51	6.67	7.501	7.66	7.41	8.047	7.422	8.73	7.345	8.366	7.064	7.987	7.812	7.148	7.008	7.773	7.631	8.447	7.209	7.872	8.181	7.683	7.586	6.922	7.53	7.511	7.708	7.519	7.309
ACTA2	8.92	8.945	9.263	9.024	7.896	8.559	8.287	10.516	8.186	8.223	7.753	5.902	8.468	9.565	7.83	9.643	9.579	9.883	9.977	10.445	7.117	6.758	8.239	8.925	7.839	9.497	8.636	8.035	8.649	9.795	7.917	6.817	7.38	8.41	7.227	10.772	8.831	8.269	8.171	7.428	8.185	9.119	9.054
PPT1	7.592	8.21	8.885	9.344	8.074	7.428	7.627	9.513	8.354	9.353	7.968	8.773	7.188	8.665	7.491	7.44	7.719	9.047	8.032	10.199	7.576	8.863	7.631	8.507	7.517	8.53	7.352	8.122	8.196	9.166	7.856	8.002	7.976	8.635	7.86	8.446	8.313	7.952	7.993	8.24	8.116	7.921	8.091
TAX1BP1	9.398	8.762	9.034	9.103	7.383	8.872	8.576	8.61	8.193	9.327	8.471	9.226	8.669	9.375	8.162	8.927	8.363	9.147	8.541	9.052	8.852	9.004	8.545	9.094	8.245	9.574	8.666	8.971	8.452	8.58	8.265	9.504	9.035	9.23	8.995	9.121	9.005	8.26	8.308	8.517	8.304	8.786	8.846
MDH1	10.436	9.778	10.318	10.914	9.658	9.264	9.093	9.844	9.463	9.512	9.107	8.948	9.383	10.499	9.084	10.535	9.51	9.416	9.146	9.99	9.341	9.594	9.31	10.148	9.199	9.557	9.739	8.524	9.418	9.628	9.342	9.285	9.811	9.431	9.868	8.727	9.697	9.352	8.982	8.739	9.69	9.434	9.541
PDHA1	9.29	8.408	8.558	9.104	8.712	7.938	7.698	8.452	7.858	8.44	7.746	8.66	8.075	8.771	8.076	8.227	7.911	7.813	8.003	8.793	8.371	7.791	7.719	8.383	8.292	8.399	8.839	7.635	8.259	8.381	8.098	8.039	8.348	7.804	8.743	7.893	8.296	7.774	8.149	7.85	8.355	8.11	8.105
ANXA6	8.231	8.964	8.054	8.129	8.495	7.133	7.708	7.979	7.487	5.32	7.878	7.572	8.025	8.633	7.648	6.951	7.751	7.678	7.802	6.708	8.219	6.444	8.615	7.203	8.331	5.704	8.576	5.864	8.058	7.69	8.638	7.667	8.522	6.672	9.021	8.227	8.531	7.842	8.118	6.911	8.974	8.043	8.181
CD59	8.744	8.876	9.663	10.036	8.697	7.997	7.342	9.476	8.442	7.364	8.131	8.056	8.126	9.402	8.255	9.417	8.47	8.818	8.41	10.751	8.67	7.338	7.953	9.688	8.06	8.234	8.282	6.148	8.546	8.546	8.104	7.299	8.487	6.698	8.68	8.724	9.287	7.624	8.104	7.08	8.734	8.302	8.365
SERPING1	11.643	10.704	10.92	10.925	11.632	10.822	11.449	10.935	11.623	8.379	11.618	10.084	11.645	11.133	11.649	11.102	11.394	10.164	11.574	10.218	11.924	9.069	11.471	11.208	11.752	11.142	11.745	10.676	11.879	10.525	11.445	10.105	12.062	10.502	11.59	10.832	11.458	10.039	11.653	9.237	11.708	12.031	12.102
HIF1A	8.845	9.641	10.378	9.846	8.011	9.252	9.123	10.104	8.977	9.087	8.919	9.546	8.71	9.769	8.589	8.703	8.801	9.216	9.606	11.036	8.783	9.749	8.942	8.958	8.8	10.446	8.856	9.769	9.669	9.917	8.442	10.119	9.19	9.766	9.093	10.136	9.231	9.238	8.709	9.183	8.952	10.121	10.247
TRIM28	8.893	8.835	8.674	8.89	8.136	8.706	7.147	8.759	7.867	8.279	7.459	10.363	7.796	9.129	7.978	8.216	7.375	10.076	8.613	8.942	7.391	9.704	7.375	8.532	7.699	9.271	7.717	9.577	7.9	8.719	7.716	8.644	7.829	9.961	7.716	8.604	7.945	9.741	7.63	8.096	7.869	8.321	8.138
SNX17	8.606	7.979	7.586	8.513	7.948	7.88	7.074	7.705	7.514	8.619	7.455	8.438	7.382	8.312	7.313	7.33	7.635	8.49	7.787	7.611	7.632	7.975	7.742	7.979	7.881	7.604	8.026	7.309	7.833	7.457	7.438	7.157	7.915	8.153	7.663	7.521	7.645	8.105	7.691	7.063	7.698	8.467	8.501
IPO7	7.507	7.934	7.659	7.711	7.066	7.55	7.672	7.684	7.147	7.815	7.068	8.994	7.487	8.392	7.113	8.136	7.152	8.331	7.508	8.138	7.783	8.535	7.35	9.032	7.764	6.669	7.302	8.178	7.889	7.945	7.386	8.674	7.787	7.92	7.439	7.405	7.513	8.116	7.487	8.447	7.655	8.002	8.05
CKAP4	8.361	8.614	8.4	8.92	7.057	9.67	8.137	9.202	8.217	8.645	8.177	9.599	8.184	9.642	8.212	9.131	7.651	9.637	8.915	8.82	8.153	8.752	7.779	9.571	7.876	8.851	8.177	10.235	8.127	8.294	7.503	9.227	8.484	10.353	7.844	9.143	8.158	9.199	7.621	7.838	7.839	8.315	8.321
AARS1	9.016	8.486	7.622	8.103	8.226	7.589	7.538	7.913	7.568	8.577	7.937	8.305	7.663	9.654	7.78	7.899	7.806	7.743	7.956	9.183	7.83	8.874	7.894	7.46	7.838	8.215	8.086	7.831	8.244	8.796	8.019	8.229	7.789	8.158	7.816	8.096	7.891	7.991	7.625	7.348	7.821	8.724	8.613
SSR4	9.469	8.471	9.517	9.69	9.407	9.462	9.34	9.759	9.271	8.693	9.551	10.098	9.289	10.326	9.204	9.716	9.206	8.993	9.431	10.394	9.431	9.908	9.424	10.603	9.439	10.513	9.462	8.453	9.779	9.451	9.614	9.71	9.223	10.019	9.521	10.567	9.58	9.851	9.275	8.215	9.606	10.21	10.086
CD9	8.696	8.756	7.619	7.473	7.067	5.976	6.004	7.966	6.317	5.912	5.985	3.596	6.633	5.399	5.248	7.237	6.162	5.451	5.517	6.71	6.826	4.95	5.462	6.291	6.623	4.785	5.831	3.91	7.077	6.299	6.472	4.364	6.823	4.784	6.552	6.057	6.888	4.937	6.83	4.008	6.005	5.266	5.168
HADHB	10.047	9.861	9.832	10.29	10.798	9.719	9.433	9.793	10.152	9.772	10.116	9.384	9.782	9.499	10.134	10.373	10.253	10.105	9.544	9.113	10.5	9.312	10.233	9.81	10.317	9.71	10.449	9.335	10.315	9.928	10.118	10.075	10.523	9.974	10.273	9.766	10.486	9.515	9.847	9.062	10.589	9.926	9.99
TXNIP	8.27	10.439	10.372	8.808	10.551	8.63	9.488	8.558	9.051	6.124	9.477	8.862	10.042	8.689	9.229	9.906	11.011	9.231	10.206	9.593	11.044	9.585	10.2	10.764	10.139	6.838	10.114	8.712	10.777	9.829	10.406	8.229	8.579	8.422	10.307	9.798	11.086	7.824	10.142	9.02	10.342	9.855	9.906
RPN1	8.712	9.728	8.985	9.281	8.559	8.889	8.765	8.89	8.783	9.468	8.776	9.068	8.94	8.6	8.756	8.684	8.599	8.623	9.068	7.895	9.044	8.284	8.829	8.894	8.727	8.909	9.384	8.749	9.056	8.323	8.979	9.289	9.315	9.134	9.31	8.518	9.025	8.663	8.962	8.625	9.129	9.139	9.257
ANXA1	5.832	6.645	7.057	6.394	4.832	5.471	4.635	7.307	6.085	8.854	6.265	5.153	6.16	7.397	5.278	5.732	6.734	6.623	6.179	6.983	5.98	4.437	5.938	6.203	5.421	5.447	5.316	4.521	7.377	7.211	6.117	4.579	5.855	5.098	5.822	7.501	6.862	4.081	5.703	4.714	6.03	5.907	5.675
PAICS	8.699	8.132	8.283	7.604	8.282	7.124	7.503	7.575	7.387	8.659	7.44	8.198	7.89	8.254	7.939	7.675	7.525	8.269	7.88	7.168	7.627	8.22	7.905	8.488	8.12	7.53	8.278	7.124	7.696	7.31	7.983	8.577	7.889	8.159	8.114	7.309	7.598	8.793	7.958	5.911	7.704	8.001	8.117
JUP	7.142	7.133	6.577	7.322	7.425	7.27	5.981	7.297	6.64	5.878	6.674	6.989	6.787	7.12	6.65	7.012	6.398	7.235	6.904	8.657	6.536	6.889	6.532	7.423	6.808	7.844	5.984	7.502	6.573	6.886	6.336	6.344	6.719	7.361	6.376	6.822	6.658	7.094	6.391	5.574	6.451	6.434	6.624
EIF1AX	8.688	7.586	8.692	8.493	8.759	9.404	9.41	9.23	9.189	9.673	8.882	9.433	9.695	8.38	9.174	8.82	9.15	9.26	9.452	9.561	9.189	8.881	9.302	9.097	9.331	9.056	9.221	9.272	9.565	8.951	9.424	9.63	9.473	9.054	9.289	9.327	9.367	9.326	9.58	10.412	9.804	9.405	9.482
YWHAH	7.429	7.54	7.367	6.902	5.971	5.524	4.67	6.932	5.594	6.835	4.722	6.741	4.673	6.611	4.601	5.837	5.34	6.166	5.878	6.693	5.263	6.533	5.063	6.148	5.031	6.625	5.713	5.553	5.926	6.552	5.237	5.718	5.641	7.119	5.571	5.839	5.98	5.118	4.941	4.221	5.704	5.765	5.622
DSTN	10.022	10.045	10.249	10.366	9.676	9.328	9.825	10.448	9.89	10.308	9.597	9.186	9.64	9.881	9.673	9.791	10.072	9.375	10.01	11.312	9.502	9.297	9.845	10.94	9.539	11.431	9.995	9.459	9.855	9.073	9.841	9.795	9.959	9.297	10.002	10.026	9.934	9.212	9.875	8.432	9.791	10.096	10.165
TAF7	7.862	7.767	8.465	7.729	7.118	8.104	6.492	7.596	7.331	8.471	7.086	7.405	7.435	4.894	7.4	6.852	7.382	8.807	7.332	7.876	7.455	7.018	7.004	8.131	7.686	10.018	7.253	7.206	7.976	8.96	7.267	7.457	7.166	7.037	7.479	8.477	7.729	8.03	7.208	5.255	7.256	7.353	7.088
EIF5B	8.329	8.502	8.405	8.55	8.008	9.282	8.329	8.863	8.02	8.929	8.16	9.144	8.132	8.929	8.288	9.019	7.895	9.007	8.305	8.966	8.119	8.697	7.699	8.83	8.239	9.542	8.265	10.246	8.465	8.858	7.996	9.233	8.494	9.237	8.296	9	8.041	9.15	8.335	10.291	8.296	9.187	9.149
CD99	10.904	9.126	9.986	10.713	10.378	10.333	9.688	10.894	10.474	11.004	9.999	10.871	10.296	11.387	10.235	9.656	9.761	10.082	10.475	10.761	10.427	10.352	10.099	10.308	10.218	8.833	10.283	8.59	10.178	10.432	10.304	9.701	10.301	9.153	10.3	10.708	10.387	9.947	10.115	10.552	10.129	9.903	9.915
HNRNPH1	9.384	9.371	10.096	9.449	9.103	9.638	8.886	9.211	9.462	8.977	9.479	9.352	9.416	9.129	9.695	8.471	9.545	9.626	9.54	9.463	9.155	9.444	9.342	8.299	9.37	10.226	9.182	9.836	9.507	9.755	9.567	9.132	9.334	9.829	9.49	10.042	9.557	9.871	9.769	9.219	9.516	8.869	8.892
BLCAP	8.065	8.073	8.316	8.03	8.59	7.384	8.53	7.854	8.091	6.912	8.445	8.241	8.628	7.515	8.241	7.857	8.465	6.992	8.334	7.503	8.342	6.793	8.487	7.971	8.51	8.045	8.61	8.295	8.22	7.615	8.515	9.03	8.559	6.501	8.298	8.457	8.498	7.506	8.642	7.899	8.675	8.38	8.437
ADD3	6.999	7.232	7.582	8.934	7.257	9.51	8.382	7.379	7.464	7.644	7.39	8.508	8.335	7.829	7.804	7.968	8.268	8.922	7.771	7.496	7.11	8.557	7.194	7.435	7.831	9.797	7.407	8.071	7.788	8.192	7.903	8.839	7.758	8.385	8.244	7.591	8.791	8.779	7.991	5.607	8.144	6.944	6.697
HADH	8.284	7.266	7.627	6.937	7.999	7.126	8.054	7.99	8.007	6.778	8.296	7.485	8.474	8.066	8.578	7.5	8.132	7.67	7.841	6.668	7.666	7.877	7.906	7.532	8.342	7.142	8.71	7.247	8.016	7.708	8.083	7.465	8.405	6.987	8.44	7.761	8.124	7.153	8.067	7.434	8.272	8.009	8.062
PFKP	4.63	6.471	6.214	6.962	4.668	4.758	4.992	7.65	5.122	6.494	4.953	5.008	4.704	5.543	4.857	6.416	4.802	4.804	5.041	5.909	4.679	4.965	5.153	4.948	4.43	6.871	4.614	4.659	4.936	6.559	4.912	4.522	4.686	4.727	4.793	5.038	5.297	5.108	4.871	4.828	5.527	4.766	4.828
GNAI2	8.102	8.13	7.81	8.393	8.352	7.145	6.465	7.617	7.377	7.121	7.658	8.526	7.631	8.062	7.311	7.754	7.396	7.569	7.707	7.57	7.5	7.647	7.333	7.444	7.654	5.984	7.255	6.79	7.448	7.618	7.199	8.304	7.864	7.797	7.719	8.339	7.707	7.562	7.43	7.932	7.468	8.222	8.057
DUSP1	9.389	9.788	10.852	8.266	11.3	10.942	11.029	10.28	11.116	9.781	10.817	7.6	11.783	8.837	11.095	11.3	11.849	8.41	11.671	8.882	11.059	10.645	12.128	11.296	11.978	11.019	11.599	8.164	10.646	11.266	11.789	7.241	10.009	8.388	11.644	8.404	10.83	9.86	11.958	7.909	11.827	10.902	10.903
TGM2	5.812	8.179	8.491	6.934	7.681	5.711	6.71	7.853	6.533	5.522	7.23	7.018	7.051	7.202	6.794	6.971	6.948	6.712	7.463	5.725	6.754	5.938	6.803	6.558	6.995	6.799	7.43	7.458	8.567	6.297	6.919	5.671	7.427	5.711	6.961	8.015	6.796	7.866	7.06	6.794	7.667	10.069	10.054
RAD23A	8.744	8.483	8.717	7.797	8.856	8.928	8.749	7.956	8.188	9.365	7.999	8.603	8.56	9.378	8.451	9.056	7.897	8.79	8.301	8.661	8.509	9.29	8.445	8.996	8.55	9.439	8.406	9.416	8.836	8.154	8.587	10.058	8.737	9.408	8.526	9.277	8.517	8.786	8.649	9.342	8.667	9.139	9.018
RAB6A	8.187	8.278	8.578	8.745	8.094	8.198	7.537	7.68	7.115	8.799	8.04	7.234	7.393	8.395	7.45	8.286	7.764	8.327	7.872	9.019	7.877	8.184	8.18	9.555	7.853	8.596	8.435	9.615	8.163	8.379	7.715	8.842	8.254	8.821	8.22	8.684	8.188	8.309	7.492	7.79	7.954	9.264	9.227
RPS18	12.447	12.589	12.437	11.894	11.818	12.415	11.531	12.4	11.861	13.245	11.708	12.843	11.771	11.889	11.609	12.184	11.79	13.075	12.156	12.487	11.841	12.908	11.485	12.456	11.699	12.988	11.797	12.384	11.979	12.56	11.618	11.715	11.577	12.909	11.862	11.875	11.975	12.835	11.834	10.897	11.508	12.451	12.261
PLD3	7.815	7.403	7.245	7.8	7.885	7.271	7.029	7.533	7.117	7.326	7.239	7.823	7.376	8.07	7.368	8.174	7.122	8.669	7.141	8.048	7.37	8.031	7.402	7.967	7.274	6.862	7.379	7.144	7.094	7.447	7.126	8.003	7.181	8.353	7.07	7.364	7.123	7.64	7.16	7.375	7.167	7.111	7.102
ANP32A	8.426	7.618	7.556	8.438	7.931	7.507	6.594	7.558	7.271	8.439	6.536	8.627	7.129	7.234	7.02	7.12	6.651	8.452	6.935	7.339	6.889	8.151	6.241	7.801	7.123	7.619	7.037	6.651	6.813	8.14	6.789	6.514	6.846	7.413	6.888	6.728	7.204	6.291	6.966	6.211	6.421	6.62	6.338
PSMF1	6.567	8.394	7.353	7.235	7.584	8.265	7.483	7.581	7.4	6.598	7.594	7.989	8.035	7.052	7.634	7.669	7.576	8.247	7.858	7.798	7.941	8.317	7.584	7.97	7.735	7.708	7.833	8.474	7.83	6.905	7.668	8.343	7.953	7.864	7.895	7.843	7.888	8.554	7.735	7.429	7.879	7.534	7.684
HNRNPA0	7.062	6.387	7.326	7.009	6.849	8.272	6.107	7.7	7.058	7.922	6.586	8.144	7.028	6.72	7.041	7.014	7.249	8.972	7.263	7.625	7.018	8.813	6.822	8.103	6.844	8.137	7.296	6.375	7.267	7.202	7.018	5.92	7.031	8.477	6.975	7.644	7.198	7.76	6.902	4.661	6.945	6.885	6.69
GOLGB1	6.731	6.972	7.064	6.481	6.121	7.345	5.426	6.565	6.298	7.601	6.478	6.652	6.674	6.808	6.548	6.328	6.739	7.299	7.012	8.125	6.487	6.614	6.44	7.993	6.47	8.131	6.556	6.014	6.701	6.611	6.746	6.052	6.806	7.282	6.719	6.472	6.859	6.379	6.8	6.434	6.745	6.834	6.93
MYL9	4.87	4.965	5.762	6.876	5.511	4.333	5.025	6.136	4.707	6.012	4.363	3.563	4.674	5.28	4.185	5.726	5.612	5.922	5.536	7.923	3.967	3.55	4.02	5.095	4.294	5.765	4.956	4.765	5.328	6.066	4.401	3.283	3.83	4.45	4.046	7.36	5.065	4.056	4.31	4.858	5.025	5.621	5.453
CTTN	6.8	7.642	7.653	7.739	7.327	7.969	7.237	7.735	7.325	7.267	7.014	7.523	7.312	8.029	7.439	7.723	6.988	7.525	7.411	8.042	7.078	6.6	7.109	8.952	7.165	8.639	7.259	9.556	7.17	7.88	7.124	8.553	7.669	8.295	7.234	8.093	7.735	8.047	7.466	8.409	7.395	7.444	7.35
STOM	10.132	8.936	10.351	8.477	10.396	10.085	9.731	9.26	9.257	9.831	10.246	8.378	10.095	7.738	9.407	9.375	10.108	10.082	10.125	10.78	10.637	8.46	10.1	8.346	10.003	10.284	10.333	8.437	10.344	8.678	9.808	8.599	10.017	7.271	9.676	10.28	9.863	9.78	9.908	7.089	10.033	11.009	11.038
RCN1	6.249	8.384	8.308	8.052	7.591	5.083	8.01	7.916	7.721	7.284	7.512	8.05	8.141	8.625	8.024	7.986	7.738	7.796	7.986	8.065	7.915	5.794	7.926	8.657	7.894	7.901	8.005	6.73	7.779	7.448	7.843	6.797	8.034	8.007	7.928	8.395	7.98	8.084	8.171	5.384	7.875	8.048	7.602
PABPC4	7.372	7.359	7.541	7.566	7.939	7.66	7.788	7.914	7.83	8.117	7.273	9.611	7.769	7.483	7.716	6.9	7.502	8.988	7.943	8.002	8.205	8.615	7.287	7.696	7.84	8.582	7.553	7.948	7.98	8.404	7.607	6.924	7.796	8.997	7.402	7.016	7.587	7.523	7.837	7.351	7.427	7.249	7.27
CYC1	10.463	10.459	9.366	9.509	8.75	7.869	7.356	8.515	7.587	10.397	7.575	9.255	7.8	9.03	7.972	8.936	7.59	8.941	7.809	8.19	8.054	8.172	7.361	9.329	8.07	7.644	8.311	7.917	8.11	8.315	7.908	8.539	8.078	8.354	7.959	8.403	7.573	10.392	7.863	6.922	7.873	8.79	8.827
PSMC2	9.941	9.62	9.354	10.271	9.163	9.169	8.986	9.608	8.844	10.621	8.777	10.088	8.796	10.858	8.847	9.864	8.99	9.319	8.977	9.094	9.124	9.144	8.671	9.887	9.123	8.742	9.095	8.514	9.331	9.238	8.848	9.899	9.041	8.646	9.049	9.17	8.946	9.603	8.472	8.989	9.019	9.721	9.645
MMP2	4.697	5.835	5.974	5.98	5.665	4.566	5.448	6.806	5.565	4.578	5.645	3.702	5.008	6.26	5.546	5.889	5.877	5.8	5.171	7.117	4.922	4.145	5.799	4.907	5.083	5.27	5.256	4.739	5.909	6.311	5.725	4.468	4.871	5.369	5.934	7.503	6.375	4.299	5.051	4.538	6.779	4.892	5.375
SMARCC1	6.249	7.013	6.686	6.459	6.052	7.042	5.984	6.558	6.055	7.43	5.264	8.393	5.871	6.959	5.639	6.514	5.384	7.628	6.566	7.852	5.92	7.425	5.566	5.779	5.52	6.487	5.979	7.161	5.989	6.799	5.777	7.16	6.392	8.133	6.079	6.168	6.373	7.34	6.151	6.581	6.059	5.865	5.876
SNU13	8.482	8.993	8.377	8.235	8.022	8.427	7.622	8.56	7.649	8.887	7.409	9.335	7.573	8.624	7.37	8.743	7.692	8.888	8.171	8.338	8.036	9.443	7.268	8.348	7.768	9.067	7.958	8.917	8.167	8.947	7.661	8.421	7.852	10.171	7.746	8.217	7.921	9.271	7.511	7.365	7.675	8.827	8.715
TM9SF2	8.291	9.222	9.364	9.576	9.538	9.174	7.61	10.284	9.209	8.552	8.66	8.168	8.891	8.678	8.94	7.521	8.606	9.407	9.093	9.704	9.449	9.592	8.77	8.568	9.225	8.635	9.11	7.333	8.875	9.079	8.893	6.329	8.746	8.607	9.289	8.217	8.796	9.074	8.834	5.542	8.592	8.996	8.881
SYNGR2	7.214	7.885	7.935	8.604	7.387	6.226	6.09	7.659	6.775	7.283	6.292	8.412	6.428	8.209	6.063	6.957	5.978	6.57	6.532	8.682	6.713	7.965	6.36	7.894	6.422	8.193	7.017	6.555	6.744	7.102	6.614	7.32	6.634	6.54	6.71	7.03	6.932	7.638	6.558	6.925	7.202	7.702	7.708
PIP4K2B	6.196	6.296	6.808	6.982	6.46	6.828	6.466	6.902	6.506	6.35	5.915	7.081	6.078	6.73	6.44	6.394	6.41	6.916	6.311	6.751	6.122	7.161	6.425	6.547	6.474	7.084	6.174	6.91	5.85	7.536	6.409	7.221	6.223	7.034	6.157	6.731	7.06	6.711	6.612	7.174	6.591	5.6	5.875
BCLAF1	8.018	8.421	8.692	8.259	8.072	8.955	8.064	8.639	8.27	9.235	8.226	8.586	8.577	8.263	8.298	8.562	8.462	9.565	8.466	9.543	8.534	9.026	8.346	9.171	8.634	8.477	8.436	8.842	9.165	8.756	8.374	8.546	8.398	9.232	8.733	8.305	8.546	8.814	8.423	8.126	8.551	8.527	8.406
PXN	4.89	4.898	5.197	5.378	4.839	5.335	5.116	5.052	4.596	4.644	4.462	5.448	4.9	5.244	4.781	4.838	4.68	5.308	4.777	4.936	4.732	5.181	4.627	5.242	4.82	5.576	4.731	5.215	4.959	5.432	4.768	5.453	5.009	5.02	4.82	5.334	4.904	5.17	4.765	5.449	4.756	5.089	4.78
KPNA2	9.027	9.396	8.53	9.089	5.817	8.303	5.96	9.279	7.62	10.436	5.931	9.698	6.263	9.494	5.992	6.761	6.023	7.974	7.668	9.192	6.579	9.323	6.194	8.017	6.099	7.788	6.12	9.182	6.955	8.003	5.95	9.355	7.025	10.119	6.972	8.123	6.75	8.617	6.352	9.332	6.892	7.033	6.662
ATP6V1B2	7.189	6.41	7.001	6.863	6.866	6.866	6.592	6.394	6.434	6.437	6.62	6.5	6.776	7.222	6.98	6.396	6.776	6.275	6.943	6.125	6.836	6.005	6.45	7.029	6.968	5.818	6.821	5.697	6.454	6.331	6.775	5.867	6.664	6.681	6.876	6.391	6.802	6.879	6.607	5.54	6.435	6.944	6.762
TUBA1B	11.309	11.332	11.301	11.616	9.319	9.674	9.537	11.35	9.772	11.534	9.443	11.717	9.024	11.682	8.838	10.256	9.166	10.639	10.275	11.622	9.189	10.936	9.414	10.884	8.924	10.833	9.647	9.612	9.69	10.499	9.348	10.262	9.964	11.059	9.022	10.687	9.926	10.405	9.038	9.286	9.614	10.573	10.646
RBBP7	8.349	7.951	8.662	8.73	7.381	8.554	7.165	8.657	7.99	8.678	7.459	8.859	7.495	8.613	7.438	8.17	7.275	8.624	8.168	9.277	7.689	8.511	7.557	8.672	7.756	8.615	7.983	7.325	7.727	8.504	7.861	8.34	8.137	7.985	7.724	8.029	8.097	8.111	7.847	7.772	7.786	7.624	7.446
SDHA	8.723	9.262	8.844	8.016	9.591	8.902	8.726	8.524	8.563	8.664	8.589	8.37	9.007	8.465	9.02	8.915	8.887	8.287	8.688	8.114	8.925	8.466	9.045	8.901	9.02	8.865	9.569	8.086	8.918	7.812	9.129	8.104	9.169	8.48	9.244	8.237	8.846	8.047	9.013	7.912	9.143	8.929	9.055
RPS29	11.074	11.342	11.598	11.297	11.233	11.815	10.984	12.013	11.459	11.878	11.426	11.974	11.429	11.499	11.228	11.589	11.325	12.342	11.465	12.012	11.495	11.951	11.409	10.73	11.361	11.305	11.218	11.239	11.452	12.243	11.417	11.021	11.279	11.506	11.459	11.559	11.669	11.991	11.446	9.428	11.363	11.497	11.525
DAP	9.054	8.456	7.889	8.874	8.565	8.365	7.021	7.898	8.115	8.102	7.132	8.716	7.297	8.805	7.756	7.713	7.099	7.913	7.294	8.623	7.818	9.06	7.574	8.416	7.705	7.06	7.314	6.871	7.555	7.737	7.187	7.436	7.881	7.717	7.956	7.413	7.808	8.045	7.249	6.522	7.586	8.322	8.431
ARF4	9.921	10.265	10.505	10.534	9.861	9.582	8.947	9.967	9.418	10.362	9.577	10.609	9.378	10.425	9.018	9.513	9.406	10.289	10.168	11.316	9.699	9.671	9.454	9.599	9.687	9.961	9.735	9.202	9.947	10.051	9.237	10.288	9.598	10.452	9.834	9.972	10.244	9.747	9.217	8.528	9.848	10.609	10.603
COPB2	7.97	9.105	8.262	9.092	8.022	8.002	7.708	8.174	7.849	9.697	7.845	8.931	7.65	8.817	7.492	8.026	8.016	9.127	8.064	8.347	7.829	8.264	7.595	8.91	8.091	8.442	8.313	8.113	8.267	7.908	7.732	8.238	8.269	8.812	8.15	8.004	8.127	8.751	7.645	8.261	7.862	8.898	8.996
USP9X	9.001	8.824	9.262	9.627	9.387	8.647	9.449	9.082	8.957	9.02	8.698	8.373	8.779	9.321	9.116	9.479	9.009	9.217	8.989	10.016	9.344	9.273	8.932	9.534	9.003	8.635	9.336	8.63	9.132	9.177	9.058	9.214	8.971	8.723	9.286	9.072	8.866	9.288	8.995	10.153	8.999	9.126	9.319
LGALS1	9.744	10.662	9.08	8.906	8.911	8.103	9.076	10.766	8.825	9.383	8.044	8.278	8.944	9.448	8.733	9.992	8.958	8.944	8.973	10.765	8.321	9.505	8.747	8.798	8.47	9.765	9.531	7	8.684	9.42	9.508	8.896	7.838	9.999	9.071	9.968	9.067	6.287	9.081	9.023	8.875	8.225	8.012
GPX4	11.097	10.908	10.254	10.911	10.884	10.094	10.44	10.427	10.47	11.317	10.186	10.842	10.571	11.491	10.763	10.9	10.099	9.808	10.476	9.669	10.819	11.098	10.439	10.404	10.826	10.611	10.748	10.2	10.956	10.465	11.037	10.963	10.671	10.672	10.65	11	10.676	10.905	10.706	10.027	10.873	10.128	9.994
THBS1	4.731	7.155	6.315	7.318	4.841	4.797	4.179	5.517	5.55	4.912	5.799	7.715	7.75	4.208	4.26	5.665	8.245	6.145	6.952	7.563	7.789	5.404	6.909	3.715	5.889	7.103	5.706	3.627	8.326	6.505	7.449	3.253	5.292	4.215	6.661	6.563	7.587	4.409	5.656	3.071	6.217	5.343	5.432
CSE1L	9.011	9.205	8.563	8.916	7.84	8.496	7.412	9.162	8.029	9.976	7.822	10.273	7.896	9.55	8.131	8.796	7.945	9.264	8.644	8.775	7.517	10.176	7.666	9.192	7.893	8.434	8.145	9.127	7.748	9.038	7.688	7.937	8.013	9.657	8.354	8.013	7.658	9.541	7.574	6.449	8.218	8.498	8.185
TUFM	7.986	8.965	8.384	8.258	8.667	7.374	8.041	8.755	8.423	8.863	8.056	8.664	8.435	8.243	8.56	8.916	8.086	8.94	8.288	9.601	8.515	8.595	8.379	9.034	8.545	8.795	8.707	7.11	8.081	8.417	8.651	8.191	8.762	8.094	8.861	7.967	8.475	8.019	8.608	6.607	8.686	9.078	8.796
PSMA7	8.826	9.158	8.767	9.051	8.91	8.486	8.649	9.812	8.997	9.711	8.808	9.488	8.675	9.952	8.675	9.172	8.458	8.972	8.658	9.518	8.921	9.049	8.627	9.386	8.63	8.977	8.897	8.64	8.623	8.861	8.752	8.716	9.001	9.139	8.777	9.402	8.914	9.512	8.885	8.237	8.781	9.443	9.264
POLD2	7.695	5.958	6.967	6.479	7.249	6.527	6.682	6.804	6.191	6.874	6.271	7.76	6.681	7.371	7.149	6.53	5.862	6.612	6.581	6.914	6.88	7.175	6.825	7.06	6.793	6.896	7.63	6.542	6.647	6.848	7.344	6.206	6.878	6.515	6.818	6.571	6.747	6.456	7.257	6.12	6.808	7.234	7.115
CPE	9.824	7.793	7.42	7.696	5.444	5.965	6.482	6.493	5.839	5.078	4.826	3.784	6.138	6.733	6.695	6.256	5.994	6.347	4.869	4.872	5.246	8.206	5.644	8.359	6.624	5.26	4.934	5.128	5.124	7.023	5.944	6.261	5.104	7.126	5.748	5.243	5.316	4.703	5.409	4.021	4.971	4.683	4.636
PGD	6.259	7.281	6.005	7.457	6.842	4.982	5.511	8.697	6.9	8.455	5.329	8.453	6.099	7.777	5.844	4.807	5.953	7.123	5.305	6.687	5.832	6.541	5.419	6.837	5.581	5.052	6.698	5.191	5.283	8.568	5.941	4.366	5.681	6.785	6.016	5.524	5.816	5.676	5.684	4.53	5.833	6.722	6.818
COX8A	10.533	10.092	9.653	10.43	9.563	9.525	8.972	9.767	9.216	10.585	8.943	10.149	9.308	9.847	9.07	9.417	8.977	9.763	9.152	9.694	9.526	9.631	9.348	8.592	9.485	9.133	9.305	9.449	9.207	9.286	9.325	9.232	9.161	9.704	9.663	9.079	9.055	9.168	9.175	9.058	9.328	9.465	9.484
PGRMC1	10.587	9.152	10.43	11.109	10.775	10.491	10.636	10.297	10.755	8.815	10.537	9.524	10.762	10.29	10.844	10.684	10.547	10.518	10.346	9.322	10.667	10.008	10.729	11.524	10.744	9.347	10.835	9.982	10.891	9.984	10.859	10.918	10.72	9.187	10.851	10.195	10.512	9.435	10.89	9.848	10.914	10.415	10.46
ITGB5	6.818	9.044	8.334	8.207	7.591	8.058	7.551	8.327	7.779	9.989	7.777	8.684	7.821	7.845	7.417	8.285	7.405	8.251	7.823	8.656	8.063	9.573	7.575	8.503	7.362	8.793	7.909	6.935	7.646	8.567	7.582	8.073	8.301	8.453	7.982	7.964	8.227	7.791	7.415	6.034	7.729	7.594	7.797
MGAT1	7.615	7.358	7.498	7.602	7.872	7.355	7.219	7.212	7.089	6.581	6.715	7.329	7.042	7.479	7.391	7.44	7.078	7.736	7.093	7.124	7.098	7.746	6.848	7.534	7.016	7.471	7.304	6.497	7.189	7.301	7.041	7.04	7.358	7.107	7.078	7.293	7.156	7.404	7.221	6.169	7.292	8.316	8.114
ACLY	7.817	8.805	8.428	8.276	6.34	8.071	6.486	7.896	6.716	7.87	5.631	9.381	6.517	8.652	6.199	7.795	6.24	8.395	7.445	7.791	6.596	8.654	6.202	8.082	5.96	7.979	7.192	8.832	6.589	7.885	6.312	8.455	7.137	9.393	6.736	7.692	7.243	9.304	6.554	7.396	6.844	7.51	7.536
CDH1	8.875	9.038	9.49	9.498	10.055	8.491	9.914	8.802	9.4	9.172	9.385	8.671	9.845	8.454	9.236	8.871	9.127	9.347	8.986	10.816	10.248	9.228	9.561	9.542	10.38	10.133	10.177	9.517	9.82	9.087	9.614	8.769	10.008	8.661	10.375	9.463	10.057	9.5	9.647	8.885	10.089	8.438	8.314
PJA2	6.858	7.939	7.142	7.331	7.605	8.148	7.951	7.516	8.008	7.81	8.156	6.847	7.91	6.226	7.765	7.362	7.699	7.854	8.156	8.585	7.879	7.938	7.669	8.09	7.929	7.975	7.892	6.581	8.284	7.39	7.656	6.871	7.823	6.142	7.979	7.335	7.896	7.083	7.876	5.771	7.76	7.377	7.363
COX7C	10.757	10.773	10.416	11.116	10.364	10.714	10.511	10.493	10.298	10.55	10.302	10.938	10.542	10.688	10.488	10.684	10.378	10.976	10.334	10.471	10.471	10.967	10.436	10.012	10.603	11.184	10.602	10.202	10.484	10.225	10.713	10.189	10.556	10.175	10.763	10.663	10.525	10.64	10.425	8.959	10.714	10.538	10.531
ECHS1	10.655	10.627	10.169	10.893	11.793	9.935	11.01	9.818	10.764	10.409	10.836	9.896	11.385	9.672	11.629	11.239	11.07	9.775	10.647	7.758	11.164	9.268	11.25	9.977	11.487	9.663	11.749	9.756	10.941	10.192	11.503	9.62	11.431	9.595	11.698	10.278	10.978	9.642	11.441	10.53	11.644	11.288	11.262
PLP2	8.602	5.698	8.769	5.855	5.763	5.93	5.375	8.35	5.907	7.634	5.513	5.373	5.643	8.181	5.309	7.618	5.653	5.439	6.087	9.877	5.097	7.585	5.58	5.065	4.953	9.058	5.09	7.507	5.478	6.822	5.468	6.924	5.428	6.964	5.498	6.372	6.119	6.995	5.305	5.76	5.776	6.553	6.535
HLA-DPB1	7.831	7.951	8.595	9.453	9.419	8.353	9.098	9.662	9.513	7.502	9.84	9.487	8.743	9.237	8.693	9.067	9.719	8.513	9.261	8.891	9.432	7.831	9.39	8.602	9.292	7.607	8.068	7.125	9.426	10.036	10.02	6.802	8.518	7.915	9.256	10.049	10.37	7.816	9.44	9.538	9.667	7.714	7.673
SSB	6.078	7.246	6.21	6.931	5.893	7.121	6.251	6.584	5.875	8.153	5.828	7.196	6.222	6.316	6.08	7.112	5.82	7.243	6.477	7.706	6.132	6.607	5.734	6.857	6.334	7.184	6.075	7.481	6.621	6.604	6.197	6.538	6.246	7.461	6.275	6.371	5.923	7.567	6.117	5.553	6.098	6.43	6.258
RAB5C	7.296	7.159	7.253	7.359	6.402	6.332	5.777	7.435	6.254	6.831	6.161	7.198	6.303	7.47	6.387	6.192	6.701	7.098	6.431	6.919	6.437	7.16	6.498	7.162	6.364	7.117	6.344	6.286	6.117	6.694	6.774	6.886	6.763	7.063	6.648	7.062	6.742	7.219	6.546	6.648	6.653	7.596	7.654
GPNMB	6.373	8.068	7.879	7.428	6.051	6.134	5.971	9.47	7.89	7.366	7.83	8.3	5.456	9.183	6.19	5.883	5.747	7.475	7.201	8.354	6.651	4.913	6.579	5.809	6.288	6.032	5.195	7.06	7.246	7.375	6.462	6.561	7.163	6.791	6.013	8.679	7.528	5.264	6.573	7.681	6.871	5.196	5.034
EIF2S1	8.101	8.175	7.841	7.929	7.108	7.384	6.853	8.253	7.296	8.975	6.867	7.842	7.058	7.702	7.078	7.79	7.118	6.674	7.06	7.567	7.185	7.673	6.922	7.067	7.015	6.903	7.293	6.757	7.764	8.42	7.085	7.504	7.183	7.129	7.091	7.785	7.031	8.412	6.969	7.443	7.473	8.118	7.966
HAX1	9.433	9.286	9	8.45	8.64	8.548	7.749	8.679	8.205	9.129	7.745	8.11	8.224	9.218	7.964	8.779	7.948	8.8	8.113	9.113	8.27	8.905	8.039	9.129	8.199	8.568	8.109	8.36	8.371	9.377	8.221	8.411	8.24	8.612	7.987	7.859	8.262	8.696	7.94	7.684	8.177	8.714	8.616
NFE2L2	8.719	8.487	9.166	8.055	8.633	9.085	9.204	8.752	8.902	10.923	9.307	8.483	9.195	9.109	9.531	9.201	8.87	8.915	9.281	9.087	9.344	9.076	9.075	9.125	9.581	8.404	9.518	8.019	9.738	8.95	9.002	8.133	9.702	8.587	9.782	8.412	9.458	8.602	9.199	6.611	8.844	8.269	8.32
TIMP3	6.683	7.112	6.289	7.292	7.587	7.155	6.895	7.789	6.829	7.08	6.975	5.06	7.781	7.375	6.776	8.143	7.626	7.601	7.44	8.762	7.478	6.378	7.798	7.742	6.774	6.909	7.94	5.983	7.744	8.333	7.284	5.535	7.355	6.212	7.402	8.806	7.995	6.654	7.227	5.584	7.981	7.591	7.52
MBNL1	7.835	8.424	8.318	8.473	7.756	8.527	8.505	8.546	8.588	8.936	8.384	8.473	8.619	7.775	8.886	7.82	8.458	8.767	8.455	9.281	8.304	7.804	8.277	7.769	8.541	7.198	8.192	8.321	8.838	8.72	8.479	8.64	8.527	8.619	8.527	8.709	8.693	8.081	9.082	8.58	8.55	8.334	7.916
MFN2	7.752	7.616	7.498	8.031	7.358	7.836	7.852	8.68	8.155	7.519	8.622	8.25	8.065	7.842	7.887	7.336	7.976	7.855	8.31	7.168	7.731	7.5	8.207	8.168	7.694	6.803	8.381	7.164	7.876	7.433	8.312	7.231	8.709	6.378	8.245	8.015	8.441	6.743	8.321	7.48	8.839	7.701	7.76
NMT1	7.097	7.94	7.353	7.52	6.899	6.781	6.416	7.853	6.836	8.069	6.403	7.34	6.748	8.623	6.519	7.115	6.788	6.091	7.054	6.147	6.728	7.704	6.332	7.528	6.827	6.421	6.793	6.957	7.094	7.016	6.771	6.941	7.003	7.329	6.76	6.256	6.534	6.581	6.479	6.181	6.78	7.234	7.15
YBX3	5.114	7.312	7.991	6.815	6.87	7.531	5.93	8.322	7.438	4.954	7.281	7.857	6.715	6.472	6.6	6.076	7.463	6.412	7.613	8.765	6.931	4.993	7.117	6.069	6.184	9.593	6.508	6.001	7.88	7.836	6.845	6.285	6.931	8.335	6.743	9.158	7.735	8.291	6.476	6.08	6.92	8.109	8.179
IGFBP7	8.73	9.329	9.697	9.514	9.359	8.829	8.492	9.957	9.55	8.248	9.603	6.393	9.464	9.338	8.767	9.442	9.446	9.937	9.642	11.095	9.639	7.435	9.475	9.718	8.719	9.758	8.621	9.335	9.481	10.028	9.311	8.047	9.324	8.864	9.387	10.962	10.502	5.318	9.527	8.106	9.99	9.251	9.41
PUM1	8.756	9.228	8.757	9.243	8.854	8.965	9.323	9.629	9.19	9.866	9.137	9.893	8.958	8.871	9.287	8.829	9.156	9.907	9.326	10.084	9.087	9.695	9.113	9.011	9.189	9.552	9.068	9.636	9.07	9.464	9.134	9.286	9.074	10.142	9.228	9.275	9.255	9.245	8.988	9.877	9.135	9.202	8.943
BHLHE40	8.549	9.035	9.671	8.092	8.609	6.771	8.481	7.53	7.318	7.47	7.702	7.034	7.802	8.717	8.342	6.788	7.805	6.509	8.314	7.193	8.349	7.224	7.617	7.252	8.562	6.847	8.73	7.792	9.999	8.181	8.33	9.425	8.909	6.32	8.913	6.739	8.505	6.864	8.992	6.956	8.623	9.301	9.511
NUDC	8.71	9.229	8.081	8.996	8.086	7.698	8.208	8.717	8.218	8.874	8.332	8.644	8.252	8.702	8.308	8.142	8.069	8.251	8.645	8.416	8.498	8.214	8.201	9.691	8.589	7.847	8.507	7.82	8.464	7.941	8.231	7.815	8.507	7.913	8.208	7.809	8.148	7.458	8.379	7.927	8.393	8.576	8.54
TERF2IP	7.008	7.078	7.225	7.104	7.592	7.325	7.553	6.761	7.173	7.074	7.509	6.925	7.491	7.458	7.371	6.641	7.496	7.269	7.863	8.288	8.116	7.315	7.45	7.166	7.623	7.731	7.623	7.099	7.924	7.739	7.411	7.093	7.618	7.198	7.703	7.753	8.098	6.576	7.397	6.451	7.767	7.567	7.576
TMX2	9.078	8.908	8.719	9.614	8.658	8.616	7.341	8.428	7.839	8.797	7.985	8.891	8.051	8.456	7.883	8.236	7.921	8.894	8.173	8.686	8.254	8.428	8.208	7.641	8.17	8.742	8.195	8.105	8.123	8.343	8.177	7.874	8.314	8.738	8.306	8.223	8.268	8.693	8.212	6.439	8.4	8.936	8.803
ARCN1	8.115	8.103	8.119	8.256	8.198	8.275	7.547	7.811	7.465	9.23	7.785	8.554	7.659	8.93	7.654	7.735	7.752	8.681	8.235	9.538	8.115	8.819	7.953	7.824	8.036	8.706	8.299	8.424	8.349	8.548	7.618	8.27	7.984	9.499	8.304	7.946	8.37	8.727	7.749	6.121	8.188	8.9	8.824
UBA2	8.605	9.107	8.631	8.151	7.339	8.384	6.981	8.413	7.276	8.535	7.108	9.88	7.57	8.54	7.589	7.831	7.322	9.894	8.819	9.259	7.943	9.758	7.136	8.517	7.713	8.421	7.582	9.434	8.311	9.434	7.445	8.734	7.964	9.738	7.873	8.22	7.823	8.745	7.481	7.901	7.707	7.944	7.962
FBXO7	8.976	8.484	8.498	7.628	8.827	9.48	8.601	8.478	8.462	7.228	8.383	8.263	8.705	8.483	8.73	8.51	8.227	8.431	8.843	7.74	8.721	8.26	8.239	8.438	8.408	7.946	8.441	8.138	8.362	8.258	8.668	7.813	8.917	9.099	8.794	7.894	8.452	8.669	8.69	7.69	8.537	8.066	7.889
GNAI3	7.973	7.922	8.01	7.773	7.005	7.058	6.247	8.217	7.331	8.218	7.155	7.409	7.251	7.029	7.278	7.221	7.104	8.198	7.638	9.499	7.442	7.619	7.28	8.108	7.111	8.308	7.353	5.161	7.119	8.187	7.257	7.265	7.377	8.018	7.412	7.34	7.719	7.222	7.244	5.805	7.51	7.451	7.327
CHD4	6.838	6.963	6.868	7.11	6.883	7.241	6.719	7.163	7.028	6.127	6.673	7.406	6.575	7.404	7.181	7.523	6.836	7.214	7.067	6.99	6.969	7.307	6.595	6.809	6.506	7.442	6.772	7.774	7.048	6.578	6.769	7.63	7.165	7.591	6.94	7.105	6.942	7.348	6.904	8.003	6.486	7.152	7.136
HTRA1	9.042	8.77	7.982	9.646	7.965	5.646	6.835	7.998	7.985	6.157	7.434	6.552	7.694	8.616	7.327	9.184	7.401	6.788	8.028	8.044	7.442	10.09	7.756	8.257	7.079	7.485	7.72	6.908	6.984	7.977	7.32	7.77	8.025	7.675	7.937	9.13	8.262	4.218	7.725	5.832	8.382	9.181	9.271
LRPAP1	7.104	7.369	6.762	7.613	6.431	6.786	6.215	6.641	6.219	6.981	6.063	7.223	6.613	7.152	6.233	5.958	5.672	8.006	6.764	8.179	6.567	6.6	6.54	7.004	6.396	7.287	6.359	5.787	6.726	7.016	6.362	7.754	6.576	6.458	6.798	6.429	6.756	7.013	6.312	4.921	6.898	6.412	6.249
ITPR3	4.293	5.663	7.241	5.981	4.746	4.518	4.83	6.713	4.857	4.31	5.079	4.485	4.726	6.855	4.589	5.021	4.728	4.16	4.66	7.615	4.613	4.19	4.891	4.374	4.546	8.442	4.409	6.783	5.186	5.291	5.082	5.134	4.773	4.233	4.655	4.907	5.276	4.995	4.762	5.015	5.003	4.944	5.036
PITPNA	5.991	5.671	7.493	6.042	6.391	6.217	6.237	5.458	5.851	6.217	6.306	5.951	5.907	5.695	6.024	5.486	5.857	5.657	6.111	6.375	6.157	4.943	5.795	7.052	5.957	6.739	6.897	5.598	6.111	5.334	6.233	6.241	6.587	6.004	6.712	6.126	6.174	6.187	6.733	5.366	6.658	6.945	6.677
IDH1	11.041	10.625	10.603	10.988	11.063	10.506	11.063	10.624	11.094	9.474	10.788	10.645	11.506	11.261	11.549	11.199	11.175	11.063	11.008	9.573	10.989	10.089	10.957	10.766	11.548	8.73	11.411	10.437	10.837	10.85	11.122	10.708	11.337	10.734	11.376	10.168	10.687	10.22	11.491	8.68	10.994	9.905	9.791
SELENOW	7.449	9.216	7.842	8.243	8.077	6.616	6.33	8.537	7.49	8.469	7.724	8.066	7.181	6.937	7.305	7.618	7.414	7.082	7.808	8.766	7.686	7.491	7.128	8.362	7.423	8.542	7.866	6.314	7.575	9.167	7.761	6.327	7.797	8.161	7.508	8.258	8.067	7.55	7.102	5.683	8.056	8.362	8.194
SLC7A5	5.416	4.608	4.916	4.391	5.362	4	4.801	5.389	4.545	5.748	4.326	5.547	5.076	4.071	4.147	4.338	4.898	4.263	4.669	5.766	4.503	4.465	5.81	4.114	4.907	4.1	4.729	4.848	5.014	4.247	4.633	4.19	4.415	4.89	4.748	5.416	4.497	4.399	4.709	5.092	5.82	4.789	4.873
AMD1	5.953	6.897	6.425	6.358	5.694	5.56	5.917	6.883	5.842	7.921	5.905	7.15	5.93	6.595	5.204	5.761	5.832	6.688	6.385	7.27	6.034	7.033	5.877	6.085	5.757	6.921	6.13	6.186	6.64	6.206	5.635	6.462	6.322	6.996	5.991	6.343	6.301	6.175	5.728	5.564	6.282	6.379	6.569
PSMD1	8.945	9.315	8.606	9.086	8.339	8.044	7.602	9.107	8.034	8.574	7.814	8.693	7.915	10.195	8.149	9.477	7.869	8.772	8.418	9.463	8.057	8.504	7.944	9.571	7.798	8.728	8.105	7.942	8.285	8.767	8.255	7.803	8.581	9.256	7.995	8.538	8.389	8.963	8.009	6.368	8.612	8.83	8.924
CREG1	10.597	8.466	10.498	10.292	9.724	9.566	9.841	9.95	9.975	6.98	9.95	7.635	10.047	11.341	9.831	10.356	9.727	8.862	10.061	9.857	10.107	8.887	9.727	10.544	9.933	9.19	9.998	9.079	10.049	10.3	9.838	11.228	10.085	7.129	10.174	10.144	9.919	8.288	10.289	8.857	9.717	9.713	9.812
CSTB	9.858	10.804	10.401	10.099	8.77	8.479	7.856	9.664	8.663	9.896	8.117	9.999	7.737	11.36	8.161	10.133	7.486	9.123	8.79	9.975	8.409	9.201	7.624	9.291	8.198	9.393	8.839	9.739	7.597	9.599	7.226	11.945	8.593	9.993	8.471	9.578	9.055	11.091	8.105	9.842	8.17	10.012	9.956
PCNA	8.633	8.667	9.663	7.451	7.509	6.905	6.253	9.27	8.037	8.188	6.66	9.059	6.774	9.063	6.808	7.949	6.868	8	7.839	8.146	7.102	9.561	6.737	9.197	6.789	7.951	7.364	7.858	6.852	7.179	7.127	8.954	7.055	8.404	7.274	7.24	7.337	8.116	6.79	7.909	7.22	6.518	6.54
RRBP1	8.601	10.209	9.732	8.91	9.283	9.215	9.569	8.845	9.037	8.347	9.258	9.789	9.522	9.282	9.286	9.272	9.183	10.144	9.403	8.608	9.585	10.04	9.037	9.795	9.218	8.341	9.209	10.856	9.576	8.427	9.007	10.324	9.826	9.806	9.324	9.154	9.503	9.867	9.019	9.654	9.184	9.683	9.61
TNFAIP1	8.457	6.99	8.285	7.695	7.474	6.863	6.858	7.22	6.651	6.997	6.56	7.264	7.922	8.059	6.614	7.753	7.291	7.435	7.659	8.131	7.135	7.76	7.53	8.113	7.413	7.393	7.266	6.843	7.581	7.197	7.216	7.161	7.087	7.111	7.058	6.556	7.04	6.526	7.284	6.525	7.622	8.308	8.45
HDAC1	8.805	8.368	7.892	8.477	7.837	7.763	7.059	8.923	8.209	8.716	7.563	9.246	7.939	8.366	8.022	6.835	7.603	8.815	8.36	8.788	7.904	8.904	7.299	9.381	7.809	7.415	7.721	8.326	8.069	8.246	7.85	7.385	8.004	9.292	8.009	7.561	8.269	8.518	8.002	7.785	8.039	7.826	7.734
DDX3X	9.222	9.246	9.463	9.464	8.898	8.634	8.507	8.766	8.424	9.488	8.352	8.72	8.794	8.867	8.469	8.556	8.595	9.443	9.471	9.87	9.558	9.272	8.677	8.877	8.863	8.659	8.797	8.378	9.921	8.974	8.794	8.691	9.18	8.772	9.153	8.569	8.84	8.692	8.754	8.642	9.522	9.904	9.917
LGMN	6.727	7.447	7.009	7.607	7.31	6.931	6.777	7.995	7.109	6.733	7.712	8.399	7.293	8.315	7.668	6.124	7.391	7.783	7.474	7.208	7.672	6.474	7.782	7.153	7.552	5.828	6.928	6.137	7.56	7.545	7.199	6.628	7.661	7.119	7.079	7.833	7.839	7.575	7.823	6.747	7.452	7.382	7.487
PPP1R7	6.038	6.925	5.993	6.928	6.403	6.691	5.556	6.808	5.896	6.48	5.839	6.827	6.118	7.306	6.183	7.311	5.841	7.007	6.093	6.608	6.164	6.789	6.068	7.69	6.525	7.193	6.294	6.124	6.117	6.678	6.201	6.49	6.422	6.589	6.296	6.674	6.547	7.442	6.478	4.9	6.523	6.904	6.365
PLS3	9.392	9.595	10.039	9.793	9.387	9.857	9.323	10.032	9.812	10.316	9.502	9.486	9.85	9.667	9.797	9.595	9.679	10.284	9.838	10.03	9.761	8.887	9.761	11.185	9.846	9.42	9.906	9.37	9.737	7.345	9.814	9.829	9.753	9.233	9.93	10.143	9.704	8.929	9.949	9.2	9.857	10.302	10.227
ERP29	9.83	9.552	9.253	10.217	9.688	9.288	8.34	9.423	9.312	9.341	9.021	10.161	9.693	9.715	9.538	9.239	9.248	9.671	9.204	8.786	9.369	9.52	9.442	9.572	9.594	9.634	9.416	8.393	9.037	9.161	9.653	8.694	9.304	9.62	9.661	9.084	9.689	9.538	9.343	7.144	9.561	9.259	9.255
RPL3	11.981	12.727	12.301	11.414	12.009	12.585	12.14	12.361	11.946	12.166	12.182	12.772	12.272	12.109	12.176	12.416	12.122	12.7	12.248	12.629	12.076	13.089	12.013	12.248	12.214	13.065	12.172	11.838	12.128	12.665	12.329	11.466	12.109	12.965	12.195	12.257	12.465	12.872	12.171	10.23	12.086	12.469	12.394
CTBP2	5.771	6.286	7.727	7.1	7.004	7.728	7.702	8.195	7.934	6.819	7.707	5.827	7.253	6.944	7.321	7.167	7.628	7.97	8.327	10.249	6.585	7.569	7.482	6.594	6.82	10.583	6.836	8.525	7.665	8.306	7.191	5.79	6.895	9.475	7.169	7.97	8.664	5.571	7.157	7.573	7.667	7.374	7.18
SNRNP70	7.18	7.718	8.058	7.469	7.735	8.023	7.597	7.846	7.785	6.999	7.777	7.995	7.598	7.793	7.762	7.361	7.656	7.819	7.86	8.332	7.372	8.077	7.387	6.546	7.428	8.953	7.428	9.01	7.522	8.036	7.537	7.67	7.626	8.513	7.401	8.198	7.698	7.957	7.898	7.534	7.844	7.84	7.762
RAD23B	9.946	9.292	9.208	8.931	9.333	9.557	8.647	8.567	9.288	9.757	9.023	9.168	9.295	8.314	8.716	9.021	8.785	10.511	9.03	9.657	9.431	9.509	9.277	9.503	9.498	8.09	9.275	8.281	9.716	9.45	8.829	9.236	9.14	10.042	9.388	8.546	8.755	8.609	8.771	8.816	9.5	9.221	9.07
SRRM1	7.972	7.788	7.582	7.733	7.743	6.809	7.496	8.306	7.317	8.059	7.2	8.133	7.708	7.302	7.389	6.438	7.531	7.892	7.695	7.585	7.81	7.751	7.37	7.299	8.118	6.679	7.661	7.099	8.237	7.359	7.59	6.411	7.695	7.561	7.813	6.454	7.749	6.388	7.572	6.492	7.661	7.315	7.135
NDUFB8	9.911	9.551	8.856	10.299	9.699	10.562	10.207	9.323	9.64	9.757	9.89	9.704	9.81	10.266	9.915	10.21	9.599	9.716	9.83	9.532	9.889	9.307	10.028	9.058	9.962	9.667	10.118	9.352	10.067	10.115	9.891	10.605	10.075	10.304	10.19	9.699	9.82	9.293	10.06	9.735	9.96	10.054	9.973
ARIH2	6.754	6.474	6.36	6.694	6.055	5.886	5.695	6.018	6.005	5.824	5.467	7.584	5.667	6.199	5.751	5.623	5.473	6.718	5.926	6.597	5.72	5.781	5.698	5.477	5.828	6.063	6.158	6.366	5.991	6.278	5.702	6.442	5.961	5.975	6.097	5.975	6.131	6.937	6.129	6.135	5.886	6.213	6.273
ENO1	11.039	11.289	10.523	11.442	9.86	8.926	9.158	11.454	10.093	11.632	9.572	11.897	9.719	11.532	9.41	9.141	9.412	10.468	10.083	9.747	9.717	10.764	9.6	9.892	9.695	10.195	9.824	8.438	9.731	10.323	9.761	8.925	10.072	10.003	9.93	9.54	9.847	10.419	9.806	8.143	9.97	10.532	10.466
PSMD13	6.067	7.402	6.412	7.114	5.938	6.378	5.581	7.438	6.553	7.081	6.758	7.482	6.971	8.831	6.517	6.724	6.773	7.2	7.162	7.313	6.931	6.482	6.238	8.825	6.832	6.335	6.949	6.932	6.878	6.656	6.663	6.97	6.936	7.347	6.806	7.17	7.454	7.054	7.2	6.154	7.222	7.294	6.93
ILK	7.801	7.65	7.492	8.066	7.551	7.491	6.843	7.926	6.615	7.252	6.687	7.913	6.959	8.414	6.685	7.602	6.989	7.957	7.284	8.101	6.915	7.912	7.157	8.278	6.908	7.141	7.075	7.151	7.052	7.788	6.67	7.544	7.244	7.318	7.052	7.429	7.376	8.104	6.993	7.074	6.99	7.405	7.465
BTG2	6.082	5.16	6.202	5.828	5.673	8.212	4.897	5.571	6.911	4.706	6.407	6.013	6.527	5.717	4.892	7.187	7.388	5.249	6.807	4.54	5.132	4.65	7.456	6.114	5.437	5.802	5.838	6.209	6.388	6.44	6.461	4.864	5.025	7.786	7.766	7.006	6.378	7.662	6.294	4.996	6.691	5.339	5.74
CAPZA2	8.616	8.299	7.952	8.323	6.893	7.871	5.788	8.579	7.378	8.803	6.864	9.015	7.325	8.335	7.37	6.743	7.22	8.197	7.596	8.225	7.402	7.258	6.743	7.9	7.21	8.118	7.333	5.938	7.498	7.521	7.15	7.469	7.306	6.949	7.71	7.45	7.549	6.956	7.513	5.47	7.53	7.643	7.171
SPCS2	8.839	9.834	9.834	9.53	8.973	9.344	9.003	9.892	9.412	9.913	9.178	9.645	9.135	9.242	8.885	9.659	9.228	10.144	9.678	10.206	9.064	9.986	9.006	9.095	9.233	10.411	9.264	11.267	9.463	10.555	9.123	10.497	9.427	10.503	9.083	9.625	9.658	9.832	8.879	8.587	9.221	9.842	9.812
DDX1	8.681	8.206	8.852	8.951	8.296	8.534	7.795	8.642	7.874	9.24	7.907	8.8	8.307	8.989	8.275	8.914	8.313	9.164	8.354	8.545	8.216	8.908	8.26	8.925	8.367	9.191	8.545	8.698	8.396	8.56	8.25	8.36	8.453	9.51	8.516	7.942	8.313	8.95	8.21	7.838	8.244	8.692	8.699
ATP1B1	11.326	9.9	11.198	10.183	9.968	11.18	10.689	11.228	10.693	10.379	10.509	10.112	11.043	9.358	11.103	11.667	10.464	11.587	10.495	12.297	11.49	11.638	10.951	11.062	10.959	12.227	10.304	11.984	11.22	10.826	10.536	11.372	11.227	11.092	11.38	10.911	10.701	11.14	11.243	12.33	10.732	8.937	8.943
RAF1	8.036	8.327	7.947	8.178	7.383	7.703	6.791	6.923	6.854	7.329	6.619	8.072	7.126	7.502	6.798	6.83	6.682	7.606	7.439	7.537	7.069	7.44	6.368	6.833	7.263	5.427	7.35	7.131	7.714	7.48	7.263	7.529	7.124	8.371	7.182	6.317	6.855	8.135	6.931	6.328	6.998	7.366	7.166
SREBF2	6.461	6.725	6.611	6.204	6.855	7.415	5.794	6.504	6.081	6.076	5.594	7.3	6.001	7.119	6.309	6.766	5.833	7.189	5.671	7.625	5.982	7.525	5.502	6.622	5.654	6.455	6.75	7.039	5.624	6.975	6.189	6.613	6.338	7.434	5.952	6.254	6.308	7.439	6.138	6.224	6.011	6.304	6.202
SLC2A1	4.357	4.459	4.42	4.425	4.575	4.504	4.488	4.954	4.432	4.496	4.38	4.851	4.614	4.643	4.702	4.501	4.986	4.435	4.83	4.88	4.42	4.705	4.745	4.431	4.245	4.905	4.552	4.688	4.301	4.666	4.451	5.631	4.427	5.12	4.438	4.471	4.584	4.568	4.532	4.873	4.428	4.493	4.403
PKM	8.859	6.494	8.579	8.885	5.427	4.454	3.943	7.476	5.305	6.065	5.594	8.415	4.713	8.798	4.358	5.502	5.277	5.624	5.778	7.77	3.956	7.4	5.417	6.51	4.68	9.396	4.585	7.433	4.738	7.093	4.578	5.728	4.467	7.53	4.539	6.938	5.87	6.211	4.821	5.232	5.219	6.036	5.841
PSMC4	6.862	8.577	7.265	8.148	6.796	6.68	5.969	7.424	6.191	8.868	6.184	8.715	6.542	8.821	5.834	7.303	6.348	7.77	6.707	8.095	6.573	7.871	6.385	8.075	6.406	6.529	6.706	7.6	6.986	7.532	6.392	7.527	6.91	8.413	6.49	7.501	7.012	7.103	6.284	6.271	6.971	7.646	7.372
CDIPT	9.04	8.765	9.202	8.502	9.121	8.845	8.347	8.981	8.968	9.165	8.764	7.947	9.006	8.011	8.783	9.174	8.323	8.988	9.542	10.295	9.241	8.752	8.92	10.265	8.77	9.428	8.802	8.294	9.31	8.859	8.758	9.563	9.136	8.254	8.933	9.717	9.21	9.215	9.008	8.303	9.415	9.014	9.003
RPS6	11.597	12.188	12.147	11.014	11.822	11.747	11.535	11.878	11.631	12.144	11.609	12.475	11.625	11.647	11.553	11.332	11.387	12.242	11.643	11.663	11.769	12.557	11.4	11.11	11.673	12.528	11.447	12.441	11.653	12.145	11.562	10.85	11.433	12.19	11.695	11.794	11.731	12.275	11.644	11.187	11.622	11.926	11.868
COX7A2L	8.388	7.796	8.016	8.625	7.969	8.542	7.691	7.944	7.763	8.222	7.709	8.545	8.134	8.19	7.81	8.239	7.803	8.731	8.132	7.874	7.874	8.404	8.54	8.069	8.178	8.333	7.836	8.013	7.723	8.239	8.732	8.243	8.138	8.169	8.146	7.797	7.777	9.043	8.008	7.402	7.825	7.795	7.882
SYPL1	8.002	7.844	7.476	7.817	6.39	7.426	5.91	7.796	7.168	8.235	6.575	9.041	6.995	7.525	7.045	7.206	6.805	7.858	6.501	8.304	6.871	6.95	6.616	8.188	6.582	8.975	6.504	6.249	7.041	8.053	6.723	8.046	6.793	6.253	7.223	7.833	7.726	5.973	7.039	5.687	6.993	7.245	6.785
TARS1	8.271	8.874	7.766	8.263	7.187	6.938	7.022	7.805	6.787	9.83	7.394	8.395	7.377	8.633	7.324	7.721	7.344	8.037	7.765	8.69	7.425	8.314	7.271	7.244	7.126	8.52	7.58	7.965	7.962	7.575	7.536	7.708	7.631	7.93	7.689	7.669	7.268	8.093	7.257	7.637	7.465	9.015	8.973
COPE	9.111	9.826	8.346	8.537	8.357	7.947	6.882	7.993	7.089	8.336	7.061	8.213	6.959	8.6	6.693	7.982	6.853	8.364	7.182	8.265	7.137	8.98	6.864	8.674	7.208	8.156	7.635	7.656	7.424	7.873	7.234	8.226	6.964	8.918	7.611	8.122	7.428	8.543	7.075	7.278	7.704	8.612	8.514
TXNRD1	8.707	10.387	9.025	9.751	7.86	7.202	7.059	11.013	9.253	12.332	7.314	10.634	7.078	10.785	7.688	8.954	7.043	8.641	8.025	8.427	7.785	7.169	7.841	8.522	7.531	9.719	7.984	7.649	8.634	10.83	7.67	8.059	8.211	8.264	8.039	9.966	7.839	8.275	7.375	7.594	7.962	7.758	7.949
PSMC3	7.678	7.547	7.035	7.587	7.268	6.783	6.066	7.838	6.703	6.912	6.728	7.167	7.134	8.04	6.885	6.984	6.57	7.619	7.274	7.195	7.253	7.395	7.179	9.455	7.386	5.419	7.438	4.865	7.044	7.009	7.253	5.746	7.308	6.233	7.506	6.092	7.237	6.723	6.943	4.839	7.087	7.23	7.228
NUDCD3	6.771	5.668	6.906	6.528	6.473	7.408	6.741	6.971	6.739	6.601	6.969	6.736	6.706	6.874	6.671	6.901	6.716	6.541	6.721	7.466	6.52	6.572	6.833	6.593	6.725	8.11	6.556	7.705	6.658	6.845	6.825	7.702	6.828	6.815	6.832	7.49	7.05	6.939	6.836	7.569	6.906	6.507	6.428
RALY	6.432	6.752	6.256	6.498	5.412	6.451	5.522	6.695	5.462	6.491	5.618	7.207	5.54	6.13	5.881	5.938	5.017	6.822	5.576	6.449	5.642	6.438	4.945	6.3	5.635	6.835	5.324	7.016	5.668	5.978	5.476	6.567	5.572	6.643	5.617	6.483	6.018	7.057	5.839	5.695	5.929	5.813	5.189
AKR1B1	5.846	7.153	6.239	8.465	6.036	5.066	5.924	6.55	5.846	5.414	6.465	6.378	5.692	7.624	5.785	5.632	6.528	6.091	6.629	6.319	5.984	10.771	5.926	5.652	5.874	8.057	5.242	5.263	6.264	6.291	5.864	7.678	5.811	5.871	6.336	7.093	6.934	5.185	6.384	5.002	6.516	6.775	6.542
SRP9	11.614	11.429	11.172	10.809	10.221	10.942	9.802	10.515	10.151	11.147	9.905	10.326	10.037	11.041	10.214	10.786	10.073	11.438	10.349	10.625	10.195	11.029	10.089	11.387	10.281	11.041	10.161	10.261	10.198	11.068	10.094	11.367	10.082	11.158	10.339	10.36	9.963	11.257	10.252	8.189	10.195	10.446	10.537
PSMA5	9.596	9.229	9.139	9.498	8.882	7.992	8.093	9.562	8.625	9.265	8.362	9.086	8.324	8.885	8.534	9.347	8.179	9.284	8.591	9.544	8.652	8.683	8.418	9.708	8.546	8.691	8.59	6.485	8.513	8.831	8.883	8.361	8.684	8.762	8.844	7.788	8.524	8.108	8.342	6.634	8.661	9.045	8.858
FDPS	9.449	10.235	10.146	8.643	8.478	10.199	7.904	10.556	8.926	9.625	7.116	10.042	8.468	10.201	8.609	9.602	7.21	9.305	7.468	9.56	7.502	9.404	7.055	8.641	7.456	8.311	8.987	9.412	7.319	10.796	8.126	8.716	7.532	9.736	8.422	7.661	8.313	10.292	9.063	6.77	8.012	8.113	8.168
RAB5B	6.161	6.199	6.035	6.38	5.912	6.696	6.257	5.74	5.749	6.629	5.756	6.452	5.978	5.657	6.11	5.576	5.988	6.308	5.734	5.82	5.934	5.334	5.709	6.106	6.002	5.485	5.902	5.778	5.907	5.351	6	6.305	5.954	6.19	5.901	5.748	6.182	5.546	6.148	5.978	6.062	5.575	5.267
HNRNPAB	9.39	9.495	10.16	8.779	8.486	8.014	8.576	9.484	8.421	9.723	8.202	10.066	8.61	9.36	8.192	8.9	8.806	9.018	8.832	9.385	8.679	8.999	8.291	9.588	8.405	9.577	8.922	8.144	9.233	9.834	8.661	8.897	9.239	9.287	8.79	9.315	8.721	8.629	8.449	7.896	8.852	9.58	9.501
DAB2	5.651	7.869	7.315	8.448	5.892	6.375	7.491	8.978	7.297	9.253	6.929	7.264	7.416	6.86	7.023	6.333	7.498	7.142	7.776	10.044	6.736	6.522	7.056	8.185	7.307	10.014	7.118	7.401	7.462	7.376	7.171	5.661	7.878	6.675	7.552	8.335	7.971	7.743	7.933	7.359	7.614	6.15	5.809
ADRM1	7.896	8.181	7.145	8.608	7.675	6.822	6.738	7.489	6.563	7.402	6.754	7.709	6.854	9.095	7.125	7.632	6.652	7.084	6.95	8.023	7.009	7.676	7.003	8.141	6.972	7.288	7.599	7.429	7.485	7.222	7.587	7.928	7.312	8.147	7.266	7.589	7.437	7.599	7.197	7.127	7.485	8.054	7.873
OGDH	8.674	6.78	6.642	8.31	7.42	5.905	5.691	6.241	5.609	6.232	5.655	6.668	6.221	7.249	5.682	6.737	5.837	6.305	5.607	6.618	6.257	5.891	5.93	6.634	6.685	5.848	6.537	6.955	6.198	6.553	6.631	6.276	6.588	6.142	6.391	6.078	6.38	5.593	5.966	5.836	6.472	6.208	6.444
APEH	7.838	8.203	6.878	7.772	7.467	6.838	5.865	6.196	6.223	7.103	6.042	7.931	6.293	7.305	6.312	6.87	6.325	6.939	5.924	6.95	7.166	6.503	6.168	6.162	6.858	5.791	6.778	4.999	6.436	6.319	6.752	5.755	7.118	6.449	5.969	5.098	6.21	6.403	6.453	5.216	6.296	6.634	6.286
MKRN1	7.836	7.452	7.812	7.795	7.592	7.44	6.945	7.035	7.206	8.352	6.809	8.526	7.52	7.636	7.083	7.079	6.828	7.358	7.065	7.428	7.511	7.294	7.084	7.517	7.379	8.1	6.691	6.47	7.004	7.081	7.611	8.21	7.413	7.334	7.085	6.829	7.431	6.674	7.288	7.075	7.444	7.035	6.735
SDC1	9.259	8.932	10.289	9.617	10.174	9.797	9.502	9.677	9.806	9.324	9.737	8.726	10.1	8.82	9.93	9.585	9.51	9.051	9.704	6.128	10.117	9.422	10.262	10.186	10.062	7.856	10.045	8.881	9.802	8.927	10.16	10.127	10.469	8.427	10.387	9.042	10.048	8.658	9.767	8.693	10.332	9.487	9.461
ARHGDIB	7.169	7.798	7.97	8.099	7.711	7.224	7.753	8.627	7.967	6.575	8.268	8.311	7.627	8.817	7.671	7.87	7.793	8.217	8.146	8.846	7.804	6.139	7.842	7.873	7.841	7.432	7.036	7.796	8.323	8.97	7.935	6.831	7.709	7.555	8.079	8.825	8.327	6.983	7.862	8.575	8.046	8.085	8.027
CCN1	7.197	7.398	7.681	6.344	7.756	6.745	7.497	7.653	8.576	7.016	8.772	5.869	9.248	6.14	7.664	7.73	9.866	6.391	8.479	7.904	7.391	8.301	9.523	7.096	7.269	7.31	9.779	6.899	9.179	7.659	8.551	7.924	7.524	5.646	9.471	8.459	9.765	5.147	8.832	6.33	9.914	8.537	8.679
SEC11A	10.233	9.916	10.155	10.559	9.74	10.47	9.636	10.293	9.976	9.068	9.706	10.722	9.831	9.548	9.724	10.149	9.669	10.29	10.054	9.95	9.839	10.635	9.769	9.98	9.738	10.63	9.975	10.66	9.648	10.87	9.907	10.546	9.973	10.649	9.735	9.793	9.919	9.764	9.74	9.516	9.878	10.008	9.858
TOP2A	7.181	6.848	7.022	5.845	3.168	6.003	3.354	8.893	6.232	9.05	3.466	7.457	3.099	8.079	3.113	5.317	3.111	6.022	6.551	7.605	3.301	8.886	3.446	6.749	3.111	6.215	3.32	8.427	3.377	5.799	3.36	8.109	3.901	7.741	3.964	4.973	3.604	7.022	3.31	8.417	3.24	3.465	3.316
WSB1	7.301	8.591	8.483	8.395	7.543	8.55	8.468	8.385	8.33	7.69	8.521	8.501	8.125	7.942	7.97	7.44	8.73	8.662	8.821	8.247	8.202	8.077	8.182	7.034	8.485	9.581	8.206	9.805	8.854	8.487	7.972	7.928	8.587	9.644	8.441	8.191	8.62	8.89	8.382	7.959	8.306	7.456	7.282
PRNP	5.931	9.173	8.727	7.826	7.841	4.862	7.913	7.69	8.166	7.619	8.412	7.839	8.204	7.584	8.451	7.578	8.254	6.903	8.668	8.709	8.883	7.694	8.2	5.234	8.264	8.415	8.135	8.094	8.981	7.691	8.414	9.567	8.749	6.245	8.003	8.591	8.965	9.019	8.074	4.193	8.524	8.988	9.07
ANXA4	8.952	9.624	11.411	11.399	9.897	8.658	8.639	10.37	9.605	11.386	8.736	8.571	9.398	9.748	9.065	9.511	9.916	11.131	8.778	12.507	8.845	8.519	9.629	11.052	8.745	11.578	9.707	8.28	9.15	10.27	9.455	9.292	8.737	10.05	10	8.932	10.542	8.27	8.956	7.732	9.947	9.256	9.145
EIF4A3	8.536	8.324	8.358	8.797	7.58	7.858	6.691	9.021	7.933	9.105	7.434	8.7	7.469	8.451	7.322	7.839	7.642	8.326	7.686	8.79	7.514	8.609	7.242	7.979	7.521	7.574	7.485	7.436	7.907	7.896	7.464	7.383	7.519	8.25	7.263	7.407	7.508	8.095	7.287	6.668	7.253	8.26	8.301
NDUFA5	9.306	7.48	7.687	7.982	7.796	7.878	8.116	7.029	7.592	8.097	7.115	7.983	8.131	8.233	8.073	7.756	7.93	7.714	7.864	7.746	8.393	7.841	8.043	8.456	8.443	6.615	8.153	6.902	8.369	7.453	7.869	8.477	8.146	7.357	8.361	6.631	8.272	5.023	8.36	7.617	8.194	7.652	7.818
ANP32B	9.567	9.521	10.215	8.868	9.455	10.975	9.576	10.362	10.079	10.554	9.501	11.079	9.902	9.525	9.859	9.139	9.667	10.688	10.268	10.009	9.836	10.872	9.748	10.053	9.886	9.543	9.466	9.146	9.695	10.469	9.939	9.051	9.815	10.754	9.682	9.685	10.125	9.598	9.896	7.453	9.662	9.646	9.57
SEPTIN11	7.743	8.695	7.723	7.108	7.429	6.751	6.702	7.113	6.644	7.472	6.428	7.124	6.749	7.765	6.071	7.299	6.395	6.922	7.442	7.137	7.413	6.915	6.381	6.984	7.27	6.425	6.942	6.998	7.468	7.27	6.616	7.148	7.272	7.861	6.578	7.682	7.532	6.464	6.515	5.265	6.959	6.21	6.393
NREP	5.704	7.658	7.301	8.031	7.09	9.759	6.235	8.739	8.449	7.355	6.001	9.03	8.722	8.137	7.386	6.577	7.886	9.929	7.219	9.107	5.645	9.809	8.156	6.981	8.655	7.748	6.446	9.061	6.355	8.478	8.145	7.025	5.519	8.419	7.212	7.72	7.213	9.172	7.672	5.45	7.159	5.538	5.402
SH3BGRL	7.89	6.712	7.323	8.347	7.373	5.123	6.196	7.353	7.075	6.194	6.968	5.721	6.652	6.981	7.204	6.105	7.305	7.822	7.146	8.395	7.088	6.699	6.983	6.627	7.349	7.694	6.76	4.854	7.421	7.331	7.164	4.405	7.029	5.944	7.441	7.851	7.876	4.48	7.258	5.903	7.509	7.053	6.975
ENO2	3.655	3.794	4.122	3.825	4.014	3.62	3.778	3.722	3.608	3.445	3.381	3.633	3.544	3.757	3.645	3.747	3.723	3.362	3.946	3.744	3.581	4.272	3.77	3.564	3.538	4.475	3.653	3.885	3.698	4.019	3.73	4.756	3.769	3.73	3.577	3.884	3.813	3.72	3.539	4.151	3.87	3.703	3.612
STK25	5.607	5.472	5.048	5.986	4.944	5.338	4.39	4.959	4.944	4.727	4.502	5.751	4.686	5.161	4.76	5.235	4.865	5.589	4.772	5.046	4.645	4.945	4.663	5.157	4.948	5.133	5.029	5.533	4.657	5.042	5.033	4.505	4.997	5.874	4.519	5.149	5.124	5.895	5.004	4.429	4.876	4.958	5.026
IFITM2	11.294	11.216	11.43	10.804	10.656	10.508	10.424	11.054	10.943	11.047	10.954	10.383	10.358	10.981	10.539	11.02	10.327	9.743	10.877	10.257	10.795	9.632	10.205	11.974	10.728	9.773	10.024	9.285	11.072	10.677	10.322	11.057	11.117	9.545	9.906	10.959	10.845	10.342	10.366	10.543	10.603	12.008	11.972
PSMA2	10.017	9.71	9.589	9.755	9.811	9.209	8.852	9.191	9.249	10.019	9.232	9.843	9.836	10.425	9.75	9.404	9.477	9.675	9.309	9.292	9.909	9.64	9.617	10.539	9.878	9.184	10.065	8.354	9.709	9.509	9.811	7.911	9.722	9.447	9.871	9.136	9.723	9.594	9.901	6.773	9.525	9.523	9.508
MYL12A	7.705	8.618	8.455	7.668	7.656	8.278	7.882	8.504	8.004	8.43	8.106	8.056	7.784	8.18	7.615	8.312	7.96	8.447	8.174	9.512	8.198	8.203	7.811	8.505	7.715	8.486	8.17	8.19	7.934	8.149	7.714	8.045	8.279	8.546	8.008	8.332	8.141	7.19	7.902	8.223	8.295	8.348	8.382
SMARCC2	7.003	7.113	7.119	7.068	6.994	6.738	7.069	6.608	7.115	6.382	6.506	7.201	7.106	6.867	5.661	6.951	6.207	6.825	6.852	6.624	6.616	7.011	7.001	6.581	6.747	7.285	6.609	7.092	6.554	5.99	6.75	6.736	6.535	6.819	6.779	6.739	7.006	6.579	6.681	6.891	6.803	5.861	6.169
ATP5F1B	11.398	10.346	10.017	11.29	10.175	10.224	9.519	9.959	9.569	10.98	9.624	10.543	9.771	10.691	9.825	9.851	9.76	10.243	9.825	9.388	9.967	9.936	9.7	10.047	10.027	9.729	10.138	8.57	9.8	9.807	9.958	9.434	10.226	9.85	10.286	9.439	10.009	9.897	9.74	8.314	10.02	10.144	10.052
EBNA1BP2	4.507	6.102	6.354	5.677	5.866	4.672	6.313	6.028	5.944	7.69	5.601	6.444	6.121	6.416	6.491	5.328	6.057	6.016	6.341	7.544	5.888	5.724	5.655	6.599	6.347	7.025	6.299	5.303	6.288	6.35	5.965	5.244	6.263	6.013	5.928	5.571	6.071	5.462	6.365	8.387	6.36	6.668	6.689
EMP1	4.573	5.82	5.992	4.795	3.738	4.991	3.194	5.703	5.709	4.773	5.745	3.4	4.175	6.142	3.415	5.517	4.797	6.502	4.786	6.834	4.624	4.175	5.395	5.953	3.389	5.01	3.958	4.251	8.28	5.944	4.02	4.625	5.304	5.242	4.409	6.26	4.449	3.129	4.518	3.435	4.587	4.639	4.846
CCT6A	7.911	8.014	8.213	7.414	6.743	7.723	6.641	7.925	7.203	9.278	7.025	8.628	7.367	8.132	6.916	7.537	7.118	7.972	7.781	8.227	7.188	7.662	6.599	8.115	6.986	8.955	7.343	9.287	7.074	7.405	7.116	8.757	7.7	8.65	7.359	8.868	7.643	8.688	7.231	6.949	6.763	7.696	7.652
ETS2	8.147	7.571	9.239	5.917	8.12	7.715	8.91	8.542	7.854	7.403	8.749	5.823	8.82	6.726	7.846	8.108	9.144	7.712	9.05	7.914	9.317	8.073	8.539	8.926	8.919	6.617	9.163	7.758	10.062	8.205	8.655	8.46	9.349	7.085	8.979	7.83	9.065	7.036	8.808	6.444	8.839	9.296	9.547
RARS1	7.737	8.054	7.93	7.767	7.46	7.564	7.297	7.878	7.773	7.892	7.53	8.145	7.645	8.169	7.37	7.844	7.287	8.087	7.698	7.984	7.382	8.381	7.334	8	7.627	8.361	7.799	6.806	7.56	8.421	7.408	7.031	7.633	7.773	7.717	7.336	7.644	8.028	7.281	5.394	7.378	7.743	7.91
STAT6	9.186	8.738	8.79	8.847	8.959	8.283	8.37	8.431	8.067	8.67	8.526	7.85	7.903	8.112	8.185	8.874	7.883	8.616	8.404	8.312	8.36	7.365	8.042	9.071	8.333	9.005	8.287	8.04	8.515	8.823	8.197	7.68	8.66	8.149	8.129	8.282	8.418	8.466	8.361	8.337	8.082	8.311	8.17
ARHGEF12	9.805	9.687	9.703	9.873	9.358	9.38	9.842	9.244	9.693	10.287	9.303	8.986	9.843	9.574	9.587	9.488	9.47	9.537	9.503	9.15	9.929	9.289	9.281	8.976	9.833	9.578	9.825	9.235	9.891	9.992	9.58	10.067	9.681	9.603	9.787	9.389	9.529	8.96	9.799	8.854	9.456	9.901	9.936
VAMP3	8.933	8.806	8.634	8.867	9.017	8.236	8.794	9.335	8.923	9.333	8.607	9.113	8.935	9.27	8.845	8.04	8.838	8.661	8.73	9.271	9.062	8.758	8.683	9.353	9.043	8.887	9.017	8.214	8.834	8.941	8.84	7.981	9.037	8.131	8.96	8.718	9.054	8.051	9.169	8.257	8.878	8.446	8.702
GTF3A	9.693	9.446	9.164	9.985	9.727	9.545	9.883	9.616	9.346	9.678	9.657	9.668	9.75	9.171	9.466	9.026	9.076	9.65	9.602	8.841	9.469	9.191	9.678	10.03	9.676	9.369	9.743	9.691	9.55	9.223	9.843	10.776	9.945	9.352	9.924	10.026	9.664	9.787	9.92	9.705	9.919	10.087	10.054
ENC1	6.214	6.534	7.57	6.472	6.406	6.719	6.65	7.754	6.894	6.718	7.632	8.451	6.848	6.267	7.229	6	6.707	7.685	8.289	7.434	6.784	7.516	6.61	6.034	6.938	7.733	7.462	6.205	7.741	6.713	6.406	6.439	8.327	7.526	6.759	6.633	7.13	6.923	6.824	6.129	6.534	6.377	6.024
SNRPC	7.976	8.77	7.479	7.698	6.869	7.883	6.89	8.098	7.436	8.564	7.36	8.17	6.894	7.907	7.077	7.386	7.019	8.25	7.479	7.469	7.139	8.211	7.046	8.108	6.892	7.461	6.988	8.237	7.166	7.518	7.215	7.459	7.144	7.916	7.059	7.277	7.071	7.8	7.071	7.646	7.094	7.28	7.372
UBE2D2	7.209	7.382	7.114	7.468	6.832	7.497	6.179	7.343	6.844	7.225	7.037	7.659	7.138	7.285	6.986	6.72	6.705	7.831	7.268	7.377	6.839	8.024	6.608	7.244	6.737	7.889	6.876	5.872	6.864	7.335	7.04	6.099	6.646	6.773	6.898	6.719	6.444	7.35	6.8	4.871	6.667	6.978	6.859
ADIPOR2	7.271	8.336	8.939	7.35	8.821	8.393	8.67	7.924	7.831	8.363	7.965	8.728	8.815	7.179	8.314	8.909	7.884	8.066	8.167	6.93	8.486	8.349	8.827	8.628	8.789	6.8	9.438	8.662	8.117	7.224	8.73	8.745	8.809	6.998	9.154	8.389	8.887	7.206	8.797	7.574	8.821	8.403	8.384
GPX3	12.892	11.158	11.311	11.584	11.736	11.863	10.984	11.023	11.198	7.589	11.389	10.243	10.665	10.006	10.092	12.394	10.757	10.689	11.752	9.312	11.734	11.25	11.453	12.038	10.753	8.858	11.021	7.931	10.928	11.949	10.9	10.881	11.578	7.735	11.757	11.407	11.464	11.055	10.677	7.372	11.252	11.389	11.381
SLC9A3R1	8.453	8.193	8.392	8.96	8.428	8.179	7.562	8.964	8.566	8.9	8.525	9.651	8.413	8.95	8.162	8.443	7.762	8.75	8.229	8.663	8.054	9.214	8.326	8.808	8.107	9.21	8.372	8.334	8.133	8.34	8.502	8.554	8.408	8.448	8.383	8.008	8.028	8.78	8.406	8.356	8.28	9.012	9.077
FLOT2	6.967	7.569	6.795	6.874	6.73	6.452	6.676	6.558	6.435	6.709	6.592	7.546	6.296	7.004	6.057	6.316	6.13	6.671	6.664	7.21	6.377	7.258	6.238	6.568	6.197	6.712	6.284	6.593	6.802	6.834	5.896	6.825	6.615	6.33	5.52	6.33	6.245	6.669	5.983	5.94	6.147	7.777	8.128
YME1L1	9.024	10.078	9.388	9.334	9.183	9.066	8.986	8.892	8.951	9.679	8.462	8.948	9.016	9.001	8.846	9.162	8.772	9.245	9.078	9.375	9.155	9.34	8.971	9.546	9.185	8.282	9.121	9.481	9.12	9.17	8.971	9.117	9.296	9.976	9.039	9.147	9.089	9.504	8.836	8.98	9.059	9.372	9.359
BAZ2A	5.966	5.37	5.453	5.774	5.535	6.597	6.179	6.677	5.821	6.638	6.173	5.972	5.937	5.242	5.85	5.589	5.527	6.235	5.849	5.701	5.963	5.515	5.654	5.864	6.233	6.129	5.731	6.677	6.164	5.88	5.782	6.13	6.02	6.301	5.884	6.139	5.921	6.206	6.192	6.339	6.03	5.2	5.381
SF3A1	6.71	8.027	6.965	7.098	7.14	6.804	6.627	7.279	6.691	6.701	6.499	7.535	7.061	7.57	6.745	7.29	6.626	7.367	7.195	7.528	6.986	7.956	6.513	7.772	7.132	7.664	6.924	6.76	7.436	7.552	6.873	6.782	6.985	7.812	6.901	6.995	6.955	7.519	6.687	5.456	6.842	7.005	7.053
COPB1	9.747	9.958	10.161	10.139	9.403	10.062	9.765	9.5	9.507	9.618	9.577	9.699	9.321	10.618	9.395	9.968	9.65	10.311	9.76	10.429	9.195	9.829	9.573	11.045	9.538	9.809	9.74	10.889	9.461	9.812	9.424	10.893	9.881	9.994	9.693	10.221	9.662	10.411	9.544	11.582	9.517	9.906	9.989
CST3	8.618	10.869	9.535	11.122	10.522	7.829	8.458	8.687	8.701	7.933	9.171	9.509	8.76	9.676	8.822	9.846	8.787	9.219	8.703	9.878	9.326	9.215	8.862	10.039	8.933	8.401	9.095	9.395	8.899	8.96	9.037	8.95	9.332	9.208	9.066	9.68	9.239	8.908	8.686	8.242	9.274	9.917	9.774
TMEM109	6.441	6.12	6.445	6.222	6.04	6.027	4.836	5.903	4.931	6.335	5.18	6.533	5.563	6.143	5.765	5.739	5.681	6.051	5.373	7.29	5.476	5.844	5.46	5.389	5.65	6.622	5.591	4.922	5.518	5.639	5.825	5.091	5.141	5.925	5.566	5.379	5.908	6.076	5.253	4.567	5.656	5.708	5.656
OAZ2	7.608	7.632	7.232	7.882	7.943	7.611	7.53	7.173	7.602	7.208	7.903	7.486	8.118	7.616	7.687	6.971	7.54	7.768	7.453	7.13	7.69	7.114	7.791	7.484	7.59	7.894	7.927	7.453	7.639	7.527	7.995	7.734	7.831	7.355	7.607	7.592	8.216	6.706	7.834	7.484	7.868	7.236	7.185
ANXA7	7.819	8.61	8.243	8.653	8.564	8.611	8.723	7.475	7.914	8.569	8.208	7.875	8.882	9.447	8.454	8.556	8.528	8.341	8.319	8.961	8.542	7.714	8.455	8.845	8.777	8.268	8.834	8.745	8.741	8.902	8.625	9.055	8.807	8.609	8.779	8.415	8.454	7.764	8.878	8.282	8.467	8.635	8.601
ZFP36L2	9.014	8.603	9.613	8.672	8.427	8.955	8.934	9.398	8.859	9.153	8.758	8.774	8.9	9.316	9.373	8.948	8.997	10.209	8.928	9.88	9.126	8.527	9.216	8.97	8.746	9.428	8.768	9.843	9.126	9.818	9.048	8.331	9.327	10.834	9.144	8.928	9.222	8.907	8.946	8.244	9.141	8.821	8.941
CUL3	8.121	8.059	7.887	8.42	7.73	8.126	7.481	8.205	7.579	7.583	7.774	7.806	7.499	8.387	8.015	8.241	7.552	8.425	7.981	8.524	7.678	8.494	7.422	8.626	7.821	8.379	8.078	7.577	8.138	8.178	7.758	7.045	8.018	8.933	8.316	7.491	7.459	7.719	7.718	5.663	7.715	8.121	8.131
PLEC	7.535	8.225	7.257	7.459	7.616	5.979	6.738	7.598	7.195	7.385	6.423	6.748	7.018	7.753	6.68	7.773	6.478	7.72	6.842	7.981	6.919	6.693	7.031	7.528	7.022	7.492	7.253	7.541	7.204	7.223	7.032	7.113	7.176	7.416	7.056	7.879	7	7.265	7.009	7.357	7.168	6.745	6.737
PPP2CB	9.431	8.351	9.361	9.472	8.935	8.867	8.452	8.062	7.938	8.954	8.239	7.101	8.444	8.035	8.544	8.742	8.618	8.747	8.448	8.515	9.051	8.087	8.182	9.481	8.625	8.73	8.882	7.671	9.19	8.189	8.369	8.463	9.135	8.989	8.92	8.377	8.535	8.728	8.309	7.722	8.336	9.025	9.015
HNRNPF	8.257	8.801	7.541	7.909	7.474	6.994	6.27	7.29	6.845	8.212	6.959	7.752	7.562	7.352	7.176	7.17	7.394	7.855	7.196	7.594	7.31	7.399	6.877	7.742	7.695	7.117	7.561	6.833	8.38	7.466	7.432	7.041	7.53	7.548	7.62	6.809	6.856	7.575	7.559	7.204	7.443	7.944	7.767
UBAP2L	7.935	7.261	7.732	7.889	6.213	7.366	5.378	7.371	5.829	8.147	5.635	8.065	5.411	6.927	5.577	6.577	5.1	7.457	6.124	8.13	5.351	7.576	5.678	7.585	5.524	6.946	5.511	7.868	5.813	7.038	5.827	5.957	5.945	7.944	5.74	6.393	5.805	7.031	5.577	5.496	5.622	5.989	6.322
TPD52L2	6.598	7.223	6.59	7.174	6.377	6.305	5.608	7.35	6.03	7.081	5.693	7.451	5.739	6.622	5.971	5.471	5.813	6.762	6.696	7.795	6.178	6.819	6.15	6.401	6.205	7.365	6.095	6.528	6.143	6.502	5.762	6.669	6.154	6.673	6.141	7.057	6.588	7.389	6.072	5.699	5.861	6.136	6.305
CRTAP	5.205	4.331	4.767	4.868	4.77	4.698	4.647	4.389	4.648	4.772	4.281	4.851	4.774	5.514	4.261	4.879	4.65	4.611	4.601	4.796	4.677	4.057	4.327	4.798	4.696	4.319	4.527	4.265	4.754	4.546	4.303	4.884	4.944	4.465	4.601	4.914	4.727	4.451	4.714	4.451	4.724	4.135	4.191
CACYBP	8.831	9.157	8.384	8.277	7.504	8.309	7.01	8.77	8.052	9.847	6.714	8.052	7.556	8.546	7.426	8.08	7.054	8.262	7.737	8.604	6.802	7.864	6.983	9.181	7.822	8.102	7.386	7.978	7.208	8.081	6.74	8.659	7.197	8.522	7.45	7.57	7.609	8.912	7.238	7.56	7.682	7.463	7.258
NBR1	7.002	7.128	7.742	7.724	7.857	8.103	7.572	7.417	7.698	8.747	7.523	7.286	8.21	8.026	7.974	7.917	7.801	7.997	8.249	8.073	8.308	8.127	8.099	8.729	8.152	8.629	8.159	7.595	8.047	7.457	8.265	7.695	8.406	8.099	8.352	7.435	8.168	8.324	8.078	7.604	8.054	6.951	6.99
DHX15	8.825	9.282	9.453	9.016	8.191	8.896	8.633	9.347	8.617	9.482	8.624	9.327	8.425	9.451	8.623	8.113	8.376	9.303	8.888	9.985	8.636	9.203	8.347	9.192	8.652	9.637	8.721	8.789	8.98	9.084	8.515	9.123	8.888	9.176	8.666	8.702	8.69	9.037	8.368	7.801	8.517	9.345	9.31
UCHL1	3.807	9.064	4.023	10.715	3.792	3.917	3.624	4.728	4.293	7.787	3.884	3.527	3.78	4.575	3.702	3.934	3.958	4.121	4.075	4.112	3.787	3.566	3.858	4.984	3.811	3.865	4.2	4.159	3.652	4.968	3.672	3.909	3.896	6.054	3.785	4.851	3.872	4.137	3.543	4.454	3.884	3.974	3.997
PSMD3	7.74	7.815	6.881	7.929	7.813	6.527	6.46	7.466	7.135	8.099	7.022	7.786	6.614	8.625	7.041	6.978	6.896	6.993	6.784	7.732	6.964	7.657	6.81	7.51	6.839	7.088	7.15	6.387	7.164	6.885	7.147	6.954	7.197	7.072	7.178	6.864	6.817	7.478	7.257	6.773	7.001	7.556	7.684
ITGA5	7.497	6.905	7.187	7.429	5.657	7.314	5.17	7.091	6.234	5.863	6.314	6.532	6.086	7.26	7.015	6.722	5.19	7.191	6.025	7.379	5.416	4.846	6.327	6.82	5.638	7.206	6.427	6.752	6.173	5.901	6.072	6.97	5.824	8.228	5.611	7.269	6.183	7.333	5.919	5.244	6.289	6.983	6.936
CSNK2B	9.69	9.872	9.056	9.344	8.911	8.932	8.394	9.345	8.801	10.011	8.281	9.477	8.502	8.939	8.439	8.898	8.516	10.317	8.479	9.892	8.606	9.527	8.392	9.746	8.677	9.334	8.549	9.555	8.781	8.782	8.588	9.106	8.447	10.082	8.558	8.158	8.491	10.065	8.593	8.275	8.424	8.964	8.806
TRAP1	7.118	8.537	8.192	7.09	8.435	7.682	8.058	8.656	8.066	8.958	7.843	8.57	7.778	7.587	7.945	8.395	7.641	8.089	8.011	8.219	8.151	8.186	7.892	8.079	8.246	8.612	8.21	8.194	8.396	7.609	8.123	7.143	8.437	8.585	8.121	7.713	7.939	8.093	8.017	7.263	7.944	8.826	8.781
IGF2R	7.995	8.601	7.689	9.198	8.387	8.329	7.893	8.503	8.021	8.468	7.186	8.259	8.065	6.931	7.805	8.441	7.361	8.741	7.821	8.087	8.714	8.831	7.758	8.081	7.944	6.361	8.196	7.866	8.497	7.42	7.857	7.605	7.833	8.189	8.152	7.125	7.937	8.484	7.647	7.379	8.127	7.704	7.741
RBM5	8.202	8.263	8.819	8.641	8.251	9.083	8.42	8.618	8.535	8.142	9.01	9.234	8.677	8.899	8.729	8.007	8.807	8.588	8.821	8.822	8.588	8.777	8.701	7.295	8.735	8.517	8.432	9.168	8.603	9.08	8.781	9.057	8.648	9.011	8.432	8.732	9.097	9.164	8.852	8.881	8.594	8.324	8.212
SGTA	5.72	5.975	5.855	5.805	6.129	6.004	6.083	5.88	5.908	5.808	5.826	5.831	5.948	6.294	5.86	6.261	5.751	5.781	5.877	5.914	6.02	6.676	6.001	5.811	5.767	5.999	5.882	5.823	5.673	5.303	5.949	6.331	6.047	6.504	5.623	6.364	5.7	6.061	5.64	6.287	5.855	6.237	6.309
PHGDH	7.054	6.733	6.073	6.731	7.974	6.68	6.8	5.665	6.509	5.802	6.648	7.024	7.14	5.691	7.245	5.663	6.828	7.006	6.714	3.732	7.11	7.375	7.233	6.619	7.377	7.412	7.499	5.523	7.417	5.192	7.196	6.874	6.652	6.932	7.289	4.36	7.21	5.608	7.006	6.273	7.344	5.987	5.637
TRAM1	9.729	11.193	11.119	10.398	9.271	10.045	9.531	10.117	9.51	10.991	9.375	10.602	9.53	9.718	9.381	9.688	9.176	10.437	9.79	10.515	9.696	10.212	9.427	10.621	9.614	10.55	9.982	8.733	9.734	10.217	9.406	11.103	9.713	10.259	10.021	10.518	9.768	10.67	9.416	8.675	9.547	10.402	10.282
PSMB3	9.314	9.81	9.445	9.721	8.944	9.126	8.6	9.594	8.96	10.213	8.718	9.746	8.627	10.664	8.757	9.568	8.618	9.147	8.809	9.422	8.957	9.661	8.996	9.654	8.81	8.837	9.163	8.283	8.898	9.336	9.162	8.83	9.241	9.073	9.117	8.78	9.185	9.179	8.783	8.268	8.932	9.234	9.205
MGST3	9.63	10.029	9.366	9.286	9.637	9.347	9.051	9.456	8.51	10.312	8.919	7.784	9.036	9.376	8.937	9.485	8.99	9.227	8.713	10.039	9.347	10.335	9.219	9.643	9.301	9.359	9.574	7.88	9.181	9.741	8.796	8.611	9.251	8.445	9.204	8.743	8.968	8.659	8.756	8.288	9.242	9.525	9.361
COPS6	8.471	7.418	7.406	7.966	7.009	7.747	6.546	7.736	7.517	8.272	6.922	9.154	6.806	8.563	7.163	7.397	6.826	7.466	7.194	7.223	7.036	7.567	6.678	7.555	7.221	7.701	6.9	6.945	7.335	7.464	7.119	8.364	6.794	6.768	7.209	7.075	7.186	7.486	6.853	6.363	7.081	7.062	7.132
PPP1CB	7.562	7.049	8.492	8.06	6.929	7.422	7.74	7.586	7.55	8.23	6.841	7.217	7.49	7.908	7.183	7.446	7.605	7.432	7.453	7.708	7.463	7.178	7.542	7.827	7.263	8.721	7.335	7.892	7.746	7.408	7.567	8.267	7.602	7.698	7.433	7.88	7.659	7.398	7.563	8.135	7.767	7.308	7.415
PLEKHB2	6.27	7.443	6.452	6.904	6.144	5.793	5.949	6.845	5.926	8.412	6.349	6.732	6.195	7.392	5.138	6.023	5.675	7.299	6.565	7.95	6.961	5.592	6.144	6.744	6.182	8.429	6.069	6.227	6.816	6.51	6.036	5.77	6.006	6.861	6.44	7.373	6.442	6.343	6.17	5.026	6.223	5.905	5.857
LRP10	8.871	8.954	8.747	8.727	7.746	7.856	7.149	9.017	7.496	10.104	6.995	8.269	6.886	8.545	6.858	7.531	7.124	8.258	7.077	9.025	7.307	9.08	6.738	9.166	6.938	7.462	6.98	7.496	7.726	8.115	6.801	8.043	7.754	7.57	7.295	8.715	7.946	8.628	7.21	6.769	7.499	8.842	8.85
HSD17B4	10.96	10.129	10.29	9.986	10.462	9.824	10.629	9.592	9.999	8.615	10.058	9.335	10.278	10.065	9.957	10.597	10.156	9.798	10.271	7.895	10.205	9.904	10.316	10.462	10.472	8.288	10.486	7.97	10.735	9.595	10.444	9.932	10.684	8.104	10.663	9.791	10.506	9.65	10.293	10.129	10.534	10.25	10.416
NAP1L4	6.106	6.374	6.858	7.07	6.199	6.652	6.107	7.093	6.282	5.845	6.061	7.816	6.674	7.88	6.066	6.8	6.246	7.233	6.908	6.448	6.267	6.776	6.307	7.554	6.409	6.346	6.795	6.304	6.261	7.442	6.497	6.795	6.796	6.462	6.368	6.837	6.955	7.198	6.456	5.67	6.775	6.086	5.843
GSS	6.843	7.988	7.729	7.587	7.349	7.261	7.054	7.98	7.62	7.87	7.136	8.069	7.379	8.584	7.296	7.266	7.102	7.608	7.058	7.237	7.43	7.832	7.32	7.803	7.088	7.335	7.567	7.632	7.137	7.339	7.434	8.123	7.603	7.124	7.587	8.296	7.562	7.723	7.297	7.793	7.641	7.475	7.228
SOX4	5.195	8.645	8.324	8.942	4.486	4.401	4.202	9.184	6.362	8.946	5.378	9.397	5.136	8.09	4.418	5.543	5.264	9.792	6.737	9.989	3.974	9.822	5.306	5.139	3.937	10.441	4.746	9.791	5.889	8.567	4.87	3.914	5.345	10.905	6.406	7.545	7.371	5.237	4.806	5.599	5.731	4.629	4.555
BAP1	6.937	6.918	7.037	7.162	6.464	6.592	6.095	6.571	6.096	6.649	6.229	7.911	6.106	7.246	6.243	6.142	6.105	6.706	6.24	7.135	6.129	6.939	6.285	5.685	6.359	6.426	6.421	6.218	6.058	6.782	6.377	6.501	6.413	7.004	6.463	6.228	6.897	6.62	6.178	6.015	6.594	6.315	6.268
WDR77	7.226	7.157	6.571	7.659	6.812	5.843	6.346	6.754	6.508	7.847	5.871	7.438	6.372	6.428	5.681	6.478	6.733	7.211	6.369	6.912	6.558	7.042	6.6	6.501	6.52	6.52	6.617	5.705	6.25	6.869	6.45	7.115	6.542	7.454	6.44	6.253	6.101	6.475	6.192	5.989	6.28	6.618	6.955
IFI30	9.618	10.728	9.282	11.041	8.295	7.297	7.68	10.212	8.872	8.944	9.087	9.798	7.626	10.861	7.79	9.534	7.964	8.314	8.728	8	7.779	7.984	8.442	8.505	8.325	8.148	7.986	8.192	8.535	8.824	8.468	9.066	8.077	7.759	8.411	9.264	8.335	7.916	8.024	8.78	8.621	8.841	8.761
CUL4A	6.06	6.544	7.006	6.701	6.655	7.265	6.756	7.117	6.808	6.766	6.27	6.433	6.747	6.793	6.502	6.22	6.308	6.801	6.903	7.441	7.188	7.321	6.508	6.396	6.966	6.902	6.768	6.965	6.729	6.89	6.503	6.688	6.735	7.151	6.865	7.395	6.679	7.229	6.814	6.94	6.658	6.547	6.692
ALDH2	10.659	10.205	10.828	10.719	11.848	10.669	11.799	10.235	11.537	9.922	11.586	9.778	11.753	11.026	11.918	11.346	11.664	10.178	11.496	8.414	11.589	9.777	11.738	11.553	11.805	7.646	11.831	9.227	11.693	10.053	11.768	10.115	11.649	9.048	11.687	9.41	11.628	8.449	11.811	10.002	11.585	11.671	11.646
VIM	9.868	9.85	9.865	9.903	9.504	8.708	8.258	10.317	9.296	8.384	9.156	8.511	8.673	10.571	8.494	9.078	9.275	10.041	9.209	11.737	8.34	8.749	9.042	9.555	8.197	10.884	8.127	7.364	9.521	10.168	9.037	7.294	8.452	9.831	8.401	10.296	9.947	7.463	8.766	6.786	8.996	9.002	8.981
SELENOP	12.364	11.996	12.233	12.174	12.394	12.216	12.556	11.794	12.53	12.376	12.681	11.456	12.81	12.447	12.816	11.941	12.719	11.99	12.48	11.537	12.695	11.855	12.704	12.432	12.672	11.61	12.519	11.798	12.47	11.884	12.696	12.522	12.543	11.972	12.633	12.011	12.474	11.953	12.85	12.351	12.589	12.11	12.178
CLDN4	3.886	3.944	4.767	4.72	4.173	3.789	3.907	4.859	4.341	7.241	4.066	4.139	3.959	4.851	3.833	3.856	3.856	3.73	3.97	3.698	4.005	3.99	4.116	4.311	3.819	4.997	3.701	4.158	4.471	4.339	3.825	3.816	4.07	3.815	4.055	4.121	4.08	3.85	3.809	3.915	3.989	3.994	4.002
RPL37A	12.968	12.914	13.078	13.001	12.74	13.302	12.849	13.265	12.927	13.216	12.875	13.314	13.014	13.008	12.74	13.257	12.839	13.364	13.11	13.564	13.034	13.566	12.959	13.182	12.948	13.516	13.014	13.34	12.864	13.203	12.99	12.938	12.924	13.623	12.959	13.26	13.183	13.49	12.998	11.832	13	13.009	13
DPYSL3	4.009	4.587	4.233	4.274	4.219	4.229	4.216	4.788	4.243	3.87	4.404	3.578	4.498	4.414	3.886	4.472	5.189	4.3	4.736	5.084	3.996	3.721	4.347	4.157	3.759	4.703	3.92	4.398	4.634	5.351	4.377	4.166	3.967	4.571	4.115	6.154	4.929	3.607	4.263	4.082	4.675	4.39	4.104
CAT	10.868	10.37	11.256	11.645	12.36	11.006	12.029	11.083	11.823	8.167	11.518	9.492	11.831	10.7	12.02	11.393	11.53	11.018	10.818	9.716	11.816	10.024	11.787	11.673	11.955	8.134	12.238	9.265	11.454	10.179	11.881	10.986	11.354	9.332	12.036	10.129	11.307	9.977	11.872	11.258	11.96	10.498	10.499
PTDSS1	9.084	9.786	7.931	8.438	7.995	7.382	7.417	8.201	7.404	9.374	7.136	10.057	7.902	8.557	7.929	8.124	7.555	8.966	7.644	6.951	7.659	8.086	7.205	8.418	7.696	7.474	7.814	6.29	7.573	8.233	7.774	8.587	7.705	8.262	7.866	8.052	7.49	8.365	7.598	7.06	7.697	7.942	8.032
TTC1	6.067	7.059	7.091	6.99	6.137	6.165	6.109	6.962	6.32	7.185	6.56	7.12	6.615	7.393	6.859	7.063	6.07	6.918	6.3	7.664	6.318	7.023	6.636	7.284	6.562	8.157	6.45	5.991	6.387	7.406	6.412	5.975	6.384	6.54	6.755	7.041	6.88	6.754	6.078	5.873	6.93	6.651	6.611
EIF4E	6.153	5.913	6.16	5.455	5.515	5.261	5.364	6.019	5.364	6.447	5.098	6.179	5.812	6.36	5.371	4.733	5.492	6.648	6.094	6.26	5.939	6.168	5.603	5.888	5.897	6.087	5.901	6.118	6.585	6.015	5.875	5.861	5.937	6.678	6.204	6.314	6.094	5.18	5.835	4.752	6.376	6.033	6.104
COL6A3	5.356	7.491	7.17	7.362	6.164	5.917	6.554	8.33	6.851	6.561	6.361	4.107	6.496	7.373	6.231	7.061	6.721	7.5	8.064	8.689	6.387	4.217	6.62	6.253	5.883	7.636	5.95	6	6.573	8.116	6.423	4.154	6.962	6.742	6.109	8.631	7.948	3.914	6.343	4.52	7.05	5.774	5.325
GBF1	5.988	6.081	5.419	6.012	5.551	4.593	4.059	4.592	3.889	4.822	4.554	6.03	4.334	6.068	4.173	5.079	4.576	5.69	4.686	5.419	4.843	5.995	4.454	4.529	4.376	5.861	4.613	5.527	4.371	5.648	4.782	5.601	4.448	6.206	4.903	5.008	4.919	5.214	4.436	4.764	4.582	5.849	5.79
DDX23	6.351	7.01	7.04	6.52	6.299	6.635	6.126	7.222	6.312	7.012	5.919	7.372	6.62	7.106	6.647	6.262	6.125	7.092	6.426	6.59	6.423	6.79	5.99	6.999	6.685	7.881	6.062	7.489	7.108	6.873	6.465	6.644	6.072	6.985	6.28	7.025	6.848	7.334	6.392	6.253	6.636	7.396	7.081
COX6B1	10.811	10.645	10.611	11.017	10.266	10.617	10.023	10.764	10.314	10.637	10.255	10.756	10.243	10.969	9.899	10.67	10.137	10.792	10.133	11	10.212	10.821	10.202	10.412	10.278	10.584	10.374	11.23	10.124	10.541	10.3	11.009	10.599	10.957	10.637	10.826	10.21	10.499	10.174	10.458	10.426	10.071	9.937
ATP6AP2	8.628	8.289	9.295	8.69	8.079	9.109	8.304	8.863	8.488	9.571	8.421	8.982	8.778	9.698	8.779	9.342	8.329	9.021	9.036	10.865	8.967	9.203	8.555	9.464	9.015	9.448	8.888	8.221	9.182	8.937	8.808	9.109	9.014	8.278	8.565	9.179	9.263	8.846	8.852	7.446	9.077	8.885	8.919
CNN3	7.219	5.813	7.693	8.368	7.129	5.562	5.028	6.78	6.145	5.668	4.425	7.122	5.843	5.449	5.511	6.737	6.165	6.849	6.241	6.792	6.323	5.9	5.949	6.438	6.068	6.653	5.95	4.279	6.446	7.349	5.994	5.381	5.849	6.974	6.588	5.529	5.335	4.47	5.74	4.747	6.409	5.272	5.128
TIA1	6.293	6.194	7.566	6.78	5.933	6.754	6.556	6.885	6.93	6.199	5.751	6.574	7.052	6.805	6.849	6.511	6.714	7.41	7.128	7.647	6.264	6.776	6.227	6.4	7.328	7.047	6.405	7.841	6.267	6.727	6.693	6.773	5.855	8.352	6.447	7.114	7.032	7.667	6.912	7.392	6.822	5.04	5.07
RHEB	9.781	9.673	9.129	9.56	8.618	9.15	8.51	9.425	8.547	9.917	8.462	9.984	8.328	10.043	8.736	9.58	8.665	9.361	8.973	9.334	8.499	9.73	8.062	9.15	8.688	8.805	9.133	8.484	8.779	9.395	8.636	10.19	9.012	8.976	8.866	8.616	8.588	9.327	8.642	9.232	8.619	8.914	8.789
NPEPPS	6.621	6.854	7.027	7.069	6.689	7.044	6.727	8.05	7.293	7.551	7.047	6.759	6.48	7.525	6.93	6.304	6.58	7.255	7.022	8.46	6.685	7.582	6.86	6.754	7.057	8.281	6.828	7.184	6.685	6.396	7.089	7.088	7.095	7.123	6.685	6.117	6.921	6.691	6.97	5.99	7.048	5.9	6.062
RUVBL2	6.597	8.402	7.265	7.682	7.399	7.536	7.031	7.933	6.991	8.022	6.92	8.517	7.09	7.704	7.055	7.749	6.558	8.075	7.401	8.124	7.021	8.948	7.108	7.523	7.177	8.008	7.416	8.101	6.974	7.876	6.92	7.355	7.258	7.984	6.872	7.281	7.16	8.286	7.088	6.794	7.162	7.853	7.571
MAPKAPK2	8.154	8.115	7.536	7.547	6.955	7.3	7.28	7.767	7.384	6.267	7.482	7.523	6.958	8.005	7.171	7.258	7.085	7.055	7.436	7.423	7.255	7.875	7.11	7.837	7.037	8.248	7.041	7.733	7.294	7.961	6.864	8.688	7.657	7.317	7.197	7.719	7.363	7.067	6.963	7.804	7.279	7.369	7.519
SCRN1	4.107	7.36	5.162	6.33	4.419	4.459	4.169	6.191	4.635	4.072	4.857	3.858	4.801	5.037	4.326	4.099	5.269	4.365	5.108	6.363	4.284	4.7	5.086	4.364	4.587	7.15	4.569	5.587	4.951	5.019	5.205	4.111	4.52	4.531	4.904	5.634	6.206	4.903	4.763	4.091	5.805	4.001	3.756
TALDO1	8.567	9.706	9.238	9.946	9.102	9.08	8.479	10.743	9.426	9.261	8.807	9.959	9.07	11.722	8.904	9.207	8.482	9.067	8.968	9.015	8.9	9.372	9.005	10.89	9.108	7.85	9.25	8.428	9.134	10.408	9.008	9.134	9.151	8.657	9.101	9.759	8.962	8.854	8.978	8.436	9.093	9.355	9.359
JUN	6.864	7.931	8.23	7.904	8.342	7.126	7.345	8.527	8.441	9.058	7.928	7.963	8.566	6.861	7.787	8.247	9.277	7.223	8.578	8.654	8.141	7.851	9.435	7.177	7.958	7.595	9.148	8.045	9.018	7.249	8.289	9.622	8.323	6.864	8.501	6.792	8.053	6.793	8.04	7.638	8.967	8.704	8.69
NQO1	3.693	9.555	4.167	6.821	4.002	4.392	4.441	9.588	5.322	10.706	4.231	8.071	4.172	10.536	4.179	9.142	4.169	5.863	6.37	9.058	6.079	3.99	4.116	8.269	3.778	4.675	4.397	4.603	3.928	10.579	4.006	4.324	4.076	7.648	4.19	9.823	4.231	3.833	4.155	5.182	4.726	4.055	4.17
GSTO1	10.88	11.139	10.209	11.188	10.759	11.545	10.965	10.297	10.718	10.479	10.661	10.27	10.882	10.987	10.857	11.497	10.578	10.894	10.812	9.678	11.058	10.91	10.685	10.598	10.867	10.262	11.112	9.589	10.89	11.339	10.76	11.64	11.413	9.788	11.009	10.942	10.789	10.541	10.842	9.181	10.516	10.58	10.521
SQSTM1	9.981	12.061	10.793	12.251	10.139	9.056	9.122	11.344	9.958	11.847	9.302	11.09	8.92	11.779	9.486	10.377	9.314	9.256	9.498	10.084	9.36	10.364	9.346	10.35	9.463	10.798	9.378	8.05	9.939	10.616	9.567	10.01	9.908	9.016	9.394	10.32	9.405	10.365	9.261	8.491	9.309	9.153	9.254
VBP1	8.252	7.351	8.332	8.407	7.073	7.859	6.712	7.852	7.355	8.762	6.933	8.972	7.299	10.289	7.199	7.103	6.775	7.932	8.021	9.011	7.337	8.212	6.905	9.912	7.261	7.565	7.518	8.487	7.388	8.318	7.504	7.839	7.619	7.406	7.477	8.712	7.514	7.672	7.291	6.571	7.447	7.722	7.861
JUNB	6.688	7.104	7.393	5.608	7.796	6.21	6.214	7.281	7.705	6.987	7.849	5.813	7.645	6.763	7.32	6.781	7.908	7.049	8.287	6.24	7.546	7.258	8.453	6.976	7.53	7.941	7.599	5.785	9.291	7.081	7.966	6.117	7.768	6.568	7.793	7.236	7.284	5.31	7.836	4.933	8.16	8.242	8.097
ITGA3	4.059	3.873	4.319	4.213	4.322	4.164	4.344	4.188	4.08	3.99	4.729	3.924	4.366	5.064	4.246	4.446	4.133	4.23	4.289	4.357	4.007	4.159	4.225	4.2	4.032	4.95	4.236	4.516	4.071	4.007	4.388	4.222	4.22	4.175	4.088	4.331	4.359	4.058	4.164	4.869	4.379	4.399	4.291
RRM1	7.881	7.607	8.815	6.693	5.831	8.178	6.121	9.145	7.853	7.686	7.142	8.748	7.615	9.341	6.648	6.922	6.138	7.731	8.221	8.223	6.716	8.428	6.67	9.076	7.593	7.575	7.593	8.031	7.137	8.401	7.606	8.854	7.687	8.149	7.474	7.453	8.067	7.748	7.7	7.305	7.638	6.327	6.473
DKC1	6.59	6.785	7.288	7.358	6.372	7.04	6.204	7.924	6.634	8.538	5.787	9.533	6.03	8.512	6.125	6.644	6.058	8.191	7.904	7.559	6.277	7.555	5.745	8.907	6.689	7.965	6.959	8.612	7.464	7.483	6.561	7.249	6.865	7.816	6.759	8.571	6.919	7.95	6.293	6.177	6.758	7.962	8.042
SUPT5H	6.103	6.564	6.447	6.537	6.023	6.609	5.336	6.597	6.195	6.456	5.587	7.074	6.152	6.418	6.196	6.214	5.648	7.228	6.2	6.986	6.034	7.037	5.98	6.247	6.013	7.061	6.036	7.24	6.017	6.194	6.107	5.987	6.231	6.987	6.063	6.511	6.185	6.551	6.179	6.269	6.598	6.244	6.013
PYGB	6.558	8.228	7.334	7.234	5.866	5.774	6.076	6.827	5.833	7.381	5.76	6.805	6.017	7.33	6.038	6.34	6.175	5.875	5.985	6.906	5.917	6.876	6.229	6.875	5.847	6.93	5.957	6.717	5.809	6.009	5.866	6.637	5.85	6.443	6.522	6.895	6.488	6.897	5.804	6.277	6.118	6.276	6.293
QSOX1	5.731	5.972	7.222	5.198	6.323	5.206	4.907	5.718	6.021	5.569	5.682	4.191	6.02	5.228	5.706	4.539	5.474	5.503	6.125	8.716	5.545	4.083	5.688	7.526	5.26	6.344	4.547	6.257	6.286	5.977	6.464	4.216	5.267	7.96	5.876	5.708	7.229	6.137	5.515	4.371	6.47	6.351	6.552
SUPT4H1	7.354	7.587	7.172	8.227	6.899	7.397	5.929	8.294	7.69	8.009	6.795	7.781	7.137	7.21	6.813	7.031	6.673	8.072	7.162	7.547	7.083	7.93	6.725	7.629	7.312	7.306	6.753	5.098	7.399	7.379	7.275	6.059	6.987	6.991	7.015	6.579	7.305	7.545	6.9	5.277	7.039	6.846	6.722
RCN2	7.395	6.667	7.121	8.07	6.149	6.627	5.418	6.634	6.399	6.818	5.223	7.074	6.431	7.333	5.968	5.764	5.448	7.498	5.916	7.22	6.222	6.672	5.456	6.486	5.906	6.954	5.487	6.426	5.158	7.527	5.967	6.292	5.585	8.335	6.249	6.612	6.185	6.52	6.261	5.059	6.348	6.156	6.181
CTSC	6.924	8.343	7.536	8.465	6.724	5.251	6.218	7.934	6.645	7.738	7.286	8.49	6.242	6.87	6.097	5.646	6.289	7.393	6.766	10.169	6.469	8.071	6.373	6.093	6.144	9.186	6.745	5.673	6.555	8.306	6.711	4.412	6.63	8.859	6.81	7.197	6.65	8.06	6.201	6.464	7.209	6.944	7.109
PPIF	8.717	8.07	7.883	8.762	9.097	7.856	7.811	7.114	7.449	7.076	7.868	8.337	8.682	8.473	8.041	7.696	7.893	7.814	7.511	7.362	8.349	7.23	8.011	7.129	7.901	7.539	9.337	7.273	7.577	7.211	8.925	7.802	8.678	7.846	8.689	7.097	7.822	7.389	8.014	8.2	8.764	8.73	8.802
AHSA1	7.599	8.199	7.162	7.86	7.119	7.345	6.09	7.547	6.915	8.18	6.83	7.917	6.911	6.925	6.953	8.002	7.012	6.763	7.193	6.366	7.024	7.232	6.811	7.622	7.093	6.76	7.298	6.588	6.916	7.723	6.681	7.49	7.007	7.562	6.907	7.766	7.049	8.415	6.703	6.386	7.266	7.674	7.267
RPL41	13.004	12.896	13.155	12.763	12.706	12.998	12.244	13.199	12.667	13.386	12.713	13.419	12.906	12.695	12.839	12.807	12.764	13.186	12.913	13.04	12.964	13.129	12.6	12.972	12.744	13.085	12.726	12.417	12.75	12.759	12.882	12.146	12.657	13.197	12.841	12.795	12.976	13.216	12.761	10.851	12.763	12.818	12.851
PRCP	6.862	6.701	8.043	8.061	8.189	7.935	7.78	7.5	8.219	7.737	7.954	7.484	8.232	8.54	8.271	8.037	8.286	7.353	8.445	8.398	7.85	7.418	7.974	7.391	8.32	7.373	8.153	6.519	7.951	8.2	7.95	7.426	8.291	6.935	8.494	7.849	8.168	7.472	8.305	6.12	8.143	7.913	7.872
MYH11	5.409	5.778	6.727	5.93	6.09	5.834	8.039	7.471	6.976	5.428	6.424	5.128	6.195	6.783	6.668	7.116	8.305	6.28	7.199	7.226	5.696	5.724	7.041	5.864	5.69	7.469	7.04	7.124	6.644	7.099	7.02	5.676	6.372	5.908	5.7	8.888	6.744	5.318	6.763	6.371	6.323	6.859	7.058
USP7	7.287	7.584	7.87	7.494	7.736	6.908	7.388	7.901	7.769	8.083	7.285	7.439	7.472	7.262	7.476	8.346	7.454	8.09	8.114	8.998	7.71	7.887	7.634	7.948	7.656	7.059	7.856	7.423	7.877	7.151	7.642	6.843	7.738	7.401	7.816	7.456	7.8	7.012	7.577	7.551	7.536	7.777	7.994
PPP1R11	9.309	8.561	8.226	8.44	8.341	7.786	7.701	8.56	7.885	8.849	7.735	7.46	7.609	8.498	7.874	8.479	7.847	8.946	8.022	8.855	7.967	8.863	7.886	9.239	7.852	8.881	7.779	8.719	7.977	8.215	7.836	7.954	7.773	8.71	7.933	7.977	8.001	8.477	7.879	8.76	7.755	8.181	8.218
NFKBIA	9.91	9.741	10.667	9.696	9.936	10.417	10.726	10.526	10.245	8.705	10.272	9.177	9.682	10.521	10.419	10.335	9.751	9.528	10.376	10.283	10.672	9.133	10.1	9.156	10.25	10.879	10.091	9.252	10.371	10.085	9.934	9.912	10.141	8.795	10.212	9.836	10.027	8.662	10.499	10.108	10.261	10.422	10.415
G3BP1	7.125	7.706	7.877	7.508	7.235	7.774	7.249	7.893	7.307	8.938	7.409	8.528	7.778	7.761	7.424	7.71	7.645	7.973	7.42	8.282	7.382	8.15	7.234	7.918	7.589	8.565	7.562	7.092	8.167	8.779	7.324	6.987	7.708	8.366	7.657	8.014	7.691	7.483	7.296	6.561	8.054	7.725	7.843
LAMB1	4.782	6.461	6.467	6.655	4.176	4.403	4.927	7.228	5.272	8.223	5.128	8.293	4.811	7.497	4.73	5.185	4.876	5.915	5.485	7.62	5.268	5.595	4.53	5.664	4.581	7.939	4.015	8.235	4.858	6.521	5.466	6.244	4.804	6.892	5.481	6.987	6.106	3.704	4.578	4.667	5.74	5.812	5.423
TGFBI	10.211	10.206	9.825	9.551	9.886	9.384	9.715	10.344	9.591	7.466	9.504	10.099	9.418	9.986	8.662	10.065	9.743	9.835	9.77	9.003	9.908	10.222	9.594	9.004	9.749	9.852	9.539	9.973	9.346	9.946	9.677	9.135	9.176	9.062	10.064	9.774	9.303	10.059	9.238	8.778	9.521	8.454	8.464
PFDN1	5.627	5.591	5.432	5.526	5.572	5.203	5.162	5.75	5.348	5.71	4.717	5.941	5.147	6.079	5.474	5.391	5.223	6.136	5.082	5.736	5.405	6.365	5.727	5.905	5.534	6.42	5.593	5.469	5.698	5.348	5.123	5.231	5.475	5.449	5.447	5.51	5.185	5.634	5.355	5.37	5.586	5.735	5.831
IGFBP4	10.645	10.515	10.828	10.106	11.472	8.659	10.36	9.224	9.916	8.231	9.979	8.947	10.469	9.785	10.16	10.036	9.808	9.147	10.368	9.735	10.384	8.118	10.411	10.449	10.436	8.916	10.524	8.257	10.344	9.462	10.262	9.549	10.179	6.57	10.309	10.123	10.165	7.853	10.485	8.521	10.312	10.987	11.012
AAMP	6.316	6.492	6.041	6.674	6.999	6.197	6.073	6.875	6.325	6.612	6.572	7.061	6.598	6.794	7.241	6.21	6.428	7.109	6.58	7.209	6.729	6.788	6.514	7.508	7.701	6.438	6.898	5.829	6.872	6.69	6.892	6.039	6.632	6.523	7.057	6.081	6.644	6.87	6.849	6.15	6.783	6.515	6.893
TSN	7.332	7.863	7.453	7.811	6.437	7.279	6.225	7.723	6.908	7.98	6.477	7.545	6.803	7.084	6.638	7.421	6.963	8.154	7.38	8.452	6.625	7.253	6.605	8.036	6.759	7.693	6.869	6.815	6.98	7.584	6.739	6.833	7.107	8.006	7.031	7.205	7.128	7.306	7.009	5.858	6.814	6.867	6.786
SRM	7.332	7.365	6.134	7.279	5.808	4.298	4.786	6.834	5.252	7.312	4.887	8.408	4.766	6.857	4.771	5.584	4.44	7.136	6.138	5.73	4.772	6.315	4.799	6.196	4.707	5.591	5.881	5.786	5.264	6.669	4.746	6.175	5.722	6.722	4.547	6.341	4.997	6.484	4.577	5.63	4.908	7.08	6.861
NCBP2	6.103	7	6.576	6.967	5.288	6.356	5.163	6.379	5.923	7.493	5.923	7.842	6.132	6.922	5.934	5.419	5.965	7.456	5.978	6.287	6.147	6.558	5.636	6.323	5.886	6.22	6.108	6.452	6.464	6.152	5.909	6.409	6.105	6.735	6.111	6.406	6.369	7.282	6.059	5.563	6.217	5.85	6.05
CBX1	6.931	6.817	6.904	6.605	5.326	5.832	4.809	7.361	5.759	7.363	5.374	7.966	5.707	7.335	5.629	6.108	5.315	6.967	6.007	8.028	5.037	7.878	4.831	7.052	5.799	7.706	5.65	5.487	5.617	7.157	5.855	6.447	5.615	7.232	5.611	5.564	6.213	6.536	5.795	5.143	5.746	5.542	5.368
TOMM70	9.391	9.255	9.29	9.394	9.359	9.922	9.424	8.997	9.183	9.774	8.736	9.871	9.644	9.758	9.648	9.732	8.888	9.777	9.463	8.644	9.536	9.965	9.096	9.732	9.57	8.465	9.676	9.271	9.849	9.428	9.491	10.042	9.592	9.786	9.429	8.911	9.306	10.101	9.696	8.627	9.404	9.163	9.345
GRSF1	8.04	8.969	7.393	7.497	7.088	5.767	6.116	7.052	6.244	7.887	5.941	7.721	6.347	7.746	6.849	5.877	6.497	7.815	7.152	6.944	7.111	7.105	6.221	6.244	6.501	6.893	7.106	5.957	7.25	7.43	6.529	7.095	7.221	7.177	6.973	6.266	6.581	6.614	6.869	4.492	6.568	6.937	6.794
UBE2N	8.628	8.444	8.547	8.977	7.462	8.164	7.757	8.47	7.671	9.064	7.585	8.77	7.619	8.104	7.299	7.771	7.684	8.319	8.112	7.953	7.531	8.243	7.314	8.296	7.482	7.998	7.677	8.558	8.193	8.892	7.439	8.35	7.977	8.399	7.633	7.963	7.719	8.359	7.661	8.703	7.639	7.661	7.63
APOD	10.384	3.624	3.63	3.655	3.616	4.603	3.98	3.992	3.886	3.62	4.41	3.625	3.805	3.753	3.726	3.983	4.299	3.602	3.752	4.889	4.037	3.852	4.189	4.193	4.005	3.803	3.912	3.731	3.899	4.188	3.785	3.928	3.731	3.349	3.708	4.296	3.827	3.709	3.734	4.111	3.704	4.384	4.534
ARF5	7.647	6.841	6.592	6.973	7.156	6.895	6.194	6.87	6.53	6.933	6.358	7.607	6.416	6.906	6.743	5.893	6.196	6.884	6.355	6.987	6.777	6.665	6.624	6.749	6.618	7.037	6.83	5.264	6.6	6.073	6.574	6.866	6.353	5.848	6.684	6.114	6.767	5.643	6.584	6.674	6.462	6.049	5.913
ATP6V1F	9.18	7.884	7.875	8.992	7.585	7.727	7.801	8.599	7.753	8.566	7.654	9.165	7.101	9.114	7.348	7.645	7.273	8.314	7.508	8.102	7.359	8.399	7.53	8.079	7.095	8.447	7.366	8.02	7.323	7.761	7.473	8.783	7.377	7.959	7.301	7.917	7.657	7.728	7.162	8.693	7.431	7.973	7.793
RPA1	6.425	7.016	7.979	7.115	6.986	8.013	6.158	7.617	6.985	8.991	6.534	8.263	6.769	7.515	6.855	5.972	6.654	7.751	7.386	8.345	6.83	7.594	6.364	8.503	7.085	8.362	7.009	7.068	6.867	7.184	7.148	6.543	6.916	7.881	6.885	6.927	7.524	7.639	7.281	5.586	7.335	6.408	6.536
ZFP36	8.095	9.196	8.577	7.928	9.689	7.505	9.103	8.083	9.03	9.081	9.572	7.56	9.098	7.398	8.775	9.256	9.481	7.889	9.742	7.831	10.206	8.317	9.858	7.843	8.82	7.371	9.2	7.597	10.425	8.187	8.745	8.446	9.658	7.312	9.48	7.311	8.438	7.595	9.216	6.75	9.151	9.256	9.212
PSMA3	8.744	9	8.763	9.123	8.179	8.583	7.886	9.038	8.501	9.688	8.078	9.552	7.985	8.948	8.194	8.789	8.078	7.794	8.51	8.875	7.985	8.866	8.111	8.414	8.272	7.213	8.955	7.124	8.824	9.486	8.147	7.543	8.448	8.199	8.268	8.424	8.29	8.912	8.011	6.876	8.344	9.13	9.265
CTNNB1	7.895	8.757	8.479	8.687	8.317	8.904	8.037	7.995	7.855	8.504	7.758	8.825	8.815	8.076	7.963	7.21	7.771	8.685	8.629	8.663	8.493	7.84	7.818	7.448	8.358	7.147	7.681	7.52	8.534	7.37	7.894	7.536	8.059	8.821	8.117	7.362	8.3	8.115	8.207	6.882	7.969	7.543	7.319
UBL3	7.045	6.082	6.063	7.32	6.915	7.586	7.224	6.344	6.683	7.307	6.848	5.818	7.974	5.674	7.392	6.924	7.172	6.952	7.43	6.29	8.077	6.077	7.372	6.543	7.942	6.307	7.824	6.226	8.02	6.35	7.56	6.293	7.456	6.63	7.682	6.771	7.422	7.188	7.645	5.609	7.533	7.21	7.263
DUSP3	8.666	8.853	9.29	9.341	9.374	7.776	8.601	9.733	8.989	9.101	8.813	8.047	9.079	8.91	9.154	9.019	9.117	8.455	8.991	9.339	8.968	8.842	9.172	9.343	8.99	9.6	9.2	8.396	8.436	8.206	9.261	8.872	9.025	8.321	8.928	8.704	9.114	8.177	9.136	8.324	9.277	9.028	9.031
FHL1	5.854	7.092	8.024	7.57	7.545	6.136	7.68	7.309	7.285	5.094	7.454	6.435	7.766	6.934	7.525	7.314	8.256	6.541	8.283	8.328	8.058	8.748	7.609	6.743	7.405	5.98	7.876	6.291	8.315	7.97	7.686	8.017	7.683	5.162	7.207	7.842	7.504	7.332	8.27	4.956	7.503	7.62	7.497
ZNHIT1	8.792	9.021	8.148	8.895	9.227	9.16	8.769	8.243	8.612	8.695	8.804	9.241	9.198	8.911	9.159	8.957	9.059	8.762	8.826	8.338	9.205	8.016	9.375	9.227	9.349	8.066	9.444	7.987	9.054	7.899	9.217	8.63	9.273	6.975	9.391	8.938	8.849	9.066	9.19	7.878	9.509	8.971	8.835
SAR1A	7.142	7.365	7.345	7.818	7.457	8.289	7.245	6.976	7.556	7.617	7.701	7.686	7.912	7.973	7.455	7.378	7.3	8.288	7.875	8.253	7.95	7.247	7.894	7.456	7.704	7.891	7.896	7.5	7.722	7.859	7.453	7.948	7.867	8.161	7.77	7.567	8.011	7.605	7.949	5.961	8.204	7.83	7.952
TRIP12	7.871	8.209	7.971	8.588	7.283	8.013	7.498	8.227	7.682	8.05	7.628	8.031	7.847	8.311	7.93	8.416	7.772	8.758	8.135	8.908	8.017	7.822	7.459	8.339	7.673	8.963	7.773	8.162	8.157	8.516	7.985	7.078	8.158	8.488	8.038	7.82	8.175	7.666	7.687	6.186	7.757	8.048	8.026
LAMP1	10.887	11.726	12.105	12.679	11.944	11.556	11.979	12.467	12.153	11.125	11.958	11.182	12.091	12.037	12.024	11.436	11.822	11.219	11.849	12.091	11.924	11.656	12.262	11.185	11.942	11.877	12.277	11.002	11.761	11.946	12.128	11.993	12.354	11.207	12.286	12.432	12.232	11.333	11.968	11.621	12.293	11.875	11.762
MCM3	8.41	6.681	7.86	6.636	5.302	6.441	5.344	8.131	6.622	7.706	5.306	7.676	4.896	7.195	4.999	5.5	5.313	7.86	6.121	7.585	5.303	7.872	5.382	7.326	5.183	6.963	5.038	6.576	5.407	6.156	5.563	6.664	5.254	7.488	5.381	5.194	5.794	6.12	5.224	5.764	5.288	5.442	5.452
VAMP2	6.163	6.031	6.867	5.935	7.125	6.387	5.895	5.539	5.959	5.196	5.876	5.848	6.22	5.792	6.073	6.121	6.513	5.666	6.268	6.406	6.337	5.67	6.315	6.715	5.973	6.813	6.476	5.78	6.077	5.702	6.163	5.702	6.075	5.657	5.998	6.132	6.708	6.269	6.379	6.85	6.453	7.001	6.658
RAE1	6.899	7.052	7.358	6.946	6.2	7.22	5.873	7.754	7.08	7.034	6.507	7.544	6.816	7.362	6.84	7.164	6.373	6.952	7.338	7.983	6.683	7.646	6.565	6.95	6.663	8.184	6.545	8.666	6.854	7.304	6.825	7.699	7.25	8.406	6.954	7.834	6.986	8.242	6.869	6.849	6.854	7.247	6.954
CLIC4	8.752	7.934	7.286	7.519	7.01	6.875	7.492	8.153	7.679	7.463	7.082	6.819	7.756	7.629	7.631	6.515	7.496	7.666	7.676	7.544	6.932	6.274	7.017	7.827	7.601	6.733	7.077	7.351	7.926	7.687	7.461	7.498	7.01	6.75	7.125	7.501	7.063	4.809	7.747	6.261	7.337	7.187	7.271
CLSTN1	4.675	5.915	5.962	7.444	5.832	5.869	5.708	6.335	5.306	5.975	5.194	6.615	5.336	6.076	5.06	5.212	5.157	7.772	6.005	6.861	5.04	6.952	5.486	6.353	5.256	6.444	5.355	6.166	5.472	6.39	5.279	5.867	4.709	7.177	5.529	6.572	6.192	5.688	5.278	6.045	5.599	5.447	5.511
SORD	12.092	8.658	9.646	10.403	11.664	11.346	11.306	10.516	11.185	8.806	10.606	9.356	11.4	9.888	11.448	10.755	11.287	10.327	10.827	5.131	11.331	7.772	11.586	10.051	11.571	6.406	11.64	9.453	10.847	10.304	11.445	9.522	11.331	8.276	11.42	9.544	10.731	9.331	11.531	9.788	10.747	9.904	10.012
FSCN1	4.615	4.869	4.523	4.953	4.628	5.167	5.086	5	5.201	4.268	4.824	4.46	4.639	4.91	4.749	5.156	4.907	5.389	5.366	5.088	4.826	4.638	4.52	5.112	4.703	4.682	5.195	4.338	4.987	4.89	4.851	4.414	4.731	5.044	4.849	4.936	4.44	4.722	5.21	5.216	4.751	5.29	4.965
ID2	10.23	8.17	9.802	9.393	10.681	9.935	10.441	8.954	10.103	6.268	10.559	7.929	10.967	8.434	10.754	10.166	10.507	10.252	10.314	10.628	10.823	8.672	11.083	10.462	10.995	10.758	10.909	11.632	10.956	9.23	11.184	9.961	9.83	11.215	11.016	9.938	9.81	9.606	11.071	9.745	10.689	10.107	10.213
GOLGA4	8.658	8.302	7.927	8.089	7.07	8.386	7.823	7.527	7.608	8.332	7.803	8.487	7.785	8.44	8.06	8.094	8.049	8.059	8.168	8.458	8.17	8.026	7.765	7.622	7.888	7.232	8.205	8.067	8.236	7.667	7.911	8.429	8.205	8.404	8.05	8.225	8.016	7.694	7.936	7.645	8.066	8.346	8.571
UQCRQ	10.496	11.006	11.18	10.746	10.718	9.97	10.54	10.801	10.431	10.562	10.062	10.29	10.276	10.328	10.147	11.278	10.265	10.095	9.9	9.621	10.312	10.362	10.435	10.547	10.436	10.389	10.626	8.401	10.122	10.215	10.516	10.276	10.616	9.186	10.71	10.53	10.292	9.127	10.356	9.429	10.65	10.911	11.008
SAMM50	7.331	7.244	7.127	6.513	7.66	6.726	5.807	7.019	6.613	6.131	5.998	6.626	6.899	7.373	6.745	7.212	6.544	6.962	6.684	7.122	6.679	7.533	6.467	7.293	6.818	7.26	6.858	6.299	6.562	6.921	6.778	6.034	6.693	8.036	6.874	6.661	6.427	7.627	6.495	5.379	6.893	6.641	6.827
DCTD	6.653	6.618	6.788	6.447	7.609	6.113	6.119	6.256	5.769	6.759	6.034	7.896	6.404	6.342	6.649	5.195	6.077	7.811	6.649	5.82	7.105	6.746	6.479	6.403	6.691	6.475	6.783	6.283	6.885	7.434	6.517	5.744	6.904	7.276	6.627	7.297	6.781	6.362	6.642	4.279	7.109	7.055	6.99
ETF1	7.369	7.923	7.572	7.498	6.899	7.719	6.516	7.643	6.716	7.901	6.932	8.316	7.068	7.917	6.732	6.89	6.845	8.047	7.399	7.445	7.431	8.599	7.521	7.477	6.887	8.656	7.496	6.261	7.726	7.29	7.024	6.73	7.316	7.214	6.982	7.231	7.051	7.02	6.952	5.51	7.316	7.351	7.31
SNW1	7.87	7.659	8.037	7.309	6.954	8.113	7.258	8.03	7.38	7.897	7.128	7.794	7.393	7.608	7.313	7.511	6.983	7.212	7.528	7.03	7.199	7.97	7.113	7.228	7.47	7.622	6.963	7.575	7.715	8.433	7.291	7.633	7.425	8.056	7.311	7.808	7.549	8.612	7.41	7.479	7.377	7.459	7.406
GLB1	8.451	8.442	7.832	9.195	7.839	7.598	6.512	7.825	7.058	7.966	6.586	8.582	7.209	9.018	7.418	7.809	6.767	7.948	7.173	8.239	7.442	8.032	7.146	6.734	7.422	6.575	7.765	5.917	7.058	7.811	7.238	6.974	7.346	7.836	7.622	7.046	7.173	7.378	7.476	5.59	7.62	7.594	7.2
NME1	7.687	9.481	8.523	9.554	7.671	7.637	7.163	9.573	8.02	10.319	7.195	10.012	6.861	9.371	6.783	8.258	6.887	8.902	7.858	7.842	7.225	9.252	6.929	7.401	6.783	8.603	7.777	6.906	7.004	8.513	7.364	7.56	7.446	8.999	7.536	7.314	7.25	9.098	6.71	6.535	7.289	8.483	8.619
PODXL	5.826	6.104	6.717	6.802	4.661	4.891	4.198	6.734	5.12	5.135	4.753	4.538	4.606	7.59	3.638	6.808	4.858	7.207	4.936	8.079	4.041	5.295	4.896	6.566	4.266	6.557	3.771	4.401	5.192	7.064	4.397	4.255	4.239	5.988	4.353	7.753	5.221	3.938	4.785	4.682	4.894	5.121	5.023
FAT1	10.412	7.902	9.24	8.01	7.532	6.502	5.912	7.977	7.424	9.328	6.313	9.049	5.168	7.864	6.23	8.631	5.58	7.711	7.04	7.653	6.977	9.579	6.524	7.567	5.445	7.278	7.48	6.254	6.314	8.674	5.913	6.839	7.973	7.42	7.846	7.163	7.536	6.76	5.575	6.631	7.517	6.697	6.557
TMX4	7.893	7.505	7.772	6.378	7.347	8.588	7.824	6.295	6.605	6.571	6.375	7.848	8.024	6.654	7.332	7.648	7.107	8.439	7.197	7.212	7.839	7.926	7.17	8.013	7.725	5.601	7.521	7.33	7.972	6.396	6.947	7.505	7.342	7.924	7.897	6.134	7.714	7.149	7.798	5.149	7.385	7.682	7.674
DDX39A	8.69	7.9	7.835	7.881	6.165	7.916	5.53	7.746	6.287	8.464	6.232	7.581	5.306	8.576	6.067	7.73	5.496	7.355	7.036	7.629	6.258	8.155	5.987	6.767	5.949	8.33	5.599	8.514	6.48	8.089	6.098	8.724	6.43	8.905	6.442	8.009	6.502	8.365	6.43	8.017	6.371	7.109	6.972
IRAK1	8.643	7.383	7.668	7.76	6.986	7.108	6.299	8.617	7.104	8.41	6.848	9.389	6.822	9.817	6.641	7.193	6.361	7.449	7.301	8.211	6.968	8.064	6.633	9.569	6.632	8.715	6.736	6.193	6.753	7.833	6.806	8.233	7.184	7.341	6.792	9.356	7.306	8.139	6.598	6.627	7.12	8.168	8.164
TXNL1	9.478	9.987	9.312	10.104	9.345	8.926	9.274	9.748	9.192	9.942	8.778	9.805	8.988	10.167	9.271	9.913	8.934	8.526	9.164	9.549	8.818	9.623	8.925	8.961	8.768	9.44	9.311	9.009	9.221	9.627	9.21	9.142	9.392	10.024	9.272	8.803	9.069	9.183	9.094	9.355	9.222	9.567	9.367
SMC1A	7.9	6.897	8.147	7.37	7.461	7.125	6.738	8.224	7.458	8.494	6.406	7.223	7.384	8.023	7.373	7.103	6.424	8.105	7.793	8.737	7.471	8.549	7.274	8.214	7.513	7.24	7.32	6.729	7.71	7.579	7.231	7.985	7.23	8.028	7.122	7.542	7.575	7.458	7.045	8.269	7.966	7.812	8.173
NISCH	7.584	8.21	8.463	8.178	8.127	8.694	8.314	8.117	8.195	7.654	7.83	9.021	8.279	8.708	8.283	7.901	8.146	8.687	8.127	8.683	7.934	8.53	8.4	7.077	8.085	8.228	7.997	8.779	7.814	8.89	8.133	8.95	8.326	8.421	7.64	8.329	8.425	9.022	8.296	9.054	8.346	7.992	7.964
EIF3H	9.731	10.395	9.914	9.124	9.054	9.18	8.36	9.938	9.154	11.362	8.764	10.945	8.631	8.903	8.791	10.007	8.953	10.363	9.244	10.223	8.651	10.238	8.982	9.724	8.933	10.262	8.917	9.473	8.603	10.037	9.126	8.969	8.818	9.993	8.771	9.761	9.222	10.548	9.01	7.772	8.806	9.247	9.176
ZC3H15	8.226	8.51	8.018	8.502	8.092	8.467	8.025	8.308	8.067	9.186	8.209	8.64	8.374	8.865	8.353	9.34	8.441	8.881	8.704	8.541	8.573	8.982	8.463	8.924	8.15	9.268	8.728	8.79	8.71	8.52	8.652	8.291	8.81	9.217	8.363	8.681	8.565	9.06	8.457	7.748	8.742	8.708	8.636
PPP4R1	7.02	7.8	8.081	6.827	6.004	7.748	5.753	7.602	6.492	7.23	5.824	7.526	6.217	7.815	5.769	7.448	5.568	7.516	6.873	7.817	6.446	7.868	5.837	7.067	5.495	7.359	6.133	7.671	6.812	7.373	5.897	7.529	7.124	7.521	6.586	7.447	6.288	6.216	6.082	6.282	6.303	6.477	6.419
KRT18	9.332	10.964	11.035	11.083	10.072	9.296	9.277	11.12	9.661	12.176	10.07	11.148	9.327	10.259	9.016	10.917	10.004	10.692	10.372	10.911	10.059	10.714	9.83	10.799	9.323	11.785	10.701	10.819	10.741	8.84	9.17	11.436	11.04	10.931	10.137	10.181	10.195	10.18	8.992	10.857	10.116	11.07	11.042
COX7A2	10.109	10.36	10.259	11.035	10.294	10.621	10.087	10.677	10.325	10.642	10.109	9.997	10.104	10.481	10.166	10.444	10.163	10.341	10.005	11.691	10.182	10.276	10.063	10.594	10.369	9.898	10.412	10.55	10.175	10.106	10.107	9.731	10.176	10.372	10.495	10.156	10.157	10.166	10.087	9.422	10.366	10.548	10.401
INPPL1	6.581	6.056	5.741	6.301	5.659	5.343	5.175	5.673	5.497	5.55	5.402	6.199	5.409	6.188	5.366	5.943	5.092	5.212	5.57	6.139	5.811	5.048	5.173	6.15	5.599	6.256	5.31	8.29	4.851	6.188	5.582	6.076	5.247	6.508	4.968	5.834	5.484	5.941	5.642	6.206	5.928	5.614	5.395
OAT	6.075	5.977	6.212	7.087	10.062	6.248	9.893	5.918	6.645	9.047	8.807	8.804	9.776	7.72	10.223	6.71	10.203	5.32	9.896	8.401	9.21	9.383	11.145	5.176	10.515	6.276	9.878	6.932	10.13	6.859	10.477	6.719	8.392	7.946	9.843	8.32	8.052	7.918	9.021	5.236	11.043	8.68	8.693
PHB2	9.142	10.098	10.356	9.433	10.446	9.836	9.906	10.084	9.712	10.21	9.578	11.106	10.057	9.258	9.959	9.903	9.843	10.731	9.932	10.019	10.085	10.407	9.733	10.334	10.021	10.193	10.421	10.105	9.942	9.505	10.07	8.621	10.057	10.181	9.864	9.898	10.054	10.57	10.102	8.448	10.013	10.359	10.328
PPP1R12A	5.967	6.627	6.579	6.338	5.512	6.573	5.508	6.566	5.899	7.049	5.475	6.558	5.967	6.289	5.886	6.054	5.526	7.258	6.155	7.337	5.754	6.212	5.675	6.399	6.021	7.002	5.632	6.302	6.429	6.117	5.818	5.979	5.953	6.912	6.091	6.552	6.721	6.149	6.117	5.487	6.522	5.884	5.881
CNN2	5.448	5.818	6.373	6.243	6.239	4.599	6.07	6.165	6.443	6.471	6.397	6.494	6.401	5.664	6.223	6.328	6.473	5.109	6.399	6.32	6.129	5.568	6.388	6.133	5.998	6.386	6.02	6.418	6.255	5.702	6.266	6.076	5.901	6.302	5.95	6.173	6.496	4.998	6.049	7.244	6.432	5.805	5.867
PWP1	7.556	7.442	7.501	8.286	7.516	8.328	7.662	8.099	7.424	8.684	7.084	8.247	7.254	7.652	6.966	7.928	7.01	8.148	7.621	7.996	7.097	7.551	7.127	7.991	7.509	8.4	7.447	8.108	7.686	7.863	7.366	8.275	7.395	8.031	7.237	7.613	7.225	8.553	7.457	8.105	7.299	7.439	7.495
ICMT	7.559	6.449	6.427	6.788	6.509	5.909	5.426	7.251	6.221	7.671	6.331	7.592	6.285	6.688	5.609	5.661	5.663	7.077	6.657	6.572	6.387	6.37	6.572	6.706	6.402	6.164	6.58	5.878	5.912	6.168	5.779	5.398	6.736	6.471	6.788	5.996	6.374	5.828	6.017	5.667	6.587	6.789	6.821
ALDH9A1	10.694	9.386	10.138	9.973	10.71	9.615	10.044	8.87	9.008	9.31	9.642	8.608	10.077	11.053	10.21	10.197	10.017	9.256	9.851	9.212	9.903	9.496	10.37	10.198	10.17	9.351	10.627	9.643	9.906	9.885	10.178	10.586	10.268	9.005	10.224	9.444	9.763	9.177	10.189	10.452	10.164	9.826	9.81
AP1G2	3.987	5.062	7.414	6.538	5.653	7.407	5.541	6.721	6.292	6.319	5.681	5.78	5.615	6.19	5.711	5.981	5.238	6.141	5.714	6.415	5.312	5.096	5.269	5.633	6.088	8.254	5.128	7.22	5.644	6.761	5.75	7.339	5.36	5.933	5.556	6.729	6.562	7.739	5.448	7.34	6.332	5.939	5.871
RUVBL1	5.616	7.197	5.398	5.667	5.267	4.903	4.499	5.652	4.736	7.976	4.855	7.355	4.943	5.662	5.161	4.942	4.761	5.81	5.454	5.959	5.203	5.887	5.161	5.9	5.05	5.168	5.092	4.514	5.01	5.592	5.091	5.027	5.278	5.072	5.196	4.727	5.258	6.064	4.934	4.698	4.862	5.284	5.247
GPAA1	9.458	9.552	8.568	8.39	7.906	7.522	7.215	8.687	8.014	9.121	7.101	8.737	7.895	7.691	7.375	8.689	6.937	8.683	7.74	8.553	7.352	8.359	7.248	9.185	7.867	7.933	7.66	7.775	7.392	8.852	7.683	7.898	7.873	7.804	7.664	8.356	8.372	8.452	7.211	7.213	7.978	7.246	7.496
PRDX3	10.016	10.086	9.279	10.124	9.911	9.142	9.799	8.641	9.35	9.484	9.015	9.108	9.3	8.605	9.548	9.66	9.491	9.389	9.082	7.812	9.321	8.687	8.845	9.042	9.448	7.648	9.69	8.03	9.657	9.254	9.407	8.475	9.542	9.512	9.492	8.289	8.723	9.059	9.322	6.575	9.211	9.359	9.571
NBL1	3.92	4.588	5.084	4.701	4.218	4.271	4.146	5.567	4.088	5.414	4.682	4.274	4.14	5.624	4.17	4.498	4.245	4.24	3.972	4.45	4.229	4.137	4.389	4.118	4.091	4.368	4.398	4.344	4.4	4.106	4.204	4.218	4.239	3.995	3.913	4.786	4.154	4.399	4.152	4.868	4.141	4.563	4.799
SND1	8.808	8.513	8.686	9.042	8.525	8.715	8.31	8.941	8.466	8.763	8.728	9.183	8.153	9.123	8.276	8.617	8.399	9.184	8.848	8.526	8.437	9.172	8.496	8.806	8.502	9.28	8.209	8.942	8.367	8.749	8.273	9.396	8.726	9.231	8.537	8.726	8.742	9.184	8.292	8.84	8.636	9.132	9.108
DARS1	8.238	8.366	7.901	8.073	7.301	8.072	7.327	7.509	7.58	9.096	6.979	8.174	7.077	7.829	8.18	7.851	7.653	8.199	7.733	8.235	7.156	8.558	7.466	7.686	7.491	8.387	7.648	7.812	8.256	7.573	7.665	8.478	7.737	8.083	7.293	7.367	7.366	8.901	7.625	6.71	7.386	8.091	7.983
INSIG1	11.292	8.338	9.005	8.928	9.222	10.671	10.715	10.046	9.843	7.613	9.238	8.992	9.866	10.154	10.317	10.93	10.477	8.066	9.525	5.452	10.897	6.711	9.875	9.111	9.943	7.175	10.551	9.145	9.602	9.981	9.612	10.369	9.475	7.303	10.578	8.213	9.657	8.099	10.535	9.494	9.833	9.806	9.78
RRAGA	8.366	8.973	8.26	7.546	8.23	7.222	7.062	7.746	7.336	8.475	7.298	8.201	7.712	8.194	7.653	7.049	7.722	8.282	7.837	8.236	7.99	8.253	7.294	7.556	7.863	7.913	7.91	6.464	8.188	7.543	7.788	6.455	8.089	7.227	7.704	7.261	7.748	7.059	7.681	6.079	7.875	8.375	8.329
ACP1	7.922	6.864	7.899	8.452	7.514	8.611	7.004	7.624	7.623	8.038	7.109	8.194	7.769	7.791	7.558	7.226	7.414	8.266	7.641	8.323	7.858	8.163	7.511	7.829	7.818	7.975	7.719	7.569	7.523	7.74	7.634	7.207	7.205	8.306	7.919	6.871	7.365	7.929	7.69	6.033	7.559	7.503	7.373
IER3	5.402	8.631	7.905	7.098	6.969	5.988	6.309	8.844	7.282	6.148	8.106	8.695	7.19	6.731	5.908	7.625	7.954	8.849	8.251	8.329	7.979	8.698	7.747	7.155	7.22	10.682	7.31	8.486	8.95	7.978	7.525	7.568	7.996	9.171	8.462	7.91	8.551	6.877	6.894	5.349	8.39	8.674	8.304
EIF2B1	6.808	7.137	7.427	7.878	6.996	7.232	6.749	7.754	6.896	7.84	5.959	8.149	6.658	7.583	6.853	7.408	6.76	7.856	6.917	7.728	6.74	7.614	6.394	7.37	6.703	6.76	7.164	7.08	6.859	7.498	6.607	7.365	6.997	7.584	6.962	7.024	6.941	6.543	6.989	7.238	7.067	7.241	7.294
CYB5B	4.989	4.585	4.735	4.771	4.986	4.573	4.549	4.318	4.434	5.236	4.759	4.888	5.08	4.48	5.073	4.528	4.491	4.377	4.793	5.64	4.586	4.82	4.818	4.481	5.009	4.579	4.84	4.436	4.942	4.969	4.78	4.365	4.782	4.753	4.917	4.58	4.781	4.337	4.695	4.846	4.876	4.664	4.272
FXR1	7.819	9.475	8.256	8.876	7.658	9.355	7.628	9.004	8.211	10.281	7.796	9.463	8.155	8.427	8.138	8.446	8.186	9.525	8.436	7.88	8.009	8.859	7.81	8.788	8.31	7.994	7.812	8.404	7.952	8.832	8.324	8.318	7.949	9.166	8.253	7.701	8.136	9.757	8.631	8.771	7.979	7.305	7.08
CLPTM1	7.656	8.059	7.292	8.096	7.712	7.521	7.53	7.158	7.567	7.209	7.635	7.898	7.345	8.1	7.548	8.045	6.801	7.795	7.095	7.345	7.348	7.722	7.017	7.678	7.064	7.312	7.316	8.518	6.978	7.227	7.483	8.038	7.461	7.944	7.36	7.63	7.426	7.536	7.306	8.319	7.267	7.705	7.889
BST2	7.469	8.766	8.127	7.092	7.697	5.577	6.706	7.777	7.742	9.116	8.48	5.445	7.464	7.986	8.099	7.721	7.624	6.332	8.275	7.337	7.566	5.84	8.169	6.879	7.194	4.69	7.96	4.667	8.196	6.927	7.774	7.226	7.614	5.17	7.449	7.217	8.675	3.967	7.71	6.795	7.731	7.059	7.013
IFNGR2	6.516	6.8	7.953	6.954	6.867	7.676	6.787	7.825	7.204	8.084	6.892	7.057	6.619	8.524	6.891	6.918	6.885	8.318	6.877	8.628	6.719	6.774	6.764	6.659	6.833	8.294	6.726	8.425	7.724	7.067	6.923	7.585	7.335	8.471	7.149	7.278	7.536	7.122	6.754	7.11	7.172	7.616	7.346
KDM3B	6.892	6.641	6.735	6.84	6.3	7.329	6.399	7.207	7.346	7.526	6.673	7.326	7.013	6.431	6.739	6.674	6.701	7.578	6.972	6.823	6.534	7.605	6.833	6.95	6.951	7.88	6.74	6.844	6.781	6.942	6.919	6.677	6.849	7.302	6.941	6.967	7.059	7.262	6.345	6.23	6.851	6.092	6.406
TNC	3.921	5.361	5.365	3.81	3.712	3.798	3.984	5.345	4.138	4.165	4.274	3.823	3.841	4.23	3.769	4.08	3.828	4.603	4.689	3.938	4.229	3.649	3.773	4.208	4.046	4.297	3.934	4.571	4.027	4.911	4.097	3.597	4.476	4.282	3.57	4.529	3.684	3.787	4.947	3.93	3.636	4.944	5.13
SCARB2	8.227	7.119	5.826	7.383	7.183	5.888	6.075	5.639	6.93	7.358	6.532	5.96	6.799	5.137	6.75	6.495	6.592	7.342	6.508	6.543	7.138	6.889	6.19	7.211	7.092	6.119	6.873	5.79	6.891	5.71	6.441	6.344	6.2	5.577	6.45	5.801	6.534	4.66	6.349	5.526	6.197	6.016	5.972
JAK1	9.771	8.743	9.473	8.982	8.3	7.87	8.503	9.123	8.796	8.378	8.252	8.709	8.746	8.553	8.873	9.184	8.791	8.598	8.955	9.819	9.062	8.495	8.711	8.77	8.907	9.508	8.457	7.45	8.857	9.177	8.812	8.637	8.927	8.032	8.798	8.566	9.003	7.626	8.94	7.892	8.615	8.588	8.653
UBE2L6	6.762	6.89	6.985	7.018	7.553	5.777	6.722	7.43	7.033	6.752	7.738	7.745	6.58	7.634	7.305	6.75	6.807	6.006	7.12	6.703	7.131	6.302	6.976	6.991	7.48	7.184	6.537	5.766	7.666	6.768	7.318	6.252	7.3	5.647	7.595	6.849	7.245	6.844	7.129	6.363	7.352	8.018	8.071
KRT19	3.273	3.148	5.051	3.821	3.6	3.386	3.539	5.234	3.419	3.282	3.412	3.331	3.848	3.297	3.221	3.307	3.842	3.359	3.558	10.43	3.74	3.308	3.597	3.383	3.545	6.672	3.683	4.468	5.111	3.71	3.68	3.412	3.98	6.179	3.823	3.317	4.764	3.428	3.327	3.305	4.006	3.81	3.792
PACSIN2	8.466	9.057	8.793	8.809	8.353	8.17	8.079	9.122	8.289	8.324	7.673	8.976	7.879	9.092	7.803	8.625	7.938	8.885	8.208	9.773	8.173	8.975	8.124	8.612	8.054	8.969	8.259	8.832	7.928	9.244	8.138	9.806	8.284	9.479	8.225	9.335	8.202	8.46	7.984	6.878	8.621	8.318	8.458
COPS5	8.056	9.329	8.102	8.307	7.333	7.523	6.299	7.519	6.982	9.459	6.65	8.689	7.153	7.962	7.196	7.398	7.177	7.87	7.17	7.618	7.257	7.662	6.981	8.664	7.005	7.455	7.469	6.385	7.255	8.37	7.1	7.818	7.237	8.421	7.341	7.719	7.172	8.288	7.094	6.009	7.279	7.776	7.578
CNIH1	9.168	9.707	8.995	9.626	8.892	9.128	8.511	9.509	9.037	9.914	8.756	9.424	9.087	8.632	9.017	9.357	8.627	9.237	8.872	8.944	9.307	9.704	8.622	8.233	8.966	7.164	8.846	8.377	9.306	9.921	8.699	9.309	9.197	8.894	9.309	9.233	8.973	9.607	8.836	7.596	9.157	9.144	9.32
HSPG2	6.073	6.901	7.247	6.68	6.557	6.42	5.919	7.68	6.835	5.447	5.505	7.008	5.827	7.261	5.75	7.586	6.497	7.982	7.215	8.711	6.085	6.936	6.241	7.538	6.503	7.963	6.077	7.098	6.023	7.601	5.975	5.294	5.868	7.533	6.223	8.331	7.179	5.356	7.004	7.431	6.794	6.784	6.764
ITGA6	5.83	6.641	6.77	6.453	4.941	5.245	4.467	6.352	4.965	6.154	4.548	6.168	5.035	6.419	4.811	7.145	4.844	6.447	5.024	6.787	5.003	5.644	4.93	5.945	4.684	5.787	5.217	7.222	4.565	6.381	4.902	5.635	5.135	7.367	5.281	6.15	5.524	5.321	5.186	5.488	5.628	4.714	4.445
ARL1	6.51	7.134	7.242	7.248	7.297	7.539	6.749	6.711	6.79	7.986	7.126	7.146	6.971	6.812	6.888	6.724	6.814	8.002	7.328	7.439	7.042	6.758	6.862	8.148	7.252	7.889	7.19	8.211	7.28	6.094	6.806	7.683	7.191	8.007	7.349	7.548	7.476	6.939	7.124	7.589	7.727	7.237	7.304
ACSL3	6.462	8.27	8.557	6.997	7.004	7.817	7.024	7.916	7.735	8.946	7.238	9.647	8.014	8.304	8.477	9.228	7.551	7.578	8.15	6.92	7.768	9.097	7.66	8.808	7.928	6.948	8.284	8.698	7.775	7.738	7.768	8.105	8.539	8.383	7.891	8.809	8.273	8.438	7.902	4.965	8.102	6.965	7.281
SMC4	8.602	8.567	8.207	8.264	5.213	7.18	5.633	7.805	6.177	9.094	5.829	8.746	5.845	8.696	5.282	6.571	5.682	7.676	6.923	7.614	5.589	9.236	5.711	8.384	6.259	7.931	5.881	7.78	6.119	7.45	6.241	8.294	6.13	8.995	6.215	6.519	6.359	7.407	5.797	7.836	5.917	6.215	6.378
TIMP1	9.367	11.535	10.822	11.245	9.119	8.705	9.086	12.149	10.352	9.527	10.421	10.301	9.945	11.7	9.268	11.393	9.466	10.862	10.877	12.469	10.731	10.445	9.449	9.817	9.312	11.131	8.456	9.066	10.488	11.674	9.069	7.91	10.902	9.052	9.727	12.407	10.97	9.44	9.522	7.695	9.573	11.166	11.057
GJA1	7.608	6.969	6.693	5.02	4.752	7.663	4.507	6.797	5.785	6.463	5.291	4.281	5.56	5.364	4.933	4.579	6.452	8.838	5.804	8.879	5.697	5.732	6.068	8.083	4.939	6.051	4.626	5.782	7.29	6.24	5.389	5.937	4.64	7.572	4.861	6.983	6.882	4.138	5.733	4.705	5.285	5.362	5.094
MARCKS	7.683	7.737	8.218	8.935	6.841	7.517	5.818	9.231	7.737	10.448	7.867	9.54	6.728	8.382	7.096	6.603	7.175	9.533	8.464	9.698	6.578	9.31	6.933	8.58	6.935	9.174	6.004	8.724	7.728	9.419	6.976	4.981	7.041	9.637	7.653	8.523	8.287	9.103	7.102	7.681	7.488	7.263	7.12
USP14	8.679	9.572	8.25	8.197	8.325	7.835	7.402	8.279	7.912	8.681	7.338	9.252	7.454	9.154	7.365	8.732	7.455	8.65	8.133	9.695	7.634	8.318	7.634	8.939	7.375	8.53	8.067	8.403	7.996	8.512	7.588	8.411	8.128	9.558	7.681	8.237	7.524	7.744	7.186	7.768	7.692	8.051	8.169
GYS1	5.356	4.685	5.286	5.36	5.56	5.199	5.233	5.401	5.738	4.917	5.573	5.853	5.543	4.954	5.261	4.716	4.911	5.26	5.266	5.845	5.055	5.177	4.962	4.898	5.567	5.772	4.926	5.607	5.061	5.547	5.486	4.911	4.689	5.382	5.185	5.047	5.26	4.889	5.596	5.386	5.168	5.276	5.029
AKAP1	8.976	8.772	8.868	8.984	9.038	9.173	8.486	9.284	8.991	8.652	8.753	8.831	8.977	8.601	9.675	8.688	8.766	9.219	8.992	8.175	8.818	9.435	8.765	7.843	8.912	8.261	8.787	9.778	9.033	8.704	9.042	8.967	8.985	8.923	8.779	8.489	8.899	9.504	9.191	8.918	8.909	8.314	8.409
HMCES	5.444	6.13	5.524	5.032	5.173	5.635	5.139	5.482	5.256	5.896	5.118	6.427	5.31	5.624	5.381	5.224	4.967	5.459	5.801	4.954	5.577	5.588	5.227	5.521	5.271	5.277	5.731	4.673	5.582	5.727	5.176	5.736	5.887	5.129	5.524	4.724	5.414	5.045	5.145	4.996	5.474	5.196	4.964
DLG5	6.57	5.898	5.84	6.439	4.78	7.203	4.16	6.035	4.879	6.148	4.746	7.047	4.109	7.685	4.946	5.471	5.08	7.523	5.344	6.513	4.068	5.655	4.306	4.969	4.671	6.248	4.867	6.451	4.606	6.699	4.998	6.012	4.81	8.039	4.467	6.376	4.697	7.283	4.612	5.344	4.803	4.308	4.757
PMPCB	8.961	8.31	8.768	8.742	8.715	9.313	8.451	8.605	8.588	9.082	8.555	9.734	8.978	9.315	8.728	8.865	8.675	8.74	8.898	7.878	9.293	8.788	8.645	8.66	9.096	8.809	8.832	7.981	8.951	8.471	8.917	8.576	9.024	8.198	9.038	8.557	8.991	9.071	9.068	7.606	8.984	8.704	8.419
TOX4	6.288	6.522	6.057	6.413	6.213	6.683	6.051	6.751	5.918	7.036	6.098	6.304	6.614	6.688	6.153	6.235	6.541	6.463	6.362	6.457	6.083	6.32	6.317	6.644	6.001	5.868	6.089	6.31	6.401	6.49	6.072	6.443	5.96	6.264	6.206	6.38	6.266	6.373	6.438	6.659	5.994	6.231	6.008
API5	7.259	7.356	7.86	7.694	7.527	7.102	7.261	7.521	7.485	7.373	7.277	7.714	7.924	7.792	7.861	7.077	7.152	6.842	7.428	8.17	8.003	6.61	7.638	9.051	7.741	6.501	7.807	6.509	8.095	7.349	7.82	8.075	7.705	6.392	7.821	7.225	7.888	7.051	8.122	6.744	8.113	7.544	7.644
TPD52	7.193	9.734	8.96	7.817	7.406	6.216	6.659	6.364	6.599	10.235	6.953	8.285	7.025	7.507	6.237	7.765	6.657	7.628	7.459	8.585	7.193	8.111	7.242	10.002	7.684	7.355	7.282	6.47	7.513	7.305	7.017	9.326	7.42	9.565	7.725	8.348	7.593	8.292	6.979	6.966	7.958	7.439	7.484
SIGMAR1	8.211	8.473	7.403	7.717	8.679	7.989	7.212	7.669	7.409	7.49	7.092	8.697	7.298	7.552	7.634	8.007	7.539	8.845	7.229	6.074	7.842	7.695	7.615	8.353	7.853	6.387	8.115	8.214	8.028	7.517	7.592	8.99	7.88	8.355	7.503	7.301	7.725	8.835	7.434	8.9	7.973	8.016	8.062
EGR1	5.772	8.161	7.447	5.425	10.454	7.457	9.232	7.854	10.008	7.871	9.934	8.31	10.227	7.139	10.088	6.803	10.324	8.735	10.045	6.722	10.035	7.951	10.15	7.044	9.825	7.629	9.994	5.058	9.946	7.751	10.199	6.212	9.387	6.998	9.919	7.253	9.653	6.758	10.513	5.053	10.475	9.307	9.324
PNP	6.277	5.788	7.342	6.021	6.993	5.413	5.969	6.236	6.014	5.024	6.142	5.515	6.531	6.578	6.624	4.377	5.885	5.406	6.032	6.026	5.983	5.032	6.36	6.573	6.979	5.821	6.913	5.359	6.659	5.569	6.845	5.321	5.962	5.659	6.287	6.429	5.66	5.882	6.677	4.988	6.189	6.744	6.51
SRSF4	8.371	7.668	8.121	7.714	8.235	7.378	8.447	8.384	8.141	8.233	8.178	8.256	8.345	8.072	8.402	7.225	8.15	7.954	8.352	8.69	8.217	8.034	8.279	8.007	8.279	7.473	8.309	8.035	8.63	8.19	8.381	7.078	8.274	7.556	8.288	7.334	8.208	7.132	8.4	8.277	8.224	8.154	8.362
DNMT1	6.612	6.172	7.041	6.236	5.13	5.496	4.618	6.83	5.254	7.226	4.907	6.738	4.757	7.098	4.553	5.818	4.609	5.73	5.291	6.315	4.567	7.587	4.834	6.318	4.723	5.944	5.199	6.676	5.106	5.795	4.823	6.23	4.925	7.44	5.109	5.894	5.362	6	4.664	5.957	5.059	5.656	5.483
PSMC6	7.278	8.317	7.327	7.941	7.216	7.441	5.35	7.53	6.72	9.013	6.458	7.399	6.91	8.319	6.882	7.523	6.552	8.514	7.204	8.686	7.132	7.506	6.532	7.599	7.426	7.31	6.991	7.109	7.691	8.114	6.932	7.194	7.381	7.94	7.287	7.726	7.296	8.545	6.7	5.96	7.163	6.965	7.202
CCND3	6.374	6.926	6.696	6.017	5.664	4.899	5.604	5.589	5.359	6.32	5.686	5.953	5.559	6.353	5.207	5.206	6.21	5.966	6.273	7.031	6.051	6.343	5.749	6.76	5.836	5.718	5.468	4.777	5.779	6.182	5.431	6.012	6.534	5.38	5.898	5.967	6.765	4.707	5.711	5.693	5.831	5.936	6.289
PGRMC2	6.19	7.464	7.468	6.105	7.654	7.076	6.233	6.808	7.197	6.951	6.694	6.811	7.626	7.836	8.013	6.51	7.038	7.671	7.089	6.732	7.561	7.355	7.267	7.403	7.391	6.306	7.227	5.855	7.631	7.155	7.687	6.21	7.144	6.609	7.553	7.206	7.802	6.976	7.748	5.608	8.079	6.996	7.143
PPP1R10	7.466	7.11	6.931	6.809	7.695	7.413	7.617	6.439	6.651	6.124	6.916	6.614	7.333	6.797	6.809	6.382	6.359	7.031	7.24	6.258	7.546	6.778	6.781	6.948	7.631	6.128	7.132	6.972	6.838	6.133	6.838	6.108	6.412	6.688	7.088	6.433	7	6.567	6.934	6.552	7.349	5.804	6.034
ENTPD6	6.594	7.941	7.92	7.52	6.64	7.244	5.802	7.314	6.428	7.543	6.182	7.498	6.395	6.465	6.086	6.665	5.66	5.961	6.206	7.244	6.647	7.225	6.358	7.043	6.509	7.607	6.277	8.51	6.058	6.331	6.373	7.398	6.579	6.915	6.992	7.736	6.802	7.863	6.305	7.46	6.884	6.339	6.429
PSMD7	6.619	7.246	6.719	6.884	7.077	6.501	6.297	7.08	6.813	7.178	6.755	6.935	6.992	8.235	7.215	6.543	6.69	6.811	7.188	8.543	7.204	6.928	7.121	6.926	6.906	7.39	7.294	5.747	7.1	7.572	7.275	6.05	7.289	6.915	7.33	7.222	7.235	6.565	7.205	5.466	7.215	7.766	7.652
PEX19	8.175	7.796	6.473	7.342	8.082	7.072	5.986	7.542	7.376	7.022	6.728	5.863	7.495	6.337	7.393	7.195	7.046	7.6	6.855	6.582	7.385	7.309	7.037	7.393	7.7	5.716	7.447	5.93	7.514	7.643	6.964	6.579	7.213	6.211	7.507	5.549	7.41	6.723	7.438	5.69	7.079	6.65	6.449
NIPSNAP1	9.341	9.841	8.929	8.88	9.893	9.472	9.598	9.204	9.274	8.581	9.221	9.915	9.549	9.203	9.599	9.793	9.224	9.734	9.044	8.537	9.719	10.339	9.6	9.774	9.606	8.977	9.925	8.837	9.273	8.507	9.286	9.188	9.476	9.971	9.551	9.343	9.385	9.678	9.384	8.276	9.403	9.059	8.893
MYBL2	5.667	5.796	5.282	5.274	5.717	5.142	6	6.02	6.208	5.865	5.691	6.419	5.624	6.39	5.39	5.569	6.128	5.202	5.491	5.332	5.585	6.276	6.053	5.223	5.184	5.477	5.324	5.893	5.468	5.295	5.644	5.652	5.572	5.633	5.225	5.505	5.414	6.315	5.387	5.903	5.487	5.103	5.548
RANBP2	6.911	8.138	6.874	7.275	6.78	7.181	6.409	6.832	6.567	7.897	6.497	7.14	6.947	7.621	6.654	6.727	6.625	7.399	7.077	7.947	7.164	7.133	6.721	7.152	7.148	7.357	7.156	6.892	7.808	7.06	6.823	6.579	7.189	7.494	7.011	6.102	6.969	6.893	6.833	6.328	7.312	7.438	7.357
TUBG1	7.379	6.487	7.208	6.994	5.729	6.021	4.968	6.793	4.802	7.08	4.143	8.366	4.387	8.302	4.481	5.779	4.299	5.953	5.371	6.871	4.936	8.519	4.488	7.018	4.9	5.591	5.216	6.054	4.578	5.957	4.943	8.375	4.697	7.169	5.434	5.426	5.193	6.879	4.651	6.674	5.245	6.485	6.163
ACIN1	6.253	6.39	6.265	6.285	6.276	5.921	5.496	6.406	5.567	6.637	5.922	6.084	5.494	6.088	5.651	5.84	5.361	6.404	5.556	5.904	5.581	6.491	5.55	5.778	5.496	5.92	5.649	6.536	5.686	5.942	5.688	6.07	5.726	6.086	5.845	5.992	5.658	6.061	5.543	6.852	5.746	5.861	5.812
SNX1	7.882	7.671	7.715	8.787	7.579	7.272	7.253	7.661	7.119	6.799	6.781	7.424	7.072	7.817	7.239	7.553	7.332	7.643	6.78	7.091	6.91	6.883	7.093	6.488	7.11	7.184	7.312	6.175	7.193	7.681	7.347	6.549	7.128	6.57	7.339	7.095	7.043	6.856	7.352	7.108	7.129	7.504	7.391
MRPL49	8.431	8.266	8.192	8.573	8.19	7.587	7.338	8.123	7.864	8.396	7.373	8.422	7.873	8.225	7.752	8.382	7.696	8.046	7.358	8.461	7.417	8.18	7.615	7.487	7.621	8.353	7.804	7.495	7.195	8.131	7.692	8.41	7.479	8.016	7.79	7.618	7.533	7.553	7.486	7.297	7.869	8.027	8.127
EPB41L2	5.092	5.957	6.253	6.414	4.507	5.717	5.597	6.79	6.192	6.519	6.242	6.898	5.482	6.48	5.785	5.62	6.104	5.847	6.176	7.169	5.809	7.61	6.043	6.302	5.833	6.412	5.344	6.855	6.37	6.461	5.993	6.449	6.16	7.099	5.837	6.477	6.906	4.909	6.091	6.704	6.544	5.079	5.101
LAPTM5	7.998	8.921	9.086	9.236	8.222	7.837	8.611	10.279	9.236	7.948	9.01	9.644	7.941	10.386	8.244	8.615	8.784	8.374	8.898	8.838	8.477	7.544	8.635	8.297	8.419	7.858	7.867	7.519	8.744	9.734	8.861	7.337	8.694	8.121	8.61	10.067	9.207	7.826	8.631	8.501	8.839	9.24	9.103
GALNT1	6.774	6.799	7.375	7.629	6.375	7.325	7.065	7.701	7.341	7.661	6.728	7.051	6.72	7.39	6.342	8.666	6.566	8.143	7.281	8.005	6.903	6.98	6.874	8.168	6.894	6.033	7.266	8.297	7.304	6.817	6.663	6.495	7.213	7.444	7.251	6.655	7.185	6.397	6.716	7.307	7.186	6.467	6.65
CDC123	7.136	9.428	7.36	8.061	6.935	7.112	5.884	7.544	6.53	8.068	6.367	7.932	6.444	7.926	6.646	7.034	6.716	7.87	6.919	8.01	6.652	7.302	6.454	7.072	6.633	7.769	6.904	6.584	6.713	7.335	6.534	6.379	6.581	8.296	6.737	6.593	6.618	7.688	6.457	6.533	6.627	7.333	7.248
ELAVL1	8.315	8.023	8.218	7.92	7.502	7.821	7.28	8.082	7.247	8.996	7.017	8.429	7.417	8.009	7.689	7.441	7.36	8.095	7.942	8.216	7.613	8.572	7.344	8.379	7.653	7.611	7.919	7.614	7.532	7.68	7.504	7.794	7.747	8.356	7.522	7.838	7.336	7.653	7.383	7.008	7.611	7.311	7.136
KIAA0100	6.749	7.138	6.252	7.276	6.782	6.114	5.895	7.074	6.306	7.469	5.671	7.874	6.293	7.408	6.581	6.422	5.426	7.337	6.803	6.839	6.48	7.151	6.222	7.225	6.437	7.232	6.968	6.222	5.923	7.438	6.498	5.533	6.302	6.836	6.234	6.118	6.895	6.376	6.04	5.148	6.8	7.074	6.818
TPR	8.218	7.426	7.928	7.277	6.899	9.295	8.098	9.226	8.102	8.734	7.604	7.7	7.268	7.672	7.551	8.659	7.349	8.891	7.753	8.698	7.287	8.732	7.245	8.166	7.414	9.399	7.582	9.765	7.702	8.699	7.22	9.171	7.526	9.056	7.3	7.526	7.378	8.756	7.44	8.82	7.455	6.97	6.934
CLCN3	5.55	5.647	6.556	5.467	6.291	4.776	6.499	6.215	6.102	7.983	6.008	5.823	6.36	6.552	6.399	4.919	6.491	5.933	6.079	5.101	6.377	5.915	5.914	5.63	6.3	6.65	6.388	4.537	6.524	6.668	6.333	5.906	6.297	5.847	6.504	5.482	6.514	4.411	6.472	4.763	6.5	6.24	6.223
EIF1B	8.644	8.721	8.374	8.398	8.291	8.7	7.672	7.822	7.852	8.9	7.803	9.007	8.045	7.232	8.497	7.318	7.722	9.318	8.488	9.799	8.232	8.211	8.034	7.577	8.207	7.357	8.365	7.724	8.736	8.762	8.147	8.075	8.248	9.759	8.248	7.511	8.038	8.405	8.262	6.783	8.342	8.241	8.295
SGK1	8.027	7.944	9.419	7.241	7.034	8.538	7.534	7.676	7.904	6.35	8.226	7.048	8.032	9.122	6.819	8.195	8.341	7.486	8.409	8.099	8.518	7.235	8.359	8.331	7.404	7.784	7.991	7.599	9.541	8.501	7.304	7.832	8.294	9.016	8.771	8.194	7.64	7.287	8.463	7.472	8.368	9.747	9.719
NDUFS3	8.512	7.988	8.028	8.251	8.098	8.558	7.818	8.108	7.808	7.378	7.836	8.383	8.098	8.227	8.09	7.649	7.968	8.077	8.01	7.589	8.2	7.988	7.997	8.744	8.293	6.898	8.093	7.798	8.171	7.865	8.403	7.353	8.272	7.478	8.289	7.509	8.253	8.035	8.12	6.204	8.189	7.9	7.927
CD14	8.685	8.817	9.067	8.284	10.672	9.114	9.939	8.662	9.876	5.581	10.429	7.946	10.099	8.937	10.107	10.079	9.946	7.376	10.59	6.018	10.432	8.428	10.541	9.755	10.404	4.19	10.599	5.926	10.853	7.95	10.339	8.702	10.644	6.486	10.395	8.008	9.882	6.731	10.427	5.3	10.587	10.931	10.931
LUM	3.312	7.399	9.323	7.792	7.352	3.301	6.87	9.06	8.87	8.229	8.315	2.805	8.753	6.753	7.238	7.582	8.443	5.029	8.359	9.911	7.926	2.717	8.086	3.964	7.416	8.673	7.055	5.101	8.895	9.698	8.998	3.271	8.042	5.149	8.905	10.52	9.962	2.774	8.305	2.879	9.006	6.752	6.805
TWF1	7.575	7.567	7.011	7.881	5.632	7.062	5.996	6.425	5.993	8.689	5.714	7.842	6.81	7.998	6.922	6.862	6.236	7.49	7.114	7.626	7.318	6.574	5.721	7.799	7.074	7.869	6.187	8.098	7.495	7.378	7.052	8.994	7.174	7.938	7.549	7.397	7.311	6.676	6.946	7.594	7.063	7.531	6.916
TP53	3.692	3.675	4.987	3.979	4.444	4.772	4.004	3.599	3.979	3.131	3.598	3.579	3.864	3.928	4.088	4.007	3.898	3.669	4.079	4.834	4.175	4.223	3.825	4.816	4.123	5.409	4.047	4.54	4.116	3.699	4.234	4.685	3.974	5.107	4.056	5.128	4.287	4.677	4.222	4.724	4.019	4.567	4.551
SAFB	6.017	5.507	6.174	5.817	6.229	6.68	6.751	6.215	6.618	6.351	6.808	6.428	6.293	6.055	6.2	6.2	5.92	5.789	6.477	6.05	6.298	6.658	6.433	6.139	6.288	6.425	6.327	6.834	6.177	5.932	6.085	6.385	6.241	6.472	6.037	6.485	6.441	6.323	6.179	6.92	6.297	6.032	6.099
ECE1	6.565	6.553	6.692	6.574	7.105	7.669	7.534	7.454	7.51	6.812	7.976	7.409	7.524	6.392	7.672	7.144	7.249	6.948	7.398	6.492	7.349	7.19	7.499	7.388	7.609	7.251	6.999	7.918	7.522	7.019	7.437	7.028	7.712	7.322	7.05	7.113	7.679	6.799	7.566	7.827	7.239	7.495	7.88
JOSD1	7.372	8.126	7.289	6.059	6.386	6.283	5.892	7.299	6.235	7.183	6.699	6.521	6.415	7.22	6.07	6.112	6.309	6.692	6.981	7.706	7.003	7.574	6.758	6.702	6.133	7.109	6.86	6.421	6.733	7.093	6.181	6.16	6.534	7.417	6.452	6.101	6.833	6.864	6.372	5.333	6.847	6.345	6.204
COX6C	11.825	11.844	11.26	11.21	10.324	10.979	10.245	11.185	10.441	12.31	10.225	11.215	10.528	11.142	10.283	11.019	10.562	10.996	10.27	10.553	10.618	10.351	10.44	10.959	10.805	10.523	10.968	9.274	10.714	10.902	10.892	11.583	10.812	10.589	10.982	11.229	10.585	10.689	10.532	9.812	10.81	10.522	10.685
RPA2	6.419	5.794	5.825	5.906	5.71	4.595	4.754	5.972	5.289	6.554	4.762	7.037	5.436	6.941	5.258	4.476	5.221	6.483	5.72	5.901	5.515	6.436	5.013	6.997	5.222	4.583	5.133	5	4.729	5.921	5.26	4.8	5.055	5.915	5.509	5.386	5.752	4.721	5.058	4.718	5.207	5.376	5.518
NDUFS5	9.812	9.532	10.085	10.042	9.736	9.673	9.894	9.753	9.29	10.208	9.827	10.149	10.1	10.517	9.707	9.227	9.581	10.108	9.824	11.235	9.931	9.967	9.955	9.672	9.973	10.842	9.744	9.911	10.073	10.53	10.076	8.662	9.867	10.64	10.355	9.929	10.296	9.171	9.735	9.294	10.362	10.027	9.971
TSG101	8.599	8.866	8.384	9.062	7.932	8.858	7.783	7.908	7.381	8.333	7.475	8.68	7.755	9.088	7.387	8.587	7.686	9.149	8.084	9.184	7.997	8.224	7.379	10.245	7.781	7.917	8.289	7.468	8.159	8.31	7.853	8.376	8.133	8.359	8.055	7.783	8.065	8.904	7.573	7.354	8.014	8.05	7.795
WSB2	8.569	9.45	8.779	9.531	7.683	7.569	6.178	8.049	7.75	9.378	6.975	8.51	7.106	8.801	7.215	7.783	6.724	9.093	7.479	8.952	7.665	7.637	6.97	8.734	7.421	9.36	7.678	8.475	7.042	8.324	7.52	7.893	7.843	8.861	8.041	8.511	7.838	8.339	7.216	7.231	7.78	7.755	7.823
MTHFD2	3.308	4.146	4.209	3.938	3.668	3.557	3.364	4.309	3.858	5.137	3.932	4.293	3.812	4.602	3.516	3.747	3.942	4.992	4.669	6.077	3.76	3.257	3.512	3.837	3.343	3.653	3.562	4.277	4.835	4.883	3.62	3.273	3.395	6.865	3.47	5.911	4.679	4.401	3.604	3.662	4.234	4.399	4.227
PSME2	9.59	9.453	10.206	10.007	9.698	9.77	9.656	9.597	9.472	9.823	9.859	10.22	9.397	10.612	9.383	9.906	9.327	9.376	9.277	8.397	9.082	9.196	9.708	10.239	9.476	8.71	9.528	9.286	9.241	9.291	9.728	9.838	9.315	8.43	9.819	10.046	9.734	9.196	9.786	10.256	9.613	9.847	9.764
DAXX	6.163	6.621	6.249	6.087	5.374	5.883	5.134	7.08	5.689	6.461	5.312	5.799	5.35	5.97	5.229	5.661	4.826	6.541	5.871	5.776	5.167	5.853	5.305	6.295	5.186	5.687	5.005	6.555	5.217	5.273	5.205	6.59	5.666	6.062	5.362	6.761	6.067	5.635	5.413	5.982	5.558	5.481	5.732
TMEM106C	8.641	8.727	8.86	8.56	6.742	7.506	6.346	8.993	7.994	8.13	6.609	8.692	6.869	8.875	6.715	7.437	6.71	6.909	6.982	6.916	6.865	7.522	6.461	8.561	6.701	7.438	6.567	7.334	5.919	7.953	6.621	8.495	6.968	7.03	6.907	7.486	6.772	7.453	6.805	8.345	6.85	6.318	6.5
HEXA	9.555	9.361	8.358	11.103	8.225	7.599	7.794	9.316	8.234	8.746	7.492	9.415	8.105	9.134	7.941	8.599	7.865	8.762	8.006	8.816	8.57	7.894	7.763	9.07	8.132	8.289	8.052	7.768	7.9	8.982	8.095	8.933	8.26	7.478	8	8.336	7.946	7.563	7.935	7.215	7.983	7.762	7.925
ELAC2	5.254	5.838	5.812	5.604	5.702	5.948	5.156	5.658	5.248	6.536	4.848	6.189	5.395	5.854	4.977	5.266	4.817	5.57	5.361	5.885	5.346	5.162	5.124	5.897	5.649	6.853	5.498	6.173	5.8	5.852	5.8	4.992	5.528	6.105	5.562	5.583	5.573	5.027	5.496	6.39	5.584	6.641	6.815
CLINT1	8.342	8.371	8.793	8.867	8.395	8.015	8.98	8.228	8.601	8.274	8.226	7.984	8.67	8.189	8.46	8.019	8.345	8.684	8.116	9.059	8.31	8.243	8.258	8.919	8.848	9.473	8.199	7.488	8.795	8.547	8.346	8.514	8.411	8.346	8.714	8.055	8.124	7.856	8.353	7.704	8.469	8.577	8.487
SNRPA	6.631	7.256	6.89	7.392	6.402	6.53	6.108	7.304	6.484	6.816	6.074	8.181	6.125	7.406	6.087	7.149	5.873	7.124	6.693	7.383	5.643	7.752	6.016	6.998	6.018	7.74	6.353	8.16	6.356	7.232	6.377	7.367	6.412	8.116	5.997	7.555	6.743	7.848	6.153	8.044	6.489	7.459	7.243
SCAMP3	8.47	8.33	7.894	7.734	7.382	7.878	6.624	8.08	6.895	8.647	6.841	7.745	6.593	8.511	6.555	7.698	6.625	8.127	6.639	8.893	6.637	8.243	6.775	8.448	6.668	8.02	6.668	7.244	6.406	8.037	6.547	7.271	6.751	7.939	6.739	7.101	6.86	8.015	6.663	6.488	6.422	7.287	7.071
ADNP	6.681	7.162	7.023	7.132	6.053	6.672	5.75	7.234	6.277	8.259	5.853	8.048	5.984	6.337	6.339	6.161	6.183	8.042	6.679	7.833	6.147	7.778	5.724	7.008	6.302	6.83	6.435	7.419	6.514	7.13	5.745	6.01	6.122	8.06	6.28	6.18	6.458	7.534	5.817	5.395	5.989	5.518	5.345
NCAPD2	4.13	4.344	4.657	4.1	3.839	4.342	3.857	4.437	3.729	5.591	3.793	5.596	3.99	4.636	3.811	3.817	3.505	4.597	4.258	4.716	3.574	5.402	3.656	4.164	3.765	4.263	3.85	5.431	3.71	3.99	3.729	4.025	3.883	4.881	3.816	4.34	3.886	4.429	3.873	4.744	4.11	3.735	3.795
EFCAB14	7.482	7.782	8.303	8.328	8.219	8.016	7.948	7.964	8.204	8.106	7.86	8.185	8.347	8.204	8.185	7.596	8.25	8.6	8.086	9.046	8.329	7.589	8.279	8.951	8.256	8.573	8.241	7.544	8.5	8.05	8.207	7.48	8.254	7.953	8.239	7.766	8.443	7.163	8.085	8.079	8.388	8.077	8.028
RNF13	8.089	9.133	7.984	8.945	8.062	8.825	8.367	8.257	8.446	9.405	8.594	8.098	8.556	8.074	8.509	8.735	8.607	8.68	8.758	8.656	8.746	8.398	8.275	8.485	8.394	7.504	8.509	7.715	9.191	8.626	8.257	8.179	8.952	8.405	8.375	8.072	8.513	8.759	8.417	7.608	8.187	8.236	8.194
AIP	6.963	7.062	6.911	6.896	7.085	7.048	6.721	7.291	7.137	6.831	7.543	7.393	7.509	7.383	7.591	7.177	7.322	6.66	7.192	6.947	7.255	7.305	7.139	8.315	7.492	7.625	7.194	8.177	7.226	7.29	7.456	6.945	7.037	6.935	7.124	7.079	7.446	7.219	7.212	7.155	7.416	6.698	6.817
RELA	7.408	7.376	7.266	7.481	7.574	7.525	7.325	7.356	7.007	7.682	7.001	7.654	7.053	7.734	6.993	7.386	6.816	7.714	6.855	7.548	6.989	7.399	6.927	7.008	6.939	7.592	7.124	8.08	7.352	7.348	7.072	7.544	7.334	7.821	7.023	7.341	7.131	7.529	7.026	6.916	7.031	7.151	7.246
RNASE1	7.92	7.392	6.41	7.43	6.316	6.31	6.112	6.867	6.733	6.005	6.465	6.834	6.335	6.52	5.955	6.667	7.082	6.33	6.765	6.824	6.061	7.002	6.38	6.979	6.11	5.624	6.14	5.423	6.678	6.951	5.626	6.326	6.165	6.39	6.241	7.08	6.611	6.995	6.714	6.327	6.543	6.658	6.698
ADAR	10.1	9.892	10.455	9.717	9.262	10.668	9.244	10.183	9.514	10.668	9.584	9.741	9.426	9.88	9.189	10.086	9.205	10.333	9.252	10.578	9.406	9.597	9.31	10.346	9.672	10.048	9.268	9.935	9.73	10.092	9.293	9.172	9.505	9.922	9.512	9.638	9.761	10.072	9.536	8.987	9.509	9.297	9.235
DDX42	7.198	7.193	7.578	7.944	6.976	8.07	7.375	8.535	7.678	8.243	7.618	8.226	7.392	7.429	7.695	7.159	7.05	8.007	7.623	8.374	7.528	7.906	7.392	7.781	7.769	8.993	7.339	8.311	7.902	7.898	7.82	7.817	7.803	8.36	7.809	7.299	7.846	7.978	8.074	8.214	8.126	7.501	7.363
DHCR7	8.272	7.351	7.311	7.199	7.446	8.982	6.597	7.37	7.138	7.879	6.359	9.176	7.122	8.818	7.623	7.594	6.319	8.564	6.98	5.079	7.443	8.631	6.138	8.824	6.64	5.883	7.612	10.863	5.783	9.227	6.717	10.36	7.743	9.205	6.918	6.993	7.571	9.724	7.203	7.043	6.217	7.32	7.534
AEBP1	4.516	6.526	6.58	6.941	6.44	4.566	5.42	6.981	6.346	5.127	6.117	4.527	6.796	6.192	5.572	7.213	6.4	5.14	6.136	9.522	6.023	4.323	6.836	5.355	5.642	7.325	5.312	5.622	7.135	8.317	6.777	4.509	6.031	4.725	6.314	8.163	8.182	4.727	6.472	4.626	7.844	5.837	5.235
SMG7	7.405	7.449	7.424	7.139	6.787	6.829	6.522	7.177	6.502	7.238	6.269	6.812	6.411	6.709	6.428	7.01	6.502	7.16	6.669	6.758	6.203	7.197	6.821	7.01	6.121	7.581	6.166	7.166	6.295	6.594	6.608	7.3	6.735	7.18	6.403	6.856	6.6	7.01	6.43	6.587	6.388	6.376	6.291
LBR	8.197	9.706	8.951	8.129	7.321	9.333	7.888	9.056	8.172	9.443	7.799	9.128	7.944	8.913	8.144	8.83	7.911	10.166	8.436	9.358	8.149	9.755	7.427	8.624	8.044	9.225	7.884	8.856	8.683	9.21	7.981	9.481	8.362	9.453	7.943	8.295	8.134	9.297	8.118	8.171	7.85	7.802	7.851
VARS1	5.775	7.034	5.527	5.269	5.265	5.02	4.427	6.092	4.226	7.426	4.202	7.003	4.518	6.371	4.777	5.499	4.058	7.352	5.046	6.331	5.011	6.528	4.443	5.544	4.755	5.961	4.987	5.842	4.804	6.123	4.614	5.121	4.776	7.121	4.653	5.45	4.86	6.298	4.525	4.668	5.14	6.149	5.838
MYOF	4.79	4.744	5.264	5.392	4.41	4.575	4.373	6.081	4.707	4.405	4.747	4.727	4.457	5.675	4.51	5.18	5.529	4.996	5.09	6.309	4.254	4.273	4.461	4.828	4.63	4.952	4.53	4.211	4.899	5.104	4.423	4.337	4.269	4.454	4.467	6.624	4.992	4.26	4.61	4.833	5.004	4.606	4.802
OSBP	7.148	7.64	7.003	7.573	7.793	7.143	7.317	6.672	7.342	8.078	7.518	6.844	7.079	6.954	7.361	7.53	7.236	7.122	7.63	7.014	7.461	6.682	6.844	6.877	7.566	7.397	7.799	7.339	7.338	7.015	7.09	7.269	7.382	7.116	7.618	7.04	7.59	6.906	7.257	7.075	7.454	8.248	8.019
SLC29A1	9.082	6.374	5.578	6.018	5.631	5.977	4.402	5.781	5.061	4.8	4.759	4.818	5.312	4.705	5.14	4.374	5.018	7.431	4.911	5.2	4.907	4.646	4.43	6.484	5.306	4.951	5.064	5.056	4.196	4.575	5.399	4.197	4.757	4.504	5.096	4.153	4.521	4.589	4.756	3.948	4.475	4.018	4.08
POLR2B	7.769	8.392	8.285	7.605	7.351	7.439	7.481	7.908	7.648	9.045	7.494	8.322	7.498	8.681	7.372	7.326	7.398	8.402	7.768	9.447	7.553	8.116	7.364	8.297	7.421	9.139	7.873	7.63	7.944	8.42	7.719	7.918	7.476	8.441	7.547	7.569	7.549	8.868	7.623	6.574	7.585	8.017	7.839
PRKAG1	7.987	7.717	7.411	8.055	7.583	7.068	6.683	7.41	6.946	7.72	6.703	7.828	6.962	7.797	6.755	7.179	6.582	7.561	6.844	7.031	6.935	7.805	6.773	7.624	6.928	7.21	7.136	6.555	6.51	7.012	6.978	7.536	6.683	7.552	6.884	7.112	6.802	7.097	6.915	6.917	6.845	7.541	7.46
ATXN2L	5.359	5.099	5.438	5.318	5.885	5.368	6.123	4.988	5.351	4.586	5.598	5.251	5.163	5.373	5.144	5.799	5.592	4.606	4.985	5.218	5.232	5.162	5.323	4.722	4.856	5.126	5.406	5.628	4.944	5.02	4.679	5.5	5.22	5.045	5.271	4.705	4.424	5.554	4.714	7.075	5.024	6.057	5.607
VPS26A	8.532	8.315	8.1	8.65	7.463	8.444	7.365	7.974	7.432	8.675	7.451	8.291	7.997	8.749	7.96	8.076	7.804	8.703	7.925	9.841	8.12	8.519	7.756	8.274	8.002	8.886	8.024	7.808	8.087	8.784	7.935	7.962	8.042	8.934	8.193	8.026	8.332	8.447	7.967	5.258	8.204	8.035	8.118
ENG	5.64	5.894	6.301	6.417	6.498	6.271	6.666	6.678	6.789	4.859	7.319	5.348	6.31	7.252	6.378	6.829	6.401	6.918	7.007	8.249	6.678	4.855	6.839	6.619	6.555	7.025	6.728	5.529	7.045	6.929	6.592	5.139	6.844	5.543	6.56	7.764	7.525	4.909	7.182	5.698	7.197	7.166	7.079
SH3BP5	6.387	6.787	6.57	6.45	6.575	6.604	6.936	6.276	6.754	5.166	6.869	6.049	7.168	7.275	7.485	5.931	7.314	6.709	7.564	7.909	7.836	5.757	6.824	6.722	7.208	5.061	6.757	5.847	7.704	7.077	7.356	6.729	7.447	6.133	7.376	7.301	7.484	6.305	7.593	7.049	7.28	7.043	6.824
TBC1D5	6.754	6.403	6.483	6.712	6.74	6.508	6.689	7.208	6.643	7.11	6.317	7.242	6.648	6.642	6.666	6.348	6.282	7.119	6.73	7.78	6.642	6.324	6.481	6.599	6.665	6.391	6.58	6.179	6.554	6.774	6.399	6.754	6.735	6.65	6.835	6.257	6.557	6.658	6.903	6.595	6.593	6.234	6.018
NIPSNAP2	7.498	7.11	6.586	6.227	5.342	5.335	5.591	6.195	5.469	6.597	4.73	5.822	5.642	6.298	5.375	6.105	5.322	6.567	5.645	7.427	5.714	4.58	5.173	5.44	5.748	7.344	5.676	6.815	5.5	5.886	5.718	6.266	5.356	6.012	5.745	7.355	5.969	8.449	5.393	4.432	4.879	5.464	5.497
UBE3C	7.434	6.795	6.428	7.376	5.978	6.498	5.592	5.451	5.349	7.226	4.947	7.844	5.936	7.699	5.394	6.534	5.354	6.348	6.009	6.187	5.931	6.225	5.371	6.562	6.016	6.121	6.123	5.392	6.18	6.425	5.91	7.443	6.168	5.961	6.366	5.023	6.143	6.08	6.114	6.578	6.4	6.138	6.153
LPCAT1	5.884	6.943	5.618	6.405	4.176	4.317	4.216	6.158	4.826	7.624	5.042	5.505	4.092	6.292	3.805	4.425	3.917	4.531	5.354	7.476	4.572	5.462	4.361	4.397	4.672	8.522	3.754	5.649	5.124	5.668	4.103	6.935	4.791	6.562	4.027	5.483	5.202	6.406	4.345	4.88	5.213	4.569	4.807
SCARB1	9.694	9.013	9.77	9.061	9.115	8.702	8.39	7.833	8.204	7.822	7.804	9.544	8.449	8.84	8.45	8.936	7.847	8.656	8.335	5.557	8.223	9.414	8.278	8.954	8.142	5.869	8.563	9.217	7.876	7.703	8.48	10.446	8.908	9.007	8.808	8.456	8.293	8.937	8.415	8.209	8.733	9.411	9.313
KRT5	3.515	3.456	3.481	3.505	3.458	3.78	3.786	3.693	3.87	3.422	3.782	3.796	3.911	3.681	3.857	3.62	4.05	3.527	4.261	3.841	3.844	3.639	4.558	3.619	3.799	3.883	3.837	3.886	3.656	3.804	3.764	3.849	3.862	3.554	3.768	3.824	3.798	3.631	3.501	3.854	3.686	3.553	3.581
RNF14	6.341	5.706	5.617	6.194	5.831	5.831	5.129	4.98	5.775	5.931	5.357	5.211	5.965	5.878	5.917	5.132	5.389	6.171	5.452	5.713	6.155	5.413	5.906	6.088	5.965	5.987	5.842	4.995	5.462	5.657	5.51	6.075	5.832	5.371	6.226	6.07	5.597	5.046	6.027	5.12	6.21	5.221	5.449
SCCPDH	8.977	10.127	9.223	8.938	8.625	9.121	7.96	8.974	8.626	9.669	8.18	8.093	8.681	9.417	8.651	8.986	7.943	8.624	8.603	6.38	8.59	9.035	8.214	9.629	8.774	6.549	8.39	5.993	8.816	9.57	8.565	8.478	8.808	7.823	8.567	7.392	8.165	8.489	8.562	5.418	8.286	7.617	7.699
SMARCD2	5.464	5.495	5.607	5.812	5.818	6.967	5.216	6.39	5.953	5.199	5.238	6.622	6.704	6.31	6.209	6.372	5.605	5.744	6.416	6.361	6.067	5.507	6.166	5.405	6.115	6.897	6.08	6.089	5.215	5.426	6.113	7.07	6.176	5.514	5.813	6.018	5.912	5.947	6.241	5.149	5.97	5.405	5.141
RTL8C	5.537	7.312	8.236	8.559	8.425	7.749	7.671	7.911	7.485	7.646	7.082	7.524	7.403	8.178	7.159	7.873	7.52	7.324	7.615	9.351	7.421	5.22	7.615	9.128	7.084	8.742	7.59	8.466	7.934	7.943	7.184	8.733	7.606	8.514	7.321	8.874	7.661	7.747	7.423	8.026	7.766	7.965	7.399
NET1	6.432	7.425	6.865	5.877	6.41	7.21	7.287	7.427	7.402	8.047	6.792	6.6	7.623	6.981	7.587	7.058	7.136	7.104	7.01	7.343	7.588	6.858	7.23	6.496	7.743	6.542	7.431	7.86	7.002	6.855	7.837	6.477	6.794	7.392	7.139	6.989	7.219	7.327	8.014	7.626	7.559	6.688	6.898
USO1	8.158	9.644	8.652	8.419	8.501	7.788	8.498	8.517	8.498	9.116	8.633	9.032	8.596	9.18	8.439	8.231	8.686	9.622	8.862	9.139	8.944	9.773	8.676	8.358	8.928	9.435	9.203	8.091	9.08	9.325	8.534	7.512	9.089	9.215	9.085	8.297	9.022	8.377	8.685	7.136	8.886	9.437	9.393
HDAC2	6.571	7.008	6.961	7.145	6.283	6.624	6.567	7.343	6.645	7.899	6.148	7.555	6.478	6.928	6.196	7.221	6.267	7.691	7.148	8.192	6.393	7.299	6.318	7.378	6.398	7.031	6.523	7.676	6.851	7.338	6.426	6.384	7.186	8.742	6.598	6.875	6.424	7.646	6.456	7.687	6.693	6.966	6.814
PRKAB1	6.518	6.407	6.916	7.145	6.016	6.148	5.893	6.514	5.917	6.394	5.747	6.824	5.828	6.241	5.703	6.789	6.26	6.813	6.206	6.702	6.002	6.053	5.565	6.86	5.847	6.041	5.977	5.875	5.765	6.517	5.732	5.87	6.173	6.133	6.043	6.355	5.937	5.965	5.619	5.971	5.817	5.831	5.984
SUPT7L	6.672	5.864	6.275	7.13	6.08	6.153	6.205	6.267	5.998	7.054	5.46	6.198	6.214	6.577	6.072	6.332	5.769	6.324	6.14	6.244	5.952	5.928	5.822	5.896	6.176	6.242	6.098	6.915	6.345	6.614	6.078	6.836	6.23	6.689	5.971	6.014	5.955	6.253	6.016	7.022	6.025	5.838	5.834
EPCAM	3.347	6.268	7.218	8.351	4.382	7.668	3.962	7.01	5.527	10.25	4.474	3.203	3.842	3.409	3.856	8.914	4.554	9.357	4.86	10.588	3.639	4.108	4.361	9.278	3.677	10.47	3.638	9.301	4.664	8.772	4.336	3.89	4.204	9.811	8.437	7.326	7.627	7.86	3.727	5.943	6.311	4.132	3.872
NEDD8	8.42	8.933	8.618	8.987	8.029	8.828	7.321	9.043	8.145	9.224	8.073	8.832	8.091	8.866	7.969	8.81	7.761	9.048	8.346	8.558	7.925	8.809	8.082	8.97	8.013	8.348	8.145	7.341	7.926	8.7	8.268	7.763	8.14	8.372	8.163	8.519	8.381	8.876	7.991	6.641	8.375	8.05	8.036
HSPB1	10.811	10.831	10.253	11.212	8.584	9.207	8.249	11.022	9.533	12.018	8.568	11.139	8.747	11.11	8.88	10.398	8.963	10.239	9.135	10.288	8.124	9.83	8.221	11.304	8.434	10.693	8.358	10.199	8.818	10.091	8.543	9.865	8.429	9.767	8.382	10.655	9.251	9.933	8.397	10.438	8.638	9.069	9.09
EFEMP1	3.821	6.555	8.025	7.679	5.537	3.504	4.45	6.836	6.279	5.163	5.567	3.071	5.822	5.283	4.851	8.484	6.7	4.283	6.294	8.852	6.168	3.258	5.578	4.2	4.151	5.013	5.155	5.443	5.824	8.065	5.675	3.055	5.938	3.216	5.05	9.46	7.062	2.851	5.536	3.128	5.883	5.507	5.487
RYBP	7.13	6.088	7.148	6.704	6.907	8.31	7.52	7.425	7.237	6.734	7.945	7.984	7.54	7.085	7.278	7.391	7.558	7.991	7.909	8.246	8.153	7.909	7.8	7.081	7.821	5.974	8.07	7.894	7.945	7.209	7.656	8.09	7.737	8.092	7.784	7.499	7.805	7.566	7.476	7.662	7.906	6.963	6.869
LIPA	8.495	9.481	8.519	9.352	8.497	9.022	8.54	9.599	9.403	8.332	9.183	9.397	8.525	9.971	9.004	8.945	8.333	9.284	9.086	9.166	9.326	7.6	8.622	8.759	8.849	8.002	8.723	6.404	8.842	8.44	8.603	9.963	9.148	9.394	9.458	9.235	8.703	9.609	8.553	6.694	9.115	8.617	8.715
BNIP3	10.374	8.363	8.896	9.46	10.022	10.081	10.196	8.716	9.635	10.242	9.894	9.379	10.458	8.607	9.755	9.916	10	8.824	9.925	7.169	10.197	8.51	10.524	9.61	10.346	8.736	10.146	9.69	10.255	9.289	10.149	10.305	10.379	9.173	10.482	10.122	10.154	10.026	10.389	11.054	10.508	9.598	9.519
CAPG	4.098	5.264	5.203	6.33	3.689	4.615	3.534	6.882	4.187	4.581	4.152	6.497	3.475	7.151	3.678	4.801	3.407	6.028	3.762	4.886	3.521	5.643	3.688	3.84	3.315	4.27	3.627	4.489	3.707	4.605	3.673	3.814	3.959	5.4	3.794	6.103	4.53	5.05	3.747	4.091	4.101	3.79	3.794
SH3GL1	6.665	6.083	7.116	6.396	6.887	6.875	6.967	6.591	6.463	6.329	7.092	6.899	6.611	6.868	6.817	6.604	6.728	6.515	6.928	6.506	6.209	7.578	6.925	6.596	6.911	7.12	7.143	7.222	6.719	6.292	6.681	7.584	7.017	7.571	6.614	7.172	6.641	7.207	6.821	7.227	6.79	7.083	7.086
CDC25B	8.232	8.145	7.669	8.232	6.519	5.67	5.638	8.098	6.806	7.461	6.07	8.165	5.993	8.222	6.191	5.839	5.427	5.722	6.685	7.417	6.021	8.646	5.703	6.874	6.007	6.997	5.7	7.353	5.912	6.313	6.089	7.008	6.486	7.079	6.258	6.603	6.472	6.234	5.868	6.894	6.306	6.215	6.18
ATMIN	4.533	4.889	5.352	5.318	5.952	5.886	6.479	4.867	4.982	5.484	5.183	5.078	5.597	5.149	5.881	5.686	6.033	5.537	5.578	6.461	6.977	5.558	5.55	5.498	5.912	6.296	5.845	5.127	7.127	5.945	5.643	4.795	5.897	5.256	5.82	6.032	6.245	4.551	5.985	4.778	5.746	5.516	5.475
ZFR	7.823	7.963	8.102	8.184	7.282	8.127	7.375	7.776	7.254	8.598	6.937	8.05	7.809	8.109	7.401	8.037	7.313	8.66	7.573	8.737	7.784	8.88	7.326	8.132	7.66	8.288	7.682	8.585	7.605	7.964	7.677	8.059	7.899	8.765	7.77	8.129	7.61	8.391	7.407	7.51	7.765	7.744	7.558
SRGN	6.773	8.652	8.177	7.902	7.787	7.655	8.037	8.041	8.251	7.353	9.298	8.95	8.621	8.916	7.501	7.43	8.446	7.994	9.097	8.226	8.561	5.139	9.171	7.972	8.287	6.388	7.068	7.534	9.562	8.532	8.437	7.139	8.6	6.386	8.629	9.497	8.644	6.696	8.861	8.497	8.792	9.432	9.352
PLAT	3.24	4.01	4.229	4.027	3.81	3.477	4.041	4.819	3.59	3.62	3.591	3.025	4.117	4.028	3.702	4.515	4.358	3.902	3.772	5.281	3.736	3.526	4.102	4.477	3.937	4.71	3.909	3.838	4.497	4.389	4.27	3.345	3.235	4.455	3.465	6.218	4.718	3.441	4.021	3.579	4.674	3.763	3.812
FAM32A	6.675	8.556	7.073	6.719	7.014	7.202	6.8	7.377	7.429	7.663	7.249	6.614	7.205	7.139	6.761	7.127	6.492	7.614	6.81	7.457	6.588	7.846	7.454	7.578	7.164	7.69	7.103	7.193	6.718	7.476	7.16	7.203	7.122	7.619	6.724	7.362	6.812	7.127	6.889	6.818	7.012	7.057	7.132
GDI1	7.462	7.45	7.828	7.749	7.17	7.189	7.146	7.303	7.682	7.558	7.741	7.953	6.929	8.625	6.782	7.258	7.18	7.044	7.509	8.557	7.409	7.571	7.293	9.159	7.146	8.484	6.926	7.634	7.272	7.761	7.198	7.915	7.561	7.413	7.003	8.677	7.494	7.387	7.197	8.266	7.604	7.419	7.433
NR3C1	8.714	8.542	8.824	8.475	8.419	8.129	7.787	8.989	8.482	7.687	8.434	8.18	8.468	8.753	8.251	8.697	7.773	8.371	8.229	8.768	7.976	9.013	8.429	8.433	8.82	9.507	8.728	7.552	8.57	9.153	8.485	8.285	8.04	7.992	8.775	8.538	8.739	7.948	8.682	7.193	8.57	7.922	7.826
TOMM34	5.165	5.802	5.786	6.373	5.241	5.198	5.295	5.387	5.222	5.448	5.555	6.753	5.281	5.872	5.301	4.994	5.087	5.368	5.161	5.605	5.148	5.44	5.258	6.08	5.306	5.743	5.296	5.602	5.031	5.008	5.171	5.876	5.497	5.571	5.045	5.77	5.453	5.711	5.298	5.205	5.256	4.747	4.892
UBXN1	6.998	7.744	7.379	7.568	7.058	7.528	6.917	7.142	6.92	7.806	6.913	7.965	7.094	7.633	6.939	7.282	6.825	7.182	7.002	7.693	6.98	8.194	7.12	8.128	6.591	8.48	6.6	7.658	7.093	7.175	7.101	7.436	6.63	7.78	6.645	7.295	7.296	7.832	6.846	6.548	7.098	7.145	7.042
ABCE1	5.415	5.98	6.31	5.599	5.653	5.208	6.093	6.008	5.464	7.303	5.389	6.575	5.902	6.552	5.664	5.399	5.711	6.378	6.277	5.853	6.103	6.277	5.435	5.212	5.869	5.282	6.12	6.015	6.767	6.833	5.849	5.37	6.23	6.892	5.954	5.747	5.544	5.46	5.641	5.02	5.948	6.835	6.906
MPZL1	7.1	6.541	6.756	6.864	5.628	5.989	5.109	7.17	5.831	7.574	5.561	6.764	5.402	7.396	5.739	5.73	5.435	7.646	6.352	7.274	5.589	6.452	5.333	6.95	5.493	6.815	5.546	5.826	5.527	7.227	5.418	5.95	5.687	7.249	5.704	6.042	5.918	7.372	5.687	5.022	5.393	6.257	6.395
PON2	10.197	11.252	10.864	10.559	9.677	10.375	9.672	10.328	9.812	11.312	9.616	11.745	9.861	11.011	9.56	10.697	9.595	11.026	10.041	9.347	10.165	10.874	9.328	10.898	9.141	9.852	10.14	10.771	9.874	10.526	9.5	10.872	10.463	10.791	10.355	11.102	10.209	10.896	9.747	9.894	10.005	10.459	10.514
PPP2R5C	6.445	5.978	6.37	6.012	6.413	6.405	6.283	6.124	6.487	6.811	6.222	5.839	6.835	5.253	6.765	6.281	5.987	5.689	6.469	6.291	6.805	6.608	6.444	6.036	6.809	6.344	6.716	5.383	6.228	7.27	6.752	5.59	6.615	6.232	6.678	6.625	6.512	5.281	6.665	5.933	6.922	5.899	5.989
ARIH1	7.306	6.018	5.996	6.732	6.411	6.802	6.197	6.426	6.184	6.773	5.757	6.517	6.702	6.679	6.464	7.219	6.308	7.116	6.021	6.542	6.944	6.161	6.292	7.548	6.797	7.051	6.451	5.818	6.301	7.121	6.428	6.593	6.274	6.798	6.696	6.364	6.651	5.5	6.472	5.103	6.528	5.973	5.947
B4GALT1	5.885	6.109	6.715	6.275	6.846	6.898	6.504	5.25	6.377	5.842	6.798	6.05	6.731	6.212	6.574	5.054	6.412	6.927	6.709	6.217	6.761	5.008	6.239	5.195	6.099	5.757	6.429	6.289	5.704	5.519	6.444	6.46	6.231	5.618	5.806	6.771	6.325	6.137	6.412	5.065	6.071	6.332	6.804
CYB5R3	10.48	10.822	10.559	9.892	10.383	10.368	9.804	10.148	9.974	8.469	10.061	10.467	9.934	10.491	9.981	10.452	9.659	10.204	10.065	10.477	9.667	10.955	9.854	10.91	9.816	10.457	9.985	10.752	9.54	10.13	10.085	10.882	10.281	10.968	9.863	10.992	10.077	10.293	10	8.666	10.02	11.129	11.107
DCAF11	7.377	7.227	7.183	7.861	8.766	7.909	7.62	7.242	7.891	7.266	8.157	6.856	8.636	7.392	9.129	7.328	8.479	8.027	8.106	6.557	8.544	7.196	8.567	7.632	9.1	5.83	8.318	5.455	7.66	7.939	8.68	6.9	8.548	6.501	8.791	6.793	8.314	7.187	8.734	6.461	8.318	7.79	7.72
IL13RA1	8.299	7.709	9.085	8.21	9.096	9.324	8.731	8.989	9.402	9.262	9.768	8.591	9.561	9.363	9.515	8.877	8.85	8.824	9.469	9.415	9.313	8.282	9.168	10.306	9.373	8.922	9.03	9.114	9.168	9.023	9.316	8.748	9.414	7.745	9.034	9.119	9.194	8.499	9.599	7.873	9.311	9.617	9.918
FAM3C	8.959	7.416	7.615	7.592	6.555	7.102	6.742	5.872	6.605	7.179	6.853	8.326	7.103	7.937	7.147	6.553	7.185	7.983	7.801	7.114	8.043	7.688	6.969	9.003	7.379	7.832	7.389	5.504	8.091	6.994	7.155	8.691	7.788	6.991	7.458	6.716	8.122	5.127	7.209	5.303	7.352	8.114	8.183
B2M	12.47	12.155	12.329	12.377	12.291	11.806	12.042	12.186	12.367	11.88	12.58	12.003	12.319	12.676	12.201	11.938	12.433	11.781	12.375	12.263	12.275	11.332	12.348	12.021	12.373	12.222	12.115	11.301	12.504	11.888	12.308	11.766	12.368	10.855	12.411	12.419	12.328	11.404	12.464	11.991	12.448	12.128	12.211
IMPDH2	8.318	8.263	8	7.699	7.499	8.675	7.233	8.172	7.21	9.426	6.891	10.435	7.354	8.568	7.193	7.085	7.257	9.333	7.791	8.774	7.588	10.032	7.076	6.885	7.485	8.24	7.236	7.484	7.345	8.973	7.462	7.843	7.103	9.015	7.251	7.618	7.843	10.178	7.28	6.637	7.528	8.296	8.158
DCN	5.097	7.881	9.855	9.151	10.356	4.945	10.292	9.525	10.17	6.913	10.424	4.14	10.028	6.578	10.067	9.198	10.422	6.688	10.317	10.154	9.974	3.991	10.566	6.169	9.999	8.129	9.603	6.585	10.117	9.624	10.403	5.188	9.861	4.734	10.442	9.895	11.126	4.494	9.657	5.268	10.623	9.957	9.958
ARAF	7.394	6.417	6.58	7	7.533	7.124	6.147	7.194	6.819	6.665	6.302	6.73	7.199	6.339	7.277	6.219	6.692	6.753	6.795	6.754	7.081	6.183	6.692	6.852	6.501	6.3	6.425	5.689	6.432	6.413	7.118	6.112	6.891	5.793	6.578	6.726	7.219	6.45	6.618	5.561	6.741	6.502	6.594
PSRC1	5.621	4.944	5.178	4.55	4.149	4.034	4.209	5.368	4.969	5.324	3.873	5.324	4.078	4.581	4	4.363	4.229	4.349	4.222	5.243	4.008	5.508	4.306	4.755	4.28	4.472	3.724	4.724	3.983	4.796	6.047	5.682	4.011	5.777	3.988	4.133	3.963	4.567	3.846	4.713	4.15	4.545	4.45
CKS1B	8.111	8.458	8.025	6.921	6.926	7.744	6.066	8.264	6.915	10.007	6.307	8.057	6.682	8.042	6.502	6.892	6.487	8.221	7.106	9.807	6.63	8.676	6.495	9.338	6.754	7.855	6.586	7.045	6.059	6.961	6.479	6.986	6.408	8.189	6.727	6.53	6.697	7.387	6.43	5.326	6.573	6.729	6.913
UBE2A	8.244	7.391	8.248	7.844	6.842	7.327	6.567	7.19	7.123	8.329	6.539	7.116	6.939	8.16	6.835	7.575	6.776	7.251	7.155	8.31	7.053	6.943	6.529	9.428	6.944	8.319	6.929	6.577	7.05	7.611	7.237	8.369	7.277	6.961	7.25	8.308	7.233	7.698	6.87	6.825	7.435	6.812	6.692
AKR1A1	8.707	8.692	9.757	10.008	9.981	7.902	9.349	9.982	9.518	9.436	9.321	9.484	9.389	10.101	9.452	8.259	9.227	9.366	8.716	9.676	9.361	8.773	9.243	10.157	9.564	8.952	9.98	8.4	8.906	8.888	9.349	9.224	9.497	8.296	9.737	8.178	9.345	7.279	9.46	8.908	9.242	9.625	9.411
UQCRC1	11.038	10.685	10.066	10.871	10.322	9.667	9.255	9.884	9.498	9.947	9.466	10.543	9.908	10.705	9.902	9.513	9.573	9.387	9.593	10.042	9.697	9.216	9.955	8.695	9.808	8.833	9.768	8.06	9.627	9.378	10.082	9.405	9.95	9.027	10.22	8.699	9.782	9.25	9.843	7.823	9.984	9.841	9.878
CTDSPL	6.348	6.954	7.558	6.874	7.108	6.372	6.732	6.767	6.308	6.73	6.002	8.377	6.274	6.687	6.585	6.604	6.118	7.836	6.426	8.731	6.177	7.508	6.128	6.567	6.119	7.602	5.975	6.055	5.971	7.519	6.482	7.231	6.47	7.995	6.474	6.931	6.774	6.431	6.332	6.141	6.649	6.273	6.08
DVL3	7.245	7.104	7.259	7.841	6.529	6.884	6.226	6.464	5.913	7.012	5.236	7.861	5.922	6.193	6.238	6.401	5.724	7.458	6.288	6.657	5.777	6.586	5.367	6.17	5.965	5.589	6.121	7.263	6.038	6.331	5.829	8.065	5.724	6.626	5.897	6.341	6.295	7.826	5.495	6.971	5.793	5.921	5.846
RPS4Y1	9.84	6.92	9.746	7.117	9.37	10.64	9.164	10.277	9.838	11.004	9.685	11.673	9.506	9.846	9.305	7.271	9.468	10.865	9.971	8.472	9.637	11.302	9.383	9.922	9.549	6.742	9.628	6.416	9.429	9.385	9.525	9.364	9.572	6.711	9.619	9.894	9.705	11.081	9.225	4.41	3.982	8.518	8.434
FARP1	6.048	7.344	8.582	7.606	8.06	8.207	7.857	9.208	8.2	5.632	7.164	6.279	7.63	7.319	7.52	7.001	7.201	8.811	8.365	9.369	7.456	7.748	7.727	7.028	7.212	8.81	7.485	8.352	7.323	7.763	7.383	6.612	7.604	9.168	7.32	7.727	7.886	8.637	7.282	7.952	7.97	8.575	8.614
COASY	7.697	8.027	7.66	8.195	8.205	7.906	7.636	7.765	7.565	7.83	7.646	8.616	7.622	8.319	8.009	7.29	7.44	8.053	7.585	7.741	7.825	8.16	7.618	8.015	7.7	7.858	7.703	8.249	7.651	6.644	7.661	8.808	7.95	7.722	7.729	7.128	7.535	7.969	7.691	8.093	7.83	8.577	8.457
SEC63	6.73	8.216	7.78	7.87	7.752	6.694	7.637	7.761	7.578	8.01	7.068	7.448	8.109	7.999	8.08	7.97	7.712	8.728	7.784	8.901	8.15	7.881	7.696	8.319	8.092	7.494	8.117	7.318	8.121	8.272	8.025	5.918	7.824	8.832	8.39	7.199	7.703	7.899	8.029	6.234	7.887	7.906	7.86
SLC25A36	4.517	5.336	5.473	5.523	5.228	5.386	6.057	5.114	5.436	7.942	5.637	4.834	5.777	4.634	5.615	5.137	6.192	4.892	5.598	5.464	5.305	4.196	5.914	4.787	5.624	7.551	4.997	6.716	5.616	5.515	5.33	4.985	5.649	7.132	6.026	5.536	6.041	8.471	5.686	5.591	6.388	5.328	5.114
SLC20A1	8.216	9.058	8.676	7.531	6.98	6.814	7.596	8.235	7.032	6.854	6.897	7.569	7.063	7.518	6.621	7.176	7.512	6.247	7.308	7.188	7.607	7.873	7.337	7.096	7.41	7.511	8.565	8.08	7.621	7.294	7.27	8.163	8.125	7.725	8.028	7.947	7.348	9.127	7.701	7.008	7.72	7.554	7.418
NSA2	8.854	9.666	9.456	8.831	8.79	9.566	8.827	9.647	9.291	9.712	9.004	10.125	8.93	9.211	8.832	9.467	9.189	10.127	9.092	9.029	9.061	10.847	9.001	8.903	9.09	9.827	9.104	9.066	9.229	9.023	9.192	8.502	8.884	10.167	8.831	9.086	8.831	10.242	9.094	7.462	9.034	9.366	9.27
PRDX4	9.895	9.749	9.703	9.871	10.338	8.921	8.789	9.379	9.127	10.091	9.2	10.099	9.327	9.557	9.543	9.296	9.076	9.708	9.435	9.706	10.013	10.649	9.785	9.887	9.521	10.04	10.113	7.147	9.441	9.3	9.699	8.823	9.86	9.678	9.975	9.589	9.647	10.146	9.273	5.821	9.821	10.79	10.63
AFF1	8.398	7.567	9.046	7.975	8.096	8.326	9.309	8.699	8.59	8.548	8.53	8.284	8.737	8.933	8.946	7.591	8.547	8.63	8.387	8.248	8.419	8.253	8.615	8.15	8.913	9.35	8.67	8.117	8.852	8.725	8.941	8.342	9.008	7.593	8.918	8.608	8.913	7.439	9.072	8.664	8.693	8.032	8.032
CD55	4.895	6.21	5.3	4.76	5.383	4.599	5.605	5.044	4.915	7.864	5.392	4.12	5.705	6.017	4.65	6.442	5.987	4.429	5.399	6.111	5.429	4.519	5.695	4.145	5.352	5.138	6.033	5.156	5.781	5.979	5.383	4.589	4.943	4.035	5.598	5.153	5.255	4.581	5.871	5.091	6.048	6.752	6.646
PKP4	5.05	6.376	7.232	6.409	6.67	7.467	6.361	6.603	6.689	7.661	6.399	6.571	6.71	7.137	6.01	6.92	6.351	7.074	6.804	7.817	6.646	6.539	6.563	7.632	6.575	8.448	6.256	8.067	5.564	6.989	6.888	6.98	6.366	7.307	6.925	6.95	6.729	7.045	7.127	7.109	6.905	6.177	5.996
MCM6	7.883	7.693	7.97	6.711	5.245	5.747	4.439	8.514	6.652	8.466	4.839	7.739	4.961	8.078	4.777	6.277	4.737	6.896	6.433	6.369	5.313	7.935	4.68	8.1	4.936	6.746	5.493	6.74	5.251	7.122	5.105	7.251	5.731	7.739	5.398	5.853	6.23	6.79	4.374	6.048	5.391	4.129	5.065
ETFA	10.443	9.322	8.968	10.54	9.772	8.665	8.784	8.654	8.824	8.973	9.169	9.743	9.091	9.751	9.32	8.858	9.105	8.606	8.966	7.893	9.373	8.821	9.459	9.002	9.422	7.55	9.523	6.819	9.58	10.193	9.235	8.545	9.473	8.096	9.466	8.058	9.104	7.999	9.222	5.49	9.639	9.484	9.515
LRRC41	5.593	6.244	6.162	6.832	6.131	5.687	5.716	6.193	6.337	6.871	5.641	6.876	5.73	5.882	6.07	5.15	5.924	6.968	5.706	7.432	5.553	5.847	5.653	6.483	5.526	5.893	6.055	5.128	5.925	5.815	5.824	5.238	5.71	6.156	5.491	5.648	5.678	5.756	5.232	5.813	5.723	5.943	6.257
CHMP1A	5.599	6.002	5.822	6.19	5.743	5.704	5.635	5.735	5.053	5.592	5.336	5.941	5.791	6.594	5.622	5.474	5.225	5.406	5.792	6.834	5.274	6.316	5.673	5.559	5.577	6.497	5.879	5.779	5.326	5.292	5.751	6.044	5.873	6.22	5.641	6.434	5.726	5.256	6.022	6.841	6.034	5.82	5.868
WDR82	8.551	8.306	8.702	8.556	8.171	8.434	8.223	8.47	8.164	9.386	8.007	9.131	8.1	8.245	8.137	8.184	8.016	8.642	8.25	9.226	8.104	8.293	8.16	7.764	8.341	7.809	7.99	8.635	8.59	8.267	8.036	8.784	8.223	9.096	8.125	8.363	8.438	8.371	8.24	8.913	8.448	8.252	8.258
EIF4G3	6.706	6.956	5.526	6.463	5.181	4.649	5.443	6.934	6.034	7.056	5.116	5.69	5.641	5.85	5.326	5.84	5.41	6.029	6.199	5.4	5.782	6.052	5.478	5.971	5.434	5.726	5.584	6.308	5.661	6.192	5.467	5.408	5.59	6.034	6.038	5.499	5.372	5.008	5.363	6.217	5.545	5.516	5.577
CDK2AP1	9.018	8.896	9.164	9.471	8.56	8.264	8.022	8.509	8.154	9.021	7.77	8.94	7.6	9.386	7.537	8.277	7.745	8.706	8.636	8.558	7.791	7.616	7.918	8.211	7.906	7.959	8.154	8.192	8.38	8.439	7.796	9.336	8.283	9.299	8.054	8.97	7.929	6.525	7.844	7.45	8.203	8.538	8.626
PLK2	5.791	6.221	7.403	6.307	6.829	5.849	4.937	6.223	5.916	5.043	6.449	3.616	6.968	6.407	6.74	6.382	6.617	6.561	7.055	6.421	6.507	4.923	6.661	5.692	6.707	7.297	6.591	5.97	8.277	5.881	6.47	6.113	6.323	6.74	6.61	6.548	6.825	6.286	6.667	6.275	7.418	6.75	6.284
CPD	7.437	9.402	9.096	7.284	6.665	8.482	6.648	7.513	7.082	7.995	6.482	8.904	6.917	7.415	6.646	8.169	6.703	9.293	7.563	8.22	7.548	9.507	6.66	9.336	7.028	7.713	7.069	8.182	7.377	8.638	6.686	8.009	7.559	10.652	7.225	7.644	7.188	8.338	6.577	5.385	6.658	7.657	7.683
HEXB	9.407	10.054	9.834	9.74	8.62	9.164	8.224	9.693	8.679	9.412	8.44	9.247	8.647	10.165	8.53	10.042	8.839	9.017	8.81	9.761	9.147	9.729	8.372	7.948	8.659	8.468	8.793	7.72	8.965	8.587	8.746	9.329	9.361	8.879	9.111	8.836	9.154	9.543	8.67	6.894	8.965	8.872	8.871
FURIN	8.238	8.425	7.815	8.859	8.816	8.417	8.467	7.683	7.856	6.549	7.909	8.027	8.283	7.08	7.963	8.483	7.353	8.191	8.312	8.055	8.317	8.037	8.351	8.777	8.101	7.634	8.5	7.742	7.997	8.851	8.252	7.866	7.985	8.105	8.195	8.085	8.07	7.508	8.094	7.749	7.945	8.991	8.861
CCT2	8.96	9.538	9.041	9.437	8.212	8.821	7.477	9.222	8.195	10.894	7.975	10.033	8.222	9.595	8.147	9.13	8.406	9.568	8.483	9.397	8.099	9.327	7.991	9.494	8.324	9.337	8.59	8.48	8.837	8.146	8.174	8.48	8.402	9.766	8.244	8.717	8.588	9.537	8.006	7.831	8.229	9.125	9.086
GNL2	5.637	6.164	5.922	6.252	4.912	5.584	5.616	6.456	5.452	8.168	5.28	7.055	5.104	6.501	4.968	4.925	4.854	6.323	5.434	8.168	5.535	6.226	4.998	6.202	5.495	6.997	6.356	7.177	6.652	6.075	5.357	6.107	5.802	7.46	5.827	5.857	5.703	5.815	5.453	7.024	5.968	6.166	6.247
ALCAM	8.609	9.863	9.626	8.907	8.285	9.728	8.857	9.762	9.293	9.799	8.652	10.525	9.371	9.002	9.251	9.373	8.98	10.512	9.021	9.842	9.177	10.125	8.628	9.231	8.844	9.614	8.554	9.126	8.791	9.745	9.252	9.391	9.205	9.612	9.172	9.156	9.417	10.417	9.016	9.417	9.148	9.104	9.001
CIB1	8.602	8.343	9.237	9.103	8.551	7.945	8.129	8.469	8.446	8.123	8.243	8.995	8.464	7.658	8.518	8.466	8.117	8.44	8.643	8.056	8.527	7.82	8.032	8.757	8.358	8.826	8.449	8.268	8.259	8.901	8.495	8.9	8.562	7.703	8.467	8.535	8.623	6.757	8.32	8.322	8.583	8.936	8.871
ARPC1B	8.925	9.322	8.629	9.277	7.42	7.977	6.902	9.367	8.342	8.408	8.494	9.971	7.762	10.59	7.378	8.242	7.977	8.331	8.833	8.79	8.04	7.304	7.645	8.575	7.307	9.325	7.406	7.419	7.828	8.498	7.661	9.479	8.352	7.665	7.815	10.051	8.957	7.811	8.078	6.928	8.225	8.512	8.463
CCNC	7.959	8.887	8.551	9.524	8.052	7.305	8.143	8.435	8.176	8.741	8.031	8.788	8.25	9.419	8.335	8.757	8.379	8.8	8.048	9.031	8.304	8.319	8.112	9.588	8.269	8.061	8.646	8.135	8.727	8.471	8.301	7.819	8.604	8.731	8.44	7.949	8.227	8.612	8.348	7.701	8.252	9.041	9.236
GNPAT	8.528	8.941	8.934	8.71	7.439	9.074	7.366	8.611	8.073	8.692	7.116	8.757	7.386	9.224	7.765	9.133	7.345	9.295	7.895	9.606	7.147	8.18	7.174	8.11	7.463	8.932	7.71	9.074	7.152	9.516	7.599	8.441	8.069	9.503	7.766	8.305	7.818	9.145	7.665	9.024	7.569	7.42	7.427
PPP1R12B	5.227	5.504	5.862	5.53	5.708	5.585	5.665	5.382	5.078	4.739	5.661	4.617	5.588	5.2	5.506	5.025	5.809	5.222	5.863	5.922	5.737	5.11	5.635	5.812	6.013	5.294	5.908	5.296	5.892	6.47	5.896	5.079	5.437	5.344	5.703	5.911	6.33	4.616	6.174	5.107	5.864	5.559	5.716
MYCBP2	6.054	7.825	8.303	7.855	7.495	8.387	8.875	9.738	8.822	7.127	8.642	7.861	9.149	7.071	8.772	7.064	8.769	7.785	8.713	8.825	8.958	7.024	8.791	7.864	9.048	8.556	8.576	8.645	8.647	8.596	8.973	7.418	8.433	7.288	8.885	8.882	9.034	7.814	9.273	8.966	8.753	8.571	8.285
RNF41	4.861	4.667	4.241	4.766	4.83	4.632	4.45	4.535	4.567	4.897	4.661	4.725	4.596	4.062	4.623	4.478	4.736	4.814	4.394	4.422	4.767	4.76	4.878	4.554	4.91	4.494	4.791	4.173	4.425	4.195	4.397	4.661	4.553	4.71	4.57	4.483	4.758	4.52	4.704	4.653	4.791	4.385	4.786
ACSL1	9.506	9.688	9.988	9.583	11.243	8.903	10.815	9.488	10.481	4.797	10.576	8.701	11.147	10.273	11.26	9.74	11.418	8.862	10.199	5.636	10.919	9.011	10.957	8.328	11.214	4.694	11.256	9.31	11.427	10.094	11.198	10.782	10.742	9.447	11.413	10.391	11.018	9.937	11.106	9.709	11.405	11.213	11.275
SETX	5.146	5.618	6.154	5.213	5.721	5.551	4.966	6.227	5.497	5.75	5.517	6.402	5.713	5.106	5.731	4.87	5.474	6.275	6.022	6.424	5.844	5.25	5.249	6.452	5.896	4.94	6.028	4.381	6.247	5.954	5.407	4.316	5.652	5.67	5.992	6.003	5.937	5.5	5.496	4.27	5.557	5.725	5.848
NDUFS2	10.297	9.739	9.164	9.637	9.263	9.367	8.743	9.657	9.136	9.681	8.972	8.428	8.86	9.574	8.97	9.407	8.772	9.196	8.778	9.6	8.92	9.089	9.125	9.144	8.781	9.085	9.062	8.683	8.853	8.929	9.108	8.786	9.236	8.813	9.143	8.552	8.931	9.102	8.781	6.415	9.087	8.836	8.995
RBM6	6.449	6.378	7.392	6.957	6.757	7.536	7.117	6.935	7.311	6.382	7.12	7.246	7.261	6.761	7.315	5.781	6.798	6.332	7.11	7.267	6.985	5.759	6.971	5.296	6.947	7.134	6.942	8.28	7.008	7.274	7.235	7.548	6.744	7.164	6.941	6.952	7.436	7.479	7.354	9.148	7.311	6.822	6.97
PGM1	8.335	9.049	9.284	9.13	10.248	8.278	9.445	8.876	9.508	9.701	9.567	9.588	10.064	9.035	10.127	9.232	9.832	8.752	9.575	9.122	10.067	9.752	9.927	9.498	10.109	7.588	10.112	5.618	9.831	8.498	9.789	7.915	9.741	7.403	9.894	6.29	9.729	6.701	9.713	6.084	9.81	9.773	9.706
NASP	6.574	6.882	8.033	6.659	6.419	6.345	7.137	7.707	7.147	7.528	6.565	8.053	6.756	7.581	6.703	5.918	6.572	6.924	7.28	8.058	6.347	7.826	6.309	7.196	6.79	7.445	7.105	7.546	7.026	7.054	6.932	6.636	6.947	7.518	6.72	6.178	6.941	6.241	7.202	8.253	6.873	6.789	6.705
ATP6V1A	9.024	9.999	8.89	9.488	8.693	8.92	8.404	8.715	8.743	9.213	8.398	9.189	8.793	9.591	8.848	8.971	8.736	8.79	8.591	8.261	8.794	8.899	8.838	8.629	8.971	9.16	8.981	7.201	8.81	8.532	8.702	8.746	8.677	8.854	8.943	8.453	8.707	8.176	8.786	7.516	8.915	8.831	8.405
CCZ1	3.54	3.461	3.607	3.631	3.976	3.542	4.017	3.875	3.733	3.579	4.298	3.679	4.008	3.612	4.27	3.901	3.953	3.601	3.81	3.713	3.692	3.756	3.855	3.629	4.328	3.771	4.125	3.757	3.818	3.732	4.215	3.865	4.137	3.717	3.978	3.78	4.149	3.86	3.774	4.033	3.676	3.562	3.982
CLIP1	9.121	8.769	8.322	8.405	7.487	8.043	7.952	8.19	8.066	9.984	7.175	7.876	8.112	8.385	7.727	7.935	7.322	7.046	7.653	7.766	8.065	6.269	7.171	8.478	8.182	6.988	7.6	8.031	8.129	7.885	7.93	9.022	8.297	6.656	8.451	8.4	8.083	6.396	8.173	8.166	7.6	7.677	7.754
MYO10	4.271	4.934	5.231	4.459	6.067	4.648	6.529	5.129	5.981	4.244	5.574	3.557	6.261	4.623	6.104	4.542	6.486	5.628	6.671	9.829	6.27	3.916	6.448	5.227	6.49	8.025	5.726	4.84	6.709	5.505	6.671	4.129	5.888	5.873	7.083	5.35	7.198	3.729	6.603	4.877	7.037	5.62	5.534
DELE1	7.317	6.437	6.718	6.849	7.313	6.857	7.334	7.146	7.174	6.208	7.102	6.942	7.084	6.607	7.435	7.193	7.308	6.34	7.131	5.177	7.183	6.973	7.066	6.122	7.159	7.83	7.234	6.341	6.727	6.414	7.306	6.983	7.082	6.348	7.147	7.242	7.055	7.281	7.18	7.347	7.056	7.055	7.227
PPP5C	5.48	5.273	5.226	5.377	5.515	5.179	5.006	5.316	5.252	5.233	5.167	5.491	5.252	4.612	5.559	4.9	5.398	5.563	4.966	5.607	5.612	5.443	5.592	5.562	5.23	4.825	5.549	4.981	5.118	5.117	5.473	4.952	5.389	5.419	5.493	5.46	5.22	5.407	5.321	5.156	5.15	5.273	5.555
RSU1	6.023	7.506	5.934	6.286	5.664	5.439	5.08	6.032	5.101	7.383	5.534	6.015	5.965	5.932	5.333	5.754	5.25	5.863	5.872	6.373	5.094	5.528	5.264	6.157	5.541	6.351	5.812	5.086	5.521	5.794	5.01	5.869	5.792	6.743	5.528	6.063	5.522	5.748	5.845	6.502	5.761	6.108	5.831
PAPPA	3.78	3.58	3.784	4.035	3.833	3.971	4.682	3.878	3.944	3.731	3.819	3.955	3.978	3.9	4.114	4.078	4.384	3.818	3.778	3.82	3.806	4.246	4.138	3.822	3.849	4.106	4.094	4.007	3.932	4.144	4.35	3.981	3.869	3.724	4.078	3.891	3.956	4.062	3.859	3.72	4.052	3.842	4.172
EGFR	10.562	7.311	9.11	8.595	9.702	9.293	9.931	9.777	9.908	7.911	9.786	7.632	9.67	7.292	9.629	8.931	9.267	8.842	9.787	7.979	10.067	9.229	9.611	10.613	9.889	9.469	10.072	10.157	9.629	8.187	9.862	9.522	9.171	8.873	9.654	9.394	9.453	9.373	9.64	8.846	9.704	8.576	8.475
WASHC5	7.055	7.754	6.588	6.459	5.242	5.615	4.79	6.533	5.263	8.893	5.045	7.193	5.186	6.247	5.585	6.319	5	6.433	5.44	6.81	5.336	5.811	5.201	6.61	5.536	5.583	5.316	5.03	5.319	6.049	5.323	5.806	5.58	5.797	5.417	6.067	5.336	6.621	5.352	4.984	5.485	5.523	5.331
MED13	8.32	8.104	8.96	8.712	7.816	9.561	8.723	9.333	9.146	8.504	8.522	8.831	8.828	8.789	9.135	8.71	8.342	9.104	8.608	9.209	8.039	9.605	8.608	8.919	8.842	9.53	8.512	8.92	7.994	8.572	8.579	9.62	8.455	9.264	8.649	8.906	8.784	9.045	8.947	8.96	8.56	8.077	8.156
CREBL2	6.952	7.685	7.903	7.161	7.743	7.24	7.679	7.819	7.795	8.237	7.997	7.547	8.248	6.752	7.873	7.858	7.978	6.004	8	9.242	8.191	5.995	7.868	8.791	8.367	7.451	7.979	5.636	8.463	7.218	8.127	6.846	7.987	5.495	8.266	7.131	8.049	5.154	8.174	6.814	8.109	7.24	7.419
KIF5B	8.523	9.132	8.951	8.89	7.818	8.447	8.05	9.146	8.26	9.261	8.008	8.104	8.294	8.844	7.656	8.516	8.185	9.035	8.52	9.166	8.387	8.924	8.404	8.97	8.336	8.837	8.262	9.234	8.584	8.108	7.981	8.269	7.983	9.581	8.617	8.658	8.799	8.192	7.983	9.2	8.546	8.705	8.666
MORF4L2	10.175	10.186	10.668	10.691	9.894	10.592	9.733	10.503	10.162	11.123	10.275	10.288	10.175	10.498	9.809	10.27	10.256	10.643	10.549	11.311	10.092	10.308	10.123	11.351	10.156	10.984	10.445	10.897	10.566	10.019	10.004	10.85	10.462	10.45	10.341	11.003	10.602	10.605	10.065	10.774	10.616	10.668	10.466
EXT1	7.904	9.901	9.875	7.678	8.081	9.082	8.378	9.743	8.377	9.943	8.411	8.787	8.214	7.471	8.739	9.265	8.659	9.974	8.476	8.892	8.201	8.575	8.068	8.953	8.08	9.447	8.171	10.089	9.166	8.982	7.798	8.655	8.667	9.698	8.302	9.443	7.953	8.616	8.093	9.628	8.274	9.967	9.786
SPEN	8.072	7.581	6.873	7.158	7.24	5.851	7.034	7.153	6.749	7.708	6.343	7.367	6.599	6.558	6.928	6.208	6.264	7.453	6.906	6.691	6.602	7.506	6.563	6.761	7.403	5.947	6.726	7.103	7.143	6.941	6.583	6.526	6.819	7.182	6.802	6.231	6.601	5.696	6.552	7.03	6.588	6.602	6.748
ST6GAL1	10.721	11.198	10.95	11.345	11.116	10.332	10.494	10.093	10.589	8.498	10.638	9.588	10.71	10.191	11.023	10.299	10.739	11.007	10.941	8.896	10.867	9.383	10.436	11.318	11.186	7.233	10.904	9.14	11.223	10.588	10.77	9.939	11.149	9.535	10.966	9.196	10.554	10.336	10.89	8.126	10.547	11.101	11.039
DYNLT1	7.663	9.719	9.611	9.695	8.637	8.625	7.862	9.783	8.747	9.645	8.464	8.677	8.435	8.856	8.022	9.341	8.464	8.932	8.706	10.204	8.695	8.682	8.343	9.367	8.5	8.816	8.954	7.96	8.429	8.721	8.352	8.636	8.865	8.727	8.73	9.229	9.086	9.747	8.75	8.528	8.81	9.017	8.928
NDUFA6	9.921	10.109	9.329	8.773	8.982	9.264	8.709	9.571	8.663	8.912	8.423	9.118	9.019	9.942	8.948	9.816	8.769	9.07	8.614	8.987	8.977	9.432	8.598	9.363	9.162	8.72	9.192	8.604	8.908	9.094	9.108	9.344	9.088	9.876	9.51	8.95	9.023	8.906	8.813	7.43	9.165	9.113	9.087
ACAA2	10.792	9.308	9.818	11.099	11.218	9.033	9.982	9.634	10.187	8.777	10.322	8.587	10.206	9.456	10.773	9.959	10.777	8.125	10.073	7.818	9.8	9.038	11.005	8.158	10.867	8.676	10.581	6.82	10.933	8.976	10.87	7.914	10.754	8.07	10.994	7.764	10.548	8.006	10.453	7.342	11.25	10.242	10.278
ST14	5.638	4.985	6.736	6.503	6.595	6.142	6.915	6.082	6.324	5.984	6.417	6.905	6.12	6.414	6.406	7.354	6.746	6.786	6.185	7.626	6.617	5.425	6.546	5.935	5.887	7.705	6.432	6.635	6.126	5.821	6.074	6.51	6.265	5.827	6.936	6.372	6.759	6.865	6.181	7.326	6.15	6.808	6.65
PTPN12	7.539	7.518	7.912	7.424	6.285	6.941	5.596	7.372	6.384	8.236	5.784	7.58	6.282	7.959	6.406	6.869	6.687	8.643	7.262	7.593	6.637	7.401	5.907	7.693	6.697	8.06	6.333	7.985	6.725	7.34	6.122	6.761	6.882	8.534	6.715	7.156	6.825	6.711	6.284	5.919	6.508	6.966	7.426
NID1	8.863	8.653	8.323	10.131	7.911	8.609	7.879	7.69	7.688	6.459	7.251	7.851	7.608	7.706	8.101	7.514	7.503	8.261	8.104	7.4	8.483	8.955	7.927	8.302	8.231	4.273	7.983	8.23	8.114	7.612	7.701	7.766	7.958	9.148	8.357	7.683	7.511	10.075	8.251	6.283	7.811	7.489	7.487
TWF2	5.3	5.168	4.634	5.087	5.341	5.374	5.386	5.297	5.032	4.864	4.824	4.654	4.77	5.58	4.771	4.938	4.677	5.024	4.695	4.678	4.82	5.05	4.695	5.036	4.482	5.51	5.513	5.036	4.745	4.518	4.628	4.683	5.059	4.671	4.79	4.787	4.646	6.162	4.858	5.269	4.905	5.418	5.519
TJP1	8.869	7.361	8.385	7.992	7.304	8.285	7.344	8.123	7.851	8.36	7.222	7.132	7.447	8.008	7.267	8.104	7.749	8.613	7.919	8.728	7.515	7.752	7.057	8.015	7.331	8.128	7.933	7.9	7.672	8.338	7.248	8.387	8.207	6.372	7.805	7.742	7.775	5.575	7.818	8.613	7.617	7.474	7.397
EXT2	6.675	5.728	6.647	6.544	6.124	6.997	6.402	6.728	5.974	5.937	5.795	6.262	6.351	6.188	6.018	5.598	6.11	6.947	6.639	7.293	6.41	6.145	6.03	7.447	6.383	5.004	6.497	5.299	6.498	6.66	6.437	6.575	6.984	5.742	6.705	6.441	6.742	6.385	6.726	5.983	6.397	6.713	6.751
MEST	6.83	6.116	7.717	7.723	8.038	8.026	7.235	7.242	7.356	8.398	6.758	9.187	8.039	5.502	7.745	7.443	7.437	8.727	7.432	8.093	7.855	8.037	7.554	6.89	8.512	6.825	8.424	8.165	7.906	7.379	7.726	7.057	7.841	9.451	8.308	6.662	7.374	8.135	7.963	7.23	7.564	6.751	6.839
EPHX1	12.341	13.197	12.083	12.301	12.299	11.785	11.157	11.828	11.722	11.413	10.843	9.641	11.678	12.627	11.8	13.16	11.129	10.866	10.216	7.122	11.343	10.524	11.935	12.765	11.719	10.772	11.973	10.142	11.457	12.71	11.592	12.423	11.675	10.645	11.722	11.77	11.288	12.033	11.784	11.958	12.006	11.206	11.091
LTF	3.655	3.695	3.768	4.068	3.935	3.712	4.398	3.888	3.816	3.521	4.007	3.621	3.868	4.823	3.967	3.962	4.107	3.852	3.652	3.769	4.041	3.721	4.223	3.774	3.875	3.856	4.203	3.711	3.784	4.509	4.47	4.225	3.931	3.657	3.825	4.699	3.915	4.049	4.209	3.704	3.82	3.859	4.078
LANCL1	7.313	7.284	7.637	7.784	6.271	7.781	5.743	7.275	7.062	6.304	6.134	7.705	7.024	7.678	6.656	8.668	6.949	7.962	7.041	7.545	6.342	8.576	6.578	7.351	6.679	7.336	7.039	6.542	6.426	8.437	6.742	6.71	7.038	8.189	7.084	6.767	7.047	6.845	6.605	5.539	6.771	5.932	6.14
ALDOC	7.186	4.206	7.088	6.272	6.787	6.275	5.388	5.25	5.138	4.582	5.635	7.981	5.991	8.098	5.998	6.088	5.234	5.556	6.054	4.29	5.315	7.395	5.297	7.943	5.245	4.607	6.913	7.287	5.453	6.466	5.589	8.166	5.579	6.596	5.472	4.382	5.976	8.272	6.421	5.909	5.853	6.733	6.377
EFNA1	9.879	10.117	11.016	7.495	9.257	11.28	9.222	10.259	9.186	10.827	9.191	8.302	9.059	8.599	9.577	10.287	9.683	10.399	9.759	11.265	9.319	10.287	9.707	10.54	9.76	10.329	8.716	11.235	10.265	10.847	9.349	10.702	9.598	10.458	9.524	10.195	9.766	11.517	9.767	9.439	9.923	10.313	10.323
GET3	7.09	6.991	6.561	6.091	6.298	5.185	5.316	5.855	4.802	7.382	5.042	6.602	5.035	6.982	5.085	6.69	5.234	6.106	5.235	6.216	5.15	7.029	4.611	7.335	5.381	6.864	5.389	4.765	5.331	5.745	5.036	5.872	5.365	5.943	5.282	5.756	5.183	5.799	5.49	5.141	5.295	6.258	5.929
SDHD	8.158	8.545	7.757	8.629	8.453	7.685	8.304	7.56	8.177	8.658	8.083	7.227	8.462	8.273	8.378	8.01	8.443	7.84	8.065	7.788	8.832	6.933	8.143	7.495	8.963	7.168	8.507	6.179	8.806	8.358	8.38	7.363	8.659	7.775	9.007	7.157	8.149	7.573	8.648	5.988	8.8	8.46	8.161
TMEM184B	6.939	7.582	5.996	6.114	5.259	5.713	5.069	5.902	5.611	5.948	5.001	6.531	5	6.451	4.998	5.569	5.136	6.44	5.951	6.347	5.105	6.431	5.3	6.093	4.648	6.578	5.332	6.668	5.506	5.532	5.195	5.901	5.508	7.552	5.584	6.367	5.812	5.935	5.383	5.243	6.043	5.46	5.531
RPL38	10.711	11.063	10.978	11.351	10.559	11.137	10.919	11.74	11.044	11.845	10.636	11.89	10.665	10.843	10.485	11.259	10.578	11.476	10.864	11.632	10.796	11.894	10.642	11.096	10.608	11.635	10.798	11.392	10.726	11.352	10.93	10.936	10.726	11.51	10.71	10.938	10.93	11.836	10.865	10.661	10.741	10.775	10.706
BCKDK	5.688	6.711	6.406	5.839	6.904	4.703	6.208	6.417	5.962	6.271	5.959	6.298	6.645	5.998	5.965	6.61	5.909	6.51	6.335	7.431	6.947	5.346	6.495	6.862	6.627	5.861	7.246	4.9	5.918	5.893	6.83	6.015	6.496	5.413	6.427	6.648	6.726	5.211	6.407	5.55	6.56	7.044	6.825
MAN2A2	7.691	6.77	7.279	7.1	7.105	7.166	7.224	6.647	6.945	6.275	7.247	7.335	6.864	6.54	7.248	7.076	7.006	7.375	6.803	5.903	6.774	6.882	7.238	7.024	7.154	6.771	7.122	7.63	7.155	7.274	6.931	7.032	6.948	6.827	6.807	6.636	6.598	6.781	6.989	7.17	6.785	7.397	7.515
RB1CC1	7.523	9.615	7.726	7.669	6.701	8.378	7.926	6.937	7.105	10.026	6.285	5.116	6.466	6.471	6.359	8.26	6.677	7.754	7.505	7.621	8.066	6.731	6.864	8.581	6.914	7.415	7.509	5.854	7.188	7.724	6.963	7.328	7.097	7.9	7.557	8.098	7.39	7.674	6.989	6.189	6.98	6.299	6.488
SFRP1	3.468	3.584	3.647	3.441	4.067	3.595	4.194	3.67	3.796	3.612	4.119	3.473	3.876	3.605	4.017	3.727	4.042	3.549	4.053	3.687	3.753	3.531	4.137	3.545	4.112	3.963	3.891	3.41	3.912	3.62	4.121	3.832	3.774	3.551	4.154	3.679	4.394	3.606	3.8	3.448	3.907	3.938	3.958
UBE4A	8.275	8.073	8.747	8.978	8.056	8.637	8.247	8.193	8.063	9.234	7.888	8.184	8.31	8.552	8.163	8.694	8.261	8.477	8.385	9.426	8.185	8.252	8.235	7.964	8.384	8.742	8.457	8.957	8.543	8.739	8.213	8.96	8.294	9.129	8.124	8.181	8.296	9.043	8.403	7.425	8.494	8.547	8.473
KDM5A	4.803	6.208	6.327	5.702	6.288	7.793	6.808	7.036	6.677	7.246	6.792	6.645	6.942	5.434	6.556	6.895	6.453	6.936	7.01	6.773	6.234	6.265	6.596	6.855	7.027	7.341	6.529	8.25	7.017	6.298	6.636	6.093	6.796	6.43	6.254	7.291	7.229	6.441	7.089	7.627	6.81	6.088	5.972
FIBP	7.545	7.313	7.019	8.157	6.549	5.99	5.36	7.251	6.335	7.171	5.492	7.463	5.862	7.89	6.147	6.036	5.715	6.773	6.117	7.399	6.025	7.335	5.916	6.754	5.87	8.039	6.555	6.45	6.11	7.705	5.99	6.137	6.002	7.311	6.093	6.432	6.552	6.283	6.41	5.845	6.27	6.722	6.701
HARS1	6.624	6.792	7.082	6.784	6.399	6.486	5.82	6.761	5.414	7.222	5.279	7.367	5.786	7.175	5.954	6.079	6.068	7.247	5.95	6.679	6.447	6.573	5.198	6.643	6.352	7.824	6.505	6.406	6.377	6.486	5.658	6.241	6.36	6.703	6.169	6.946	6.189	6.847	6.45	5.451	6.287	8.097	8.239
SMS	6.353	6.474	6.249	6.89	5.515	6.278	5.2	6.405	5.582	6.348	4.973	7.677	6.202	6.29	5.607	5.383	5.426	6.322	6.761	8.023	5.825	6.076	5.455	5.45	5.63	5.182	5.555	5.302	5.841	6.09	5.724	6.154	6.027	6.201	5.566	5.65	5.761	6.747	5.489	4.854	6.217	4.692	4.726
ARHGAP35	5.736	6.358	5.162	5.397	6.537	5.694	5.623	5.7	5.601	5.507	5.069	6.608	5.698	4.635	5.396	5.499	5.236	6.534	5.499	5.006	5.779	6.358	5.571	6.069	5.665	4.895	6.004	5.968	5.989	5.3	5.85	5.741	6.056	5.585	5.48	5.372	5.358	5.652	5.677	5.548	5.159	5.963	5.782
CBX6	5.242	6.949	6.21	5.446	5.864	5.946	5.651	6.474	5.721	6.297	5.744	6.658	6.023	5.463	5.431	6.035	5.024	5.062	5.508	6.087	5.261	5.167	5.757	4.77	5.593	6.833	5.494	5.892	5.315	6.972	5.437	6.353	6.022	7.033	4.867	7.308	6.617	7.079	5.876	6.146	5.872	6.154	6.188
ZMYM4	6.063	6.211	6.707	7.043	5.716	5.807	6.6	6.366	6.536	7.132	6.081	6.356	6.405	6.036	5.909	5.752	6.041	7.247	6.367	7.632	5.513	6.145	5.843	7.248	6.482	5.922	6.138	6.583	6.385	6.255	6.322	5.942	6.31	7.029	6.505	5.817	5.921	5.908	6.272	7.417	6.073	5.669	5.515
RAI14	7.512	7.452	7.244	6.986	6.246	8.257	6.724	8.113	7.778	6.528	6.237	7.053	7.39	8.26	7.698	6.109	6.45	7.402	7.067	7.427	6.735	7.827	6.535	7.732	7.177	6.383	7.114	7.606	7.117	7.109	6.937	7.491	6.994	6.884	7.286	7.419	7.011	7.263	7.766	6.43	6.435	6.444	6.384
ALDH3A2	8.265	9.251	9.912	10.05	10.655	10.263	10.174	9.797	10.425	10.877	9.874	8.824	10.658	10.007	10.418	10.128	9.903	8.947	9.872	7.613	10.381	9.002	10.431	9.869	10.443	9.706	10.499	8.851	9.81	10.944	10.502	10.176	10.704	7.721	10.494	9.288	10.271	9.811	10.419	9.683	9.995	8.922	8.926
KPNA1	7.559	8.323	6.898	7.904	7.757	6.656	7.832	6.431	6.741	7.465	6.262	6.618	6.994	7.267	6.852	8	6.594	5.93	6.581	4.963	7.226	6.111	7.008	7.373	6.851	5.302	7.586	5.786	7.4	7.061	7.073	7.763	7.209	6.409	7.383	6.906	6.395	7.152	6.792	8.212	7.374	7.884	7.864
CTR9	7.661	7.78	7.782	7.821	6.809	7.548	5.663	6.59	6.493	6.253	6.589	7.177	6.799	7.913	6.783	8.271	6.755	8.358	6.858	7.314	6.857	7.144	6.347	9.006	6.789	5.896	6.779	7.365	7.28	7.699	6.604	7.278	7.199	8.143	7.272	6.969	7.058	7.844	6.838	6.887	7.007	7.722	7.756
SEL1L	8.762	8.838	8.162	8.117	8.283	7.654	8.043	7.64	8.003	7.909	7.964	7.816	8.246	7.089	8.403	9.015	8.146	7.732	8.361	6.246	8.433	7.747	8.099	8.25	8.318	7.218	8.782	7.375	8.414	8.722	8.248	7.77	8.4	7.382	8.592	7.834	8.166	8.233	8.11	7.557	8.587	8.952	8.904
PPFIA1	7.606	7.168	7.156	7.018	6.358	7.433	6.84	7.352	6.719	7.331	6.4	7.229	6.843	7.316	6.789	7.14	6.166	7.307	7.301	7.837	7.221	7.08	6.725	8.582	6.875	7.841	7.024	9.931	7.473	7.792	6.636	8.27	7.008	8.429	7.202	7.296	7.229	7.034	7.117	7.457	7.154	6.977	6.558
LDLR	8.09	8.081	8.606	7.341	8.28	9.144	8.896	7.758	7.529	9.681	8.491	9.593	8.405	7.853	8.107	9.313	8.265	7.835	8.49	6.785	9.145	9.112	8.725	6.179	7.867	8.188	9.826	8.276	9.942	7.512	8.007	7.869	8.725	8.938	9.593	7.202	7.96	8.659	7.679	6.716	8.676	8.774	8.642
IDH3A	8.078	5.87	5.673	6.845	4.687	5.037	4.593	4.897	4.469	6.099	4.887	5.644	4.958	4.613	4.455	4.573	4.552	4.598	5.469	4.768	5.606	4.413	4.783	6.148	4.787	4.658	5.117	3.977	5.912	5.731	4.634	5.515	5.498	4.526	5.045	4.762	4.804	4.071	4.894	3.992	4.909	5.425	5.59
SDC4	9.052	9.604	9.934	9.422	9.843	10.287	9.838	9.69	9.555	9.61	9.509	10.17	9.961	9.436	9.752	10.403	10.323	9.564	9.861	10.175	10.412	9.124	10.121	9.76	9.883	10.459	10.052	9.886	10.843	9.404	9.959	10.607	10.549	9.061	10.021	10.367	9.911	10.159	9.712	8.262	9.956	10.195	10.205
OPTN	8.436	8.782	8.103	8.753	7.275	7.45	7.064	8.319	7.597	8.744	7.265	7.2	7.339	8.566	7.588	7.983	6.819	7.517	7.315	8.072	7.484	7.539	7.126	7.612	7.229	8.68	7.578	7.912	6.453	7.985	7.947	8.221	7.437	7.747	7.822	7.762	7.738	7.94	7.528	7.463	7.39	7.431	7.151
PLTP	4.875	5.349	4.856	5.439	5.47	6.366	5.325	5.697	5.392	4.493	4.709	6.521	5.329	5.91	5.247	5.965	5.55	4.73	6.248	5.781	5.123	4.649	4.908	4.527	5.429	4.555	4.812	4.958	5.551	5.509	5.424	5.526	6.195	5.262	5.49	5.781	5.895	8.014	5.904	4.806	5.81	7.539	7.683
BIRC2	8.822	8.415	8.811	8.818	7.397	9.132	8.264	8.459	8.301	9.079	8.398	8.461	8.339	9.014	8.372	8.092	8.405	8.988	8.552	9.045	8.58	8.385	8.152	7.784	8.446	8.813	8.538	10.382	8.524	8.947	8.332	8.789	8.55	8.858	8.463	8.264	8.699	8.408	8.334	7.461	8.332	7.618	7.486
NDUFAB1	8.912	9.854	9.459	8.812	9.59	8.563	8.421	9.947	9.132	10.232	9.243	9.547	9.486	9.518	9.314	9.135	8.991	9.974	9.319	10.902	9.506	9.591	9.242	9.763	9.452	9.883	9.554	8.283	9.384	8.664	9.482	8.797	9.613	8.552	9.648	9.163	9.461	8.415	9.361	6.65	9.655	9.965	9.914
COPS3	6.028	6.698	6.838	6.158	6.058	6.657	5.382	5.823	5.913	7.203	5.836	7.295	5.685	7.414	5.551	5.518	5.509	5.824	6.181	7.499	6.25	6.553	5.727	7.245	6.108	7.011	5.973	5.892	6.237	6.951	5.822	6.327	6.048	6.966	6.315	5.774	6.175	6.295	5.949	5.043	6.069	6.909	6.759
IER2	8.434	8.141	9.149	7.629	10.204	8.367	8.889	8.455	9.847	8.652	9.58	7.92	9.789	8.824	9.929	8.671	10.152	8.975	10.444	8.395	9.46	9.383	10.472	8.786	9.975	8.757	9.913	8.521	10.177	8.501	10.466	8.954	9.608	8.988	9.797	9.186	9.649	8.615	9.874	7.748	10.348	9.862	9.78
SEC14L1	6.645	7.703	6.603	7.561	6.542	7.113	6.801	7.565	6.839	6.499	7.028	8.688	6.943	6.879	7.324	6.627	7.379	8.26	7.646	8.175	7.341	8.15	7.137	7.298	7.124	6.866	6.488	6.093	7.399	7.256	7.069	6.669	7.436	7.564	6.888	7.095	7.063	7.013	6.743	6.85	6.912	7.464	7.362
TJP2	7.95	7	7.375	6.228	8.006	8.135	7.835	8.235	7.655	8.11	7.609	7.412	8.004	6.573	8.494	6.349	7.544	8.154	7.598	8.657	7.993	8.314	7.367	8.312	8.387	7.804	8.529	7.746	8.476	7.535	8.135	7.005	8.373	8.019	8.017	6.881	7.039	6.788	8.106	7.229	7.52	8.174	7.98
MX1	5.316	5.737	6.505	6.477	6.145	7.391	5.644	5.556	5.239	7.937	7.49	5.745	5.501	7.267	5.748	5.825	5.434	5.609	5.528	5.694	4.779	4.191	5.896	5.855	5.864	5.392	4.998	5.323	7.432	5.741	5.416	6.015	6.198	3.927	5.936	6.563	7.156	5.15	5.664	5.389	6.157	5.648	6.066
CTSL	9.588	9.055	8.875	8.116	8.674	9.561	8.888	9.354	9.204	8.812	8.936	8.338	9.023	9.386	8.863	8.205	8.863	8.594	9.646	8.993	9.232	7.899	9.133	8.304	9.285	7.253	8.97	7.993	9.499	9.274	8.817	8.629	9.571	9.04	9.205	8.757	9.387	8.219	9.498	9.499	9.108	9.67	9.639
SLC39A6	6.565	8.607	7.674	7.782	6.561	7.264	6.343	7.548	6.501	8.389	6.309	7.959	7.123	7.527	6.578	6.954	6.393	7.869	6.917	8.946	6.765	8.173	7.001	7.772	7.093	9.334	6.697	7.148	6.573	8.093	7.235	6.293	6.396	8.666	7.166	6.486	7.394	6.615	6.709	5.038	7.652	5.963	6.222
UQCR11	10.725	9.999	10.608	10.164	10.754	10.644	9.865	9.962	10.283	10.583	10.376	9.744	10.487	11.003	10.636	10.739	10.431	9.622	10.205	9.522	10.453	10.627	10.539	10.364	10.631	10.522	10.624	9.212	10.028	10.29	10.674	9.925	10.606	10.486	10.682	11.168	10.554	10.727	10.552	8.243	10.771	10.647	10.53
ARL2BP	6.777	5.787	6.48	6.73	6.731	6.032	6.27	6.392	6.045	6.3	6.417	6.401	6.243	6.723	6.175	5.904	6.208	6.392	6.098	8.167	5.695	4.99	6.467	6.332	6.25	6.954	6.323	5.637	5.794	6.53	6.196	6.328	6.419	5.311	5.982	7.057	6.668	5.443	6.187	6.651	6.284	6.007	6.056
PAF1	5.724	6.016	5.471	5.221	5.42	5.901	5.673	5.653	5.626	5.747	5.79	6.028	5.71	6.429	6.1	6.142	5.89	6.139	6.109	6.046	5.499	6.366	5.819	5.945	5.733	5.742	6.073	6.617	6.012	5.866	5.978	6.251	6.094	6.161	5.696	6.079	6.06	5.664	5.836	5.452	6.076	5.795	5.744
BIRC5	6.628	5.811	5.556	5.459	3.629	4.451	4.021	7.264	4.497	6.563	4.124	6.922	3.655	7.151	3.519	4.357	3.93	4.299	4.883	5.863	3.721	7.089	4.01	5.067	3.723	4.796	3.828	5.252	3.577	4.421	3.817	5.48	3.999	6.161	4.143	4.139	3.799	5.255	3.984	4.495	3.616	3.948	4.047
TSPO	6.074	8.172	7.75	6.77	6.188	4.668	5.79	7.79	6.753	7.119	6.146	5.381	6.62	7.854	6.114	5.874	5.701	4.939	6.633	7.923	6.766	4.483	6.18	7.459	6.66	8.751	6.42	4.35	6.663	7.576	6.511	6.857	6.83	5.407	6.465	6.372	7.163	6.207	6.314	5.265	6.754	7.109	7.256
NUP153	6.981	7	6.892	6.703	6.294	6.761	6.506	7.194	6.531	8.245	5.566	7.471	6.273	6.578	6.557	6.781	5.934	7.988	6.87	7.451	6.583	7.188	6.052	7.713	6.763	7.109	6.568	7.268	7.25	6.643	6.166	6.476	6.491	7.381	6.814	5.826	6.192	7.183	6.545	6.261	6.271	5.991	5.966
PRMT2	5.507	5.85	5.769	5.835	5.747	5.525	5.071	6.044	5.83	6.401	5.514	5.683	5.482	6.058	5.871	5.797	5.33	6.05	5.847	7.454	5.307	5.278	5.954	5.679	5.374	7.16	5.288	5.573	5.106	6.178	5.653	5.45	5.475	6.319	5.691	5.856	6.123	5.579	5.615	5.282	5.744	5.324	5.845
RALB	6.476	6.08	5.864	6.609	5.844	5.752	5.868	6.137	5.836	5.314	6.296	5.026	5.83	6.141	5.466	5.631	5.965	6.063	5.865	6.232	5.913	5.722	5.981	6.096	5.729	6.148	5.698	5.488	6.035	5.601	5.648	5.681	5.969	5.746	5.893	6.215	6.086	5.063	5.817	5.7	6.04	6.306	6.36
BRD4	8.957	8.406	8.864	8.302	9.071	8.278	7.558	8.085	7.509	6.952	7.729	8.901	7.702	8.881	8.024	8.658	7.462	8.744	7.78	8.757	7.476	9.376	7.927	8.498	7.529	8.952	7.296	8.952	7.73	8.842	7.525	9.296	8.046	9.401	7.595	8.862	8.04	8.617	7.637	8.292	7.814	8.436	8.437
IGBP1	5.536	6.064	6.125	6.02	5.981	6.802	5.756	6.684	6.113	5.913	6.233	6.613	5.917	6.09	6.336	6.067	6.292	6.649	6.352	7.062	6.184	7.341	5.937	6.414	6.119	7.165	5.935	6.393	6.007	6.445	6.212	5.77	5.953	6.432	6.243	6.364	6.771	7.373	6.257	5.633	6.344	5.499	5.575
GOLGA3	7.46	7.577	7.172	7.607	6.915	6.533	6.238	7.508	6.763	7.541	6.207	7.652	6.454	8.172	6.532	6.749	6.659	7.214	6.883	7.498	6.786	7.062	6.591	6.917	6.591	7.559	6.952	6.742	6.781	7.005	6.419	6.654	6.358	7.714	6.96	7.152	7.477	6.501	6.538	6.198	7.2	7.429	7.553
MCM2	6.664	6.414	6.567	5.56	4.508	4.818	3.81	6.844	5.228	8.051	4.42	8.265	4.817	7.144	4.458	4.863	4.746	5.824	5.231	6.418	4.164	7.556	4.283	6.25	4.115	5.864	4.733	5.213	3.99	6.147	4.504	5.465	4.784	6.315	4.321	4.853	4.728	5.847	4.22	4.768	4.636	3.567	4.162
PEPD	9.054	8.502	9.216	9.176	8.954	6.524	8.25	7.446	7.838	6.938	7.623	7.207	8.453	8.7	8.044	8.265	8.078	7.205	7.939	7.673	8.671	7.451	8.66	8.328	8.597	6.353	9.351	8.706	7.997	7.73	8.512	9.419	7.953	7.112	8.703	8.701	7.863	7.346	8.146	8.32	8.872	8.307	8.315
ARFIP2	7.579	7.698	7.394	7.82	7.61	7.258	7.057	7.378	6.93	6.86	6.833	8.104	6.964	7.473	6.842	7.388	6.695	7.746	7.047	6.911	6.874	8.072	7.104	8.531	7.197	6.907	7.158	7.303	7.214	7.603	7.17	7.668	6.948	7.531	6.904	7.455	7.358	8.214	6.957	7.152	7.428	8.236	8.316
COX7B	11.194	10.121	10.506	11.445	10.483	10.169	10.313	10.245	10.12	10.359	9.872	10.198	10.131	10.742	9.804	10.47	9.973	10.303	9.89	10.271	10.277	9.828	10.076	10.346	10.28	10.024	10.191	9.494	10.534	10.172	10.329	10.639	10.363	9.411	10.756	10.443	10.197	10.037	9.951	10.427	10.565	10.306	10.247
SLC4A2	7.707	7.237	6.522	7.521	6.435	5.257	5.252	5.79	5.246	6.513	5.157	7.551	5.038	7.47	5.497	6.044	5.343	6.861	5.634	6.04	5.811	6.696	5.137	6.695	5.169	6.754	5.614	5.694	5.26	6.209	5.605	6.443	5.423	6.015	5.228	5.347	5.471	5.231	4.96	5.727	5.49	5.822	6.032
VWF	7.107	4.726	6.516	5.444	5.558	7.354	4.833	6.546	5.377	4.288	4.887	6.016	5.156	5.598	5.076	5.868	5.427	6.83	5.6	6.961	4.836	5.39	5.319	7.82	4.639	4.954	4.735	5.269	4.908	7.174	4.904	5.815	4.843	4.613	4.519	7.528	6.602	4.564	6.068	5.651	6.067	4.553	4.498
SNX2	7.806	7.592	6.634	8.08	6.655	6.743	5.857	6.703	6.228	8.107	5.797	7.057	6.636	7.312	7.032	5.934	6.704	7.061	6.617	6.312	6.701	7.214	6.174	7.041	6.911	5.338	6.619	4.781	7.167	6.909	6.795	5.528	6.727	5.577	6.807	5.757	6.47	6.653	6.342	4.292	6.722	6.76	6.493
NOC2L	5.004	5.484	4.606	5.339	4.921	4.3	4.813	5.264	4.629	5.705	5.001	6.233	4.644	5.558	4.676	4.345	4.534	5.16	5.043	4.88	4.651	5.469	4.844	5.253	4.456	4.956	4.779	5.183	4.925	5.135	5.064	4.506	5.032	5.065	4.707	4.755	4.896	4.629	4.934	5.523	4.71	5.07	4.789
DPF2	6.065	5.438	5.589	5.909	5.121	5.769	4.892	6.084	5.825	5.977	4.959	6.028	5.311	6.108	5.593	5.413	5.17	5.955	5.664	5.936	5.227	5.939	5.288	4.544	5.701	5.813	5.067	5.498	5.604	6.05	5.212	4.831	5.766	6.117	5.174	5.424	5.188	5.65	5.292	4.02	5.458	4.407	4.426
ARHGAP1	8.884	8.914	9.088	8.785	8.852	9.125	8.714	9.467	9.003	8.334	9.235	9.066	8.776	8.972	8.936	8.888	8.938	9.072	8.585	9.786	8.946	9.452	8.458	9.765	8.704	8.881	8.854	9.166	8.575	9.439	8.616	9.204	8.949	8.613	8.579	9.284	8.899	8.524	8.814	8.775	8.756	8.711	8.755
CPNE3	8.91	9.813	9.139	8.687	8.445	8.391	7.677	7.411	8.023	10.567	7.076	8.218	8.259	7.602	8.081	8.346	7.722	8.897	8.054	8.428	8.24	7.015	8.027	9.423	8.319	7.541	8.399	5.884	8.1	8.298	8.182	8.435	8.133	7.848	8.244	8.143	7.971	8.902	8.107	6.231	7.346	7.818	7.729
CHMP2A	8.308	8.994	8.252	9.006	8.634	8.72	8.021	8.875	8.262	8.863	8.183	9.264	8.25	8.741	8.392	8.457	8.179	9.811	8.155	9.42	8.702	9.564	8.489	9.408	8.507	9.207	8.836	8.014	8.806	8.896	8.553	7.691	8.629	8.214	8.705	8.192	8.53	7.595	8.587	6.603	8.611	8.888	8.549
PLIN3	7.062	6.829	7.111	6.935	6.685	6.596	6.391	5.736	6.578	8.191	6.712	7.54	6.637	8.241	6.233	6.465	6.57	6.417	6.757	8.14	6.483	8.086	6.55	6.908	6.439	7.647	6.292	6.718	6.266	6.828	6.095	6.881	6.573	7.613	6.129	8.071	6.652	7.633	6.301	7.155	6.175	6.985	7.045
ABL1	7.149	5.765	6.55	5.835	5.811	5.77	5.616	6.873	6.06	6.613	5.799	6.946	5.674	5.414	5.815	5.665	5.438	7.01	5.777	6.724	5.637	6.562	5.961	6.009	5.769	5.73	5.96	6.23	5.984	6.517	5.57	6.14	5.824	6.896	5.464	6.562	5.756	6.22	5.711	5.468	5.781	5.867	6.025
TRAK2	6.492	7.128	6.258	6.966	5.974	7.638	5.895	7.216	6.595	6.766	5.965	6.573	6.299	6.869	5.988	7.028	5.789	7.671	6.722	8.144	5.948	6.588	5.898	8.284	6.28	7.922	5.946	5.762	5.782	6.689	5.914	6.518	6.234	7.291	6.144	6.684	6.991	6.365	5.932	4.775	6.057	5.966	5.861
PRPF4B	7.418	6.483	7.243	6.639	5.637	7.248	5.44	7.192	6.228	8.151	5.63	6.411	5.994	6.514	6.216	6.302	5.89	8.163	6.5	7.85	6.1	7.243	5.867	7.916	6.165	7.234	6.245	7.102	6.859	6.566	6.27	7.126	6.491	7.11	6.394	6.493	6.477	7.64	6.155	4.742	6.201	6.646	6.756
AREL1	6.13	5.856	5.876	6.226	5.489	5.69	5.237	5.714	5.18	5.261	5.136	6.216	4.973	5.429	5.248	5.629	5.22	4.831	5.034	4.62	5.505	5.887	5.069	5.231	5.311	4.986	5.805	5.467	5.504	6.484	5.434	5.356	5.563	5.835	5.207	5.48	5.93	6.027	5.142	4.84	5.595	5.279	5.483
RIOK3	8.427	9.361	8.643	9.826	8.597	8.474	8.542	8.419	8.626	9	8.25	7.952	8.919	8.759	8.546	8.885	8.335	8.512	8.694	10.294	9.007	7.972	8.726	9.014	9.129	8.9	8.832	9.152	8.561	8.591	8.787	9.605	8.952	8.849	9.003	8.882	8.66	7.438	8.965	8.771	8.919	8.513	8.523
WWTR1	6.8	6.966	8.081	8.277	6.421	6.486	6.791	8.227	7.31	7.069	6.728	4.558	7.535	7.713	7.154	7.033	7.343	8.515	7.234	11.197	7.124	7.937	7.065	8.448	7.204	10.304	7.127	5.495	7.534	7.527	7.258	7.129	7.087	7.637	7.622	7.536	8.114	5.19	7.522	6.951	7.489	6.881	6.692
ACTR1B	7.382	7.015	6.959	7.212	7.552	7.043	7.066	6.839	6.916	7.473	6.609	7.162	7.08	7.09	6.983	7.115	6.814	7.478	6.871	6.889	7.291	7.365	6.872	7.019	7.08	7.131	7.111	6.55	6.759	7.29	7.1	6.694	6.968	7.115	7.194	6.416	6.992	6.473	7.02	6.693	7.154	7.397	7.434
ZMYND11	9.113	9.231	9.426	9.125	8.637	9.645	9.091	9.832	9.417	9.917	8.916	8.48	9.475	8.702	9.217	9.493	9.068	9.246	9.514	9.901	8.979	8.837	9.185	9.702	9.238	10.284	9.232	9.082	9.037	9.401	9.492	8.731	9.108	9.773	9.257	9.44	9.805	8.928	9.245	9.094	8.956	8.708	8.638
CLK3	6.098	5.9	5.838	6.608	5.655	5.355	5.429	5.801	5.185	5.232	5.3	5.901	5.783	5.889	5.782	5.511	5.703	5.652	5.724	5.544	5.687	5.33	5.953	5.439	5.601	6.847	5.698	5.985	5.618	6.591	5.779	6.307	5.581	5.764	5.955	5.673	5.83	5.47	5.956	5.852	5.622	5.88	5.756
COPS8	7.143	7.505	7.37	7.637	6.641	6.75	6.64	6.966	6.545	6.126	6.022	6.893	6.512	7.509	6.02	7.767	6.719	7.027	6.674	8.015	6.831	7.79	6.407	7.115	6.511	7.437	6.739	7.059	6.845	7.041	6.467	7.113	6.906	7.471	6.831	7.289	6.723	6.191	6.577	6.375	6.537	6.737	6.793
ADSL	8.029	8.103	7.584	7.413	7.006	8.401	6.863	8.57	7.302	7.926	7.103	9.253	7.547	8.816	7.419	7.863	7.46	8.86	8.065	8.41	7.348	8.753	7.075	8.161	7.448	8.319	7.493	8.102	7.185	8.504	7.285	7.58	7.504	9.692	7.548	8.105	7.668	9.287	7.392	6.123	7.389	7.77	7.533
LY6E	9.266	9.764	7.282	6.697	8.825	4.816	7.239	8.196	8.216	8.343	8.405	9.316	8.104	7.542	8.544	7.849	8.026	4.51	7.724	4.704	8.779	5.152	8.328	4.561	8.418	5.914	8.349	4.451	7.997	6.998	8.313	4.492	8.479	4.473	8.012	7.165	8.927	7.494	7.969	4.374	8.258	8.055	8.109
IFRD1	7.576	6.963	7.073	6.655	5.721	6.592	6.21	5.935	5.479	7.341	6.037	8.23	7.057	7.829	6.281	6.613	7.234	6.376	7.011	6.371	7.137	6.68	6.782	6.658	6.766	7.498	6.353	7.732	6.961	7.154	6.732	8.541	6.156	6.001	6.834	8.122	6.677	4.84	6.829	7.38	7.138	6.36	5.533
PYCR1	4.608	4.114	4.47	5.102	5.029	5.172	5.406	5.399	5.247	6.589	6.065	5.617	4.412	4.305	4.388	6.24	4.968	5.663	5.264	6.282	5.157	5.953	4.639	4.178	4.816	6.195	4.368	6.45	4.888	4.909	5.488	4.666	4.461	6.732	5.033	5.068	5.129	6.487	5.23	6.172	5.047	4.839	5.189
NEDD9	5.915	5.815	7.296	6.169	5.287	5.995	5.067	6.717	4.731	8.853	5	6.198	5.744	5.904	4.528	5.417	5.347	6.945	6.06	8.302	7.886	8.335	5.945	6.491	5.012	6.719	5.517	7.047	6.908	5.924	5.169	8.593	5.239	8.579	6.487	6.223	6.32	6.276	5.397	4.528	6.104	6.361	6.426
UBAC1	8.637	6.37	6.357	5.876	6.538	6.22	5.811	6.19	5.889	5.945	5.684	6.313	6.36	5.671	5.805	4.969	5.584	5.757	5.931	5.766	6.313	6.033	6.211	6.125	6.129	5.222	6.281	5.16	5.587	6.171	6.335	6.031	6.1	5.847	6.13	5.872	6.301	6.493	6.064	4.971	6.306	5.857	5.714
USF2	8.161	7.968	7.983	7.977	8.585	8.226	8.988	8.214	8.707	7.602	9.135	8.32	8.621	8.243	8.842	8.611	8.954	8.056	8.804	7.904	8.76	8.386	9.003	8.058	8.791	8.13	8.501	8.39	8.375	8.124	8.819	8.286	8.494	7.814	8.668	8.424	8.553	8.122	8.677	9.263	8.453	8.669	8.58
NUP62	7.028	7.025	6.79	6.193	6.175	6.233	5.121	7.182	6.132	6.774	5.836	7.998	5.377	7.193	5.6	6.229	5.157	7.737	6.064	7.536	5.252	8.053	5.484	7.001	5.124	7.105	5.842	7.232	5.787	7.189	5.517	6.501	6.095	7.214	5.435	6.985	6.34	7.406	5.552	6.682	6.122	6.624	6.726
NUP214	6.123	6.551	6.205	5.147	5.834	6.094	5.696	6.256	5.813	5.874	5.545	6.264	5.618	5.82	6.185	5.55	5.982	6.17	5.811	6.628	5.666	5.993	5.596	5.976	5.714	5.867	5.792	5.755	5.967	6.507	5.876	6.116	6.005	6.554	5.63	6.185	5.949	6.485	6.176	5.575	5.913	5.388	5.537
CELF2	4.064	5.283	5.32	5.631	5.436	4.682	6.066	5.358	5.687	4.197	6.18	6.057	5.823	5.692	5.313	5.651	5.888	4.714	5.978	5.701	6.401	3.785	5.911	4.772	5.738	4.909	5.016	5.06	5.887	7.258	6.125	4.383	5.58	4.111	5.392	6.54	6.646	5.096	6.113	6.52	5.696	5.675	5.445
CREBBP	6.786	7.217	7.163	6.357	6.864	6.817	7.3	7.519	7.316	7.074	6.509	6.411	7.165	6.057	7.223	7.241	6.807	7.001	7.024	7.449	7.132	6.246	7.202	7.391	7.33	7.262	6.849	7.535	7.443	6.885	7.047	7.303	7.258	7.085	7.322	7.572	7.117	6.203	7.241	7.857	7.216	6.808	6.655
PKN1	5.928	5.262	5.154	5.277	4.749	4.783	3.923	4.194	3.862	5.792	3.914	4.939	3.86	5.914	3.87	4.66	4.215	4.657	4.259	5.48	3.765	4.76	4.116	4.437	4.398	6.591	4.088	4.788	4.54	4.865	4.143	5.389	4.031	4.983	3.673	5.381	4.76	5.834	4.137	4.785	4.476	4.617	4.514
CNOT8	5.701	5.499	5.788	5.427	5.149	4.51	3.894	5.249	4.428	5.991	4.159	5.027	4.869	4.401	5.004	4.247	4.763	5.254	4.884	5.671	5.091	5.956	4.08	5.045	5.141	5.439	4.943	3.693	4.603	5.718	4.847	3.635	4.481	4.109	4.725	4.374	5.21	4.253	4.737	3.367	4.643	4.468	4.953
PPP1R2	4.328	5.267	5.254	5.514	3.938	4.658	4.285	4.36	3.953	5.776	3.891	4.742	4.624	5.235	3.854	4.5	3.924	5.055	4.042	5.181	4.397	4.167	4.271	5.045	4.333	3.854	4.399	4.212	4.558	4.253	4.446	4.66	4.396	4.395	4.652	4.524	4.474	4.747	4.386	4.253	4.611	4.53	4.444
MMS19	5.733	6.117	5.416	6.117	5.449	5.569	5.251	5.184	5.046	5.7	4.888	6.162	4.79	6.043	5.222	5.109	4.723	6.424	5.543	5.697	5.195	5.847	4.496	4.737	5.479	6.381	4.965	5.776	5.089	6.078	5.231	5.333	5.323	6.77	5.177	5.305	5.469	6.283	5.301	4.404	5.156	5.203	5.313
AASDHPPT	6.266	6.314	6.627	6.841	6.392	7.087	6.426	6.367	6.524	8.639	6.479	6.755	6.803	6.607	6.741	6.51	6.561	7.128	6.846	7.619	7.015	6.825	6.453	6.402	7.168	7.978	7.043	6.674	6.995	7.388	6.553	6.818	6.989	7.752	7.283	6.232	6.839	6.926	6.935	6.042	7.067	6.551	6.248
VEZF1	7.209	6.674	7.066	7.013	5.588	6.416	5.633	7.09	5.769	6.971	5.904	6.777	5.521	6.186	5.497	5.61	5.257	7.118	5.73	7.552	5.436	7.94	5.543	6.754	5.472	6.877	6.049	6.384	6.167	6.024	5.721	6.383	5.841	7.055	5.657	5.909	5.613	5.766	5.58	5.873	5.585	5.811	5.779
PCM1	8.061	7.12	8.353	7.171	7.195	8.354	7.681	7.772	7.206	8.359	6.748	7.152	7.771	7.005	7.642	8.005	7.758	7.817	8.138	6.784	7.563	7.971	7.493	8.449	7.74	7.431	7.862	7.654	8.435	7.403	7.388	6.349	7.761	8.781	7.736	7.072	7.68	9.205	7.607	7.45	7.787	8.075	7.893
CHPF	5.428	5.243	5.917	5.11	5.579	4.851	5.694	5.482	5.594	4.723	5.93	4.856	5.582	5.171	5.841	6.957	5.845	5.513	5.62	6.376	5.878	5.707	5.705	5.823	5.531	6.366	5.629	6.116	5.113	4.734	5.357	5.893	5.854	6.348	5.657	6.171	6.168	5.32	5.48	5.582	5.67	6.922	7.026
ERCC3	5.283	5.291	5.311	5.196	5.301	5.587	4.371	4.982	4.806	5.793	4.715	5.366	5.193	5.548	5.036	4.982	5.151	5.406	5.037	6.02	5.01	5.406	4.935	5.128	5.097	6.068	4.699	6.205	5.079	5.133	4.85	5.312	4.877	5.674	5.141	5.277	5.038	5.63	5.038	4.422	5.113	4.861	5.079
PRKCZ	5.41	5.844	5.613	6.505	6.321	4.268	5.915	6.483	6.578	5.555	5.368	6.258	6.722	6.267	6.699	5.751	6.012	5.553	6.437	5.725	6.294	6.13	6.253	5.465	6.212	5.739	6.208	6.779	5.488	6.662	6.458	5.976	6.504	4.608	6.338	6.342	6.368	6.235	6.242	7.012	6.784	5.715	5.632
BLMH	5.723	5.053	5.793	5.95	5.004	5.533	5.082	5.586	5.157	6.206	5.048	6.208	5.776	6.268	5.301	5.26	4.755	5.272	5.622	5.715	5.453	6.378	4.877	5.472	5.492	6.057	4.921	5.378	5.238	5.582	5.45	5.964	5.573	6.421	4.79	5.43	4.984	6.338	5.227	4.769	4.857	5.018	4.811
MVP	7.402	7.62	7.577	7.669	6.335	5.127	5.852	7.433	6.226	7.403	6.447	6.295	5.659	7.636	5.315	7.354	5.717	6.177	6.257	9.612	5.422	6.287	5.431	7.498	5.265	8.47	5.944	5.831	5.798	6.526	6.039	7.352	6.874	5.834	6.227	7.443	6.575	6.012	5.999	6.938	6.34	7.214	7.201
SUSD6	6.522	6.547	6.606	6.419	6.562	6.437	6.173	6.976	5.783	6.471	6.237	6.482	6.078	5.913	6.149	6.203	6.492	6.121	6.407	7.035	6.4	6.032	6.226	6.116	6.353	6.865	6.4	5.718	6.653	6.926	6.446	5.446	6.35	6.212	6.709	6.255	6.51	6.03	6.299	4.961	6.513	6.213	6.083
KAT2A	6.838	6.818	7.667	6.585	6.95	6.976	7.303	6.699	6.801	7.886	7.082	7.34	7.061	7.055	6.905	7.233	6.751	6.529	6.794	6.616	6.267	7.061	6.676	6.31	6.482	7.873	6.479	8.309	6.761	6.725	6.504	7.194	6.566	6.764	6.39	6.77	6.601	7.684	6.862	8.397	6.728	6.583	6.611
KIF22	4.905	5.832	5.429	4.864	5.879	4.902	5.489	5.509	5.818	5.527	4.858	5.323	5.546	4.917	5.462	4.716	5.045	4.791	5.291	5.686	5.45	5.813	5.463	5.495	5.562	4.644	5.966	4.789	4.846	4.894	5.79	6.202	5.663	4.741	5.593	5.284	5.86	4.472	5.697	5.765	5.885	5.091	5.117
NUP133	6.293	6.648	6.047	5.677	5.124	7.522	5.005	5.83	5.283	6.764	4.84	6.408	5.709	6.038	5.877	6.689	5.669	7.292	6.293	7.004	5.797	7.331	5.643	7.122	5.956	7.201	6.072	6.615	5.832	7.076	5.972	7.053	5.734	7.528	5.985	6.481	6.116	6.778	5.78	5.78	6.227	5.405	5.267
PLOD3	9.478	8.607	9.063	8.543	7.831	7.102	7.256	8.159	6.96	7.967	7.406	9.59	7.47	9.834	6.889	9.13	7.159	7.637	7.062	8.914	7.522	8.086	7.432	9.572	7.426	8.822	7.368	8.742	6.949	7.774	7.284	9.35	7.888	7.256	7.549	8.972	7.767	8.862	7.241	8.157	7.663	8.615	8.431
PPP2R5A	9.1	9.206	8.213	7.975	7.423	9.135	7.11	8.379	7.947	8.788	7.664	8.064	7.854	9.302	8.214	8.983	8.26	8.735	8.11	8.184	7.723	8.58	7.632	8.7	7.756	7.764	7.535	8.636	7.964	8.586	7.712	9.226	8.159	8.323	7.695	8.005	7.6	8.594	7.835	7.55	7.474	8.213	8.071
NUP93	4.962	5.092	4.82	5.18	4.508	4.551	4.843	5.559	4.675	5.68	4.506	5.954	4.729	6.098	5.006	4.797	4.841	4.927	5.405	6.504	4.69	6.014	4.579	4.805	4.943	5.241	4.754	4.649	4.819	5.463	4.829	5.118	4.566	5.797	4.898	4.944	5.109	4.698	4.778	5.219	4.934	4.812	5.169
CSTF1	4.54	4.388	4.383	4.411	4.626	4.317	4.226	4.695	4.417	4.987	4.037	4.952	4.574	4.4	4.589	4.586	4.383	4.56	4.423	4.897	4.438	5.164	4.554	4.873	4.649	4.543	4.58	4.247	4.559	4.747	4.812	4.053	4.521	4.693	4.86	4.158	4.439	4.4	4.151	4.008	4.854	4.549	4.452
GAS7	4.525	4.671	5.026	4.94	5.062	4.46	5.778	5.313	5.731	4.692	5.472	5.485	4.767	4.952	4.939	4.928	5.696	4.694	4.675	7.639	5.313	4.87	5.161	4.641	5.247	5.757	4.662	5.433	4.807	5.107	5.118	5.533	4.571	7.589	4.631	5.77	5.092	4.757	4.974	6.253	5.01	4.882	5.041
TMED5	9.667	9.223	9.308	9.413	8.736	7.891	8.013	9.067	8.432	9.35	8.374	9.631	8.456	8.002	8.51	9.33	8.748	9.394	8.907	8.977	8.885	9.684	8.37	10.005	8.672	8.449	8.947	8.186	9.446	8.794	8.499	9.671	8.76	9.725	8.884	8.636	8.765	8.306	7.877	7.376	8.98	9.476	9.341
MTMR3	5.242	5.895	5.638	5.057	4.947	6.246	5.458	5.765	5.776	5.209	5.384	5.741	5.113	5.395	5.819	5.205	5.8	5.991	5.486	5.885	5.314	6.426	5.216	5.706	5.66	6.096	5.437	6.57	5.744	6.335	5.608	5.202	5.795	6.999	5.276	6.252	5.637	5.567	5.27	4.956	5.649	5.271	5.19
SRPK1	7.976	8.313	7.698	6.775	6.635	6.827	6.635	7.62	6.764	8.312	5.908	8.164	6.763	7.604	6.375	6.515	6.364	8.709	7.427	6.856	6.985	7.436	6.428	7.71	6.285	7.353	7.344	8.286	6.84	7.114	6.608	7.379	6.713	8.457	6.882	7.167	6.522	8.092	6.507	7.33	7.164	6.68	6.522
BLVRB	8.085	8.874	8.312	8.423	9.548	7.207	9.076	9.03	8.815	9.402	8.924	7.333	9.005	9.788	8.908	8.999	8.842	6.789	8.396	9.093	9.251	7.648	9.382	9.08	9.328	8.23	9.353	6.678	9.167	8.583	9.372	7.838	9.093	5.981	9	8.777	8.921	6.908	9.176	8.097	8.803	8.68	8.935
AMFR	5.406	5.855	5.276	5.414	6.489	4.46	5.765	5.176	5.678	5.164	5.728	5.417	6.119	5.559	6.022	5.547	5.411	5.028	5.464	5.652	5.74	5.337	6.214	5.266	5.903	5.522	6.431	4.407	5.624	5.955	6.19	5.211	6.12	4.613	6.005	5.452	5.671	5.034	5.796	4.865	6.348	6.267	6.392
VASP	5.964	6.446	6.35	6.289	6.137	5.004	5.679	6.389	5.787	6.707	6.131	6.192	5.351	4.511	5.453	5.705	5.434	6.483	6.158	7.36	5.477	6.36	5.438	6.543	5.4	5.502	5.591	6.478	5.47	5.959	5.438	5.377	6.211	6.592	5.323	6.933	5.682	5.365	5.281	7.953	5.693	5.133	5.435
ARL4C	4.521	5.832	5.984	5.144	5.487	4.909	5.003	6.215	6.043	4.722	5.602	5.89	5.682	5.626	5.061	6.154	5.676	5.135	5.139	6.785	5.212	4.638	5.56	5.023	5.121	6.783	5.194	5.924	6.171	6.275	5.645	5.415	5.837	5.274	5.291	6.529	6.388	5.446	5.991	5.945	5.551	5.542	5.54
LSM3	8.061	8.284	7.822	8.741	7.897	8.249	7.615	8.412	8.244	9.004	7.657	8.615	8.004	8.206	7.51	7.782	7.359	8.301	7.83	9.077	8.062	8.499	7.913	7.838	7.886	6.897	8.027	6.509	7.845	8.343	8.1	6.941	7.794	7.905	7.976	7.063	8.022	7.745	8.068	7.039	7.777	7.692	7.446
GSK3A	5.978	5.717	5.801	5.802	6.334	6.046	6.583	5.864	6.541	5.699	6.475	5.962	6.251	6.426	6.14	6.443	6.74	6.045	6.249	5.434	6.139	6.177	6.309	5.881	5.962	5.998	6.171	6.324	5.623	5.42	6.122	6.36	6.234	5.848	6.564	6.251	5.479	6.104	5.965	7.31	5.775	6.34	6.342
ARFGAP3	7.531	9.261	7.65	6.925	6.651	7.23	6.128	7.104	6.028	6.927	6.661	7.027	6.697	7.824	6.497	6.793	6.682	7.12	7.02	7.767	6.841	8.088	6.546	7.688	7.238	7.359	6.967	6.857	7.761	6.776	6.524	7.614	6.714	8.754	7.151	7.555	6.955	7.724	6.495	5.086	6.95	8.172	8.468
PES1	5.516	8.072	6.306	5.462	5.324	5.672	4.976	6.519	5.135	5.882	5.437	6.904	5.804	6.669	5.521	5.756	5.564	6.536	6.178	6.775	5.241	7.002	5.236	6.469	5.256	7.323	5.487	5.636	5.643	5.797	5.345	5.4	5.568	7.183	5.738	6.737	5.917	7.178	5.686	4.781	5.37	6.577	6.519
CUL4B	6.843	6.078	7.063	7.427	6.441	7.576	6.468	7.213	6.972	8.098	6.097	6.808	6.549	6.343	6.557	7.276	6.363	8.015	6.776	8.448	6.444	6.918	6.163	9.579	6.832	6.891	6.523	6.415	6.791	7.359	6.532	6.998	6.762	7.589	6.575	6.764	6.98	7.358	6.39	6.135	6.551	5.91	5.854
NFYC	5.982	6.142	6.184	6.375	5.95	4.811	5.019	5.906	5.269	5.315	4.954	5.993	5.69	5.461	5.516	4.648	5.323	6.576	5.383	7.634	4.684	5.593	5.356	6.693	6.023	5.508	5.261	5.828	5.472	5.885	5.538	4.941	5.478	6.615	5.403	5.214	5.44	4.762	5.415	5.085	5.626	5.08	5.142
FADS2	4.958	7.28	7.424	6.619	4.687	6.707	5.28	5.58	5.189	4.699	5.231	5.944	5.407	8.196	5.098	6.519	4.731	5.042	5.223	4.62	4.795	7.085	5.143	4.891	4.972	4.293	5.46	7.391	4.57	6.223	4.978	7.631	4.647	8.014	6.364	4.678	4.816	5.958	6.108	7.201	5.392	6.187	6
SLC6A8	4.921	4.174	7.841	5.881	4.186	3.852	4.382	5.173	4.767	6.467	4.338	4.596	4.258	4.721	4.281	6.27	4.199	3.889	4.155	6.087	4.235	6.102	4.027	4.44	4.001	5.457	3.893	6.937	3.925	4.203	4.465	10.587	4.241	4.934	4.461	5.064	4.576	9.1	4.348	4.532	4.436	4.283	4.331
KHDC4	7.962	8.077	9.071	7.998	6.979	8.312	7.136	8.535	7.384	8.536	6.89	7.713	6.948	7.895	7.022	7.846	6.838	8.352	7.101	9.284	6.802	8.43	6.805	7.242	7.288	8.945	7.235	9.286	6.781	8.397	6.699	8.365	6.747	9.038	6.779	7.549	7.425	8.961	7.014	7.849	6.971	6.478	6.626
EP300	5.449	5.463	5.163	5.366	5.655	5.929	6.085	4.699	5.114	4.68	5.138	5.736	5.2	5.508	5.416	5.92	5.484	5.995	5.175	5.411	5.69	6.397	5.182	5.829	5.245	5.382	4.867	6.746	5.684	5.846	5.347	6.173	5.167	7.552	5.253	5.99	5.328	5.926	5.344	5.549	5.345	5.382	5.224
DES	3.785	3.695	3.567	3.752	3.826	3.719	3.971	3.798	3.925	3.835	4.366	3.806	3.9	3.803	3.945	3.633	4.141	3.908	4.073	3.911	3.847	3.872	3.968	3.673	3.678	3.89	3.885	3.852	3.734	3.932	3.723	3.699	4.172	3.794	3.945	3.906	3.933	3.93	4.022	4.033	3.778	4.125	3.923
STT3A	6.265	6.865	6.022	6.833	5.594	6.749	5.153	6.187	6.202	8.105	6.368	6.461	6.054	5.959	6.141	5.782	5.849	6.504	6.548	7.323	6.378	6.665	6.017	5.846	6.29	6.395	6.603	5.8	6.198	6.794	6.055	5.191	5.766	7.421	6.256	4.82	5.92	6.944	5.583	5.179	6.003	5.361	5.482
CRK	6.682	8.311	7.974	7.793	7.974	7.453	7.577	7.13	7.12	8.839	7.342	6.458	7.959	6.783	7.556	7.079	7.486	7.644	7.64	7.632	8.232	6.558	7.247	8.374	7.78	7.376	8.231	6.122	8.393	7.483	7.625	6.693	8.302	7.492	8.177	7.326	7.629	7.921	7.809	5.113	8.112	8.348	8.48
BRD8	7.081	7.509	7.548	7.373	6.639	7.102	6.542	7.962	7.058	7.834	6.714	7.225	6.596	7.962	7.182	7.099	6.999	7.667	7.36	7.916	6.549	7.866	6.455	7.245	6.983	9.336	6.586	7.667	7.367	7.643	6.987	6.386	7.062	7.361	7.229	7.391	7.599	7.227	7.442	6.506	7.323	6.893	6.965
NPTN	9.971	9.775	9.474	9.803	8.539	9.327	8.508	8.329	8.472	9.625	8.351	9.427	8.906	9.22	8.42	9.492	8.608	9.288	8.858	9.699	8.897	9.821	8.3	9.692	9.022	9.088	8.852	8.809	8.857	9.87	8.813	9.503	9.031	9.785	9.105	9.201	9.199	8.068	8.896	7.512	8.811	8.671	8.752
CHERP	7.285	8.334	7.296	6.228	7.126	7.093	6.959	7.515	7.318	7.13	6.609	6.892	7.256	7.283	6.984	7.513	6.104	7.84	7.113	6.484	7.15	8.023	7.307	7.056	7.163	7.343	7.17	7.999	7.044	7.451	7.285	7.831	7.286	8.276	7.609	7.794	7.489	7.513	7.363	8.212	7.63	6.702	6.617
EIF3M	8.558	8.852	8.991	8.888	8.445	9.438	8.346	8.77	8.737	9.064	8.491	9.445	8.973	9.476	8.691	8.601	8.709	9.351	8.728	9.536	8.912	9.636	8.798	9.732	8.733	8.53	8.825	9.105	9.043	9.292	8.663	8.177	8.852	9.361	8.83	9.2	8.974	10.099	8.874	9.416	8.899	9.01	9.111
UQCRH	9.202	10.243	10.164	10.604	9.162	8.724	8.16	9.933	9.011	10.25	8.698	10.843	8.839	10.137	8.549	8.885	8.692	10.295	9.239	11.315	9.179	10.246	8.845	9.545	9.042	9.816	9.129	8.82	8.987	9.813	8.893	7.781	9.014	10.305	9.253	8.24	9.251	9.266	8.528	7.428	9.095	8.923	8.909
SLC16A1	9.588	6.842	8.832	7.502	7.896	6.131	7.053	6.875	7.098	7.49	7.189	6.88	8.004	5.106	8.067	7.505	8.379	6.861	7.614	4.832	7.564	7.983	7.804	7.243	8.429	4.421	8.231	4.506	8.719	6.069	8.136	6.642	7.42	6.466	7.837	5.172	7.265	6.218	6.982	5.105	8.146	5.707	5.77
NNMT	7.579	10.496	11.86	9.428	12.047	6.964	11.496	10.733	10.868	9.905	12.256	10.648	12.253	10.431	11.49	9.118	12.082	5.981	12.4	9.251	12.249	9.455	12.069	9.37	11.466	12.312	12.031	6.809	12.847	10.561	11.362	7.083	12.225	5.42	10.768	11.947	11.462	6.689	11.981	5.494	12.336	13.062	13.011
PARP4	8.182	7.503	7.012	8.085	7.281	7.278	7.488	7.954	7.438	7.524	6.807	6.934	6.811	6.932	6.983	7.408	7.003	7.787	7.439	7.838	7.613	8.073	6.798	8.104	6.945	8.443	7.175	6.705	7.338	6.787	7.021	6.929	7.36	7.03	7.594	7.714	7.195	7.69	7.273	6.591	6.934	6.968	6.906
PLK1	4.305	4.655	3.873	3.766	3.748	3.7	3.438	4.062	3.7	4.965	3.998	5.1	3.419	4.42	3.519	3.842	3.561	4.305	4.443	4.087	3.424	4.935	3.771	3.765	3.313	4.049	3.591	4.41	3.452	3.757	3.723	3.896	3.698	4.145	3.626	3.907	3.739	3.85	3.645	4.214	3.735	3.647	3.57
TRIB1	8.624	10.02	9.295	7.298	10.231	9.123	10.775	10.365	10.462	11.014	11.104	9.954	10.756	7.735	9.872	9.087	10.557	9.564	10.861	8.396	10.778	9.938	11.068	10.141	10.703	8.401	11.647	9.371	10.898	9.413	10.845	10.014	9.721	9.695	11.487	9.984	10.316	9.33	10.324	8.011	11.201	9.241	9.198
TSPAN7	3.274	4.608	4.697	5.167	4.876	5.599	4.961	4.533	4.561	5.144	5.036	6.24	4.836	4.159	5.239	3.934	5.708	5.748	5.265	5.504	4.723	5.198	4.806	4.769	5.388	3.875	4.605	4.03	5.439	5.55	4.469	4.318	5.217	6.479	4.776	4.759	4.927	5.023	5.455	3.182	4.531	5.382	5.018
PSMB4	10.266	10.199	10.663	10.267	9.696	10.408	9.835	10.408	9.736	11.096	9.537	10.374	9.772	11.511	9.522	10.194	9.35	10.474	9.501	11.986	9.736	10.472	9.81	10.763	9.717	10.655	9.657	10.633	9.584	10.757	9.771	10.654	9.921	10.982	9.818	10.366	9.756	10.68	9.779	10.744	9.751	10.255	10.17
LSS	8.65	8.159	7.439	8.156	8.813	9.507	7.474	9.454	8.897	7.303	7.118	7.703	8.372	9.498	8.616	8.446	7.769	8.404	7.966	6.898	7.498	6.976	7.912	7.264	7.729	6.918	8.458	8.728	6.997	9.281	8.353	8.577	7.498	9.812	8.148	7.604	7.948	8.386	8.962	7.431	7.939	7.829	7.705
CDK4	8.568	7.247	7.525	8.243	6.763	7.678	5.249	7.984	6.58	8.3	6.279	9.438	6.468	8.045	6.821	6.212	6.513	7.989	7.182	7.639	6.276	8.044	6.281	7.378	6.398	8.08	6.622	7.095	6.743	6.905	6.537	7.284	6.215	8.716	6.353	7.183	6.418	8.641	6.568	5.851	6.617	7.345	7.263
DCAF8	7.934	7.479	7.34	6.716	7.628	7.279	6.905	7.106	7.378	6.951	6.799	6.456	7.769	7.077	7.495	6.786	6.944	7.035	7.262	6.763	7.478	6.876	7.569	7.53	7.407	7.396	7.287	6.647	6.934	7.372	7.458	7.128	7.519	6.289	7.308	6.396	7.032	7.613	7.503	5.794	7.581	6.718	6.672
PRPF3	6.451	6.454	7.824	6.015	6.098	7.237	5.383	7.728	6.526	7.034	5.974	6.026	5.71	6.81	6.327	6.19	5.434	6.545	6.551	8.595	5.567	6.629	5.975	6.34	6.288	7.874	5.606	7.213	6.389	7.236	5.845	5.689	5.926	7.347	5.721	6.812	6.528	7.271	6.632	6.262	6.494	6.15	5.538
RAB13	9.653	10.121	9.695	9.397	9.217	10.368	9.485	9.995	9.832	10.101	9.498	9.274	9.48	10.017	9.766	9.516	9.238	10.143	9.859	10.1	9.454	9.882	9.557	10.051	9.455	10.222	9.327	9.343	9.406	9.867	9.335	10.017	9.627	9.965	9.207	9.382	9.501	9.666	9.486	9.115	9.519	9.379	9.361
DNM2	6.212	6.299	6.701	6.235	6.427	5.86	5.974	5.362	5.57	7.548	5.537	5.937	5.598	6.066	5.678	6.321	5.535	5.861	5.696	6.147	5.652	6.808	5.609	6.213	5.876	6.55	5.962	6.357	5.784	5.842	5.881	6.334	5.807	6.737	5.766	6.224	5.881	6.08	5.949	6.496	5.751	6.182	6.107
SIPA1L1	6.933	5.162	6.18	6.335	5.877	6.284	5.644	6.049	5.64	5.777	5.598	6.022	5.646	5.337	5.55	6.212	5.184	4.885	5.316	4.69	5.483	5.592	5.141	5.002	6.213	5.358	5.044	5.357	6.019	6.699	5.896	6.069	5.92	4.892	5.473	5.657	5.613	5.345	5.587	6.034	5.209	5.72	5.414
CD2BP2	5.415	6.206	5.72	5.492	5.775	5.56	5.875	6.653	5.633	6.834	5.14	6.057	5.665	6.285	5.614	6.169	5.442	6.468	5.903	7.325	5.499	5.995	5.362	5.888	5.397	6.558	5.28	5.34	5.626	6.433	5.175	6.307	5.766	6.209	5.544	6.416	5.785	5.541	5.447	6.631	5.49	6.189	6.008
STXBP1	3.438	3.625	3.898	4.956	3.917	3.397	4.236	4.252	3.887	3.513	3.522	3.533	4.15	4.586	3.51	3.433	3.868	3.809	4.426	4.008	3.534	3.599	3.965	3.666	4.052	3.842	3.538	3.749	4.087	4.315	3.788	3.528	3.657	3.984	3.908	4.988	4.698	4.113	3.954	5.17	4.101	3.995	3.763
VPS72	6.699	6.787	7.025	6.402	5.786	6.819	5.492	7.017	5.799	7.893	5.564	6.564	5.512	6.509	5.79	6.501	5.41	7.19	5.491	8.379	5.489	7.24	5.178	6.858	5.417	7.031	5.3	7.384	5.275	6.831	5.63	6.351	5.604	7.873	5.574	5.686	5.484	6.779	5.51	6.295	5.492	5.346	5.655
CYB5R1	8.885	9.061	6.966	8.743	7.334	7.64	6.158	7.389	6.756	7.34	6.379	6.657	7.516	9.111	7.601	7.576	6.648	8.154	7.361	8.801	7.418	8.292	7.55	8.853	7.227	8.107	7.203	7.184	6.905	7.993	7.593	8.504	7.205	8.147	7.604	7.398	7.535	8.108	7.611	5.669	7.67	7.294	7.122
TOMM40	6.838	6.879	6.349	6.669	6.441	6.134	5.918	6.462	5.947	6.754	5.987	7.6	6.007	6.711	5.321	6.464	6.123	6.916	6.265	6.658	6.081	7.11	5.999	6.374	5.877	6.528	5.664	7.428	6.03	6.197	5.711	6.71	6.181	7.11	5.594	6.617	5.86	6.798	5.968	7.443	5.758	6.929	6.831
BMI1	7.484	7.96	7.595	7.801	6.498	8.083	7.292	6.743	7.004	7.672	7.156	7.245	7.516	7.704	7.496	7.01	7.257	8.016	7.616	8.206	7.355	7.937	6.962	7.844	7.238	8.972	6.926	8.147	7.325	7.472	7.261	7.599	7.364	8.153	7.169	7.582	6.991	7.077	7.421	7.544	7.316	7.026	7.031
TDP2	8.823	8.294	8.453	8.673	7.499	8.073	7.558	7.991	7.706	9.233	7.193	7.644	7.957	8.6	7.731	7.832	7.3	9.681	7.821	8.375	7.787	7.809	7.314	9.261	8.003	8.447	7.552	8.503	8.127	8.133	7.63	8.521	7.861	8.603	8.125	7.827	7.822	9.093	7.869	6.303	7.944	7.628	7.557
LAMC2	3.792	3.583	4.061	3.793	3.731	3.83	3.802	5.367	4.262	3.533	3.945	3.637	4.106	3.966	3.939	4.192	3.998	4.007	4.021	3.732	3.774	3.752	3.889	3.679	3.939	6.917	3.748	3.858	4.326	4.106	3.704	3.756	4.126	3.955	3.819	3.632	4.204	4.035	3.811	3.967	3.839	3.972	4.014
NAE1	7.199	7.782	7.762	7.95	6.61	7.268	6.73	7.508	7.107	8.585	6.45	8.314	7.099	8.721	7.002	6.404	6.642	7.521	7.598	9.017	6.789	7.559	6.565	7.403	7.238	8.544	7.335	7.076	7.567	8.669	7.166	7.303	7.341	7.567	7.386	7.195	7.18	7.855	7.208	7.443	7.466	7.312	7.354
GBP1	8.168	6.317	8.138	7.85	7.441	7.695	8.26	8.527	8.528	7.802	9.479	8.349	8.913	7.211	7.544	7.596	9.275	6.777	8.333	7.023	8.007	5.472	9.772	7.26	8.487	6.761	9.52	7.151	9.312	7.851	8.798	7.858	8.519	5.174	9.094	6.836	8.769	5.909	8.846	10.032	9.46	7.303	7.19
FBXO28	8.036	7.936	7.446	7.595	7.273	7.257	7.36	6.645	7.398	7.847	6.918	6.02	7.792	7.511	7.393	7.29	7.433	7.314	7.324	8.909	7.459	6.635	7.347	8.308	7.855	8.094	7.621	6.147	7.481	8.02	7.796	7.442	7.423	7.138	7.462	6.819	7.317	7.486	7.941	5.956	7.418	7.275	7.264
PDGFRB	5.035	6.671	6.248	6.047	5.473	6.561	5.909	6.374	5.65	4.848	5.861	4.557	5.459	5.964	5.138	5.962	5.216	7	5.815	7.183	5.031	5.294	5.694	6.169	5.196	6.23	5.651	5.745	5.38	6.757	5.715	4.966	5.503	6.097	5.5	7.002	5.763	5.883	5.444	4.96	6.116	5.632	5.034
ACTG2	5.335	4.02	3.989	3.868	3.72	4.79	4.694	4.582	4.222	3.796	3.913	3.939	3.914	4.761	4.005	3.554	4.646	5.306	5.101	4.423	3.708	4.019	3.803	4.613	4.043	4.079	3.997	4.181	3.789	3.998	3.941	3.937	3.897	3.914	3.724	4.266	3.999	4.04	4.1	4.098	3.767	4.628	4.147
G6PD	4.173	5.07	4.293	6.348	3.899	4.414	4.051	7.982	5.219	6.516	4.042	9.069	3.868	7.728	3.769	4.182	4.055	5.912	4.315	5.136	3.95	5.263	4.025	4.95	3.701	5.23	4.164	4.592	4.051	5.147	3.857	4.916	4.329	4.993	4.128	6.049	4.22	5.971	3.936	4.888	4.17	4.061	4.272
SEM1	8.653	8.955	9.26	9.068	8.441	9.083	8.479	9.429	9.005	9.229	8.575	9.681	8.8	9.519	8.492	8.907	8.473	8.93	8.605	8.768	8.591	9.016	8.391	8.545	8.586	8.786	8.949	8.712	8.347	8.77	8.938	9.712	8.458	8.407	8.892	9.211	8.96	8.939	8.703	8.026	8.861	8.538	8.39
SPTLC1	6.928	6.315	7.634	6.654	6.504	7.495	6.328	7.328	6.718	8.484	6.819	7.082	7.192	6.772	7.062	6.335	7.195	7.793	7.058	8.717	7.045	7.426	6.834	7.726	7.245	7.325	6.832	7.357	7.546	7.166	6.92	6.405	6.896	8.063	7.059	6.214	7.363	5.826	6.761	6.18	6.989	6.546	6.456
HSD17B10	8.673	8.202	8.467	8.944	9.743	8.159	9.289	8.981	8.884	8.127	8.891	7.774	9.227	8.96	9.454	8.951	8.906	7.707	8.753	8.854	9.008	8.591	9.597	9.26	9.245	7.728	9.645	6.83	9.211	8.191	9.311	8.875	9.344	7.334	9.553	8.757	8.929	8.098	9.004	8.291	9.431	9.678	9.591
SERPINF1	11.62	10.944	10.939	11.678	11.677	11.209	10.93	10.15	10.833	10.861	10.71	10.938	11.473	10.324	11.55	11.243	11.142	10.918	10.701	11.347	11.417	10.354	11.162	11.416	11.51	8.142	11.811	10.392	10.579	10.636	11.493	9.959	10.994	10.294	11.468	9.699	10.664	10.558	11.424	9.933	11.33	11.55	11.505
CDKN1A	6.326	7.299	9.017	7.036	7.546	6.17	6.376	7.718	7.448	5.514	7.47	5.92	6.362	8.282	7.508	7.416	7.136	6.554	6.873	5.481	7.211	6.075	7.182	6.804	6.305	8.581	8.033	6.818	8.648	6.732	6.79	7.558	7.355	5.1	6.96	7.543	6.956	7.054	6.455	6.41	8.1	8.122	8.46
TACSTD2	3.092	3.861	6.807	4.212	4.306	3.189	4.22	3.869	4.208	5.301	4.45	3.09	4.823	3.472	3.767	4.111	5.433	3.818	4.394	3.187	3.838	5.363	4.372	3.191	3.705	7.757	4.372	3.577	7.21	4.449	3.849	3.423	6.055	3.979	5.725	3.498	6.506	3.552	4.149	3.536	5.384	4.666	4.715
MTOR	4.207	4.614	4.061	5.136	3.921	3.879	4.034	4.35	4.461	4.841	3.774	4.604	3.888	4.75	3.805	4.305	4.061	4.02	4.148	4.081	4.237	4.18	4.352	5.067	4.016	4.028	4.605	4.299	3.926	4.219	4.294	4.08	4.45	4.041	4.237	4.182	4.028	4.123	4.172	4.923	4.229	4.408	4.411
TACC2	5.472	5.323	5.135	6.917	4.695	4.058	4.817	6.031	5.124	7.731	4.754	5.822	5.668	5.602	5.333	5.057	4.441	5.718	5.359	7.474	5.952	6.687	4.962	6.821	5.301	6.379	4.909	6.672	5.391	6.971	5.896	6.151	5.359	5.833	5.497	5.972	5.255	5.596	5.473	4.963	5.425	5.084	4.636
PDAP1	7.641	6.477	6.101	7.037	6.307	5.96	5.145	6.81	6.139	7.302	5.998	7.878	5.99	7.136	5.991	5.77	6.096	6.985	6.137	6.347	6.142	6.997	5.733	6.946	6.103	6.739	6.086	5.328	6.437	6.513	5.978	6.308	6.09	5.982	5.73	6.209	5.869	6.692	5.657	5.123	5.992	6.498	6.316
MGP	4.516	7.053	8.121	7.285	5.679	4.301	5.166	8.883	6.472	6.054	6.296	3.936	6.444	7.267	5.397	7.616	7.842	7.783	6.143	10.585	4.702	4.094	7.28	6.248	4.622	8.66	5.609	6.296	6.785	8.477	7.062	4.368	5.135	5.381	4.995	8.593	7.646	3.982	5.732	3.436	6.7	6.429	6.454
LYPLA2	7.989	7.716	7.275	7.898	7.952	7.622	8.149	7.841	7.495	7.611	7.093	8.426	7.731	7.484	7.471	7.333	7.505	8.407	7.483	7.093	7.972	7.973	7.326	7.567	7.839	7.086	7.215	8.404	7.54	7.24	7.74	7.766	7.651	7.711	7.389	7.951	7.466	7.162	7.666	8.483	7.369	7.214	7.609
STAG1	6.097	5.718	5.93	5.991	4.791	6.487	5.334	6.451	5.901	7.719	5.702	6.808	5.826	5.652	5.167	6.186	5.625	6.788	6.087	6.094	5.747	6.354	5.065	6.635	5.4	6.633	5.307	5.992	5.854	6.044	5.576	6.537	5.498	6.231	5.772	5.912	5.975	6.176	5.822	5.67	5.617	5.404	5.481
CTSH	9.251	8.787	9.858	9.716	8.725	7.6	8.027	8.738	7.992	6.369	8.644	8.878	8.379	9.452	8.911	9.573	8.38	8.191	8.153	9.836	8.273	8.021	8.799	10.382	8.662	11.881	8.037	9.374	8.18	9.413	8.325	9.449	8.834	8.543	9.106	7.78	7.91	7.814	8.757	8.466	9.024	7.93	7.867
RER1	9.16	9.676	8.015	9.669	9.067	7.325	7.535	8.998	8.3	8.827	7.737	8.656	8.241	8.702	7.99	7.675	7.545	8.005	8.191	7.229	8.158	8.491	8.117	8.835	8.222	6.911	8.355	7.166	8.094	8.702	8.357	6.653	8.272	7.666	8.288	7.551	8.09	7.602	8.164	6.386	7.986	9.093	9.175
NDUFA1	10.521	10.161	10.315	11.221	10.126	10.291	9.852	10.659	9.899	10.751	9.755	10.394	9.884	10.689	9.819	10.552	9.935	10.251	9.946	10.793	9.913	10.02	9.893	11.544	10.222	10.237	10.113	9.646	10.058	10.425	9.992	10.319	10.062	9.586	10.391	9.846	9.842	9.764	9.823	9.725	10.247	10.081	10.061
LAMTOR5	9.288	8.566	8.918	8.866	7.933	7.585	7.416	8.252	7.988	9.043	7.552	8.213	7.976	7.867	7.772	8.379	7.686	8.484	7.882	9.6	8.052	7.866	7.839	8.258	7.813	8.676	8.028	7.195	8.162	8.265	7.846	8.541	8.199	8.752	7.898	7.489	8.012	7.707	7.879	6.989	7.922	8.227	8.239
RSRC2	8.127	8.221	8.447	8.198	7.243	8.003	7.475	7.962	7.631	9.051	7.505	8.02	7.611	7.87	7.622	7.54	7.629	7.966	7.598	7.909	7.686	8.083	7.422	7.801	7.854	7.735	7.386	8.052	7.844	7.923	7.469	7.465	7.426	8.717	7.641	7.797	7.777	7.059	7.591	6.708	7.399	7.494	7.456
FNDC3A	6.367	7.781	7.325	7.702	7.519	7.74	7.753	6.403	6.68	6.499	7.237	6.83	7.859	6.201	8.21	7.417	8.163	8.541	7.803	7.506	8.172	7.314	7.439	7.101	8.122	7.796	8.374	6.912	8.313	7.089	8.059	6.304	8.062	8.285	8.168	7.852	8.024	6.428	7.753	5.573	7.844	7.939	7.894
POLR2G	7.696	8.182	7.317	8.217	6.749	7.065	6.099	7.968	7.123	8.551	6.595	8.82	6.782	8.199	6.91	6.915	6.682	7.561	6.992	7.617	6.822	8.17	6.355	7.565	6.827	7.28	6.881	7.024	5.85	7.953	6.666	7.023	6.721	7.773	7.007	7.091	7.175	7.644	6.669	6.116	6.512	6.861	6.699
TAP1	6.098	6.196	6.842	7.378	5.877	5.352	5.578	6.258	5.705	6.283	6.474	7.933	5.629	8.156	5.376	5.796	5.56	5.668	5.95	7.869	5.678	4.546	5.879	6.11	5.576	7.019	5.27	6.546	6.231	6.586	5.75	5.642	6.062	4.61	5.823	6.198	6.442	5.558	5.81	6.76	5.863	6.015	5.847
SREBF1	6.108	7.897	8.422	5.945	6.666	7.171	7.093	6.496	6.522	7.251	6.62	7.987	6.377	6.781	7.854	6.511	6.754	7.13	6.906	6.443	6.643	7.239	6.425	7.106	6.785	6.432	6.718	9.549	6.972	7.522	6.966	8.651	8.24	8.314	6.784	7.391	6.791	7.834	7.566	5.473	6.429	8.715	8.516
MTHFD1	9.46	8.06	9.241	8.536	10.885	8.642	10.395	8.789	9.724	8.479	9.893	8.317	10.487	8.001	10.196	10.631	10.162	6.898	10.275	7.232	10.594	8.299	10.387	8.245	10.519	6.595	10.583	7.216	10.36	9.179	10.265	9.074	10.336	7.416	10.377	8.297	9.973	8.039	10.279	9.808	10.416	9.882	9.843
COL1A1	7.242	9.172	8.167	9.702	6.886	6.496	5.906	10.319	8.32	7.685	6.294	5.691	5.441	9.731	5.387	9.266	6.607	7.897	8.736	11.087	5.382	4.751	6.099	6.744	4.579	9.528	5.267	8.017	5.178	8.921	5.695	4.575	6.479	7.326	6.433	10.141	7.613	5.534	5.748	5.762	6.786	5.637	5.561
PPP2R2A	7.054	5.621	6.75	5.94	6.607	6.526	6.345	6.23	6.053	6.746	6.279	5.556	7.284	5.914	6.23	5.742	7.343	6.529	6.879	5.735	7.674	5.963	7.016	7.052	6.844	6.507	6.803	5.423	7.01	6.374	7.134	5.032	6.558	6.998	6.669	6.017	6.577	6.828	6.34	4.72	6.406	6.678	6.859
BCR	5.157	5.938	5.562	4.569	5.114	6.133	4.692	5.44	5.091	5.199	4.568	5.77	5.439	5.878	5.397	4.981	4.271	6.854	5.082	7.236	5.308	5.815	4.98	5.134	4.593	5.498	5.075	5.467	4.621	5.38	5.086	5.354	5.471	6.588	4.928	5.903	5.199	5.585	4.669	4.551	5.878	5.713	5.452
UBE4B	6.205	6.352	5.684	7.052	6.741	6.319	6.7	7.151	6.957	6.799	6.766	6.91	6.783	6.833	6.483	5.915	6.444	7.077	6.676	6.594	6.687	6.898	6.507	6.951	6.906	6.691	6.6	6.36	6.466	7.039	6.689	5.909	6.419	6.763	6.517	5.857	6.629	6.187	6.559	6.745	6.509	6.451	6.408
SENP6	5.696	6.957	6.464	6.348	5.738	7.177	5.725	6.634	6.055	7.006	5.936	6.519	6.382	5.722	6.764	6.149	6.424	7.077	6.443	7.901	6.132	5.897	6.122	7.013	6.584	6.073	5.999	7.547	6.979	6.629	6.54	6.052	6.776	6.767	6.868	6.504	6.516	7.108	6.528	6.728	6.759	6.87	6.435
GGPS1	7.228	7.444	6.537	6.519	5.957	6.934	6.17	6.893	5.989	6.639	5.47	6.188	6.264	6.456	5.92	7.125	5.962	7.214	6.091	6.318	5.988	6.795	5.905	7.178	5.549	7.396	6.101	7.158	6.209	7.385	6.012	7.172	5.996	7.252	6.023	6.122	6.391	6.774	6.04	6.321	6.135	6.049	5.908
ACBD3	7.928	9.26	7.912	7.398	6.311	8.335	5.871	7.104	6.925	9.168	6.95	7.621	7.085	8.744	6.573	7.347	6.623	8.858	7.546	8.373	7.304	8.48	6.788	8.919	7.118	8.854	7.203	7.516	7.721	8.073	6.858	8.755	7.429	8.377	7.254	7.619	7.509	8.3	7.095	6.858	7.334	7.25	7.395
ATP5PF	11.525	10.639	10.674	10.212	10.772	10.935	10.322	10.43	10.363	10.327	10.532	9.761	10.764	10.251	10.761	10.727	10.54	10.76	10.337	11.065	10.852	9.589	10.629	10.36	10.967	9.83	10.633	10.324	10.859	10.587	10.88	10.362	10.694	10.518	11.095	9.749	10.795	10.146	10.912	8.955	10.883	10.604	10.527
EHMT2	6.912	6.606	6.341	6.764	5.408	6.261	4.723	6.647	5.917	7.218	5.166	6.871	5.598	6.743	5.775	6.037	5.659	7.548	5.898	6.309	5.295	7.001	5.577	6.768	5.531	7.181	5.513	7.413	5	6.148	5.88	6.538	5.563	7.426	5.51	5.774	5.836	6.144	5.618	6.705	5.754	5.024	5.008
PKD1	4.979	5.649	5.535	4.091	4.901	4.632	4.665	4.964	4.987	4.183	4.8	4.939	5.2	5.081	5.517	5.029	5.071	4.748	4.966	5.674	4.645	4.777	5.026	5.171	5.068	6.331	5.048	5.659	4.849	4.993	4.996	5.113	5.325	5.36	4.558	5.788	5.132	5.015	5.19	5.159	5.078	4.829	5.02
CSK	7.302	7.083	6.967	7.271	6.922	6.832	7.015	7.239	7.162	6.392	6.842	8.169	7.144	7.122	6.792	6.69	7.015	6.833	7.114	6.172	7.04	6.411	7.211	6.976	6.979	6.911	6.697	7.035	6.736	7.979	7.039	7.172	7.026	7.059	7.192	7.435	7.108	6.591	7.339	7.507	7.06	7.732	7.689
UNG	5.956	6.234	6.637	5.953	6.129	5.836	5.285	5.945	5.471	7.438	5.223	7.733	6.001	5.902	5.748	5.496	5.515	6.345	5.547	5.343	5.794	6.871	5.39	6.163	5.96	6.086	5.574	6.638	5.119	5.443	5.603	6.599	5.321	6.501	5.824	5.876	5.716	5.494	6.357	6.42	5.892	4.519	4.828
BCKDHA	6.54	7.847	6.832	6.246	8.101	7.383	7.02	7.547	7.28	7.407	7.52	7.482	7.445	6.46	7.422	6.794	7.138	7.385	7.106	6.95	7.57	7.892	8.054	7.433	7.558	7.344	7.577	6.112	7.071	7.235	7.546	5.571	7.719	6.845	7.402	6.984	7.186	6.312	7.699	5.568	7.439	8.015	7.618
UBE2B	8.279	8.693	7.82	8.195	6.939	8.644	7.84	8.7	8.237	8.935	7.796	7.58	7.63	7.429	7.963	7.988	7.674	8.108	8.204	7.679	8.135	7.993	7.709	8.18	8.048	8.331	7.994	8.163	8.108	7.555	7.853	8.405	7.778	7.404	8.373	8.22	7.962	7.723	7.863	7.926	8.091	7.709	7.508
PAM	4.858	5.609	5.736	6.611	5.316	4.788	6.018	6.464	5.334	7.555	5.417	5.983	5.631	7.655	5.762	5.655	6.18	6.264	6.163	8.097	5.438	6.497	5.604	5.601	5.565	6.125	5.696	5.105	5.632	6.731	5.861	4.128	5.476	5.3	5.468	7.172	6.508	7.475	5.727	5.163	6.224	5.632	5.803
PMF1	7.682	7.311	6.785	6.232	6.518	7.691	6.113	7.843	6.776	7.616	6.166	7.118	6.082	7.119	6.287	6.374	5.978	7.547	6.552	6.998	6.232	7.108	6.21	6.901	6.243	6.375	6.072	6.497	6.321	7.514	6.57	5.98	6.331	6.802	6.249	6.478	6.031	6.679	5.99	5.587	5.941	5.955	5.681
TK1	4.65	5.152	4.962	4.788	4.264	4.806	4.669	5.43	5.01	5.063	4.643	5.636	4.303	6.759	4.558	5.149	4.191	4.275	4.8	4.891	4.263	5.63	4.623	5.481	4.238	5.232	4.473	4.86	4.086	4.406	4.465	5.511	4.6	4.928	4.524	4.352	4.73	4.681	4.249	6.223	4.335	4.719	4.39
SYMPK	4.846	5.51	5.099	5.002	5.36	5.326	4.859	4.856	5.087	5.047	4.975	5.444	5.026	5.181	4.848	5.577	4.79	5.477	4.735	4.976	4.895	5.525	4.962	4.732	5.066	5.387	4.913	5.576	4.856	4.949	5.107	5.683	4.962	5.49	4.833	5.391	4.926	5.738	5.311	6.492	5.135	5.012	4.837
NR4A1	4.979	5.303	5.097	4.946	5.216	5.219	5.732	5.045	6.134	4.413	6.328	4.512	6.242	5.072	5.447	5.678	7.335	4.685	6.467	5.136	5.564	4.914	7.891	5.036	5.959	4.937	5.84	4.951	5.868	5.257	6.143	5.277	5.105	5.166	5.791	5.387	5.465	4.929	6.657	5.46	7.088	5.831	5.685
TRIM2	6.324	5.475	5.684	5.705	5.738	4.769	5.593	4.367	4.885	3.26	4.414	4.565	5.069	5.551	4.631	5.515	5.025	5.378	4.534	5.368	4.359	5.526	4.719	4.473	5.026	5.603	4.692	5.997	4.406	4.78	4.735	5.281	5.179	5.752	4.533	5.469	4.909	4.705	5.185	5.57	4.357	5.371	5.401
HSF1	7.413	7.778	5.993	6.304	6.239	5.78	5.175	5.595	5.522	6.724	5.246	6.606	5.252	5.886	5.63	5.805	5.516	6.491	5.506	5.463	5.83	5.955	5.648	6.181	5.401	5.697	5.63	5.752	5.648	5.617	5.586	5.564	5.723	6.256	5.518	5.721	5.379	6.393	5.418	6.264	5.604	5.831	5.927
FABP5	4.804	7.728	6.077	6.081	4.132	6.421	3.482	6.628	5.3	8.11	4.887	8.691	3.578	7.952	3.594	5.622	3.616	6.474	6.154	6.447	4.014	6.318	4.261	5.771	3.765	5.065	3.568	5.722	4.957	5.596	3.971	5.61	4.139	9.293	3.713	6.857	4.444	6.239	3.937	5.473	4.299	4.814	4.788
UBE2K	7.301	8.162	7.096	8.193	7.23	7.06	6.765	7.44	7.279	8.279	6.84	7.291	7.219	7.515	7.098	6.838	6.849	7.56	7.043	7.77	6.559	7.326	6.535	7.352	7.068	7.173	7.173	7.131	6.983	8.027	6.934	7.731	7.298	7.56	7.14	7.131	6.92	7.78	7.076	5.767	6.977	7.47	7.208
TOR1A	7.922	7.04	7.124	6.835	7.139	7.301	7.198	7.04	7.204	7.559	7.015	5.398	7.204	6.267	7.169	6.623	6.85	6.975	7.062	7.084	7.437	7.191	7.07	7.554	6.682	6.355	7.386	6.355	7.469	7.104	7.175	7.121	7.521	7.115	7.293	7.11	6.807	6.518	7.086	6.79	7.32	7.46	7.365
MATN2	8.141	7.845	8.622	4.51	5.73	5.143	5.316	6.669	6.05	5.213	5.42	4.228	6.48	4.973	6.433	6.856	5.237	4.457	6.023	4.708	6.378	4.364	6.02	7.982	7.044	4.434	7.336	5.417	5.449	6.854	6.448	8.12	6.609	4.334	6.573	5.777	6.611	3.663	6.673	5.559	6.767	5.929	5.79
ITGAV	8.202	9.183	9.498	8.763	6.712	7.306	6.412	9.695	7.847	9.902	6.814	8.298	7.128	9.152	7.381	7.447	7.623	8.417	7.656	9.382	7.372	7.742	6.904	8.216	7.148	10.793	7.011	6.588	7.616	8.803	7.374	6.134	7.472	8.139	7.935	8.518	8.377	7.152	7.37	5.808	7.677	7.312	7.398
PSMD12	6.985	7.295	7.207	8.185	6.388	6.623	6.371	7.499	6.817	8.429	6.107	7.064	6.105	8.075	6.391	6.734	6.701	7.202	6.834	7.757	7.136	7.046	5.97	7.623	6.917	6.359	7.147	6.565	7.567	6.818	6.379	6.799	7.428	7.312	7.079	5.555	6.354	6.814	6.565	6.171	6.722	7.793	7.761
GTF2F1	5.755	4.994	5.685	5.199	6.019	5.937	5.496	5.318	4.987	5.795	5.19	5.555	5.624	5.958	5.778	5.834	5.022	5.584	5.448	5.886	5.599	6.531	5.254	6.064	5.468	6.134	5.457	5.913	5.975	5.135	5.46	5.652	5.265	6.148	4.96	5.394	5.516	6.294	5.297	5.324	5.89	5.651	5.512
CFB	12.013	11.896	12.02	10.694	11.745	11.873	11.785	11.74	12.089	11.727	12.063	10.842	11.868	9.748	11.854	11.74	11.929	11.734	11.945	5.468	11.901	10.482	11.73	12.496	11.732	9.774	11.736	10.434	11.999	10.428	11.686	10.155	12.293	10.316	11.766	11.086	11.925	11.404	11.906	10.228	11.838	11.947	11.937
SNX19	7.25	5.853	6.376	6.568	6.736	6.276	5.656	6.247	6.254	6.263	6.211	4.925	6.385	5.622	6.437	6.252	6.348	5.877	6.079	6.671	6.766	5.512	6.416	6.114	6.439	6.207	6.471	6.585	6.112	6.904	5.84	5.841	6.615	5.915	6.489	6.293	6.352	5.695	6.189	5.749	6.435	6.621	6.49
MAML1	5.736	6.265	6.609	6.319	6.423	6.982	6.14	6.575	6.229	6.644	6.054	6.888	6.273	6.391	5.815	6.263	6.318	7.051	6.363	6.453	5.955	6.915	6.322	6.563	6.272	7.022	6.031	6.316	6.403	7.088	6.455	6.224	6.121	6.871	6.533	6.526	6.407	6.736	5.986	6.036	6.559	5.867	5.79
SEC24C	7.305	8.02	7.225	8.526	7.301	7.467	6.48	6.926	6.93	7.091	6.813	7.805	6.832	8.163	6.955	7.304	6.998	8.105	7.531	8.272	7.117	7.543	7.29	6.887	6.907	8.14	7.223	7.704	7.005	7.944	7.157	7.308	7.186	8.382	7.411	7.637	7.433	8.039	7.231	5.593	7.598	7.768	7.847
RAP1A	8.391	8.546	8.23	8.712	8.103	7.304	8.291	8.095	8.139	9.475	8.153	8.327	8.704	7.719	8.621	8.285	8.156	8.707	8.272	8.704	8.59	7.723	8.029	8.657	8.124	7.856	8.178	7.125	8.411	8.485	8.132	8.938	8.44	8.59	8.466	8.223	8.377	7.785	8.345	9.205	8.135	8.282	8.448
SPOCK1	3.429	3.389	3.187	3.43	3.288	3.423	3.587	3.576	3.218	3.296	3.52	3.234	3.336	3.508	3.535	3.997	3.344	3.381	3.351	3.465	3.265	3.298	3.471	3.413	3.244	3.621	3.241	3.375	3.221	3.45	3.371	3.461	3.232	3.45	3.321	3.511	3.34	3.444	3.422	3.466	3.426	3.326	3.488
MXI1	8.532	8.773	8.213	8.148	9.076	8.908	9.455	7.182	8.826	9.638	9.023	7.818	9.424	7.118	9.254	9.008	8.882	7.962	9.448	7.511	9.35	9.338	9.178	9.147	9.512	8.425	9.102	7.47	9.357	8.886	8.998	9.746	9.423	8.59	9.125	8.09	8.805	8.519	9.271	6.818	9.228	8.047	8.334
UNC119B	5.94	6.144	6.707	6.397	6.369	6.487	5.243	6.55	5.604	6.041	5.551	7.025	5.316	5.814	5.851	5.196	5.375	7.024	5.886	7.004	5.449	7.026	5.579	6.245	5.814	6.434	6.068	6.375	4.858	6.301	5.661	5.815	5.471	7.294	5.711	6.455	6.74	6.757	5.943	4.77	6.344	6.236	6.207
ACADS	5.14	6.409	5.906	5.874	7.504	6.074	6.885	6.152	6.716	5.209	7.341	5.364	6.604	5.374	7.403	6.073	6.776	5.953	6.766	4.595	7.064	5.5	7.143	5.986	7.16	5.198	7.4	5.568	6.695	5.493	7.629	5.873	7.292	5.114	6.805	5.749	6.859	5.095	7.212	5.56	7.537	7.107	7.231
CUX1	6.6	5.361	5.814	6.364	6.269	6.304	6.395	5.937	6.082	6.061	5.838	6.915	5.976	6.421	6.058	7.008	6.199	5.961	5.826	5.255	6.031	6.724	6.139	5.608	5.987	6.402	6.433	5.907	6.116	5.95	6.053	6.961	6.26	5.194	6.025	6.601	5.82	6.137	6.065	6.35	6.001	5.764	5.83
TRAM2	7.859	6.246	5.589	6.43	6.563	6.603	5.992	6.057	6.156	5.644	6.197	6.535	6.846	5.831	6.028	5.436	5.709	7.425	7.113	6.248	7.777	6.083	6.5	7.396	6.714	5.053	6.67	6.883	7.767	6.156	6.333	4.893	7.658	7.202	6.889	5.812	6.425	5.948	6.876	4.607	6.416	6.641	6.732
CBFB	5.091	6.417	6.389	6.956	5.641	4.869	5.69	6.34	5.336	5.783	5.377	7.108	5.29	6.884	5.425	5.518	5.272	6.504	6.25	8.328	5.879	6.803	5.425	6.023	5.622	6.921	5.945	5.18	6.185	6.637	5.425	6.807	6.518	6.355	5.864	5.921	5.765	4.951	5.476	5.091	5.801	5.657	5.608
TCEAL4	7.485	7.366	8.149	8.574	7.723	8.076	7.373	7.55	7.657	7.837	7.52	7.068	7.961	7.827	7.802	7.521	7.877	7.614	8.151	8.161	7.824	7.259	7.991	8.735	8.065	8.17	8.049	7.558	8.249	8.2	7.983	8.077	8.128	7.198	8.178	7.966	8.213	7.629	8.304	6.864	8.073	7.96	7.961
RAB3GAP2	7.194	8.024	7.027	6.474	6.423	7.652	7.208	7.07	6.98	7.107	6.773	6.793	6.697	7.21	6.794	7.281	6.891	7.036	6.993	7.135	6.882	8	6.817	7.541	6.66	8.566	7.358	8.012	6.919	7.517	6.932	7.224	6.86	7.986	6.984	7.45	6.876	8.09	6.759	7.077	6.95	7.05	7.082
SEC24D	6.047	6.369	6.461	5.622	6.639	5.248	6.102	6.308	6.028	6.335	6.386	5.492	6.128	6.761	6.362	5.423	6.168	6.232	6.372	5.99	6.597	6.147	6.222	6.744	6.771	6.474	6.545	5.794	7.185	5.814	6.158	6.131	6.852	6.398	6.908	7.067	6.678	5.634	6.342	5.606	6.868	7.642	7.857
SERPINA3	11.654	12.678	12.315	12.743	12.2	11.986	11.916	12.325	12.289	7.738	12.692	11.651	12.401	11.031	12.398	12.446	12.172	12.14	12.692	7.401	12.477	10.115	12.069	11.913	12.247	12.751	12.212	11.587	12.8	12.501	12.144	10.184	13.047	10.464	12.222	12.294	12.163	12.112	12.279	9.679	12.235	13.486	13.537
LEPROT	9.888	9.365	9.661	9.345	9.114	9.028	8.871	9.229	8.73	9.63	8.776	9.202	8.809	8.856	8.524	9.772	8.896	9.588	9.216	11.06	8.711	8.826	8.938	9.736	8.918	11.305	9.026	9.235	8.992	9.274	8.83	9.534	9.044	9.437	8.841	8.659	8.801	7.766	9.015	8.455	8.793	8.275	8.341
NKTR	7.954	7.807	8.992	8.233	8.749	9.482	9.819	9.466	9.57	8.891	9.483	8.731	9.416	7.865	9.144	8.574	9.263	8.964	9.377	9.569	9.201	8.813	9.194	7.545	9.216	8.261	9.278	9.874	9.57	8.831	9.392	9.304	9.444	9.393	9.08	8.597	9.342	9.197	9.725	10.616	9.021	8.438	8.564
ADAM9	7.17	8.581	7.363	7.041	4.576	7.176	4.747	6.8	5.241	8.334	4.814	5.459	5.35	6.783	4.994	5.519	5.299	6.04	6.912	9.309	5.408	6.585	4.734	7.48	5.146	8.303	5.125	6.356	6.539	6.118	4.874	5.013	5.417	8.676	5.197	6.09	5.821	7.756	5.171	4.401	5.557	6.058	6.133
GNPDA1	6.88	6.207	6.218	7.192	5.118	5.024	4.405	6.756	5.536	6.897	4.203	7.182	4.918	7.058	5.354	5.115	4.635	6	5.534	5.382	5.021	6.085	4.602	5.539	5.546	6.453	4.913	4.687	5.425	6.04	4.905	6.928	5.566	5.557	5.375	6.358	5.487	6.487	5.535	4.368	5.821	4.702	4.976
KDM5C	5.767	5.002	5.612	5.915	5.55	5.784	5.787	5.195	5.289	5.223	5.841	5.617	5.269	5.399	5.263	5.13	5.181	5.468	4.999	5.596	5.312	5.335	5.242	5.237	5.487	5.391	5.165	5.839	5.124	5.256	5.097	5.789	5.462	5.389	5.1	5.84	4.93	5.666	5.594	6.554	5.057	5.496	6.079
TCOF1	5.039	4.547	4.764	4.364	4.485	5.024	4.908	4.467	4.676	5.055	4.196	5.756	4.203	4.602	4.429	4.419	4.51	5.216	4.406	4.56	4.228	4.932	4.609	4.606	4.273	5.422	4.314	4.603	4.138	4.716	3.992	4.936	3.984	4.674	4.114	4.866	4.256	5.044	4.064	5.639	3.928	4.674	4.814
MARF1	4.548	6.211	6.502	5.165	6.225	5.259	5.653	6.417	5.909	6.339	5.471	5.619	6.203	5.522	5.98	6.242	5.98	7.136	6.274	7.844	6.645	6.751	6.143	6.928	6.458	6.976	6.434	6.303	6.243	5.896	6.388	4.454	6.36	5.971	6.343	5.733	6.455	4.916	6.439	5.052	6.41	5.334	5.622
BAG1	7.922	6.176	6.586	6.289	6.597	7.463	6.476	5.988	5.832	5.984	5.975	6.662	6.424	6.45	6.11	5.856	6.547	7.696	6.396	5.938	6.826	5.958	6.684	6.59	6.729	6.908	6.549	6.166	6.591	6.412	6.835	6.713	6.802	7.069	6.706	6.135	6.671	4.887	6.727	5.04	6.773	6.909	7.075
RGS2	4.914	8.412	7.625	5.874	4.713	5.796	5.201	5.932	7.028	7.183	8.188	7.016	7.771	5.813	6.596	5.684	8.48	6.01	7.825	7.739	6.74	8.456	7.865	6.583	5.759	5.315	5.589	6.861	8.73	7.108	7.673	7.277	6.141	7.089	6.983	6.917	8.055	6.176	7.223	5.261	7.608	7.997	7.878
HTT	5.184	5.349	5.272	5.726	5.547	5.357	5.06	5.211	5.123	5.928	5.21	5.695	4.946	6.797	5.377	5.092	5.11	6.004	5.547	6.273	4.916	5.778	5.397	5.99	5.176	5.39	5.132	5.6	5.173	6.136	5.292	5.928	5.598	5.054	5.463	5.454	5.44	5.992	5.304	4.643	5.218	5.539	5.917
BASP1	4.259	6.223	5.267	5.406	5.591	4.644	6.184	5.551	5.758	4.16	7.022	6.411	5.702	5.86	5.598	5.174	6.239	4.614	6.2	5.632	6.082	4.236	6.564	4.788	5.788	4.869	5.546	5.067	6.545	6.48	5.567	4.014	6.082	5.836	5.645	6.858	6.599	7.078	5.81	5.329	6.298	6.803	6.945
PISD	5.154	6.165	5.889	5.158	5.841	5.677	5.445	4.985	4.829	4.64	5.864	5.85	5.47	5.8	5.639	5.398	5.434	5.625	5.507	6.041	5.299	6.155	5.517	5.387	5.594	6.457	5.551	6.315	6.171	5.779	5.541	5.527	5.558	6.558	5.694	5.56	5.786	5.71	5.381	5.457	5.666	6.129	6.147
KLF10	6.653	9.212	9.166	6.765	8.39	7.627	7.706	7.562	7.6	6.865	8.117	8.238	8.301	7.607	8.599	8.172	8.606	9.197	8.57	7.826	9.483	7.527	8.359	9.007	8.77	8.052	8.794	8.141	10.048	8.296	8.892	8.953	7.928	8.691	9.563	9.093	9.184	7.519	9.021	9.536	9.008	8.401	8.299
ABCF3	6.151	6.069	5.769	6.279	5.769	5.607	5.665	5.636	5.473	6.35	5.371	6.23	5.435	5.628	5.643	5.815	5.948	5.82	5.497	5.155	5.644	5.916	5.811	5.783	5.594	5.442	6.096	5.394	5.827	5.721	5.723	5.925	5.545	5.079	5.68	5.338	5.607	5.482	5.657	5.821	5.868	5.953	6.047
NSF	6.958	7.144	6.91	6.171	5.899	6.164	5.303	7.325	6.314	7.531	5.932	7.53	6.18	7.895	6.142	6.521	5.941	6.471	6.303	7.067	6.271	7.182	6.143	7.002	6.325	6.943	6.204	5.606	6.225	6.888	6.205	6.261	6.279	6.694	6.426	6.396	6.389	6.603	6.321	5.265	6.414	6.416	6.336
TCERG1	6.969	7.489	7.838	6.614	5.427	7.213	6.045	7.04	6.387	8.433	5.581	8.053	6.514	7.047	6.182	6.162	6.41	7.62	6.58	7.028	6.438	8.028	5.91	6.974	6.632	8.463	6.415	7.648	7.816	7.163	6.164	6.675	6.974	8.266	6.964	7.113	6.425	7.611	6.861	6.573	6.574	6.696	6.843
NUTF2	5.78	6.43	5.883	6.293	6.386	5.834	6.279	5.978	5.953	6.828	6.249	6.237	6.288	6.01	6.278	6.004	5.86	6.083	6.347	6.705	6.076	6.228	6.257	5.913	6.419	6.235	6.292	5.49	6.244	5.71	5.575	5.825	6.278	6.381	6.207	6.339	5.989	6.063	6.126	5.821	5.947	5.419	5.388
SRF	5.384	5.211	5.204	4.877	4.671	4.978	4.603	5.083	5.137	5.493	5.195	5.439	5.288	5.001	4.675	4.581	5.521	5.505	4.929	5.537	4.909	5.088	5.476	4.787	4.948	4.882	5.985	5.003	5.229	4.93	5.224	4.691	4.694	5.096	5.178	5.009	5.119	4.447	5.012	4.556	5.881	5.321	4.738
COL1A2	8.067	9.557	8.904	10.135	8.291	7.47	7.88	11.226	9.378	8.264	8.044	5.553	7.873	9.754	7.595	10.162	8.722	8.828	9.64	11.617	7.627	6.29	8.426	7.926	6.697	10.351	7.383	9.027	7.625	9.758	8.048	5.992	7.805	7.873	7.896	10.947	9.241	6.143	7.757	7.186	8.333	7.191	7.1
TIAL1	7.763	8.399	7.124	8.437	7.194	7.738	6.97	7.53	7.382	8.064	7.424	8.012	7.532	7.753	7.465	7.699	7.575	8.232	7.899	7.546	7.499	8.432	7.557	7.456	7.413	8.533	7.639	8.686	7.575	8.346	7.536	7.099	7.502	8.57	7.3	7.576	7.285	8.151	7.542	7.062	7.322	7.845	7.878
PRPF31	6.204	7.214	7.075	6.653	6.707	7.093	6.264	7.423	6.629	6.778	6.303	8.156	6.668	7.647	6.817	6.654	6.42	8.179	6.97	8.065	6.414	8.069	6.736	6.797	6.516	7.921	6.531	8.451	6.608	7.362	6.737	6.873	6.911	7.602	6.716	7.415	6.778	7.372	7.006	6.588	6.838	7.219	6.914
IFI27	4.794	5.354	6.39	9.001	6.439	5.945	5.582	5.635	5.283	10.566	9.132	4.991	5.207	8.991	6.912	6.066	6.63	4.974	7.087	5.573	5.243	3.904	7.794	8.342	7.074	3.883	5.24	4.174	7.686	5.109	5.63	3.615	6.185	4.312	7.566	7.104	9.138	3.322	6.6	5.949	6.533	5.354	5.526
USP1	7.475	7.609	8.698	7.05	5.606	6.763	5.983	8.686	7.079	8.853	6.466	8.446	6.711	7.781	6.609	6.958	6.514	8.033	7.544	9.504	6.641	8.526	6.208	8.412	7.016	7.689	6.959	6.662	7.248	7.879	6.602	7.579	6.953	8.278	7.032	6.322	6.895	6.241	6.957	5.622	6.673	6.266	6.404
ERCC5	4.899	5.646	6.998	5.594	6.393	7.283	6.796	8.041	7.122	5.889	6.417	5.363	7.211	6.465	6.942	5.49	6.53	6.408	7.004	7.218	6.541	6.243	6.557	5.368	7.362	7.791	7.268	6.99	7.303	7.172	7.33	6.012	7.209	6.449	7.234	6.636	7.192	6.299	7.389	7.302	7.34	6.299	6.39
HSPBP1	5.736	6.506	5.833	5.786	5.61	5.693	5.055	6.189	5.422	5.822	5.148	6.564	5.196	6.133	5.563	5.968	5.797	6.551	5.737	6.693	5.633	6.982	5.817	6.113	5.486	6.574	5.806	6.834	5.851	6.101	5.786	5.946	5.551	6.73	5.7	6.257	5.382	6.107	5.707	6.06	6.082	6.121	5.924
DNAJC7	6.639	7.442	6.696	7.022	6.037	7.163	6.568	7.385	7.012	7.863	7.228	7.753	7.149	7.307	7.107	6.527	6.941	7.167	7.324	7.431	7.349	7.254	6.84	7.012	7.214	7.325	6.773	6.641	7.298	7.007	7.157	6.213	7.204	7.246	6.923	6.529	7.272	6.987	7.219	6.678	7.309	6.639	6.538
KEAP1	6.821	6.169	6.76	6.725	6.932	6.556	6.042	6.338	6.129	7.729	6.24	6.945	6.192	7.341	6.64	6.852	6.252	5.755	6.279	6.672	6.602	7.138	5.907	7.157	6.349	6.699	6.639	5.802	6.425	6.425	6.498	6.499	6.472	6.701	6.433	6.964	6.405	6.545	6.419	6.043	6.461	6.79	6.782
YIF1A	8.354	8.91	8.134	9.32	8.998	8.735	7.59	8.714	8.245	9.634	8.171	9.622	8.205	9.609	8.283	8.766	7.843	8.6	8.339	8.946	8.481	9.319	8.605	10.079	8.391	8.492	8.418	8.485	8.17	9.421	8.225	8.649	8.559	9.505	8.606	8.643	8.791	9.896	8.125	7.448	8.8	9.413	9.527
KDSR	7.592	7.764	7.379	7.173	7.781	6.935	7.347	6.392	7.476	8.097	7.3	7.246	7.399	7.223	7.778	7.397	6.82	5.729	8.028	7.857	7.62	6.602	7.118	6.579	7.637	8.163	7.565	7.019	8.191	6.88	6.975	7.283	8.025	7.08	7.479	6.488	7.426	6.02	7.425	6.698	7.798	8.128	8.122
DHX9	6.369	6.494	6.234	6.11	5.743	6.556	5.42	6.753	5.794	6.749	5.608	6.548	5.825	6.633	5.453	6.037	5.747	6.892	6.245	6.984	6.105	6.493	5.922	6.527	5.769	6.889	6.09	6.75	6.31	6.845	5.853	5.951	5.937	7.383	6.088	5.816	5.846	6.703	5.796	5.199	6.023	6.092	6.26
IGSF3	5.29	5.687	6.989	6.776	4.589	4.684	4.608	5.961	5.651	5.437	4.807	5.79	4.524	5.821	4.929	6.756	5.232	4.719	4.672	7.567	4.487	5.01	5.496	5.554	4.635	7.751	4.699	7.228	4.313	5.876	4.696	5.505	4.798	6.959	4.738	5.899	5.055	5.787	4.824	6.73	5.025	4.852	4.64
ACSL4	3.212	7.148	5.099	6.04	2.938	8.016	2.846	4.3	4.019	7.334	2.688	7.473	2.948	6.047	3.056	4.121	2.761	8.076	4.612	3.786	3.247	6.157	3.065	7.042	3.193	4.055	2.926	7.432	3.143	7.386	3.072	8.082	2.974	7.794	3.417	8.043	3.946	8.116	3.261	2.582	3.023	5.07	5.688
KAT6A	7.824	8.355	7.658	7.186	6.794	7.458	7.284	7.015	7.119	8.459	7.212	6.308	6.673	6.294	7.225	7.284	7.167	7.156	7.571	8.509	7.16	7.893	7.453	7.549	7.049	8.157	7.12	7.77	7.247	7.786	7.156	6.546	6.635	8.087	7.094	8.248	7.485	7.653	6.861	6.605	7.312	7.706	7.778
MAP2K2	7.867	8.092	7.889	7.78	7.786	7.563	6.736	7.07	6.653	8.438	6.746	7.769	7.064	8.734	7.108	7.37	6.536	6.817	6.789	6.849	6.805	8.88	6.553	7.742	6.902	7.829	6.694	8.012	6.86	7.278	7.117	8.169	7.068	9.06	7.112	8.415	7.256	8.997	7.096	7.41	7.48	8.029	8.062
MPC2	10.28	10.733	9.685	9.855	9.345	9.912	8.514	10.358	9.667	11.108	8.873	9.1	9.179	9.929	9.164	9.548	9.047	10.496	8.8	10.055	9.287	10.04	8.899	9.969	9.102	8.652	9.15	9.66	9.123	10.301	9.108	9.667	9.123	9.95	9.19	8.716	9.1	10.438	9.112	6.514	8.948	8.916	8.941
DBI	11.197	10.533	10.472	11.009	10.437	10.483	10.123	10.405	10.111	9.904	10.252	10.918	10.442	11.514	10.578	10.327	10.238	10.993	10.035	9.976	10.402	10.481	10.119	10.784	10.336	9.849	10.717	10.59	10.395	10.218	10.632	10.868	10.376	10.438	10.295	9.744	10.35	11.017	10.555	9.66	10.478	10.752	10.819
PPP3CA	6.664	6.741	7.06	6.717	6.305	6.441	5.668	6.215	5.847	6.355	5.908	6.18	6.133	6.498	6.768	5.666	6.365	6.944	6.592	7.433	6.522	7.376	6.158	6.734	6.49	6.27	6.871	5.406	6.712	6.802	6.333	5.592	6.059	6.162	6.494	6.069	6.064	5.902	6.249	5.163	6.652	6.318	6.188
MYC	6.04	8.615	7.011	6.648	6.8	8.505	6.813	8.811	7.393	10.54	7.851	9.317	7.089	6.374	5.297	7.769	7.417	8.077	8.108	7.062	7.413	6.489	8.292	5.447	6.24	8.867	7.437	4.867	9.883	9.119	6.904	4.59	7.841	5.957	7.905	7.776	6.84	8.868	6.453	4.768	7.856	8.039	8.136
PPP3CB	7.352	6.85	6.367	7.317	6.537	6.736	6.542	6.313	6.662	6.662	6.566	7.44	6.75	7.204	6.731	6.048	6.898	8.045	6.547	7.67	6.824	7.07	6.467	6.462	6.787	6.528	6.382	7.044	6.621	7.72	7.054	6.655	6.537	7.517	6.836	6.62	7.185	7.099	6.886	5.734	7.128	6.547	6.48
SLC35B1	7.983	8.509	7.484	8.65	7.897	7.017	6.891	8.164	7.222	8.163	6.778	8.055	6.664	8.638	6.952	7.814	6.649	7.927	7.303	7.238	7.825	8.532	6.964	8.238	7.229	7.174	7.479	6.622	7.11	7.548	7.158	7.083	7.227	7.303	7.504	7.271	7.346	7.558	6.561	5.321	7.164	8.667	8.798
CYP1B1	6.778	5.749	8.362	6.06	5.665	4.34	5.47	7.542	5.644	3.814	5.683	3.876	5.627	8.133	6.008	5.905	6.008	3.573	5.075	7.709	4.443	3.58	5.867	4.641	5.581	6.27	5.277	4.638	5.718	8.428	6.531	5.313	5.312	4.01	5.17	8.39	6.169	3.365	6.063	6.118	5.825	6.322	6.285
DENND2B	7.436	7.276	7.258	7.794	6.818	7.463	6.794	7.505	6.761	4.978	6.121	7.002	6.992	7.844	6.723	6.668	6.466	7.911	6.803	8.354	6.354	7.628	6.511	7.461	6.758	7.488	6.568	8.118	6.63	8.002	6.617	7.444	6.499	7.703	7.007	7.046	6.927	5.653	6.856	7.773	7.196	6.908	6.575
ERLIN1	8.69	8.253	8.173	8.864	9.901	9.149	8.889	7.442	8.665	9.115	9.249	9.077	9.678	9.045	9.253	8.397	9.352	9.597	9.852	7.3	9.868	8.577	9.556	8.483	9.616	7.333	9.97	7.556	9.743	8.515	9.686	9.329	9.91	9.102	9.685	8.257	9.598	9.762	9.419	5.99	9.542	10.062	10.123
AP3S1	8.522	9.087	8.854	9.385	8.411	9.182	8.234	8.986	8.71	9.511	8.391	9.405	8.693	8.885	8.55	8.71	8.61	9.099	8.658	8.986	8.695	9.591	8.233	8.425	8.499	8.449	8.774	8.687	8.646	9.084	8.631	9.014	8.671	8.068	8.754	8.642	8.777	9.006	8.499	7.873	8.64	8.39	8.536
NOTCH2	8.199	6.941	8.048	7.68	7.335	7.739	7.519	7.689	7.467	8.073	7.075	5.33	7.647	7.559	7.738	7.383	7.186	7.57	7.419	9.225	7.62	7.192	7.486	7.173	7.556	8.654	7.505	7.113	7.44	7.818	7.756	7.302	7.656	7.698	7.426	7.282	7.855	6.706	7.475	7.629	7.603	6.984	6.968
PLSCR1	6.87	7.24	8.845	8.515	7.34	7.423	6.947	7.496	6.728	8.558	8.277	7.524	7.563	7.541	7.291	5.976	7.426	6.462	7.977	8.123	7.564	6.363	7.098	7.219	7.762	7.315	6.694	5.634	9.102	7.155	7.296	5.274	7.739	5.657	7.143	7.304	7.986	6.097	7.114	5.475	7.209	8.568	8.691
DECR1	10.968	10.771	10.275	9.63	10.496	9.414	10.498	9.883	9.851	10.773	9.943	9.286	9.972	10.147	10.56	10.46	9.798	9.541	9.835	8.84	10.751	8.847	10.386	10.245	10.364	8.199	10.654	6.84	10.384	10.115	10.377	9.975	10.339	9.086	10.353	10.497	10.156	9.459	10.545	9.268	10.469	10.2	10.147
RXRA	9.152	9.871	8.9	7.417	9.584	9.771	9.479	9.391	9.909	7.714	9.566	7.82	9.918	8.153	10.142	8.44	9.621	9.267	9.342	8.713	9.281	8.522	9.69	8.799	9.794	7.026	9.78	9.54	9.266	8.882	9.809	8.889	9.243	8.68	9.822	9.427	9.91	9.625	10.223	9.558	9.864	9.773	9.662
CTSK	6.309	6.371	6.471	5.69	5.633	5.179	5.386	6.63	5.938	5.675	5.802	4.51	6.101	6.449	5.986	5.896	5.866	5.481	5.756	7.27	5.411	5.94	5.735	4.546	5.736	5.55	5.582	6.426	5.783	6.532	5.668	5.583	5.671	6.05	5.962	6.891	6.363	5.92	5.694	5.443	5.648	5.425	5.337
GTF2H1	5.94	5.764	6.855	6.497	5.6	7.469	6.252	6.8	6.306	6.063	5.598	6.844	6.414	7.283	6.959	5.968	6.346	6.952	6.581	7.253	6.381	6.32	5.987	7.252	6.403	6.003	6.461	5.971	6.831	6.713	6.685	6.396	6.731	5.871	6.385	7.11	6.78	6.864	6.653	6.227	6.831	6.323	6.454
ZER1	5.004	4.546	5.257	4.482	5.414	5.318	5.536	4.685	4.981	4.456	5.41	4.876	4.724	4.37	5.146	4.511	5.098	5.146	4.852	5.244	5.248	5.025	4.986	5.197	4.975	4.826	4.954	5.032	4.368	4.447	5.067	4.89	4.737	4.933	4.655	5.384	5.15	5.005	5.118	5.101	5.395	4.611	4.696
ERBB3	9.974	8.142	8.353	8.702	8.405	8.8	8.369	6.872	8.131	8.521	7.763	8.922	7.682	7.752	8.227	8.171	7.252	9.811	8.156	8.76	7.858	8.849	7.619	8.829	8.315	9.033	8.124	8.886	7.829	7.322	7.824	8.243	7.716	9.387	8.399	7.239	7.814	8.305	7.619	7.77	7.865	7.083	7.018
HDAC5	4.919	5.824	5.5	5.076	5.292	4.94	4.94	5.819	5.027	5.095	4.792	5.853	4.604	5.171	5.531	5.455	5.026	5.512	4.85	5.713	4.536	6.226	5.248	5.247	4.771	6.423	4.544	6.074	4.642	5.61	4.992	5.428	5.227	5.517	5.025	5.472	5.072	6.326	4.913	5.167	5.539	4.718	4.854
PRSS23	5.326	5.814	6.153	6.682	4.941	4.729	5.265	6.797	4.988	6.466	5.494	4.895	5.263	6.548	5.122	5.462	5.918	4.9	6.652	7.286	5.158	4.195	4.871	5.002	5.429	7.899	4.836	5.418	5.352	6.101	4.817	5.153	5.737	5.458	5.517	7.714	5.889	4.418	5.239	4.263	5.524	6.242	5.882
LPIN2	7.497	7.864	8.408	6.81	8.286	8.519	8.626	7.784	8.153	6.976	7.975	7.107	9.347	7.534	7.893	8.649	8.598	7.37	9.166	8.452	9.479	7.653	8.684	9.553	9.229	7.555	8.139	8.061	8.722	7.694	8.871	7.888	8.895	7.714	9.225	8.821	8.325	5.759	8.737	7.648	8.994	7.744	7.522
EIF2B2	6.359	6.558	6.04	6.699	5.594	6.405	5.492	6.776	5.741	6.643	5.418	6.258	5.271	6.438	5.13	6.005	5.355	5.821	5.136	5.43	5.478	7.07	5.09	5.466	5.067	5.663	5.317	5.691	5.704	6.908	5.297	5.868	5.518	5.805	5.403	6.071	5.282	6.259	4.721	5.37	5.396	6.672	6.388
DDX46	7.437	8.415	7.955	7.665	6.812	7.818	7.144	7.84	7.612	7.916	6.821	7.578	7.371	7.606	7.198	7.313	7.301	7.699	7.6	7.865	7.485	8.192	7.071	7.543	7.56	8.127	7.315	7.192	7.388	8.162	7.498	6.606	7.361	7.517	7.352	7.227	7.501	7.521	7.423	6.305	7.155	6.919	6.874
PFKFB3	4.224	7.255	7.755	5.71	5.209	5.276	5.775	7.018	5.519	5.09	6.305	5.397	5.471	5.882	6.865	5.119	5.915	6.114	6.152	9.392	7.886	5.4	6.214	5.996	5.71	8.9	6.349	5.202	7.832	6.142	5.682	5.166	6.232	6.794	5.615	6.104	6.262	5.343	5.743	5.286	5.621	6.359	6.392
PCOLCE	6.527	6.016	6.234	6.171	9.621	8.455	8.045	7.502	7.346	4.681	7.96	5.412	8.078	6.943	8.257	7.471	7.482	7.579	7.911	7.497	8.738	5.46	8.032	6.03	7.926	6.354	9.174	7.518	8.868	7.08	8.556	8.031	7.542	7.184	7.514	7.582	8.136	7.298	8.066	6.588	9.192	7.702	7.568
TENT4A	8.226	7.272	7.487	6.73	7.321	7.669	7.838	6.912	6.883	6.993	6.502	7.505	7.018	7.195	6.921	7.037	6.525	6.329	7.402	7.691	7.686	7.534	7.359	7.884	7.222	7.63	7.449	7.99	7.332	6.547	7.043	7.233	7.46	6.294	7.323	7.376	7.078	6.678	6.966	7.594	6.986	7.496	7.364
COPS2	8.694	7.871	8.042	8.419	7.486	8.015	7.598	8.068	7.796	8.994	7.011	7.892	7.355	8.031	7.79	8.057	7.685	9.186	7.907	8.406	7.499	8.774	7.179	8.293	7.467	8.481	7.656	7.817	7.623	9.158	7.578	7.908	7.453	8.304	7.66	7.205	7.425	7.542	7.638	6.17	7.78	8.118	8.061
CTNNAL1	7.567	4.669	7.491	5.005	5.763	8.172	6.678	7.024	6.459	6.329	5.829	6.946	6.781	5.924	6.402	6.443	6.801	6.655	6.944	6.093	6.522	6.881	5.939	6.79	6.646	4.676	6.859	7.137	6.972	6.66	6.64	7.607	7.043	6.973	6.931	6.536	6.541	6.277	6.762	6.742	5.861	6.579	6.595
CPSF6	7.586	7.325	7.143	7.168	5.8	6.462	5.318	7.351	6.033	8.334	5.372	7.849	5.489	7.133	5.984	6.215	5.17	7.693	6.397	7.854	5.556	7.542	5.688	7.262	5.654	7.11	5.733	7.321	5.826	6.938	5.635	7.013	6.153	8.03	6.446	6.329	6.259	7.093	6.008	6.491	6.09	6.901	6.624
IDH3G	7.975	6.373	7.257	7.785	7.236	6.941	6.533	7.85	6.875	7.333	6.217	8.202	6.212	8.411	6.28	6.52	6.238	6.667	6.624	7.384	6.59	7.063	6.435	8.448	6.779	7.386	7.076	5.824	6.966	6.762	6.359	6.481	6.811	6.379	6.829	7.994	7.048	6.706	6.718	5.539	6.949	6.959	7.192
MPI	5.05	4.884	4.865	5.818	5.406	4.621	4.678	4.77	4.938	4.98	4.581	5.681	5.013	4.471	5.055	4.602	5.128	5.004	4.876	4.446	4.862	4.874	4.925	4.935	5.103	4.293	5.028	3.918	4.797	5.296	4.871	5.104	4.626	4.948	4.831	4.694	4.926	4.389	4.732	4.506	4.902	5.214	5.389
HCFC1	6.033	5.724	5.814	5.724	5.41	5.431	5.313	6.1	5.673	5.96	5.588	6.726	5.382	6.291	5.225	5.469	5.142	6.024	5.779	6.221	5.512	6.368	5.335	6.184	5.546	6.45	5.281	5.875	5.36	5.93	5.421	5.533	5.552	6.068	5.605	5.944	5.929	6.068	5.434	5.519	5.692	5.728	5.844
TMEM147	8.789	8.528	8.72	8.959	7.789	8.306	7.157	8.647	7.59	8.846	7.237	9.476	7.573	9.065	7.732	8.182	7.338	8.956	8.144	8.697	7.37	8.51	7.26	7.65	7.523	8.943	7.602	7.846	7.362	8.656	7.736	7.954	7.492	8.766	7.667	8.285	7.756	8.601	7.5	7.084	7.938	7.618	7.772
TUBGCP2	6.691	6.848	6.415	6.949	6.959	6.902	6.053	6.332	5.955	7.295	6.258	6.89	6.736	6.941	6.485	6.36	6.394	6.925	6.508	5.755	6.552	6.992	6.248	6.905	6.583	6.749	6.599	6.891	6.562	7.049	7.054	5.867	6.416	6.973	6.571	6.724	6.56	6.905	6.634	6.365	6.704	7.175	6.924
TRIB2	4.309	3.86	4.232	5.112	4.541	6.223	4.722	4.947	4.318	3.391	4.101	3.553	4.889	4.403	4.451	6.243	4.904	4.482	5.143	5.384	4.54	3.705	4.55	4.353	4.479	7.31	5.001	3.792	4.675	5.733	4.688	3.628	4.263	4.052	5.124	5.021	5.442	5.779	4.531	4.48	5.341	5.048	4.534
DHRS3	8.25	9.247	8.711	8.146	8.691	8.525	8.765	8.023	8.718	8.417	8.844	7.976	8.622	8.238	8.788	8.424	8.543	9.189	8.445	6.669	8.44	8.052	8.866	9.019	8.434	6.821	8.632	9.246	9.143	8.146	8.683	8.446	9.009	8.48	8.713	8.37	8.541	8.623	8.865	8.153	8.698	8.78	8.892
RANBP1	7.915	7.559	7.46	6.576	6.996	7.092	6.107	7.848	6.82	7.634	7.144	8.639	7.151	7.859	7.481	6.456	6.997	7.875	8.007	8.026	7.047	8.374	6.547	7.537	7.187	7.411	7.462	6.455	7.422	6.336	7.04	6.211	7.151	7.998	6.953	6.483	6.91	7.639	7.057	6.268	6.938	7.457	7.369
MBD2	7.773	8.67	8.624	8.393	7.935	6.991	7.259	8.254	7.895	8.33	7.168	8.738	7.556	8.136	7.526	8.176	7.581	7.289	7.894	8.598	7.587	7.551	7.622	7.7	7.782	9.325	7.779	7.483	8.073	8.521	7.811	7.007	7.657	7.949	7.877	7.584	7.95	6.877	7.874	7.977	7.894	8.44	8.159
AFG3L2	7.327	6.252	6.207	6.351	6.682	6.488	6.161	6.468	6.083	5.618	5.98	6.933	6.562	6.524	6.435	6.183	6.261	5.86	6.345	6.839	6.452	5.578	6.318	6.057	6.172	6.269	6.455	6.196	6.074	6.118	6.652	6.43	6.558	6.22	6.645	6.193	6.44	5.356	6.396	5.685	6.739	6.235	6.404
FXYD3	4.745	4.6	4.935	4.691	4.812	4.653	5.395	4.704	5.262	4.62	5.13	4.62	4.815	4.766	5.412	4.96	5.163	4.566	4.677	5.326	4.836	4.996	5.641	4.642	4.864	5.137	4.852	4.876	4.643	4.594	5.094	4.953	5.042	4.693	4.847	4.871	4.853	5.144	4.727	5.017	4.95	4.927	5.019
ELP1	6.408	6.68	7.066	6.067	6.26	8.553	6.281	6.652	5.899	7.4	5.458	6.965	6.364	6.819	6.808	5.499	5.734	9.552	6.764	7.614	6.366	7.274	5.795	7.396	6.609	5.828	6.293	8.049	6.082	7.553	7.096	5.834	6.592	7.822	6.714	7.249	6.689	8.149	6.705	5.925	6.336	6.531	6.219
ATG9A	6.588	6.618	6.837	6.706	6.949	6.995	6.961	6.715	6.874	6.253	6.736	6.61	6.737	7.025	6.786	6.94	6.599	6.623	7.052	6.848	6.826	7.527	6.909	6.52	6.765	6.625	6.706	6.735	6.671	6.413	7.07	6.195	7.07	7.497	6.92	7.038	6.848	7.308	6.892	6.525	7.271	6.628	6.526
TBCC	6.182	6.495	5.667	5.951	5.626	5.563	4.997	5.623	5.348	7.179	5.16	5.531	5.527	5.638	5.532	5.429	5.294	6.604	5.206	6.092	5.57	5.774	5.189	6.462	5.926	5.771	5.381	6.004	5.479	5.646	5.506	5.632	5.532	6.158	5.703	5.558	5.482	5.483	5.677	5.553	5.859	5.158	5.194
EDC4	4.637	4.464	4.867	4.723	4.504	4.898	4.639	5.152	4.755	4.485	4.608	5.301	4.796	5.448	4.809	4.283	4.947	4.889	5.042	5.914	4.925	5.339	4.743	4.411	4.706	5.51	4.727	5.323	5.188	5.066	4.984	4.666	5.125	5.138	4.693	5.163	5.514	4.6	5.197	4.909	4.888	5.096	4.872
SLC2A3	3.84	4.504	4.537	4.013	3.813	4.984	3.194	4.323	4.353	4.025	5.168	4.286	4.231	4.385	4.003	3.566	4.343	4.057	4.719	4.1	3.911	3.935	4.501	4.434	3.68	4.301	3.889	4.117	5.72	4.772	3.956	5.448	4.325	3.968	4.235	4.978	4.783	4.02	4.333	4.037	4.194	4.805	5.4
DNAJB2	5.082	6.355	5.422	5.611	5.418	5.525	4.989	5.42	5.051	4.929	5.074	5.432	5.183	5.828	5.313	5.631	4.878	5.115	5.267	6.289	5.026	5.145	5.116	5.18	4.999	6.974	5.093	5.418	4.695	5.171	4.893	5.388	5.289	5.64	5.133	5.812	5.409	5.503	5.063	4.559	5.7	5.097	5.117
MAPRE2	6.476	6.936	6.735	7.748	7.345	5.722	7.422	7.388	7.237	8.539	6.815	6.75	6.653	6.635	6.514	6.812	7.137	6.752	7.406	6.646	7.242	6.529	6.851	7.837	6.26	5.331	7.416	5.493	7.397	6.709	6.824	5.648	7.016	5.916	6.778	6.434	7.236	5.681	7.472	7.486	6.917	6.734	6.665
ACADM	10.016	9.384	9.203	9.434	9.956	7.922	9.487	8.405	9.508	8.947	9.387	8.364	9.651	8.02	9.924	9.774	9.762	8.97	9.096	9.36	9.923	8.356	9.89	9.188	10.227	7.758	9.87	6.797	9.815	8.375	9.72	8.601	9.705	8.763	10.059	7.876	9.66	7.545	9.791	8.2	10.047	8.78	8.89
PCLAF	8.685	8.133	8.795	8.024	4.937	5.559	4.426	8.142	6.57	9.647	5.012	9.345	4.927	9.494	5	6.597	4.54	6.743	6.836	7.535	4.39	8.588	5.065	7.304	4.582	8.77	4.479	8.42	4.467	7.461	4.384	9.363	4.74	9.107	5.254	6.574	5.29	6.936	4.621	8.888	4.839	4.244	4.166
TRIM29	3.872	3.54	5.761	3.834	3.811	3.553	3.808	3.908	4.101	3.526	4.221	3.849	4.117	3.804	3.951	4.007	4.281	3.798	3.648	8.298	4.043	3.962	3.926	3.762	3.99	3.815	4.079	3.619	3.88	3.731	4.032	3.909	3.972	4.118	3.791	4.03	4.037	3.826	4.412	4.44	3.898	3.925	3.796
SNRPB2	7.54	8.468	7.901	7.627	6.776	7.637	7.227	8.207	7.65	8.638	7.491	8.077	7.225	7.672	7.324	7.498	7.472	7.747	7.829	7.979	7.208	8.147	7.403	7.837	7.536	7.89	7.408	8.184	7.624	7.131	7.35	7.645	7.459	8.154	7.415	7.248	7.476	8.36	7.239	7.458	7.247	7.549	7.519
ITPRID2	6.19	7.134	7.034	7.311	7.023	8.269	7.544	6.295	7.154	6.79	6.67	6.738	7.349	6.391	8.001	7.415	6.878	8.022	7.379	6.652	8.005	6.959	6.871	7.275	8.049	5.829	7.613	6.843	7.473	6.653	7.368	6.811	7.202	9.221	8.341	6.751	7.66	6.549	7.249	5.02	8.028	6.693	6.601
SNAP25	3.83	3.927	5.042	3.879	4.026	4.399	4.378	3.994	4.024	3.937	4.455	4.005	4.154	3.957	4.088	4.195	4.093	5.816	3.934	4.567	4.116	4.934	4.136	4.155	4.003	4.473	4.294	3.954	4.065	3.952	4.32	3.88	4.072	5.481	4.039	4.008	3.998	4.31	3.953	4.461	3.997	4.059	4.109
TNFAIP2	6.68	6.893	8.94	7.032	7.706	5.363	6.433	7.27	6.904	4.757	6.829	6.244	6.143	6.266	6.106	6.542	6.445	5.418	6.656	6.464	6.2	5.135	6.751	5.507	6.336	7.535	6.117	7.007	6.398	7.386	7.113	6.698	7.046	6.121	6.586	6.823	7.074	5.88	6.961	7.695	7.141	7.223	6.496
ATG5	6.218	7.142	6.46	7.129	6.277	5.387	5.831	6.863	6.368	7.467	6.11	6.446	6.331	7.073	6.928	6.483	6.685	6.793	6.583	7.016	6.513	6.025	6.495	7.072	6.541	5.213	6.755	5.547	6.813	6.709	6.752	5.278	6.705	6.436	6.624	6.231	6.564	6.071	6.217	7.018	6.351	7.082	6.982
PPP2R5D	6.065	5.948	5.569	5.834	5.691	6.145	5.877	5.902	5.689	5.869	5.754	5.799	5.799	5.804	5.744	5.831	5.702	5.851	5.393	5.477	5.648	5.812	5.759	5.772	5.484	5.506	5.733	6.241	5.656	5.268	5.725	5.804	5.499	5.455	5.226	5.535	5.843	5.794	5.54	5.421	5.539	4.766	5.129
DLG1	7.411	7.727	7.709	7.999	6.624	7.552	6.763	6.961	6.978	7.822	6.581	7.215	7.353	7.799	7.353	6.585	6.946	7.522	7.058	6.795	6.996	7.391	7.041	7.265	6.976	7.096	7.151	7.564	6.998	6.463	7.182	7.556	7.023	6.97	7.223	6.834	6.971	7.383	7.243	7.58	6.993	6.871	6.752
CRMP1	5.288	4.875	4.957	5.138	5.961	5.171	6.201	5.339	5.57	4.777	5.768	4.863	5.302	5.438	5.38	5.818	5.994	4.867	5.53	4.811	5.408	5.321	6.207	4.909	4.958	5.574	5.636	5.444	4.66	5.097	5.304	5.886	5.419	4.916	5.645	5.069	4.791	5.69	5.394	5.402	4.753	5.281	5.543
BCL7B	8.041	6.532	6.318	7.088	6.546	6.402	6.172	6.278	6.305	6.501	6.213	7.294	6.168	6.668	6.289	6.412	5.887	6.134	6.169	5.968	6.425	5.933	5.835	6.258	6.358	6.601	6.179	7.422	6.247	6.331	6.243	6.671	6.258	5.859	6.133	6.099	6.032	5.994	6.009	6.353	6.395	6.599	6.86
MLXIP	6.794	6.304	6.97	7.107	6.614	4.808	5.087	6.308	5.841	6.386	5.861	6.322	6.32	7.519	6.058	6.223	5.724	5.404	6.668	7.159	5.978	6.009	5.88	6.569	6.273	6.119	6.217	6.152	5.598	6.571	6.22	6.167	6.052	6.167	6.014	7.582	7.339	5.286	6.26	6.289	6.504	7.356	7.237
MLH1	7.525	7.874	7.42	7.143	6.921	7.265	6.831	7.187	6.885	7.704	6.081	7.643	6.799	7.146	7.027	6.696	7.109	7.243	6.697	7.579	6.838	6.978	6.537	6.372	6.849	6.516	7.117	6.438	6.708	7.135	6.736	6.604	6.583	7.766	7.035	7.342	7.125	7.298	6.756	6.318	6.974	7.378	7.228
CTCF	6.163	6.356	6.46	6.053	6.121	5.886	6.008	6.733	6.385	6.926	5.876	6.635	6.19	6.537	6.224	5.816	5.809	6.708	6.329	7.089	6.06	7.237	6.264	6.626	6.451	6.991	6.527	6.609	6.514	6.8	6.586	6.451	6.525	6.937	6.394	6.33	6.775	5.99	6.426	6.614	6.361	6.209	6.194
PITPNB	8.896	8.884	8.771	8.266	8.986	9.353	9.194	8.949	8.674	8.647	8.924	9.143	8.908	9.13	9.15	9.28	9.057	9.41	9.14	9.007	9.133	9.464	8.702	9.496	9.088	9.599	8.868	9.154	9.124	8.378	8.899	9.446	9.129	9.63	8.84	9.011	8.912	8.805	8.78	7.332	8.748	9.504	9.519
SPOCK2	4.868	4.909	4.615	5.032	5.011	4.756	5.699	4.932	5.487	4.5	5.61	5.363	5.126	5.213	5.206	5.05	5.176	4.845	4.763	4.699	5.268	5.193	5.121	4.57	5.162	5.02	5.408	4.981	5.143	6.176	4.941	4.94	4.752	4.931	4.807	6.252	5.371	4.916	5.205	6.245	4.899	4.921	5.024
PRSS8	3.823	4.063	4.567	4.204	5.076	3.799	4.562	3.957	4.158	3.71	3.869	3.617	4.986	4.54	5.319	4.916	4.66	5.09	4.092	7.091	4.973	3.663	4.203	5.872	4.738	6.419	5.572	4.659	4.612	3.891	5.22	5.053	5.273	4.108	5.64	3.434	5.075	3.64	5.186	3.574	5.359	5.696	5.657
SMAD4	6.197	6.116	6.007	6.202	5.463	4.639	4.407	5.625	5.12	6.627	4.605	5.995	5.392	5.42	5.752	5.018	5.157	5.302	5.25	6.257	5.35	5.742	4.799	5.644	5.662	5.043	5.402	5.276	5.987	5.502	4.933	4.202	5.348	6.142	5.592	4.482	5.226	4.231	5.01	4.556	5.143	5.028	4.817
GALE	7.666	8.023	6.524	7.288	7.05	6.561	7.044	6.511	6.162	7.329	6.824	8.058	7.247	6.824	6.806	6.23	6.747	6.724	6.614	6.048	6.873	7.49	6.631	8.022	7.327	4.892	7.271	7.811	7.283	7.417	7.218	6.982	7.142	6.654	6.96	6.035	6.672	6.932	6.964	7.654	6.919	6.775	6.851
PRPSAP1	9.152	9.435	7.978	9.557	8.246	8.452	7.675	8.893	8.246	7.567	7.32	7.947	8.212	8.843	8.567	7.717	7.903	8.871	7.738	7.928	8.033	7.625	7.63	8.045	7.976	7.137	7.958	7.874	7.375	8.134	8.036	8.796	7.668	8.311	8.198	7.254	7.585	8.017	8.114	7.014	7.666	7.539	7.273
MAPK14	7.184	8.527	7.594	6.975	7.333	7.554	5.968	7.416	7.153	7.422	7.053	7.388	7.229	6.967	7.268	7.456	7.096	8.852	7.402	6.99	7.224	7.638	7.169	8.335	7.549	6.741	7.466	8.151	7.257	6.97	7.349	7.262	7.333	7.844	7.153	6.828	7.512	8.312	7.132	6.046	7.24	7.743	7.785
IRF1	5.72	6.754	7.199	6.432	6.689	4.84	5.514	5.735	5.53	5.291	6.624	7.881	5.513	7.065	5.288	5.184	5.416	5.052	5.71	5.168	5.083	5.06	6.186	7.378	6.197	5.84	4.881	4.882	7.874	6.661	6.427	5.519	6.398	4.175	5.842	5.668	6.125	4.972	6.489	5.7	5.627	5.727	5.806
DHFR	8.579	8.371	8.45	7.232	8.456	7.776	8.088	7.66	7.801	7.885	7.06	8.809	8.56	8.644	8.516	7.69	7.771	7.541	7.8	6.947	8.048	9.492	8.012	8.658	8.319	6.908	8.293	7.632	7.574	6.919	8.283	8.57	8.246	7.982	8.487	6.859	7.427	7.738	8.617	8.576	8.145	6.264	6.472
FADD	4.98	5.516	5.504	5.18	4.832	4.963	4.298	5.622	4.762	5.783	4.709	5.274	4.764	5.607	4.751	4.876	4.484	5.613	4.947	5.837	5.082	5.012	4.642	6.827	4.838	5.467	5.327	6.305	4.803	5.778	5.075	5.077	5.547	5.557	5.143	5	5.231	5.21	4.857	4.367	4.675	5.52	5.435
CHMP2B	7.174	6.99	7.072	7.376	6.09	7.557	6.705	6.697	6.758	8.354	6.204	7.861	6.324	7.021	6.322	6.283	6.419	7.04	6.562	7.758	6.606	6.909	6.296	6.914	6.504	6.184	7.059	6.537	7.243	7.009	6.355	7.584	6.53	6.83	7.047	6.845	6.75	7.187	6.643	6.83	6.804	7.259	7.324
HMGCR	4.746	5.603	5.162	5.962	5.508	7.622	5.579	7.767	6.932	6.409	4.718	7.86	6.202	7.887	7.918	6.685	6.311	7.765	5.544	5.478	5.716	7.562	4.658	4.311	6.021	5.229	7.78	7.227	5.206	6.727	5.933	6.366	7.17	8.516	6.77	5.114	6.15	7.676	6.239	4.033	6.065	4.879	4.834
AIMP1	7.807	7.055	7.312	6.474	6.215	6.352	5.88	7.148	6.241	8.085	6.329	7.776	6.244	6.985	6.761	6.542	6.696	7.356	6.774	7.216	6.603	7.374	6.191	7.076	6.875	7.584	6.664	5.695	7.019	7.404	6.507	5.564	6.846	5.56	6.633	6.85	6.675	7.108	6.71	5.165	6.394	6.804	6.771
GMFB	7.364	8.35	7.894	8.299	6.324	7.932	6.847	8.501	7.526	8.695	7.268	8.059	6.948	7.81	7.293	7.744	7.358	7.508	7.546	9.205	7.09	7.767	7.276	7.566	7.072	7.641	7.257	7.273	7.342	8.708	7.223	7.439	7.714	7.72	7.431	8.196	7.24	8.201	6.93	6.935	7.318	7.512	7.625
PRKCD	5.015	4.966	4.701	5.124	4.491	4.648	4.01	4.431	4.218	4.768	3.932	5.497	4.162	5.902	4.28	4.64	3.883	4.76	4.298	4.631	4.465	4.875	4.408	4.495	4.446	4.449	4.026	4.564	3.926	4.351	4.228	4.578	4.217	4.924	3.881	4.436	4.436	6.321	4.312	4.486	4.244	4.191	4.389
VAMP8	9.254	8.891	9.127	9.862	9.254	9.242	7.969	9.12	9.057	8.741	9.044	8.532	8.962	9.438	8.853	9.438	9.148	9.572	9.154	10.276	9.183	7.922	8.836	9.617	9.051	9.915	9.023	7.342	9.08	9.153	9.249	8.325	9.512	8.445	9.664	8.88	9.442	8.689	9.256	5.805	9.026	8.801	8.999
ARHGEF7	5.74	6.341	7.446	6.961	7.31	7.059	7.078	8.113	7.329	5.828	6.601	6.07	6.899	6.812	7.138	6.481	6.994	7.393	7.135	8.262	6.885	7.198	7.11	6.438	7.009	8.154	6.945	7.066	7.006	8.186	6.978	6.812	6.777	7.719	7.213	7.504	7.367	7.245	7.211	6.696	6.909	7.142	7.174
VAPB	7.774	7.986	7.463	7.521	7.365	7.481	6.854	6.792	6.87	7.611	6.432	7.257	7.054	7.165	6.971	6.859	6.569	6.632	7.071	7.379	7.683	6.941	6.85	7.308	7.34	6.977	7.289	6.688	7.027	7.497	7.042	7.403	7.325	7.752	7.714	7.191	7.21	7.385	7.284	6.345	7.602	7.402	7.072
CRIM1	5.107	5.343	5.467	5.29	5.292	6.219	5.526	5.585	5.524	3.964	5.055	4.821	6.164	4.843	5.041	5.528	6.167	5.285	6.471	7.713	5.623	3.27	5.822	5.599	5.912	6.691	5.438	4.73	6.497	6.509	5.834	4.596	5.711	4.933	6.386	5.984	7.135	4.223	6.305	4.17	6.313	4.594	4.512
SYF2	7.649	7.453	7.202	6.96	7.105	7.729	7.381	7.435	7.383	8.223	7.32	7.394	7.487	6.904	7.542	6.722	7.412	7.762	7.247	7.778	7.168	7.961	7.419	7.512	7.482	8.155	7.317	7.601	7.209	7.472	7.491	8.26	6.941	7.113	7.558	7.233	7.736	7.347	7.671	7.019	7.344	7.306	7.131
GSTM3	6.599	7.007	4.587	7.211	5.17	5.084	4.866	6.134	5.124	7.111	4.159	8.33	6.763	4.414	6.01	5.838	4.698	5.959	5.144	5.972	6.463	6.282	4.673	4.336	4.653	5.815	4.82	5.212	5.062	6.275	5.361	4.301	3.882	6.865	4.467	4.161	4.887	4.385	4.379	6.521	6.519	6.037	5.59
MYLK	10.4	7.935	8.628	8.383	8.946	8.727	9.271	8.508	8.473	7.721	8.794	6.687	9.535	8.396	8.727	9.277	9.215	7.97	8.951	8.591	9.133	6.382	9.174	8.42	9.292	8.686	9.242	6.741	9.059	9.076	9.423	7.73	9.037	6.823	9.277	8.94	9.331	6.042	9.649	8.363	9.352	8.6	8.505
MCRS1	6.485	6.334	5.69	6.708	5.178	5.588	5.1	5.782	4.995	5.988	4.91	6.589	4.961	6.025	4.623	5.315	4.268	5.566	4.919	5.488	4.677	5.785	4.903	5.917	5.074	6.043	4.651	5.918	5.361	5.416	5.075	5.724	5.223	6.252	4.677	5.6	4.871	5.869	5.069	5.572	4.676	5.324	5.35
HSPA13	6.141	6.934	6.442	4.745	4.761	6.366	4.927	5.705	4.634	7.559	5.219	5.45	4.929	5.53	4.571	5.255	5.012	6.137	5.951	7.796	5.067	6.699	4.843	7.092	5.141	7.228	5.77	4.341	6.377	6.177	4.705	6.582	4.903	7.434	5.587	5.598	5.902	6.157	4.727	4.842	5.72	7.359	7.429
CHTOP	8.005	7.954	7.853	7.498	6.932	8.037	7.375	8.347	7.513	8.644	7.035	7.824	7.335	7.697	7.406	7.799	7.354	8.249	7.783	8.689	7.277	7.961	7.558	7.084	7.391	8.45	7.345	7.546	7.373	8.259	7.41	7.098	7.409	8.257	7.35	7.136	7.615	7.675	7.517	7.383	7.481	7.802	7.738
TNKS	5.112	4.375	6.353	4.824	5.5	6.591	5.339	5.03	5.27	5.45	5.318	4.355	5.22	4.409	5.434	4.739	5.344	5.612	5.712	5.896	5.418	5.797	5.249	6.24	5.461	5.249	5.73	5.124	5.701	4.873	5.595	5.22	5	6.31	5.326	5.117	5.697	6.71	5.405	5.427	5.543	4.949	5.015
ERG28	7.118	7.412	7.194	7.884	8.163	7.979	7.06	8.063	7.293	6.572	6.347	7.921	7.065	7.422	8.01	8.052	6.702	7.216	6.436	5.432	6.793	7.556	6.667	6.24	7.168	4.987	7.895	7.51	6.946	8.628	6.709	7.717	7.369	7.218	7.403	6.77	7.055	8.113	7.326	6.947	6.747	7.013	7.064
ARL2	6.455	5.257	5.935	6.239	5.922	6.872	6.39	6.88	6.258	6.808	6.945	6.317	6.156	6.062	6.362	6.208	6.828	7.282	6.173	7.265	6.149	6.856	6.19	5.758	6.131	6.757	5.909	7.133	5.712	6.201	6.333	6.025	6.085	7.403	5.976	6.766	6.442	7.31	5.956	6.498	6.243	6.358	6.23
SVIL	6.43	5.906	7.509	5.458	5.641	5.721	5.637	6.856	5.944	7.007	5.028	3.644	6.063	6.579	6.423	7.208	5.931	6.567	6.055	6.877	5.505	5.085	5.954	7	6.237	6.668	6.36	5.953	5.586	7.194	6.106	5.193	5.62	6.698	6.358	6.737	6.045	4.457	6.471	5.678	6.349	5.119	5.139
SNRPD3	7.947	8.478	8.61	7.607	8.216	8.646	8.152	8.969	8.265	8.623	7.896	8.441	8.257	8.239	8.195	8.775	7.986	8.91	8.478	8.566	8.405	8.902	8.084	9.124	8.388	8.228	8.752	8.651	8.756	7.623	8.163	8.67	8.656	9.125	8.619	8.405	8.378	8.826	8.278	6.605	8.24	7.691	7.613
MARK3	7.086	6.698	6.879	7.266	6.638	6.374	6.496	6.729	6.17	6.076	6.056	6.623	6.567	6.146	6.617	6.594	6.452	5.822	6.387	5.561	6.537	6.531	6.661	5.877	6.528	6.115	6.637	6.781	6.878	7.115	6.601	6.769	6.841	6.332	6.758	6.732	6.261	6.15	6.596	7.062	6.511	6.926	6.947
DLGAP4	5.085	6.147	4.816	5.118	4.569	5.178	4.947	5.408	4.738	5.509	4.981	6.499	4.742	5.767	5.278	4.987	4.835	5.621	5.272	5.246	4.95	5.913	4.408	5.38	4.995	6.332	4.678	7.263	5.162	5.427	5.048	5.565	5.697	6.024	5.025	5.494	5.216	5.568	5.084	5.831	4.914	5.025	4.959
CSNK1G2	6.108	6.229	6.505	5.903	5.904	6.232	6.194	5.817	5.851	6.434	5.936	6.501	6.112	6.468	6.015	6.085	5.664	5.885	6.218	6.343	5.927	6.991	5.884	6.244	5.957	6.78	5.61	7.141	6.111	6.034	6.084	6.239	5.938	7.245	5.789	6.877	5.942	6.706	5.872	6.85	6.014	6.295	5.945
CRABP2	4.959	4.812	4.736	4.652	5.075	4.848	5.303	4.703	4.921	4.462	5.269	4.569	4.732	4.58	4.899	4.985	5.176	4.49	5.056	4.803	4.651	4.946	5.225	4.606	4.723	4.896	4.944	4.674	4.618	4.632	4.905	5.159	4.607	4.829	4.711	4.992	4.835	4.805	4.925	5.387	4.846	5.373	4.957
DDX19A	4.755	4.857	4.631	4.878	4.784	4.613	4.946	4.583	4.899	4.784	4.894	5.123	5.025	5.805	5.027	4.611	5.002	4.949	4.969	6.422	4.844	5.72	4.784	4.303	5.146	5.735	4.886	5.084	5.554	6.046	4.876	5.237	5.137	5.287	5.038	5.043	5.246	4.822	5.04	5.01	5.331	5.557	5.396
HMGN4	8.745	6.674	7.699	7.477	6.163	6.43	5.997	7.604	6.901	9.029	6.701	7.212	6.248	7.119	5.905	6.435	6.457	8.004	6.71	7.931	6.031	6.752	6.313	7.206	6.547	8.098	6.08	5.673	6.361	7.173	6.213	6.4	6.185	7.014	6.071	7.152	6.83	7.225	6.32	5.578	6.394	5.992	6.321
FOXM1	5.188	5.77	5.162	4.857	3.812	4.256	3.971	5.564	4.249	6.476	4.137	6.611	3.656	5.518	3.769	4.237	3.843	4.116	4.543	5.053	3.902	5.772	3.939	4.85	3.679	4.16	4.076	5.819	3.758	4.089	3.913	5.281	3.955	5.449	3.841	4.029	4.151	5.204	3.688	4.855	3.713	3.739	3.849
RANBP9	9.7	7.767	8.224	8.414	8.028	8.64	8.369	7.847	8.163	9.349	7.602	7.763	8.183	8.278	7.773	8.202	7.832	9.17	8.641	8.994	8.567	7.886	8.367	8.694	8.549	8.155	8.153	9.307	8.203	8.144	8.306	8.92	8.077	9.005	8.536	8.067	8.048	7.91	8.296	7.75	8.335	7.929	7.698
NFX1	5.286	4.7	5.213	4.731	5.264	5.492	5.514	5.366	5.204	4.529	4.817	4.902	4.543	4.798	4.72	4.577	5.262	5.134	4.657	4.308	5.182	5.024	4.854	5.412	5.093	5.418	5.17	4.786	5.604	5.368	5.111	5.252	5.22	5.381	5.103	4.888	4.95	4.389	4.932	4.893	5.032	4.52	4.636
AK1	8.566	7.26	7.889	6.826	7.167	6.513	5.209	7.622	6.682	7.116	7.025	6.844	6.885	7.419	6.791	5.599	6.45	6.855	7.224	7.134	6.783	6.603	6.535	6.48	6.641	5.868	7.038	5.911	7.187	6.971	7.354	6.986	7.249	6.305	6.74	7.34	7.087	6.961	7.139	6.97	7.651	7.967	7.731
TYMS	9.363	8.325	9.851	6.797	6.108	6.574	4.562	9.17	7.432	8.117	5.577	9.917	5.598	9.41	5.28	7.33	5.023	8.35	7.93	7.835	5.36	8.95	5.069	7.261	4.803	8.412	6.379	6.891	5.127	6.91	5.834	7.011	6.21	9.017	5.87	6.922	6.434	7.523	5.127	6.12	4.954	4.441	4.708
PDK2	5.366	5.866	5.325	5.714	6.739	5.47	5.683	5.804	5.433	5.099	5.691	5.973	5.949	5.809	5.802	5.517	5.538	5.593	5.612	5.212	5.965	6.209	5.953	5.649	6.185	5.186	5.906	4.619	5.558	5.096	5.66	5.511	6.118	4.725	5.977	5.359	5.401	5.241	5.974	5.05	6.016	6.001	5.918
SSBP1	9.622	9.295	9.082	9.821	8.496	8.762	7.088	9.233	8.042	9.873	7.23	10.307	8.007	9.574	7.809	8.635	7.832	9.336	7.944	8.624	8.081	9.145	7.737	9.098	8.04	8.976	8.447	7.032	8.626	9.175	8.311	8.71	8.156	8.75	8.457	7.159	8.464	8.356	8.01	5.678	8.467	9.012	8.872
BLOC1S1	8.667	8.333	8.349	8.674	8.721	8.253	8.112	8.566	8.169	7.963	8.158	8.433	8.147	8.663	7.992	8.601	7.933	8.277	7.711	7.385	8.159	8.516	8.095	8.866	8.217	8.14	8.195	7.788	8.324	7.857	8.413	8.603	8.001	7.275	7.945	8.379	8.193	7.487	7.876	7.961	8.095	8.565	8.716
GDE1	5.056	5.831	5.021	5.609	5.251	3.977	3.986	4.661	4.428	5.166	4.518	5.149	5.01	4.834	5.172	4.744	4.546	5.239	4.792	5.816	5.225	5.114	4.08	6.028	4.856	3.984	5.073	3.823	4.822	4.15	4.589	3.497	5.073	4.149	4.982	3.85	4.602	4.265	4.598	3.382	4.444	5.699	5.573
LEPROTL1	7.17	7.402	7.279	7.719	7.136	6.257	4.931	6.032	5.753	6.437	6.026	5.455	5.906	6.428	6.024	6.294	5.278	5.774	6.662	5.677	6.194	5.439	5.801	7.122	5.84	7.647	5.681	6.031	6.953	6.389	6.195	5.995	6.403	8.037	6.721	6.25	6.5	8.065	6.349	5.443	6.668	6.561	6.773
ENSA	9.561	9.604	9.374	8.344	8.516	8.38	7.935	9.42	8.557	9.972	7.935	8.314	8.104	8.942	8.01	8.736	8.284	9.029	8.191	9.888	8.228	8.406	8.077	9.108	8.203	8.94	8.401	9.496	8.409	9.125	8.05	8.017	8.091	8.639	8.339	7.901	8.378	7.996	8.219	7.255	8.474	8.295	8.426
IRF6	8.21	7.36	7.583	7.412	7.031	4.917	6.47	6.958	6.82	5.663	6.761	3.957	6.921	7.893	7.121	8.228	6.679	5.546	6.804	7.395	7.702	7.54	6.503	8.325	6.61	8.054	6.444	5.417	7.029	7.714	6.725	7.745	7.221	4.399	6.98	7.23	6.854	4.923	6.657	6.378	6.458	6.335	6.425
S100A13	8.047	7.774	7.946	7.05	6.908	8.042	6.898	8.791	7.821	7.958	7.237	7.408	7.415	8.335	6.605	7.647	6.435	7.861	7.876	8.832	8.248	8.731	6.945	7.361	7.165	8.117	6.647	6.207	7.515	8.74	7.256	7.306	7.246	7.932	7.481	6.841	8.334	6.909	7.012	6.393	7.12	6.257	5.272
NRIP1	7.442	5.776	6.111	5.972	6.543	7.707	7.449	7.762	8.435	7.242	7.726	6.404	8.441	5.51	7.706	7.53	7.158	7.768	8.179	7.8	7.786	6.698	8.498	7.952	8.653	4.783	7.58	6.276	8.674	6.125	8.172	7.257	7.753	7.222	8.157	7.821	7.897	7.645	8.704	8.901	7.64	7.223	7.026
HTATSF1	6.654	6.252	6.639	6.913	5.881	6.523	5.848	6.607	6.521	7.796	6.108	7.15	6.756	7.229	6.556	6.529	6.36	6.682	6.474	7.722	6.511	7.114	6.235	8.569	6.556	6.82	6.463	6.304	6.433	6.995	6.554	6.806	6.464	6.76	6.684	6.619	6.746	6.507	6.633	5.551	6.522	6.126	6.223
ADAM10	8.447	8.685	9.166	7.81	6.946	8.544	7.473	8.512	8.1	9.682	7.7	8.643	7.836	8.188	8.044	8.367	7.948	9.483	8.059	9.7	7.932	8.775	7.663	8.256	7.73	9.607	7.946	9.576	8.441	9.411	7.865	8.345	8.363	9.282	8.024	7.991	8.285	7.698	8.014	7.322	7.889	8.066	8.024
GUSB	10.293	9.317	9.746	9.108	9.029	8.894	8.949	9.741	9.225	8.421	9.305	8.718	9.158	9.446	9.197	9.526	9.126	8.99	9.18	8.929	9.579	9.247	9.386	9.355	8.909	8.733	9.308	10.261	9.216	9.28	9.289	9.25	9.736	8.723	9.205	9.111	9.252	9.42	9.278	7.775	9.17	8.868	8.906
TLK1	7.078	6.974	7.106	6.893	6.458	8.071	6.665	6.247	6.616	7.297	6.351	6.946	6.938	6.909	6.99	7.674	6.637	7.259	6.596	7.045	6.806	7.769	6.087	7.574	7.069	7.465	6.611	7.826	7.069	7.231	6.903	7.728	6.548	7.222	6.855	7.068	6.643	7.401	6.805	6.206	7.158	6.418	6.569
NDST1	7.112	6.733	6.372	6.5	6.867	6.9	5.76	6.387	6.555	6.056	6.561	6.697	6.58	6.179	6.576	6.282	6.449	7.461	6.615	6.301	6.532	6.724	6.468	7.04	6.413	7.021	6.474	6.487	6.581	6.684	6.295	6.037	6.316	6.938	6.232	6.859	6.595	7.344	6.399	6.544	6.631	7.005	6.866
EPS8	7.486	8.09	8.395	7.045	7.303	7.35	7.13	8.323	7.534	9.471	6.768	8.065	7.658	6.914	7.448	7.827	7.307	8.491	8.033	9.484	7.821	7.958	7.271	8.764	7.828	8.284	7.49	7.277	7.855	7.296	7.606	6.734	7.866	7.977	7.81	7.782	7.926	6.456	7.938	6.828	7.444	7.013	6.827
MED14	6.075	5.281	6.028	5.96	5.769	5.692	5.596	5.996	5.831	5.981	5.726	5.881	5.729	5.843	5.759	5.502	5.848	5.679	5.894	6.142	5.773	5.806	5.342	5.661	5.767	5.181	6.037	5.412	5.945	5.786	5.771	6.142	5.532	5.313	5.789	5.655	5.589	5.527	5.724	6.281	5.578	5.585	5.614
CTPS1	5.645	6.211	7.26	6.039	6.492	4.222	5.813	6.355	5.892	6.19	4.912	6.643	6.536	5.949	5.639	4.754	5.149	5.46	5.021	6.952	7.095	5.321	6.608	6.564	6.463	6.282	6.592	5.098	5.353	5.785	6.722	4.084	5.515	5.691	7.059	5.54	6.049	3.804	6.78	4.542	6.769	6.201	6.451
SLC30A9	6.204	6.525	6.213	6.498	6.118	6.035	5.656	6.094	5.824	6.682	5.462	5.868	6.089	6.331	5.996	5.177	5.92	6.22	5.975	6.849	5.956	5.812	5.832	7.226	6.162	6.562	6.15	6.035	6.09	5.971	5.949	5.921	6.177	6.421	6.303	5.903	6.003	6.014	6.101	4.584	6.241	6.082	5.993
GNAQ	8.212	8.031	8.473	7.714	8.149	8.505	8.202	8.3	7.91	8.971	7.918	8.275	8.308	7.16	7.938	8.251	8.349	8.678	8.225	8.512	8.347	7.86	7.858	8.531	8.192	7.727	8.087	8.364	8.227	8.439	7.975	8.507	7.993	8.567	8.342	8.472	8.27	7.232	8.382	9.335	8.223	7.986	7.99
MECP2	4.923	4.395	5.245	5.581	5.579	4.746	5.451	4.719	4.8	4.683	4.501	6.214	5.093	5.365	5.36	5.098	4.927	5.305	4.868	6.4	5.144	5.449	4.851	5.813	5.137	5.83	4.986	4.402	5	5.481	5.223	5.186	4.95	4.92	4.87	5.647	5.261	5.057	4.841	5.161	4.987	5.042	4.943
PLOD2	8.031	9.879	9.391	8.896	7.104	8.176	8.055	8.633	8.109	8.292	7.134	9.135	8.116	7.75	8.046	7.627	6.965	8.756	8.438	7.457	8.679	9.822	7.584	8.303	8.419	5.407	7.73	10.078	8.65	8.755	7.532	10.734	8.35	9.694	8.35	8.768	7.571	8.824	8.076	6.737	8.022	8.039	8.132
IRF3	6.532	7.445	6.94	6.831	6.767	7.176	6.516	6.239	6.718	6.237	6.409	7.481	6.63	7.325	6.434	6.928	6.034	8.061	6.8	7.561	6.255	7.744	6.769	7.127	6.609	7.625	6.6	7.706	6.557	6.787	6.182	6.825	6.565	7.435	6.602	7.025	7.065	7.16	6.894	6.951	6.544	6.262	6.158
ATXN2	6.997	6.666	6.242	6.717	6.415	6.898	6.357	6.673	6.406	6.364	6.032	7.011	6.337	6.365	6.257	6.512	5.7	6.995	6.327	5.966	6.105	6.222	5.987	6.373	6.302	6.669	6.352	7.18	6.196	6.751	6.261	6.742	6.195	7.195	6.449	6.816	6.058	6.778	6.344	6.487	6.054	6.096	6.106
EAPP	6.593	7.225	6.926	6.989	6.899	7.027	6.434	6.711	6.193	8.415	6.33	6.164	6.739	6.329	6.552	6.61	6.387	7.352	6.173	6.407	7.003	6.893	6.221	6.34	6.818	4.958	6.989	5.001	7.509	7.483	6.42	5.666	6.773	5.911	7.082	6.108	6.586	7.157	6.79	5.26	6.737	6.367	6.385
SERPINE1	6.68	7.399	8.903	5.78	7.603	4.648	6.526	6.911	6.151	8.195	8.225	7.812	6.203	5.098	6.547	5.371	5.82	5.071	9.116	6.409	8.144	7.486	7.434	6.519	8.392	6.137	9.504	6.925	7.299	5.181	6.881	9.885	8.352	6.001	7.905	5.484	6.264	6.364	7.813	4.34	7.205	7.64	7.291
APPBP2	6.533	6.28	6.438	7.296	5.952	5.607	5.388	6.589	5.905	6.426	5.289	5.754	5.624	5.647	5.783	5.727	5.863	6.351	5.798	6.874	6.035	6.569	5.905	6.158	6.229	5.811	5.64	5.378	5.96	6.057	5.695	5.779	5.745	6.337	5.496	5.347	5.875	5.827	5.749	5.24	5.646	5.573	5.797
TOPBP1	6.261	7.11	6.91	5.698	5.016	5.746	4.945	6.101	5.957	8.475	4.654	7.054	5.69	6.692	5.466	5.72	5.414	6.211	6.013	6.301	4.93	6.564	5.209	7.122	5.305	6.918	5.351	6.381	5.278	5.815	4.975	6.362	5.198	6.778	5.392	5.499	5.333	6.514	5.417	6.409	5.2	4.9	5.342
POLR2K	7.942	9.095	8.286	7.755	6.173	6.066	5.208	7.884	6.427	9.698	5.293	8.476	6.089	6.906	5.383	7.909	5.932	8.11	6.405	7.39	5.738	7.393	5.185	8.118	6.041	6.836	6.404	4.603	6.364	7.345	5.789	7.025	6.135	7.328	6.287	7.243	6.391	6.946	5.98	6.225	6.123	6.646	6.722
RNF103	8.578	8.64	9.099	8.95	8.005	8.225	8.614	8.217	8.157	9.814	8.091	7.318	8.07	8.008	8.272	9.167	8.147	8.026	8.066	9.739	8.582	8.441	8.217	9.205	8.465	7.893	8.645	8.283	8.233	8.514	8.218	8.858	8.607	8.622	8.531	8.054	8.027	8.464	8.476	8.252	8.327	7.922	7.914
ICAM1	7.315	7.806	6.621	8.12	6.115	5.159	5.35	5.357	5.85	5.933	5.938	7.734	5.523	7.248	5.33	5.738	5.859	4.998	5.888	6.402	5.392	5.524	5.617	5.828	5.501	5.03	5.372	7.314	7.396	5.403	5.85	6.188	6.312	7.701	5.369	5.757	5.535	5.867	5.519	5.797	5.798	7.128	7.25
RANBP3	5.615	5.377	6.234	5.306	5.838	5.934	6.177	5.426	5.781	5.922	5.221	5.889	5.571	6.332	5.841	6.074	5.53	5.76	5.793	6.119	5.36	6.641	5.686	6.155	5.694	6.195	5.81	6.742	5.994	5.62	5.795	6.749	5.83	7.026	5.68	6.261	5.944	6.617	5.956	6.605	5.944	6.019	6.282
ARL3	4.159	4.62	4.496	4.898	4.473	4.903	4.089	4.653	4.306	4.533	4.573	4.796	5.302	4.773	4.555	4.357	4.515	4.742	4.746	5.655	5.062	5.227	4.101	4.377	4.733	4.38	4.544	4.272	4.755	5.092	4.434	4.345	4.354	5.298	4.645	4.621	4.633	4.595	4.688	3.721	4.461	4.791	4.442
TRRAP	5.884	5.159	5.277	5.86	4.773	5.038	4.185	5.346	4.829	5.98	4.142	7.081	4.906	5.547	4.678	5.006	4.356	5.916	4.906	5.485	3.959	5.598	4.586	5.412	4.645	5.303	4.337	5.834	5.002	4.978	4.651	5.633	5.011	5.596	4.601	4.931	4.399	5.411	4.86	4.895	4.825	4.716	4.356
TNFAIP3	6.127	8.023	8.71	7.725	6.767	7.842	7.159	8.467	8.171	5.906	8.418	7.911	7.172	8.891	7.404	9.095	7.583	7.563	7.356	8.129	7.607	6.891	7.791	7.985	7.039	8.364	6.784	8.82	7.669	8.245	7.511	7.225	7.524	8.057	8.148	9.121	8.114	8.513	7.69	8.913	7.849	7.371	7.563
MEN1	6.22	6.608	6.389	6.254	6.289	5.938	5.712	6.119	5.737	5.952	5.275	6.98	5.382	5.669	6.203	5.68	5.535	6.258	5.591	5.7	5.738	6.693	5.301	5.246	6.04	6.095	5.553	6.699	5.111	6.161	5.781	6.298	5.24	6.709	5.698	5.584	5.826	6.585	5.708	5.393	5.611	5.658	6.045
NRAS	6.41	5.546	5.075	6.73	4.177	3.504	3.471	5.062	4.113	6.363	3.797	5.028	3.679	4.543	3.72	4.563	3.69	5.353	4.214	5.549	3.855	4.116	3.69	4.772	4.209	4.414	3.935	3.83	4.046	5.004	3.893	5.686	4.072	5.126	3.991	4.114	3.919	4.016	3.786	6.021	3.989	4.026	3.778
TMEM94	6.098	5.648	5.739	6.466	6.581	5.997	5.986	6.276	5.863	5.757	6.061	6.493	5.827	6.269	6.449	5.63	5.399	6.472	5.462	6.274	5.984	6.739	5.457	6.052	5.892	5.868	5.699	7.446	5.411	5.665	5.94	5.8	5.89	6.76	5.918	6.073	5.786	6.965	6.176	6.399	5.65	6.03	6.124
LPGAT1	8.244	9.773	9.257	7.67	5.89	8.674	5.19	7.635	7.116	8.092	5.936	7.456	6.343	8.54	7.773	8.37	7.011	9.922	7.118	8.969	6.783	7.809	6.171	8.712	7.024	9.924	6.356	9.599	7.757	8.94	6.528	9.25	7.705	9.526	7.143	8.909	6.937	8.171	7.185	5.299	7.079	8.704	8.702
APBB1	4.446	4.345	4.388	4.891	4.754	4.812	4.816	4.951	4.579	3.985	4.776	4.309	4.732	4.714	4.866	4.524	5.058	4.364	4.467	4.513	4.614	4.784	4.685	4.444	4.639	4.65	4.753	4.637	4.184	4.427	4.541	4.4	4.664	4.485	4.595	4.691	4.465	5.18	4.501	4.83	4.346	4.857	4.839
MARCHF7	6.008	6.046	6.24	6.042	5.416	6.637	6.332	6.356	6.03	6.604	5.906	5.945	6.439	6.333	6.016	6.38	5.89	6.578	6.31	6.69	6.453	6.135	6.166	6.077	6.335	6.628	6.105	7.419	6.459	6.262	6.238	6.162	6.577	7.005	6.535	6.475	6.484	6.34	6.313	5.324	6.443	5.858	5.972
MANF	9.053	10.168	8.8	9.398	8.221	7.634	7.437	9.672	8.552	8.527	8.617	8.903	7.571	9.613	7.342	9.436	8.261	9.178	9.27	10.18	8.383	8.961	8.239	9.106	7.965	8.564	8.686	7.284	7.591	8.952	8.093	8.239	8.075	8.66	8.34	8.91	9.033	8.628	7.558	8.211	8.874	9.995	9.731
SERTAD2	7.058	5.726	6.78	6.157	6.094	7.568	6.839	6.569	6.753	6.192	6.718	6.079	7.11	6.303	7.362	6.621	6.721	7.789	6.891	7.696	6.979	7.084	6.497	7.108	7.692	6.524	7.02	7.814	6.541	6.942	7.298	7.883	6.091	7.592	6.863	6.564	7.184	6.909	7.348	7.859	6.636	5.4	5.368
PEX11B	6.458	6.461	6.936	6.384	6.57	6.8	5.448	6.458	6.17	6.579	5.752	5.874	5.985	6.184	5.935	5.802	5.612	6.2	5.208	7.626	6.057	5.763	5.546	6.726	6.457	5.436	6.034	6.08	5.308	6.831	5.871	5.97	5.92	6.256	6.057	5.641	5.967	5.704	6.077	4.742	6.082	5.495	5.48
PSMB10	5.159	5.495	5.931	5.863	6.052	4.909	5.652	5.969	5.888	5.019	6.512	6.956	5.756	7.769	5.723	4.912	5.657	5.269	5.982	5.885	5.418	5.508	5.884	6.232	6.047	6.369	5.666	4.204	6.181	6.496	6.24	4.329	6.128	4.658	6.199	5.877	6.637	4.676	6.308	6.042	6.449	5.738	5.918
ITPR2	6.641	7.116	6.101	5.922	7.089	8.385	7.84	6.525	7.545	5.541	6.906	6.936	8.581	5.676	8.284	7.545	7.219	7.132	7.328	5.165	8.216	6.159	7.682	7.07	7.851	3.414	7.51	6.074	7.561	7.32	7.844	7.953	7.773	5.517	7.948	7.51	7.495	6.954	8.299	7.163	7.468	5.871	6.179
WIPF1	6.135	5.074	5.632	5.204	4.59	4.462	4.723	5.101	5.027	4.045	4.945	5.131	5.207	5.104	4.755	4.608	5.356	4.784	5.316	5.248	5.076	3.551	5.687	4.573	5.357	4.213	4.693	4.837	5.674	6.656	5.154	4.064	5.231	5.047	5.473	6.927	6.671	5.038	5.799	5.974	6.243	4.611	4.581
ACTL6A	5.678	6.569	5.808	5.986	4.924	5.37	4.659	5.362	4.691	7.374	3.866	6.686	4.885	5.444	4.505	4.598	4.661	5.78	5.137	5.517	4.824	5.771	4.571	5.565	4.896	5.119	4.367	5.789	5.145	5.312	4.69	5.933	4.747	6.225	4.67	5.08	4.834	6.092	4.943	6.17	4.937	4.945	5.187
SLC39A7	5.323	5.471	4.519	5.443	4.876	5.019	4.391	5.188	4.473	5.528	5.171	5.172	4.583	4.855	4.519	4.184	4.27	5.794	4.815	4.789	4.992	5.027	4.942	5.043	4.508	4.957	4.788	4.73	4.74	4.339	4.625	4.964	4.692	5.147	5.043	4.704	4.667	4.866	4.557	4.769	4.862	4.942	5.288
EFNB2	5.465	6.488	6.226	5.769	5.347	6.49	4.682	5.63	5.414	5.603	6.008	4.247	5.571	5.823	4.645	5.797	5.963	7.772	6.288	6.483	4.454	4.677	5.549	7.282	5.594	6.571	5.125	6.186	5.833	5.916	5.002	5.794	5.298	6.676	5.418	7.534	5.312	4.056	5.962	5.471	5.535	6.743	6.702
MAP2K1	7.237	6.433	6.389	6.654	7.185	6.241	6.684	6.044	6.23	6.592	6.334	6.626	7.071	6.399	7.295	5.389	7.552	5.941	6.206	6.205	6.823	6.495	7.045	6.456	7.272	6.702	7.383	5.736	7.026	6.459	6.982	6.22	6.773	5.963	6.756	5.477	6.119	5.081	6.835	5.41	6.473	6.901	6.659
ATF3	6.05	6.018	5.964	4.143	4.794	4.09	4.794	6.105	7.255	7.317	6.683	5.503	7.177	6.087	4.486	6.047	7.969	5.556	7.277	5.226	5.796	5.953	8.369	5.386	5.789	5.282	7.857	6.05	7.73	5.15	6.492	6.215	5.564	4.572	6.972	5.381	5.726	4.532	6.64	4.256	7.467	6.473	6.551
DPM1	8.056	8.656	8.399	8.521	7.735	8.429	7.358	8.561	7.902	8.836	8.025	8.396	8.256	8.244	8.319	7.681	8.304	7.858	8.296	8.835	8.506	8.648	8.028	8.51	8.429	8.479	8.222	8.637	8.547	8.369	8.364	8.175	8.648	8.578	8.729	7.901	8.078	9.324	8.464	6.401	8.385	8.17	8.282
LMO7	3.023	3.196	3.227	3.058	3.241	3.454	3.368	3.157	3.402	3.12	3.279	3	3.542	3.187	3.323	3.415	3.382	3.23	3.264	3.384	3.192	3.137	3.451	3.264	3.378	3.214	3.47	3.397	3.336	3.152	3.256	3.22	3.513	3.192	3.426	3.152	3.298	3.207	3.33	3.47	3.522	3.067	3.178
SDHB	7.526	7.846	6.433	7.924	8.319	5.903	7.059	7.277	7.054	7.74	7.11	7	7.52	7.626	7.694	6.547	7.12	6.6	7.154	6.105	7.61	6.701	7.446	7.521	7.635	5.228	8.019	4.282	7.789	6.466	7.658	4.903	7.667	5.712	8.114	5.682	6.91	5.706	7.415	4.008	7.846	8.304	8.056
RASA1	7.216	7.54	7.42	7.375	6.53	7.362	7.001	6.94	7.027	7.63	6.685	7.3	6.773	6.763	7.118	7.116	7.061	7.407	7.164	7.187	6.966	7.577	6.744	6.647	7.278	7.713	6.875	7.023	6.743	6.902	7.023	6.796	6.894	6.646	6.835	7.454	7.259	7.267	7.234	6.437	6.673	6.552	6.566
GTF2A2	7.645	6.934	6.559	6.942	6.152	6.317	5.791	6.571	5.98	7.214	5.342	7.067	6.111	6.735	5.932	6.508	6.011	6.785	6.213	6.461	6.192	6.499	6.277	6.547	5.963	6.303	6.488	5.897	6.007	7.112	6.358	5.998	6.39	6.789	6.28	6.126	5.984	4.985	6.217	5.635	6.175	6.222	6.135
NPC1	5.43	6.989	6.343	7.369	5.775	6.388	5.171	6.754	5.149	7.925	5.408	6.964	4.616	7.18	5.202	7.137	5.116	6.566	5.796	6.535	5.265	6.423	5.283	5.852	5.16	5.493	5.95	7.799	5.458	6.295	5.055	8.032	5.536	6.973	5.31	5.513	5.256	6.589	5.276	6.475	5.227	5.281	5.196
GTF2E2	6.036	5.484	6.046	5.801	5.159	6.459	5.107	5.434	4.906	5.719	5.689	4.786	4.998	5.259	4.947	6.32	4.796	5.356	5.868	5.186	5.917	5.733	5.105	6.735	5.415	6.171	5.302	5.331	6.054	5.051	4.729	4.743	5.537	6.261	5.497	5.098	5.349	6.346	4.963	4.635	5.446	6.179	5.753
USP4	6.484	6.696	6.882	7.162	6.743	7.324	7.242	7.489	7.418	6.164	6.726	7.009	7.058	7.07	6.792	7.07	6.808	6.832	7.12	7.117	7.011	6.742	6.872	6.326	6.76	6.674	6.792	8.005	6.982	7.202	7.122	8.211	7.457	7.072	7.134	7.173	7.506	6.414	7.259	9.281	7.451	6.771	6.672
RNMT	5.904	6.102	5.803	4.972	5.462	6.882	5.592	5.754	5.459	5.634	5.338	6.879	5.641	5.932	5.521	5.301	4.979	6.374	6.055	7.11	5.586	6.626	5.41	6.18	6.036	7.302	6.009	6.934	5.859	6.191	5.536	6.173	5.504	6.829	5.511	6.006	6.206	5.845	5.692	5.378	5.839	5.856	5.825
AXL	4.557	4.821	4.889	5.091	5.496	4.297	5.624	6.165	5.565	4.622	6.413	5.322	5.435	4.652	5.125	4.485	5.961	4.933	5.48	5.971	5.889	3.971	6.26	4.941	6.182	4.5	4.684	4.062	5.979	5.345	5.343	4.105	5.749	4.171	5.634	5.577	6.159	4.148	5.809	4.499	5.694	5.648	5.705
TNFSF10	9.904	8.79	9.524	10.576	9.897	10.819	8.916	8.012	10.01	9.254	9.461	8.24	9.856	9.955	10.576	8.253	8.952	10.036	8.953	7.958	8.747	7.841	8.752	11.001	10.489	9.744	9.527	6.124	8.786	9.161	9.898	7.823	9.627	8.207	9.996	8.389	9.29	8.924	10.343	6.919	9.135	7.745	7.625
RBM15B	6.406	5.987	6.012	6.114	5.946	5.998	5.88	6.258	5.858	6.073	6.115	6.643	6.047	5.94	5.712	5.927	5.638	6.23	5.926	6.143	5.622	6.517	5.802	5.633	5.777	6.027	5.737	5.775	6.176	5.886	6.034	5.757	6.004	6.244	5.799	5.591	5.522	6.333	5.369	5.412	5.86	5.702	5.832
SNRPD1	6.632	7.196	7.033	6.474	5.041	6.935	4.725	7.296	5.682	8.179	5.337	8.293	5.014	6.631	4.736	5.721	4.99	7.606	6.611	7.517	5.279	7.567	4.722	6.376	5.174	7.035	5.619	6.691	6.049	6.333	4.625	6.115	5.473	7.744	5.173	6.302	5.436	6.744	4.991	4.688	5.261	5.855	6.008
UBTF	5.201	4.678	4.921	4.837	5.494	4.885	4.796	5.752	4.748	5.607	4.909	5.514	5.101	4.931	4.971	4.733	5.023	5.24	4.757	4.974	4.788	5.302	4.396	5.104	4.987	5.327	4.938	5.184	4.703	5.043	4.652	5.053	5.266	5.285	5.057	5.199	4.769	4.452	5.134	5.297	4.89	4.918	4.781
STK17A	6.823	5.248	5.926	5.029	3.904	4.453	3.725	5.508	4.408	7.217	4.438	5.763	4.134	6.661	4.086	5.416	4.125	5.155	4.537	7.034	3.998	4.552	4.319	5.619	4.442	6.487	4.485	5.924	4.899	6.156	4.656	5.358	4.957	5.636	4.548	6.55	4.953	5.004	4.297	4.227	4.803	5.754	5.478
OXSR1	6	6.009	5.953	6.568	6.177	6.228	5.448	5.802	5.421	7.079	5.72	7.278	5.798	5.662	5.753	5.717	5.862	6.618	5.838	7.337	5.948	6.657	6.217	5.265	5.847	5.231	5.999	5.453	6.167	6.135	6.047	5.556	5.726	6.716	6.16	4.628	6.404	6.571	5.836	4.767	5.809	5.705	5.917
NUDT21	4.763	5.966	4.999	4.673	4.966	4.354	4.201	4.739	4.614	5.986	4.117	5.104	4.655	6.047	4.56	4.732	4.661	4.589	4.726	5.516	4.781	5.411	4.766	4.38	4.748	4.928	4.799	3.69	4.84	6.105	4.322	4.284	4.653	4.668	4.769	4.36	4.122	4.659	4.606	4.098	4.593	4.927	5.147
COX4I1	11.211	10.86	10.82	11.34	11.126	10.558	10.992	10.928	10.726	10.376	10.657	10.674	11.036	11.634	10.909	10.771	10.815	10.411	10.737	11.097	11.064	11.185	10.923	10.389	11.066	11.574	11.067	9.928	10.871	10.726	11.083	10.853	11.095	10.605	11.468	10.965	11.182	10.22	10.952	10.785	11.176	11.042	10.946
TMEM63A	6.199	5.926	6.551	6.091	6.145	4.493	5.389	4.587	5.074	5.592	5.161	5.482	5.701	6.367	5.893	5.39	5.172	6.831	5.352	6.244	5.242	5.634	5.529	5.745	5.92	5.956	6.292	5.85	4.938	5.465	5.854	6.266	5.26	5.809	6.182	6.011	5.823	6.099	5.988	5.76	6.243	5.548	5.549
BMP1	5.37	5.637	5.883	5.502	6.336	5.662	6.718	5.658	5.73	5.005	5.725	5.43	6.501	5.55	6.175	6.117	6.163	4.911	6.045	5.077	6.006	5.33	6.345	5.397	6.249	5.945	6.237	5.636	6.098	5.429	6.524	5.385	6.615	5.614	6.188	5.805	5.752	5.711	6.422	6.69	5.862	5.691	5.713
TRIM26	7.612	7.149	7.413	7.018	6.808	6.93	6.453	7.097	6.569	6.664	6.584	6.54	6.516	6.263	6.483	6.97	6.397	7.654	6.166	6.499	6.587	6.165	6.702	7.393	6.643	7.198	6.723	7.348	6.437	6.305	6.43	6.935	6.925	6.759	7.147	6.868	6.654	6.608	6.79	6.644	7.003	6.128	6.298
DUSP11	5.455	5.406	5.948	5.838	5.158	5.784	5.005	5.993	5.304	7.08	5.255	5.914	5.272	5.628	5.413	5.413	5.274	6.477	5.508	6.99	5.43	5.576	5.273	5.736	5.543	5.509	5.58	5.386	5.732	6.31	5.183	5.536	5.424	6.239	5.622	5.358	5.488	5.901	5.219	5.014	5.623	5.546	5.35
TOB1	10.031	9.134	9.716	9.497	9.759	10.419	10.097	9.688	9.698	9.957	8.989	8.022	10.556	8.6	10.452	10.511	10.891	8.714	9.904	9.684	10.179	9.444	10.398	9.211	10.706	8.344	9.679	8.164	8.781	9.842	10.318	8.521	8.95	8.9	10.199	7.994	9.526	8.757	10.463	9.227	9.687	8.431	8.513
CCNB2	7.005	5.697	5.876	4.733	3.603	5.078	3.609	6.051	4.588	7.589	3.978	6.922	3.801	6.763	3.755	4.382	3.764	4.841	4.566	5.012	3.737	6.977	3.822	4.747	3.685	5.038	3.526	5.807	3.777	5.45	3.707	6.08	3.758	6.311	3.871	4.391	3.735	5.266	3.758	5.314	3.439	3.711	3.657
UMPS	6.62	7.896	6.299	6.269	5.727	6.854	5.176	6.595	6.095	8.022	6.338	7.037	5.709	6.232	5.694	6.054	5.827	6.905	5.985	5.761	6.427	6.139	5.446	6.835	5.537	6.247	5.576	4.783	6.249	6.219	5.655	5.349	6.04	6.347	5.703	5.596	5.769	6.668	5.529	4.406	5.593	6.189	5.928
H2BC21	6.448	4.349	6.004	6.19	5.402	7.97	5.29	5.596	5.52	6.106	5.213	6.712	5.373	5.046	5.639	7.174	5.858	6.395	5.484	8.297	5.477	5.848	5.467	4.995	5.389	6.182	5.647	5.906	4.857	4.374	5.573	7.455	5.054	7.714	5.289	5.423	4.786	5.265	5.685	5.7	5.137	5.3	5.687
FMOD	4.632	5.053	5.162	5.298	4.918	5.004	5.197	4.903	5.408	4.692	5.598	4.684	5.127	7.787	4.911	5.403	5.364	4.773	5.35	6.73	5.313	4.848	5.397	4.697	4.776	5.338	5.045	4.636	5.106	5.342	5.417	4.593	5.303	4.633	5.239	5.759	5.672	5.075	5.156	4.674	5.261	5.577	5.385
BET1	6.541	6.358	6.594	6.268	5.952	5.503	5.609	5.44	5.577	6.953	6.119	7.463	6.41	6.872	5.718	6.12	5.857	6.308	6.391	6.377	6.215	6.325	5.552	7.368	6.4	6.954	6.777	5.614	6.577	6.163	5.905	7.638	5.936	5.795	6.488	6.264	6.418	6.546	6.098	6.16	6.524	7.097	7.059
EFNB1	3.946	4.389	4.239	4.361	4.113	3.941	4.741	4.019	3.793	3.79	4.232	4.039	3.992	4.241	4.269	4.32	3.997	3.976	3.889	4.108	4.021	4.171	4.406	3.995	4.006	3.732	3.992	3.859	4.17	3.848	3.998	4.059	3.899	3.654	4.135	4.064	3.815	3.956	3.923	4.389	4.171	4.036	4.12
PRORP	5.995	6.026	6.59	6.656	5.862	6.281	5.574	6.469	6.044	7.346	5.538	5.488	6.011	6.001	5.723	5.994	5.783	6.235	5.902	5.784	6.158	5.091	6.094	5.749	5.801	4.76	6.683	5.664	5.885	6.373	5.802	6.165	6.463	5.409	6.266	5.95	6.081	6.024	6.149	5.984	6.366	5.173	5.135
CAD	5.9	5.649	6.255	5.769	5.754	5.374	5.004	6.132	5.075	6.181	5.031	7.453	5.061	6.559	5.237	6.618	4.924	6.773	5.555	6.037	4.915	6.273	5.05	5.355	5.466	5.883	5.336	7.096	5.223	6.161	4.809	5.431	4.687	6.946	4.994	5.626	5.733	5.975	5.47	5.949	5.619	6.395	5.916
PTPN1	4.905	5.326	5.012	5.278	5.283	5.236	5.448	5.944	5.049	5.319	5.115	5.746	5.398	5.061	5.139	5.137	5.253	5.686	5.257	5.584	5.263	5.637	5.191	5.244	5.195	5.347	5.168	5.631	5.665	5.35	5.366	5.171	5.418	5.488	5.376	5.414	5.255	5.847	5.197	4.479	5.179	5.162	5.244
IGFBP2	12.55	10.683	8.077	9.901	10.289	11.528	9.005	9.125	9.657	9.256	10.153	8.144	10.404	9.455	9.923	10.229	9.488	9.043	9.63	7.619	11.986	9.125	7.045	8.6	9.801	4.62	8.137	5.329	11.401	10.605	8.755	7.504	11.347	6.757	9.456	8.515	10.669	9.586	8.337	4.891	8.439	9.711	9.719
TES	5.858	7.378	6.99	7.405	5.484	5.135	5.302	7.624	5.879	7.088	5.803	8.413	5.48	7.635	4.947	6.731	5.445	6.958	5.624	7.758	5.953	6.949	5.319	6.64	5.239	8.259	5.132	5.392	5.694	7.359	5.432	7.021	5.819	6.022	6.001	6.962	6.045	5.332	5.761	5.569	5.617	6.39	6.3
GFPT1	7.272	6.839	6.702	8.004	5.824	5.357	4.82	5.801	5.663	8.043	6.101	6.661	5.149	6.758	5.294	5.277	4.868	7.171	6.546	8.158	6.069	6.728	5.511	7.81	6.184	7.345	6.072	5.43	6.349	6.387	5.655	6.814	5.766	7.278	6.24	6.378	6.301	6.087	4.963	4.842	6.269	8.31	8.322
FOXO1	7.85	4.668	5.342	4.375	6.863	7.117	5.055	4.605	5.279	4.541	5.556	4.057	7.647	3.933	5.84	5.234	8.282	6.065	7.086	5.882	8.042	4.935	7.437	5.264	7.207	4.248	5.356	4.987	8.049	5.038	6.912	4.531	6.081	6.556	6.505	5.595	6.15	5.764	6.128	3.916	5.931	6.572	6.537
POLR2A	5.951	6.028	6.485	6.007	6.023	6.075	5.445	6.345	6.15	6.019	6.183	6.443	5.961	6.633	6.016	5.592	6.043	6.527	6.386	7.195	6.483	5.922	6.079	6.282	6.09	7.035	6.05	6.573	6.26	6.275	6.108	5.868	6.08	6.525	6.182	6.581	6.388	6.34	6.214	5.64	6.365	6.3	6.358
LIG1	5.206	5.149	5.658	4.925	4.349	4.803	4.212	4.927	4.676	4.77	4.657	5.645	4.173	5.63	4.507	4.651	4.179	5.172	4.763	5.15	4.412	6.468	4.074	5.327	4.639	5.327	4.42	6.004	4.747	4.765	4.588	4.782	4.786	5.449	4.308	4.494	4.449	5.073	4.749	5.9	4.449	4.12	4.163
IFNGR1	6.567	7.53	9.125	8.068	7.796	7.327	7.489	8.014	7.817	7.723	7.502	7.54	7.935	8.978	7.964	8.603	8.036	7.444	8.23	8.607	8.523	7.725	7.916	7.721	8.101	6.607	8.339	8.141	9.094	8.044	8.302	8.228	8.882	7.671	8.616	7.956	8.021	8.135	8.433	7.408	8.271	9.113	9.057
LTBP1	5.949	5.535	6.406	5.747	6.71	4.697	6.725	6.756	6.173	5.038	6.45	4.064	6.275	5.641	6.599	5.216	6.008	5.522	7.02	7.11	6.002	8.953	6.68	4.653	6.499	6.71	6.394	5.826	6.361	6.236	6.832	5.919	5.757	6.877	6.777	6.312	6.832	4.174	6.858	6.758	7.307	5.705	5.456
PKIG	6.75	6.24	6.494	7.386	7.244	6.792	6.98	6.514	6.437	6.148	6.379	6.481	7.208	6.336	6.452	6.074	6.594	6.754	6.896	6.832	6.448	5.716	6.988	6.57	6.734	6.166	7.122	6.923	6.906	6.866	6.823	6.988	6.801	6.257	6.784	6.872	7.04	6.492	7.355	6.138	7.23	6.719	6.88
P4HA2	5.908	8.317	6.606	7.653	4.844	4.912	4.654	6.951	5.039	7.256	4.618	6.214	4.891	7.508	4.974	7.547	4.786	4.288	6.008	6.223	4.745	4.682	4.244	7.271	5.06	6.171	5.484	6.748	4.745	6.024	4.939	6.787	5.637	5.381	5.579	6.31	5.425	6.103	4.599	5.55	5.887	5.287	5.068
TRIP10	4.912	4.835	5.39	4.914	5.191	4.52	4.787	4.827	4.895	6.129	4.654	4.635	4.288	5.061	4.542	5.109	4.422	5.11	5.16	4.966	4.093	4.87	5.121	5.023	4.632	6.67	4.67	7.456	5.252	4.75	4.725	5.499	4.587	6.318	4.696	5.038	5.583	5.534	4.748	5.102	4.894	5.186	5.423
EBP	8.575	8.219	8.365	8.8	8.692	9.965	8.841	8.722	8.936	8.424	8.411	8.355	9.59	9.906	9.324	8.376	8.256	9.128	8.649	7.624	8.815	8.067	8.587	8	8.893	6.681	9.5	8.554	8.802	9.39	9.168	9.724	8.724	8.655	8.922	7.727	8.925	9.406	9.605	7.447	9.17	8.58	8.451
LSM4	7.708	9.846	7.755	7.31	7.29	6.648	6.112	8.379	7.049	8.768	6.743	8.429	6.744	7.781	6.893	6.832	6.158	7.647	7.024	7.442	7.172	8.251	6.436	8.153	6.738	6.646	6.747	7.172	6.425	7.243	6.851	8.01	7.351	7.912	7.338	7.008	7.192	7.239	6.381	6.595	6.957	7.095	6.911
PHKB	5.741	5.619	5.993	5.833	6.331	4.664	5.4	5.251	5.85	5.732	6.189	5.15	6.353	7.061	6.015	5.403	5.593	5.22	6.215	7.573	6.503	5.679	6.067	5.549	6.162	5.584	6.593	4.955	6.073	6.712	6.245	5.589	6.273	5.493	6.161	5.909	6.15	5.009	6.001	5.74	6.329	6.189	5.757
PRKACB	7.765	7.017	8.043	7.378	6.781	6.706	7.339	7.683	7.657	7.793	7.396	7.157	7.334	7.527	7.358	5.479	7.517	7.66	7.66	8.068	7.58	6.349	7.435	8.204	7.771	5.835	7.64	6.162	7.069	7.767	7.728	7.767	7.197	7.562	7.343	7.092	7.748	6.489	7.515	7.126	7.72	7.075	6.929
PIK3R3	4.871	4.284	5.689	5.93	4.414	4.493	4.338	4.689	4.46	4.745	4.884	5.606	4.37	6.791	4.114	4.639	4.657	5.46	4.753	5.787	4.41	4.524	4.614	5.705	4.616	4.003	4.245	4.061	4.432	4.773	4.457	5.579	4.339	4.448	4.62	5.59	5.309	3.864	5.021	5.468	4.728	4.749	4.478
SLC20A2	4.176	5.98	4.078	4.575	4.63	4.834	4.183	4.331	3.95	6.105	3.931	4.106	4.29	3.884	4.459	4.929	4.565	4.658	4.045	4.321	4.472	4.178	4.293	4.38	4.817	4.13	4.322	3.605	4.325	3.85	4.312	3.536	4.384	4.295	4.582	4.368	4.331	4.378	4.487	3.804	4.428	4.141	4.183
USP8	6.778	6.179	6.156	6.066	5.764	6.165	6.242	5.931	6.06	6.332	6.047	5.942	6.069	5.242	5.828	5.821	6.324	6.171	6.295	5.652	6.182	5.675	5.799	6.417	6.511	5.828	6.254	5.521	6.615	6.122	6.214	6.114	6.608	5.875	6.316	5.554	6.291	4.937	6.315	5.7	6.191	5.124	5.589
ITM2A	4.953	4.708	5.389	5.257	5.263	5.206	5.335	5.219	5.275	4.484	5.786	6.001	5.297	5.478	5.201	5.71	5.946	5.579	4.967	9.547	5.441	5.013	5.675	7.07	5.176	5.019	4.952	5.699	5.427	5.934	5.519	5.221	5.696	4.798	5.372	6.229	5.354	5.739	5.607	6.823	5.481	5.169	5.187
GBP2	8.599	7.059	8.624	7.655	6.043	6.682	6.126	8.771	7.191	7.189	6.737	8.033	5.971	7.671	5.729	6.502	5.686	7.478	6.414	7.57	6.239	6.878	6.262	7.397	6.122	9.386	6.079	7.315	6.74	9.161	5.942	7.98	6.595	6.91	6.684	7.387	6.893	5.811	6.604	8.191	6.454	6.234	6.142
GET1	6.922	7.726	7.768	6.737	6.794	6.903	6.671	7.418	6.69	8.44	6.144	6.815	7.213	6.934	6.677	7.422	6.571	7.016	6.685	7.47	6.898	7.015	6.342	8.029	6.892	7.919	7.464	6.293	6.483	7.164	6.678	6.689	6.888	7.204	6.938	6.16	6.786	6.829	6.911	5.516	6.688	6.627	6.858
TFIP11	6.625	7.41	6.796	6.7	6.612	6.761	6.468	7.324	6.757	7.119	6.11	6.513	6.016	7.126	6.562	7.158	6.18	6.48	6.722	7.375	6.383	7.128	6.476	7.396	6.538	7.763	6.633	7.219	6.816	5.785	6.473	6.717	6.608	6.799	6.496	7.058	6.56	6.752	6.315	6.538	6.418	6.852	6.757
SLC7A8	5.448	5.825	5.334	5.531	5.606	5.431	6.456	5.834	5.748	5.243	6.521	5.718	6.121	6.381	6.523	5.651	6.626	5.508	6.252	5.821	6.129	5.489	6.676	5.51	6.28	5.863	5.942	5.63	6.278	5.31	5.7	5.884	6.875	5.537	6.259	6.018	6.226	5.586	6.299	6.174	6.031	6.045	6.376
PSMD6	8.229	8.98	8.446	9.234	8.455	8.172	7.783	8.032	7.597	9.045	7.683	8.99	8.192	9.132	8.015	7.721	8.086	8.648	8.223	9.526	8.379	8.198	7.99	7.736	8.101	7.255	8.453	7.429	8.364	8.279	8.131	8.091	8.382	8.816	8.373	7.292	7.784	8.641	7.969	6.279	8.098	8.735	8.625
R3HDM1	6.964	6.457	5.952	6.354	5.154	6.533	5.745	6.359	6.045	6.773	4.899	7.085	5.825	6.475	5.787	6.213	5.648	6.166	6.163	6.129	5.727	6.287	4.98	6.594	5.258	5.854	5.268	6.447	5.424	6.447	5.801	6.7	6.111	6.97	5.737	5.852	5.48	6.368	5.877	5.674	5.4	5.813	5.553
GPC1	5.073	5.561	6.297	5.306	5.38	4.305	5.628	6.549	5.757	4.427	5.514	4.253	5.583	4.93	5.995	6.6	5.578	4.273	5.432	5.974	5.631	4.558	5.388	4.926	5.439	6.079	5.816	5.067	5.819	6.414	5.801	5.067	6.396	4.634	5.887	6.457	6.032	4.995	5.805	5.561	5.874	5.755	6.031
NELFB	7.289	7.377	6.553	5.696	6.143	6.254	5.187	6.798	5.73	6.777	5.386	7.253	5.952	6.038	5.736	5.329	5.664	6.648	6.204	6.908	5.684	6.52	5.615	6.434	5.26	6.352	5.769	6.119	5.333	6.463	5.93	5.704	5.71	6.833	5.632	6.816	6.378	7.229	6.052	6.142	6.12	6.063	6.181
RFXANK	5.625	6.356	5.566	5.113	4.681	5.709	4.537	6.395	4.852	6.353	4.654	5.807	4.513	5.812	4.576	5.106	4.412	5.75	4.944	6.061	4.36	6.847	4.152	6.012	4.539	5.902	4.808	5.222	4.783	5.772	4.411	5.576	4.465	6.219	4.791	5.016	4.905	5.351	4.806	4.578	4.733	4.652	4.664
PALM2AKAP2	5.49	6.137	6.387	6.05	7.344	5.82	7.705	7.147	7.334	5.674	8.037	4.921	8.241	5.798	8.122	7.325	7.944	7.342	7.879	7.502	7.581	6.369	7.368	6.77	8.011	6.026	7.692	8.018	8.551	6.974	7.794	7.037	7.548	7.222	7.814	8.4	7.497	4.613	8.183	6.797	7.492	7.335	7.3
SYNE2	5.441	4.141	6.143	5.107	5.22	4.044	4.119	5.679	5.309	3.807	5.253	5.261	5.427	4.519	4.746	5.489	5.116	5.271	5.793	7.363	5.718	4.999	5.949	5.682	6.307	5.529	5.204	4.636	5.559	6.095	5.405	4.446	4.899	4.811	5.514	5.862	6.055	4.04	5.291	4.708	5.887	6.925	6.685
ROCK2	6.409	6.789	7.109	6.683	6.168	7.016	6.506	6.918	6.303	6.853	6.246	7.317	6.577	7.137	6.992	7.689	6.661	7.476	7.147	6.498	6.473	7.16	6.599	7.649	7.218	7.308	7.036	6.994	7.105	6.781	6.413	7.201	7.199	7.044	6.75	6.637	6.998	8.041	6.84	6.217	6.664	7.265	7.065
CASP3	5.975	5.591	6.404	5.628	5.538	5.842	5.259	6.054	5.489	5.636	5.429	6.381	5.405	6.195	5.721	5.301	5.418	7.01	5.489	5.93	5.341	6.039	5.367	5.561	5.689	5.128	5.733	5.359	5.552	6.019	5.405	5.367	5.294	5.975	6.057	5.925	5.718	6.099	5.387	4.904	5.818	5.293	5.203
STIM1	6.185	6.102	5.847	5.545	5.779	5.53	5.2	5.457	5.199	4.911	5.314	5.706	5.247	6.228	5.004	6.007	5.214	5.693	4.987	5.486	5.675	5.479	5.55	6.948	5.128	5.064	5.323	5.756	5.523	5.613	5.495	5.527	5.219	4.591	5.638	5.622	5.382	5.677	5.307	5.586	5.43	5.734	5.7
FBN1	5.488	6.186	6.298	6.661	5.274	5.253	5.301	7.322	5.837	5.812	5.293	4.262	5.356	6.381	5.292	7.076	5.487	6.6	7.188	9.307	5.756	4.306	5.408	5.781	5.01	6.64	5.117	5.062	5.559	7.239	5.791	4.411	5.499	5.662	5.705	8.435	6.543	4.401	5.511	4.295	5.782	5.518	5.362
ACP2	6.991	7.005	7.104	7.528	7.405	8.179	7.133	7.867	7.729	5.634	7.512	7.54	7.685	7.498	7.583	7.156	7.194	8.396	7.531	7.046	7.963	6.97	7.968	8.266	7.825	5.751	7.907	7.459	7.505	6.017	6.569	7.362	7.702	6.896	7.898	7.697	7.434	7.928	7.81	6.497	7.679	7.913	7.888
FOSB	4.025	5.236	4.454	3.744	5.324	3.785	4.018	4.538	7.966	4.18	7.7	4.026	7.32	3.623	4.919	4.48	8.087	3.711	8.114	3.865	5.673	4.278	9.495	4.326	6.231	5.329	7.624	4.029	7.99	5.021	7.008	4.487	5.595	3.875	7.449	3.881	4.13	3.739	7.515	3.79	6.48	4.899	5.443
CCNG2	6.202	7.712	6.529	6.32	5.815	6.506	6.119	6.339	6.322	6.671	6.131	6.677	5.877	7.095	6.543	6.026	6.258	7.148	6.639	7.375	5.988	7.716	6.337	6.504	6.242	8.197	6.036	7.444	5.088	7.369	6.423	6.62	6.141	7.84	6.576	7.456	7.177	6.539	6.507	6.175	6.588	6.038	6.007
PIEZO1	7.055	7.401	7.973	7.291	7.187	4.979	6.376	7.276	6.309	6.523	6.568	7.733	6.525	8.451	6.508	6.821	6.76	6.517	6.91	8.752	6.394	6.717	6.329	5.524	6.394	9.055	6.54	7.675	7.293	7.379	7.002	6.621	7.45	7.357	6.727	7.697	7.078	6.831	6.835	7.893	6.897	7.635	7.411
HMGCL	9.447	9.038	8.106	8.87	9.747	7.833	8.847	9.006	9.204	8.636	9.253	8.479	9.635	8.499	9.634	7.75	9.424	8.183	9.198	6.83	9.641	8.05	9.465	8.663	9.391	7.103	9.558	6.949	9.044	8.847	9.746	7.837	9.508	7.011	9.49	7.547	9.407	7.527	9.681	7.381	9.154	8.959	8.961
SFSWAP	5.89	5.855	6.39	5.839	5.915	6.548	5.731	6.095	5.585	5.464	5.577	6.333	5.748	5.829	5.528	5.651	5.493	5.785	5.283	6.132	5.491	6.349	5.445	5.57	5.498	6.289	5.488	7.19	5.759	6.404	5.441	6.567	5.491	6.613	5.462	6.577	5.605	5.696	5.861	7.005	5.321	5.781	5.869
DNTTIP2	8.104	7.127	7.883	7.256	6.543	6.784	7.066	8.007	7.362	8.115	7.071	7.83	7.069	7.178	7.118	7.753	7.256	7.647	7.338	8.674	7.295	7.556	6.851	7.975	7.164	8.405	7.412	7.642	7.685	7.494	7.112	7.694	7.4	8.262	7.28	7.106	7.147	6.753	6.997	7.663	7.262	7.284	7.156
SHOC2	7.1	6.566	6.114	7.102	5.999	6.826	6.184	6.179	5.79	6.91	5.924	6.006	6.183	5.018	5.943	6.31	6.231	7.135	6.165	7.211	6.661	6.129	5.736	6.632	6.251	6.89	6.363	6.42	6.985	6.589	6.283	6.75	6.354	7.51	6.534	6.428	6.54	5.984	5.806	4.82	6.48	6.062	6.011
ZMYM2	6.639	6.571	6.793	6.971	6.165	7.173	6.748	6.956	6.877	6.902	6.204	6.505	6.994	6.252	6.696	5.661	6.447	7.284	7.247	6.172	6.536	7.402	6.273	6.684	6.709	8.342	6.846	7.714	6.878	6.413	6.741	6.816	7.086	8.115	6.831	7.326	7.244	6.978	7.07	6.774	7.102	6.605	6.588
UBE2S	8.01	7.53	6.976	7.201	4.828	4.941	3.851	6.79	4.917	7.927	4.085	8.427	4.13	7.997	4.255	5.019	3.924	6.688	6.785	7.757	4.605	8.521	4.368	6.633	3.952	5.131	4.497	7.262	4.679	6.242	3.998	6.823	4.619	7.525	4.4	5.249	4.378	5.964	4.018	4.994	4.061	4.863	5.068
OXCT1	3.437	3.481	5.38	4.227	3.576	3.585	3.857	4.836	3.651	3.649	4.131	3.859	3.692	3.9	3.537	3.695	4.087	3.818	3.978	4.324	3.856	3.751	3.825	3.584	3.757	5.129	3.652	3.853	3.614	4.26	3.953	3.36	3.822	4.635	3.82	4.391	4.298	3.886	3.828	4.358	3.84	4.058	4.123
INPP5K	4.322	4.562	4.816	4.727	5.021	5.412	5.084	4.892	4.52	4.959	4.897	4.788	5.405	4.335	5.017	4.635	5.654	4.814	5.331	4.743	5.305	4.781	4.995	5.032	5.398	5.273	5.161	4.444	4.817	4.493	5.019	5.015	5.256	4.517	5.375	5.025	4.898	5.751	5.266	5.365	5.422	4.936	5.087
NNT	8.448	8.912	8.175	8.257	8.459	7.131	7.777	7.08	7.756	8.289	7.491	6.028	7.836	6.708	8.07	8.256	7.565	6.676	7.514	6.932	8.156	6.627	7.354	7.013	8.172	5.87	8.64	6.091	7.801	5.832	7.689	7.819	7.872	5.793	8.251	7.004	7.516	6.419	7.94	7.349	7.898	7.618	7.585
NDUFA7	7.658	7.056	7.391	6.966	7.472	7.027	6.971	6.561	6.232	8.584	6.81	6.759	6.614	7.319	6.376	7.591	6.589	6.241	6.683	6.452	6.941	7.588	6.579	7.428	7.118	6.96	7.454	7.045	7.147	6.295	7.021	7.365	6.927	7.119	6.577	7.065	6.902	6.357	6.934	7.069	7.158	7.081	6.906
STK39	3.306	5.047	6.536	5.153	3.455	3.461	3.742	4.717	3.542	4.73	3.863	4.069	3.576	3.454	3.575	4.724	3.894	3.556	3.614	7.348	3.475	3.989	3.516	3.54	3.498	6.062	3.424	6.007	3.554	5.569	3.581	3.299	3.607	4.723	3.689	5.544	3.957	3.819	3.611	3.83	3.594	3.85	3.642
MAPKAPK3	7.993	7.073	7.304	7.88	6.915	6.648	6.267	6.441	6.484	6.185	6.605	7.317	6.747	7.701	6.685	7.073	6.283	7.106	6.623	7.507	6.396	6.844	6.582	6.577	6.756	7.259	6.745	6.613	6.16	6.961	7.229	7.802	6.277	6.679	6.89	6.501	6.658	7.262	6.324	6.866	6.743	7.326	6.55
PLCG1	6.221	5.922	6.003	6.682	5.896	6.634	5.955	6.124	6.209	5.462	5.676	7.235	6.117	6.497	5.772	6.135	5.995	6.288	6.199	6.053	5.815	6.11	6.064	5.668	5.468	6.06	5.972	7.647	5.347	5.84	5.985	6.486	5.784	7.029	5.893	6.544	6.294	7.04	6.02	7.045	5.815	5.73	5.75
CLDN7	5.67	4.39	5.942	4.489	4.985	3.911	4.901	4.59	5.089	7.581	5.375	4.854	4.815	4.566	5.105	5.271	5.047	3.735	4.656	8.094	5.575	4.847	5.021	6.965	4.865	7.853	5.004	4.1	4.786	5.741	4.786	4.837	5.826	3.762	5.928	5.13	5.752	3.845	4.706	4.437	5.43	4.279	4.327
PPP6R2	6.557	7.14	5.965	5.852	6.198	7.206	6.169	6.086	6.01	5.884	5.744	6.9	6.157	6.423	6.334	6.742	5.868	6.633	6.307	5.879	6.311	7.384	6.003	6.61	6.139	5.705	6.374	6.615	6.202	6.3	6.447	6.237	6.197	8.053	6.529	6.57	6.279	6.624	6.208	5.213	6.189	6.047	5.951
LPCAT3	4.781	5.787	4.824	4.799	5.65	5.966	4.497	4.292	4.84	4.878	5.134	6.399	4.772	4.388	5.21	5.153	5.171	6.128	4.72	4.436	5.344	5.188	4.97	5.629	5.042	4.487	5.459	5.48	5.763	4.43	4.922	4.276	5.369	5.199	5.11	5.245	4.821	5.517	5.009	3.901	5.088	5.522	5.752
INPP1	7.41	8.14	8.184	7.499	7.289	7.842	7.596	7.162	6.515	8.191	7.381	7.345	6.929	6.819	7.077	7.954	7.314	7.171	7.849	6.695	8.084	7.801	7.227	7.594	7.315	6.274	7.658	6.795	8.005	7.108	6.815	7.552	8.136	8.755	7.642	6.129	6.885	6.182	7.123	4.72	7.283	7.051	7.055
SYNPO	6.406	6.475	7.618	6.974	6.985	6.283	6.262	7.078	6.833	5.755	6.773	6.287	6.921	6.465	6.849	7.081	6.852	7.198	6.634	7.237	6.094	6.22	6.816	8.136	6.443	8.259	6.832	6.645	6.617	7.496	6.996	6.579	7.561	6.393	7.237	8.087	7.46	5.154	6.796	6.535	7.682	7.132	7.145
SACM1L	6.825	7.585	7.343	7.372	6.771	7.475	6.992	6.574	6.722	7.51	6.43	7.252	7.476	7.33	6.999	6.104	7.1	7.407	7.29	7.789	7.492	6.531	7.225	7.225	7.463	6.429	7.599	6.957	7.082	6.819	7.566	7.692	7.499	7.717	7.594	7.271	7.423	6.886	7.598	7.591	7.765	7.102	7.19
SEC24B	7.213	8.022	8.169	6.916	8.476	7.102	8.104	6.921	7.998	7.413	7.547	7.239	8.061	7.666	8.66	6.629	8.161	8.16	7.967	7.212	8.754	7.398	8.113	8.998	8.434	8.052	8.938	6.977	8.078	7.502	8.256	7.433	8.477	7.243	8.61	8.05	8.013	6.576	8.353	5.358	8.631	7.988	8.065
CLPP	7.782	6.88	7.011	6.625	8.006	6.61	6.035	6.368	6.092	7.765	6.919	6.672	7.04	7.041	6.688	7.189	5.992	5.756	6.834	6.198	6.991	7.486	6.969	7.504	7.128	6.708	7.112	5.401	7.004	5.887	7.081	6.296	6.774	7.118	6.854	6.53	6.63	7.254	6.676	4.642	6.816	7.47	7.335
SLC1A3	4.252	4.474	3.956	4.615	4.152	4.253	4.071	4.878	4.379	3.716	4.133	4.36	3.778	5.395	4.031	5.024	4.043	4.927	3.719	4.532	4.266	4.91	4.077	4.171	3.743	3.781	3.918	4.071	4.058	4.477	3.964	4.419	3.806	4.13	3.892	4.551	4.113	4.92	4.002	5.332	3.903	4.419	4.49
PRKACA	6.365	6.605	6.805	6.053	7.535	6.358	6.682	5.242	6.007	5.967	6.223	6.045	6.674	6.01	6.324	6.59	6.124	6.366	6.241	5.702	6.558	6.909	6.225	6.418	6.455	5.775	6.238	6.355	6.232	6.478	6.092	7.359	6.572	7.154	6.525	6.873	6.601	6.735	6.302	7.144	6.434	7.133	7.241
ITGB2	4.582	5.961	5.227	5.606	5.358	4.932	4.886	6.72	5.516	4.692	5.292	6.794	5.018	7.655	5.243	5.377	5.359	4.972	5.463	4.94	5.382	4.412	5.357	4.7	5.076	4.437	5.034	4.839	5.76	6.133	5.589	5.239	5.233	4.657	5.497	6.048	5.971	5.524	6.056	5.236	6.023	5.454	5.475
ABCC1	4.889	5.559	6.059	5.999	4.787	4.276	4.523	7.25	4.978	4.956	4.833	4.675	4.507	4.461	4.35	4.473	4.724	4.088	4.825	8.474	4.688	4.062	4.383	4.428	4.697	7.128	4.234	5.847	4.612	5.466	4.554	4.053	4.238	5.198	4.639	5.736	4.815	4.532	5.019	5.3	5.023	4.335	4.182
TOM1	5.578	5.883	5.956	4.939	5.723	5.752	5.153	5.887	5.193	4.544	5.264	5.897	5.204	6.051	5.423	5.904	5.197	5.75	5.202	5.727	5.379	6.151	5.356	5.78	5.259	6.124	5.64	5.535	5.374	5.403	5.611	5.995	5.746	6.372	5.582	5.737	5.483	6.208	5.71	4.971	5.514	6.001	5.595
WBP1L	6.763	7.012	6.841	6.988	7.467	7.653	7.188	6.657	7.445	6.638	7.373	6.158	8.328	7.374	7.708	7.05	7.708	7.328	8.059	7.307	8.17	6.895	7.964	7.363	8.14	7.263	7.549	6.644	7.589	6.977	7.915	7.046	7.708	7.107	7.578	7.137	7.907	6.808	7.831	4.697	7.901	8.142	8.203
INTS3	7.236	7.924	8.277	7.565	7.405	8.276	7.197	8.435	7.666	8.017	7.607	7.272	7.848	7.735	7.668	7.928	7.612	7.986	7.511	8.867	7.531	7.869	7.181	8.086	7.466	8.667	7.641	9.393	7.296	8.54	7.549	7.656	7.488	8.068	7.618	7.867	7.747	8.082	7.703	7.837	7.762	6.8	6.722
DRG1	8.446	8.384	8.153	7.727	7.85	8.305	7.43	8.347	8.01	7.856	7.686	8.329	7.551	8.673	7.621	8.186	7.505	8.556	8.111	8.531	7.74	8.554	7.724	8.702	7.899	8.246	7.765	8.274	7.785	7.815	7.589	8.2	7.83	9.217	7.66	8.062	7.838	8.796	7.465	7.969	7.435	7.786	7.935
STAMBP	6.016	5.979	6.206	6.824	5.624	5.934	5.421	6.149	5.73	7.474	5.768	6.04	5.77	6.65	6.169	6.259	5.751	6.535	6.228	7.302	5.858	6.413	5.869	6.923	5.698	6.926	5.972	6.33	5.643	6.058	5.647	6.23	6.222	6.383	6.219	6.322	5.494	6.589	5.473	6.536	6.212	5.645	5.784
GAA	7.475	7.777	7.125	8.387	7.603	5.853	6.285	6.974	6.811	7.09	6.296	7.08	7.057	6.967	6.834	7.678	6.577	5.554	6.776	8.274	6.744	6.824	7.121	6.713	6.912	7.002	6.672	4.697	6.809	6.444	7.183	6.661	6.855	6.775	7.099	6.07	7.203	7.038	6.965	6.042	7.223	6.657	6.474
TARBP1	6.848	7.271	7.084	6.302	5.048	7.664	5.974	6.262	6.168	7.32	5.98	7.133	5.618	7.159	5.877	7.455	6.011	8.042	6.292	6.674	5.724	7.257	5.752	6.599	5.798	7.169	5.928	8.326	5.513	7.681	5.906	6.872	6.121	7.714	5.885	6.217	5.838	7.282	6.223	7.517	5.786	5.484	5.655
HEXIM1	6.784	6.888	6.822	7.808	7.258	5.489	6.401	7.01	6.512	7.993	5.929	6.662	6.682	6.406	7.018	6.471	6.621	6.659	6.357	7.203	6.648	6.913	6.483	6.451	7.04	5.441	6.939	5.584	6.7	6.132	6.794	6.898	6.651	5.94	6.748	5.993	6.583	5.919	6.751	6.294	7.546	5.836	5.725
ELOA	7.162	6.135	6.156	6.747	6.914	7.48	7.957	7.68	7.701	7.228	8.043	7.356	7.267	6.833	7.657	7.744	7.48	7.177	7.477	6.815	7.371	6.316	7.374	7.686	7.531	7.456	7.562	8.442	7.358	7.335	7.743	7.966	7.625	6.74	7.117	7.432	7.146	7.042	7.529	9.168	6.997	7.298	7.34
AHR	8.163	8.077	7.805	7.919	8.174	7.769	8.244	7.918	8.206	9.225	8.199	8.178	8.097	8.249	8.227	8.027	8.47	9.166	8.671	8.164	7.826	8.108	8.072	8.265	8.741	7.279	8.234	8.343	8.989	8.22	8.149	7.824	8.684	7.593	8.138	8.285	7.965	8.665	8.321	7.416	8.007	7.791	7.9
LPP	7.48	8.23	8.266	8.492	7.85	7.779	8.041	8.347	7.693	7.914	7.627	8.424	8.025	7.817	7.778	7.902	7.449	8.503	7.632	8.301	7.565	7.556	7.214	8.187	7.722	8.037	7.481	8.41	7.677	8.794	7.589	8.13	7.796	7.808	7.427	7.826	7.882	8.597	7.46	7.666	7.58	7.345	7.48
ELOC	8.183	10.316	8.685	8.634	7.77	8.036	7.317	8.259	7.378	10.491	7.216	9.396	7.483	8.854	7.439	8.582	7.636	8.294	7.761	8.525	7.895	8.05	7.583	9.409	7.911	8.019	8.009	6.931	8.289	8.792	7.852	8.527	7.805	8.545	8.028	8.726	7.509	9.175	7.831	6.824	7.703	8.82	8.697
SLC25A4	8.512	6.381	7.017	6.781	7.02	6.291	6.023	6.346	6.358	6.724	6.755	7.601	6.562	6.728	6.536	5.957	6.97	7.011	6.732	5.845	7.182	6.908	6.8	6.12	6.833	5.883	7.015	5.064	7.116	6.246	6.836	5.78	7.174	5.845	6.84	5.976	6.498	5.922	6.76	4.826	6.714	6.21	6.383
SPINT1	3.746	4.527	5.667	5.825	4.234	3.627	4.01	4.897	3.92	5.009	4.504	3.839	4.021	5.613	4.075	4.315	4.59	5.482	4.138	8.588	3.963	3.822	3.903	5.107	3.948	8.405	3.892	4.311	3.92	4.421	4.216	4.194	4.343	3.972	5.255	4.19	5.025	3.963	3.786	3.744	4.762	3.829	3.813
VAMP7	8.024	6.707	7.277	8.249	7.144	6.824	6.728	6.818	6.919	7.689	6.477	7.254	7.464	9.066	7.169	7.125	6.598	7.229	7.402	7.76	7.286	7.358	7.088	9.941	7.447	7.047	7.569	6.653	7.304	6.919	7.166	7.69	6.994	6.091	7.394	7.672	7.094	6.492	7.138	6.549	7.384	7.168	7.301
SLC37A4	7.576	7.668	8.134	8.499	8.755	8.606	8.689	7.335	8.175	8.134	8.472	7.362	8.631	7.858	8.612	7.597	7.991	8.38	8.243	7.754	8.845	8.256	8.512	7.458	8.856	8.671	8.901	8.579	8.828	8.132	8.394	9.08	8.613	8.04	8.636	6.989	8.325	7.589	8.999	5.801	8.631	8.495	8.615
GPX2	4.724	10.567	11.481	10.145	8.932	6.15	7.839	12.337	10.757	11.93	9.713	9.11	8.284	10.486	7.632	10.897	7.878	8.11	9.378	8.214	8.089	4.781	7.166	9.852	6.885	10.329	8.297	8.137	8.197	11.577	7.944	5.321	9.974	7.068	9.065	11.75	9.351	8.61	8.79	6.719	9.407	10.532	10.518
GCC2	5.594	7.255	6.696	5.844	5.719	6.469	6.392	6.004	6.043	7.236	6.536	6.018	6.443	5.655	6.458	5.634	6.381	7.358	6.614	8.075	6.756	7.296	6.694	7.498	6.834	7.905	6.447	6.997	6.546	6.629	6.355	5.842	6.661	7.218	7.106	6.336	6.909	6.909	6.699	5.86	6.872	5.934	6.101
AGT	12.206	12.582	12.357	12.617	12.264	12.022	12.158	11.892	11.932	11.66	11.801	11.812	12.156	12.225	12.321	12.393	12.219	12.261	11.826	11.801	12.122	12.363	11.941	12.887	12.233	12.263	12.189	12.85	12.011	12.129	12.202	12.61	12.221	12.338	12.226	11.929	11.917	12.826	12.231	12.153	12.243	12.509	12.513
TXNL4A	8.961	8.62	8.692	9.701	8.346	7.584	7.697	9.249	8.211	9.742	7.938	9.118	7.701	9.471	7.703	8.709	7.76	8.286	8.463	8.56	8.043	9.156	8.412	8.091	7.802	8.562	8.299	8.592	7.947	8.924	8.129	7.942	8.159	9.118	7.991	7.937	7.968	8.275	8.133	6.971	8.274	8.917	8.767
FUCA1	9.504	7.986	8.287	9.359	9.274	8.066	8.858	8.227	8.94	8.231	8.597	8.761	8.789	8.888	9.006	8.532	8.729	8.234	8.671	7.685	9.216	7.958	8.912	9.778	8.826	5.76	9.024	8.586	9.085	8.547	9.1	8.48	9.305	7.271	9.35	7.839	8.739	7.55	9.024	8.362	9.087	8.441	8.254
NDUFB7	8.331	7.779	7.817	7.756	8.419	8.119	7.409	7.441	7.54	8.741	7.822	7.481	8.27	7.845	8.006	7.795	7.662	7.815	7.815	7.368	8.168	8.488	7.953	8.558	8.475	7.962	8.214	6.863	8.272	7.983	8.084	7.343	7.912	7.6	8.279	7.622	8.032	7.429	7.892	6.314	8.053	7.772	7.08
TAF15	5.273	5.04	4.792	4.665	4.916	5.715	5.556	7.208	5.466	5.813	5.538	5.83	5.463	5.855	5.403	5.198	5.337	5.488	5.677	5.647	5.539	5.532	5.342	4.585	5.252	5.761	5.191	5.581	5.564	5.58	5.784	5.155	5.945	5.47	5.642	5.227	5.697	5.512	5.614	5.267	5.439	5.744	5.644
OGFR	6.637	6.624	6.969	6.447	7.293	6.512	6.539	6	6.308	5.964	6.704	7.081	6.226	6.431	6.909	6.515	6.001	6.207	5.953	6.204	6.246	6.892	6.39	6.446	6.732	6.751	6.781	7.595	6.381	5.953	6.638	7.014	6.794	6.119	6.367	7.028	6.59	7.539	6.629	7.586	6.545	7.623	7.684
DNAJB9	9.14	9.746	8.678	8.896	9.209	8.744	8.571	7.766	7.818	8.516	8.711	9.081	8.355	8.495	8.282	8.994	8.505	8.245	8.943	7.593	8.683	8.971	8.603	10.056	9.112	9.241	9.57	7.115	9.293	7.984	8.642	9.578	8.476	8.697	9.193	9.185	8.745	6.89	8.391	5.876	9.189	10.051	10.144
RALBP1	7.653	7.849	6.763	6.659	6.606	7.438	6.649	7.365	6.942	7.075	6.755	7.871	6.863	7.387	6.558	7.072	6.433	7.086	7.036	8.336	6.771	6.964	6.618	7.675	6.979	7.523	6.809	6.742	6.731	7.535	6.685	7.127	6.866	7.101	7.027	6.778	6.975	6.611	6.659	6.018	7.021	6.512	6.603
PIGC	6.926	7.073	7.082	6.615	5.836	7.843	5.725	6.851	6.244	7.327	5.652	6.484	5.342	6.716	6.064	7.38	5.859	7.73	5.948	7.887	5.918	7.795	6.045	6.964	5.816	8.154	5.822	8.356	5.993	7.403	6.023	8.085	6.004	7.392	5.878	6.518	6.376	7.198	5.935	6.522	5.956	5.523	5.448
PCK2	9.923	8.893	8.969	9.53	10.588	9.511	10.149	8.894	9.649	8.702	9.634	8.109	10.407	9.581	10.454	9.85	10.236	8.659	9.286	5.208	10.106	7.734	10.44	9.022	10.427	5.009	10.303	7.241	9.962	8.448	10.621	9.653	10.404	6.133	10.498	8.709	9.789	7.911	10.49	9.167	10.204	9.838	9.656
GRK6	5.521	5.867	5.468	5.638	5.554	6.448	6.133	5.815	5.99	6.012	6.955	6.063	6.004	6.112	5.746	5.549	5.96	5.734	5.621	5.672	5.744	6.093	6.364	5.799	5.82	6.192	5.666	6.498	5.764	6.372	6.298	6.219	5.78	6.227	5.777	6.098	6.202	6.454	6.029	6.043	6.027	5.443	5.659
ABCD3	8.961	9.483	9.728	8.764	9.382	8.943	9.641	9.491	9.449	9.543	9.215	9.802	9.963	7.728	9.541	9.285	9.719	10.056	9.518	9.773	10.078	9.636	9.348	9.428	9.775	8.956	10.094	8.314	10.406	8.852	9.354	9.455	10.339	10.18	10.45	8.588	10.351	9.361	9.748	8.912	10.273	8.59	8.845
AAGAB	5.699	5.594	5.469	6.393	4.736	4.993	4.523	5.023	4.57	5.832	4.508	5.774	4.678	5.542	4.835	5.46	4.91	4.974	4.87	5.042	4.85	4.839	4.842	5.481	5.016	5.731	5.092	5.051	4.963	5.292	4.785	6.117	5.299	5.133	4.93	5.634	5.247	4.163	4.892	4.858	5.354	5.508	5.358
RYK	6.292	8.117	7.656	6.924	6.589	6.562	6.579	7.261	6.663	7.924	6.389	7.9	7.012	6.242	6.738	6.36	6.848	7.465	6.893	7.589	7.271	7.415	6.954	6.95	7.263	7.486	7.069	6.653	7.191	7.713	6.99	6.638	7.285	7.187	7.243	7.2	7.64	6.773	7.251	5.82	7.363	6.834	6.632
HPRT1	9.324	7.58	8.061	6.562	7.567	9.964	8.048	7.867	8.352	7.7	7.552	8.646	8.526	6.909	7.924	7.962	7.343	7.599	8.882	7.215	8.864	7.23	6.78	11.337	8.701	6.633	7.385	6.154	9.143	8.122	7.518	7.13	8.439	8.295	7.677	6.792	7.735	8.57	8.155	5.495	6.786	7.104	7.048
CNPY2	9.702	9.612	9.989	10.23	9.575	9.815	9.081	9.752	9.085	10.075	9.14	10.242	9.31	9.791	9.431	9.915	9.297	10.473	9.155	9.044	9.264	10.175	9.252	9.901	9.134	9.628	9.269	10.035	9.32	8.811	9.361	10.685	9.299	9.958	9.001	9.278	9.129	10.161	9.232	9.119	9.027	10.012	9.936
CXCL8	5.655	8.994	8.95	6.169	4.18	4.676	4.506	6.951	5.206	5.703	6.349	6.386	6.122	7.86	4.627	4.747	5.925	7.191	6.687	9.133	4.6	5.816	6.564	4.443	4.39	10.301	4.684	9.137	9.764	5.954	5.094	5.361	5.697	6.74	5.945	7.795	6.4	4.399	5.401	4.03	5.724	6.278	6.144
DENND4B	7.309	6.784	6.88	6.557	6.182	6.941	6.202	7.259	6.233	6.702	5.472	6.988	6.527	6.641	5.802	6.006	5.799	6.802	6.614	7.277	6.087	7.343	5.801	5.954	6.236	7.238	5.588	8.587	6.337	7.233	6.6	6.807	5.968	7.654	5.699	6.812	6.648	7.403	6.177	6.846	6.562	6.03	6.076
FAH	8.497	9.063	8.759	9.153	9.953	7.678	8.645	8.17	9.18	8.129	9.139	8.049	9.206	7.461	9.078	9.017	8.784	8.024	8.638	5.11	9.729	7.224	9.27	8.829	9.361	5.41	9.722	5.737	9.16	9.398	9.339	8.455	9.485	6.167	9.172	8.825	9.486	7.846	9.175	6.923	9.337	8.428	8.217
SP100	6.209	6.598	6.547	6.49	6.389	5.345	6.455	6.571	6.875	5.886	6.618	5.982	6.439	6.966	6.508	7.323	6.263	6.486	6.43	6.918	6.455	5.192	6.004	6.44	6.62	7.729	6.487	6.176	6.831	6.697	6.263	5.965	6.903	5.386	6.634	6.654	6.987	5.646	6.706	6.046	6.79	6.095	5.857
DNAJB12	6.399	6.441	6.036	6.656	6.018	6.3	6.699	6.049	5.98	5.956	6.522	6.411	6.391	6.856	6.636	6.832	6.322	6.558	6.447	6.013	6.266	6.362	6.63	6.062	6.405	6.167	6.647	6.544	5.999	6.553	6.355	7.131	6.619	6.839	6.56	6.485	6.144	6.469	6.584	6.481	6.658	7.389	6.935
POP4	7.515	8.042	6.946	7.806	6.961	7.133	6.54	7.83	7.181	8.573	7.085	8.065	7.023	8.351	6.67	7.093	7.1	7.721	7.097	8.416	7.007	7.135	6.635	7.794	6.742	7.694	7.041	7.629	7.234	7.882	6.806	7.113	7.101	7.324	7.144	7.262	6.796	7.231	6.927	6.47	6.61	7.161	7.235
OAS1	4.563	5.121	4.944	5.848	5.671	5.922	5.793	5.217	4.885	5.612	5.987	6.419	5.194	5.832	5.013	6.439	5.796	4.284	5.113	3.956	4.548	5.343	5.429	5.062	5.441	5.372	5.372	4.609	5.833	4.52	4.74	5.132	5.17	3.71	5.126	4.668	6.107	4.443	4.992	4.967	5.314	5.173	5.13
CDC20	5.084	6.05	5.616	5.287	3.689	4.093	3.579	7.463	4.662	7.405	3.747	7.077	3.724	6.817	3.54	3.896	3.626	5.136	5.145	6.24	3.584	7.373	3.402	5.36	3.739	4.298	3.568	5.535	3.551	4.339	3.774	4.769	3.59	6.553	3.825	4.084	3.552	4.995	3.482	6.403	3.616	3.54	3.602
TRAF4	6.91	6.512	6.771	6.363	6.494	6.333	6.374	6.183	6.299	5.886	6.662	6.935	6.159	7.121	6.018	6.408	6.348	6.662	6.484	6.408	6.603	6.831	6.559	6.287	6.322	6.629	6.908	7.434	6.725	6.545	6.304	6.491	6.551	7.163	6.642	6.394	6.618	6.782	6.217	6.124	6.569	6.949	6.928
ATP6V1C1	7.805	9.23	6.268	7.363	5.564	5.246	4.465	6.38	5.674	9.572	5.04	7.25	4.633	5.764	5.436	5.975	5.298	6.361	5.024	6.7	5.164	5.436	4.712	7.092	5.327	5.876	5.27	4.085	5.535	6.267	5.312	5.681	5.265	5.893	5.209	6.018	5.04	6.344	5.109	4.787	4.751	5.238	5.062
PBX2	5.391	5.08	4.789	4.939	5.298	5.96	5.745	6.262	5.407	5.015	5.504	5.19	5.432	4.782	5.482	5.021	4.83	6.17	5.259	4.739	5.429	5.169	5.511	5.037	5.49	5.011	5.201	5.617	5.257	4.917	5.293	5.258	5.185	5.777	5.515	5.135	5.049	5.719	5.352	5.82	5.049	5.045	5.471
CD93	5.972	6.746	6.835	6.219	4.823	6.318	4.342	7.587	6.101	5.476	5.425	5.291	5.371	7.003	4.794	6.436	5.992	7.547	7.311	7.847	5.26	5.199	5.205	7.117	4.776	5.898	4.509	4.383	5.656	6.89	5.11	5.331	5.729	6.832	5.518	7.985	6.039	4.503	6.153	4.308	5.419	6.69	6.728
CYTH1	5.356	5.778	5.49	5.722	5.087	6.128	5.514	5.608	5.8	5.57	5.719	5.584	5.434	5.686	5.405	5.282	5.296	5.182	5.522	5.514	5.383	5.104	5.39	5.353	5.532	5.202	5.441	5.192	5.69	5.998	5.707	5.216	5.69	5.404	5.631	5.469	5.637	5.667	5.723	5.398	5.305	5.052	4.925
NOL7	8.905	8.193	7.699	8.406	7.301	8.291	6.946	7.67	7.303	9.548	7.014	8.18	6.936	8.268	7.392	7.681	6.909	9.41	7.632	8.288	6.967	8.677	6.766	9.128	7.172	8.697	6.955	8.248	7.296	7.88	7.426	8.112	7.132	8.843	6.815	7.01	7.386	9.262	7.081	7.185	7.317	8.062	8.05
PPP2R1B	8.836	6.84	8.897	9.346	8.771	9.945	8.692	8.607	8.947	7.635	8.958	7.797	8.614	7.933	7.562	8.254	7.994	9.2	9.216	7.37	9.107	6.635	8.571	7.988	8.838	4.771	8.499	9.039	8.825	9.275	8.07	8.812	8.781	8.822	8.912	8.707	9.022	7.702	8.28	6.292	8.789	9.159	9.297
DDIT4	10.332	9.522	8.962	9.613	6.928	5.059	7.276	7.334	5.622	6.684	5.031	7.541	7.746	9.847	7.474	8.428	7.199	6.817	7.622	8.161	7.757	7.904	9.282	6.851	6.976	6.72	6.518	7.514	5.765	8.163	6.243	10.394	5.9	7.249	7.216	7.713	6.124	5.118	7.976	5.456	7.6	9.568	9.539
ANPEP	10.059	8.702	10.172	10.179	10.242	9.881	9.833	9.405	9.895	7.351	9.563	9.808	10.399	7.615	10.234	9.935	9.943	9.405	9.799	7.608	10.204	10.685	9.88	10.26	10.159	9.932	10.131	8.999	9.687	10.34	10.23	9.634	10.111	9.659	9.875	9.226	9.715	8.395	10.344	9.855	9.937	10.166	10.158
MAP7	4.03	5.581	5.822	6.359	6.062	2.919	6.588	5.861	6.247	7.817	5.741	4.554	6.417	5.303	6.502	6.933	6.201	6.088	5.814	7.419	6.887	6.301	6.298	7.613	7.003	6.15	6.642	6.733	6.968	6.222	6.559	6.963	6.529	3.123	6.911	5.078	6.411	3.151	6.414	7.348	6.461	5.646	5.507
NIT1	8.453	8.018	7.601	8.06	8.614	7.307	7.583	7.231	7.39	7.267	7.038	6.828	7.628	7.985	8.073	8.252	7.605	7.669	7.243	7.153	7.557	7.182	7.76	8.383	7.855	6.939	7.893	8.117	7.339	7.365	7.806	7.622	7.68	6.705	7.838	6.92	7.285	7.834	7.767	7.151	7.629	7.606	7.204
CDC23	5.459	6.7	5.913	6.069	5.155	6.245	5.029	6.041	5.046	6.727	4.597	7.006	5.752	6.456	5.478	5.544	5.01	6.987	5.069	5.697	5.169	7.315	4.752	6.21	5.63	6.293	5.352	5.431	5.044	6.487	5.362	5.875	5.639	6.138	5.576	5.824	5.676	6.371	5.445	4.666	5.863	5.327	5.517
UNC13B	7.863	6.557	7.117	6.523	7.201	6.857	6.314	7.719	6.789	9.298	6.139	6.183	6.934	7.18	6.63	6.804	6.126	6.96	6.849	7.833	7.144	7.96	6.68	7.275	6.866	7.066	7.422	7.554	6.173	7.165	6.503	6.608	7.016	8.179	7.1	6.757	7.076	6.557	6.649	6.76	7.293	7.027	7.218
EPHB4	7.212	7.396	6.604	6.555	7.363	7.672	6.279	6.369	5.979	6.888	6.513	7.449	6.205	6.228	6.221	5.95	6.424	6.729	6.943	6.144	5.933	6.685	6.604	6.841	6.305	6.503	6.767	6.844	6.099	5.988	6.398	6.658	5.927	6.638	5.976	6.798	6.533	7.285	6.327	5.775	6.594	6.505	6.624
SIRPA	5.825	7.264	6.12	6.644	6.358	5.251	5.23	5.932	5.051	4.776	5.804	5.715	5.405	5.308	5.445	5.139	6.172	5.312	5.943	5.964	5.818	5.173	5.586	5.665	5.33	5.303	5.866	6.822	6.597	5.569	6.238	6.934	5.682	5.454	5.754	5.707	5.351	4.882	5.855	6.915	6.44	7.166	7.166
SDC3	4.652	5.619	5.355	6.273	6.326	4.412	6.133	4.999	5.158	4.666	5.38	5.868	5.3	4.957	5.454	5.811	5.346	4.23	6.36	4.815	5.294	5.472	5.924	4.852	6.173	4.278	4.967	4.793	5.679	4.794	5.331	4.446	5.768	5.328	5.694	5.506	6.662	4.869	6.023	6.434	6.048	4.924	4.973
NUP88	5.906	6.687	6.319	5.417	6.467	7.739	5.913	6.266	6.359	7.483	6.386	6.565	6.298	5.867	6.668	6.558	6.445	6.466	6.629	6.14	6.366	6.331	6.487	7.583	6.786	7.115	7.096	6.908	7.028	5.931	6.668	6.304	6.938	7.173	6.693	6.432	6.825	6.75	6.396	5.706	6.88	6.957	6.832
CTSS	7.954	6.957	7.391	7.869	7.295	5.53	6.412	5.346	7.074	5.67	7.871	6.996	6.358	9.473	6.708	7.431	7.303	6.834	7.116	7.268	6.831	4.942	6.487	7.894	7.346	5.162	6.328	5.702	7.105	7.2	6.636	5.327	6.955	4.802	6.781	6.67	6.934	5.629	6.605	5.707	6.688	6.3	6.385
NBN	7.755	7.311	6.96	6.89	6.317	5.793	6.358	7.098	6.26	9.123	5.978	7.58	6.725	6.79	6.263	6.77	5.953	7.218	6.203	6.639	6.522	6.688	6.309	7.522	6.739	6.43	6.476	4.933	6.388	7.202	6.185	6.274	6.458	6.263	6.795	7.158	6.849	6.504	7.017	6.867	6.466	6.56	6.456
WFS1	5.124	7.977	5.583	5.979	5.332	6.001	5.119	6.062	5.377	5.534	5.123	7.417	5.204	5.581	4.965	5.717	4.87	5.794	5.606	5.688	5.382	7.712	4.918	6.67	4.934	5.235	4.699	5.036	5.156	6.153	5.465	6.522	5.504	5.997	5.268	6.038	5.539	6.149	4.694	5.607	5.297	6.027	6.132
ADGRE5	4.604	5.701	5.764	5.258	5.186	4.402	4.88	5.575	5.313	7.246	5.194	5.574	5.106	5.974	4.848	5.283	5.11	4.612	5.677	6.289	5.375	4.287	5.336	5.125	5.153	5.467	4.779	4.537	5.529	5.874	5.269	4.308	5.241	4.921	5.308	6.084	6.595	5.567	5.506	4.86	5.669	5.585	5.367
MSH6	7.985	6.471	8.208	7.045	7.037	8.26	6.691	7.99	7.264	8.03	6.245	7.646	6.896	7.97	6.603	7.397	6.386	7.715	7.607	8.303	7.136	7.839	7.013	8.699	7.086	7.576	7.339	7.992	6.921	7.507	7.139	7.399	6.899	8.336	7.15	7.002	7.271	7.323	6.747	6.962	7.501	7.096	6.938
ADM	5.7	4.801	6.823	4.161	4.491	4.948	4.238	4.894	4.205	7.127	3.913	5.351	4.894	5.05	5.05	4.335	4.952	4.915	5.742	6.097	6.366	6.634	5.276	5.088	4.517	4.879	5.297	6.074	7.145	4.681	4.468	8.458	6.015	4.993	4.798	4.697	4.848	4.535	5.26	5.361	5.164	6.501	6.417
ARHGEF11	6.233	5.327	5.528	5.629	4.958	5.162	4.436	4.733	4.649	5.131	4.257	5.093	4.458	5.571	4.432	4.8	4.489	5.3	4.55	5.858	4.245	5.458	4.569	5.243	4.417	5.676	4.491	6.453	4.449	5.197	4.434	5.607	4.339	5.63	4.057	5.013	4.618	5.253	4.494	4.805	4.558	4.268	4.612
FAM20B	7.055	6.772	6.391	6.52	5.819	6.851	5.509	6.541	6.083	6.985	5.718	5.94	6.04	7.33	5.917	6.798	5.407	7.481	5.951	7.229	6.106	6.933	5.349	7.611	6.149	7.132	6.327	7.53	6.106	6.992	5.397	6.839	6.252	7.379	6.071	6.084	6.436	6.783	6.338	5.612	6.23	5.818	5.498
S100A8	3.581	4.308	6.425	3.943	4.036	3.981	4.238	4.003	4.356	3.488	4.478	3.58	4.533	8.978	4.068	3.372	7.337	3.353	4.752	3.138	3.774	3.335	3.739	3.264	3.803	3.549	4.522	4.256	5.42	3.322	4.049	3.472	4.489	3.442	4.113	3.545	3.683	3.446	4.172	3.481	3.737	10.154	9.93
MOB4	6.639	6.372	6.764	6.609	5.925	7.393	6.559	6.305	6.2	7.769	6.342	6.429	6.936	6.71	5.96	7.028	6.567	7.442	6.756	7.046	6.765	7.359	6.48	7.466	6.613	6.79	6.753	6.769	6.986	6.29	6.227	6.868	6.924	7.801	6.564	6.443	6.652	7.19	6.406	4.724	6.516	6.346	6.48
ANK2	2.95	3.891	3.373	4.551	3.174	4.927	3.27	3.241	3.542	3.796	3.998	4.4	3.639	6.696	3.346	3.395	3.616	3.424	3.636	3.543	3.391	2.999	3.356	3.24	3.186	3.388	3.433	3.102	4.031	4.392	3.557	3.146	3.303	3.7	3.313	3.869	4.034	3.764	3.642	3.258	3.684	2.968	3.198
GCLC	9.694	8.038	8.436	8.755	8.8	7.753	8.765	9.402	9.142	11.046	8.242	8.133	8.842	7.931	9.333	8.637	8.845	9.243	8.331	7.519	8.644	7.763	8.726	8.047	8.699	7.659	9.833	5.818	9.152	8.831	8.984	8.428	9.023	6.49	9.282	7.656	8.338	7.701	8.989	8.26	9.203	7.946	8.252
PLAGL2	3.986	3.655	4.663	3.988	3.72	4.311	4.07	4.08	3.953	3.761	3.869	4.938	3.814	4.134	4.108	3.839	3.853	5.292	4.026	4.529	3.866	4.386	3.866	3.889	3.913	3.91	3.855	4.744	3.769	3.975	4.028	4.013	3.932	4.655	3.809	4.147	3.734	4.826	3.813	4.257	3.714	3.912	3.715
NBAS	5.701	5.539	5.635	5.408	5.287	5.7	4.993	5.939	5.068	5.87	5.247	6.041	5.283	6.253	5.294	5.866	5.356	6.173	5.411	5.922	5.146	5.84	5.112	6.093	5.426	6.251	5.335	6.092	4.988	5.998	5.362	5.463	5.422	6.63	5.678	5.574	5.615	6.02	5.384	5.369	5.395	5.397	5.541
PIN1	6.588	6.192	6.477	6.725	6.382	6.939	5.666	6.181	5.656	7.029	5.951	6.484	6.375	7.134	6.216	6.232	5.984	6.163	6.209	7.483	6.366	7.405	6.119	7.585	6.386	7.221	6.409	6.198	6.102	6.356	6.328	6.384	6.286	7.071	6.159	6.616	6.34	6.394	6.07	6.254	6.514	6.262	6.327
SUCLA2	5.716	5.406	5.808	5.871	5.594	6.64	4.977	5.085	5.086	6.186	5.005	4.997	5.65	5.12	5.669	4.133	5.152	6.278	5.842	6.414	5.911	4.725	5.167	5.086	5.826	5.887	5.717	5.6	6.468	5.013	5.785	4.89	5.869	5.923	6.366	5.738	5.592	5.518	5.98	4.058	6.335	5.693	5.435
YES1	7.36	8.386	7.568	7.103	7.288	7.82	7.709	7.367	7.659	7.296	7.474	7.89	8.059	8.024	7.929	7.91	7.648	8.566	7.729	8.199	7.665	7.615	7.565	8.275	7.762	8.33	7.904	8.985	8.109	7.487	7.863	8.688	7.715	8.624	8.091	8.038	7.44	6.63	8.106	8.623	7.879	7.874	7.851
HK2	4.025	4.423	6.139	4.186	3.986	4.163	4.155	4.337	3.992	4.241	4.124	5.924	4.141	4.914	4.139	4.052	4.327	3.967	5.186	4.287	4.107	5.685	4.126	4.262	4.063	3.935	4.189	7.259	4.166	4.171	3.969	4.73	4.041	4.991	4.152	4.154	4.137	5.431	3.892	3.991	3.989	4.326	4.13
SOX9	5.238	6.345	8.008	8.078	5.137	6.901	5.2	8.81	6.306	5.111	5.946	7.047	5.296	5.973	4.381	6.02	5.478	9.508	6.145	10.3	4.92	6.67	5.933	6.896	4.385	9.141	4.724	10.164	5.609	7.806	5.679	5.142	7.154	9.668	7.396	6.725	7.256	7.355	5.616	8.233	6.874	4.409	4.498
ZMPSTE24	8.165	9.061	7.952	8.805	7.41	6.663	7.302	8.277	7.384	8.758	7.163	7.603	7.188	8.336	7.376	7.759	7.322	8.015	7.356	9.578	7.271	8.506	7.421	8.843	7.367	8.378	7.45	7.205	7.653	8.327	7.368	7.933	7.579	8.199	7.555	7.225	7.492	7.011	7.242	6.645	7.372	7.746	7.819
NDUFV2	8.601	9.435	8.829	8.626	9.26	8.538	8.886	8.7	8.648	8.349	8.479	9.045	8.585	8.739	8.862	8.832	8.749	8.892	8.625	8.557	8.652	8.369	8.949	9.087	9.031	8.199	9.177	8.061	8.869	8.575	9.014	8.465	8.737	8.243	9.174	8.25	8.666	7.766	8.832	8.089	8.879	9.64	9.567
ETFB	8.514	9.608	8.776	8.829	9.729	10.327	9.368	11.399	10.132	8.848	9.807	10.087	9.786	9.433	9.878	9.445	9.589	10.82	9.641	8.667	10.175	10.73	10.157	9.523	10.053	8.869	9.946	8.882	10.001	10.32	10.139	9.125	10.102	9.926	10.246	11.692	10.033	10.108	9.794	7.64	10.251	9.378	9.214
NAGA	7.058	6.664	5.705	6.064	6.548	6.004	6.162	6.324	5.926	5.521	5.87	5.955	6.107	6.25	6.63	6.382	5.812	5.994	5.97	5.839	6.46	6.357	6.207	6.452	6.481	5.338	6.291	6.314	6.546	6.028	6.463	6.096	6.4	5.726	6.412	5.899	6.074	5.587	6.226	5.729	6.154	5.485	5.577
FPGS	5.756	5.336	5.523	5.058	6.063	5.369	5.871	6.669	6.253	5.959	5.842	5.728	5.98	5.346	5.896	5.235	5.844	5.218	6.228	5.331	6.098	5.288	6.393	6.083	6.013	5.443	5.639	5.163	6.112	5.283	5.932	5.624	5.657	5.086	5.634	5.601	5.144	5.177	5.911	5.451	5.444	6.372	6.422
BTBD3	5.471	6.613	6.401	6.145	5.245	5.732	5.321	5.658	5.252	7.493	5.215	6.191	5.195	5.445	5.173	5.517	5.297	7.352	5.96	8.11	5.573	8.785	5.099	6.362	5.185	6.297	5.476	7.792	5.662	5.373	5.279	5.483	6.031	8.652	5.544	5.682	6.064	7.345	5.622	5.475	5.369	5.882	5.678
GYPC	5.417	5.418	5.894	5.512	5.886	5.402	6.386	6.104	6.188	4.857	5.88	5.84	6.012	7.39	5.881	6.299	6.591	5.952	6.309	5.895	5.941	5.129	6.242	5.76	5.756	7.136	6.184	5.728	6.067	6.217	6.084	6.084	6.171	5.966	6.149	6.355	6.71	5.94	6.296	6.705	6.106	6.272	6.359
IL1R1	9.03	8.235	8.968	8.665	8.46	8.724	8.742	8.601	9.075	8.375	9.01	7.779	8.71	8.359	9.036	9.024	9.253	7.661	9.279	8.483	9.143	5.569	8.648	8.691	8.941	8.259	8.854	8.199	9.909	8.714	8.997	8.683	9.498	7.757	8.896	9.093	9.273	9.046	8.984	8.964	8.574	9.513	9.398
FHL2	4.234	5.368	6.597	4.981	5.46	4.616	5.157	6.624	5.585	7.44	5.254	4.214	5.542	4.886	5.005	6.19	5.792	4.927	5.332	7.325	4.796	4.074	6.056	5.15	4.243	5.376	6.868	4.64	5.306	5.786	5.272	4.471	4.596	4.23	5.813	6.161	6.679	4.531	5.105	5.001	6.872	5.787	5.78
CRYZ	10.104	10.56	10.503	10.22	9.836	8.715	10.204	9.415	9.553	10.169	9.475	9.688	10.076	9.206	9.94	10.106	9.907	10.532	9.75	11.318	10.155	10.095	9.957	9.29	9.962	10.215	10.362	8.948	9.928	10.314	9.965	10.671	10.411	10.359	10.377	8.996	9.853	9.036	10.065	8.61	10.015	9.961	9.968
STK38	6.846	7.548	7.605	6.554	6.601	6.198	5.819	7.158	6.771	7.07	6.587	6.107	6.871	7.077	6.594	6.302	6.325	6.977	6.699	7.294	6.086	6.468	6.546	7.328	6.854	7.216	6.191	7.784	6.244	7.058	6.573	7.258	6.664	7.149	6.49	7.261	7.125	6.577	6.843	6.201	6.645	6.727	6.693
[truncated: 11,145 more rows]
