# Supplementary material for: Association of mitochondrial phosphoenolpyruvate carboxykinase with prognosis and immune regulation in hepatocellular carcinoma
Source: Sci Rep. 2024 Jun 18;14:14051. doi: 10.1038/s41598-024-64907-7 (PMC11189538; doi:10.1038/s41598-024-64907-7)
Supplement: Supplementary file 8 — Supplementary Information 8. [file 41598_2024_64907_MOESM8_ESM.xlsx]

## Sheet: GSEA_KEGG_MSigDB
ID	Description		setSize	enrichmentScore	NES	pvalue	p.adjust	qvalue	rank	leading_edge	core_enrichment
CHIANG_LIVER_CANCER_SUBCLASS_PROLIFERATION_DN	CHIANG_LIVER_CANCER_SUBCLASS_PROLIFERATION_DN	chiang_liver_cancer_subclass_proliferation_dn	178	0.906198	4.1435	1e-10	5.73e-09	4.36e-09	1964	tags=96%, list=8%, signal=89%	GLYAT/CYP1A2/CYP8B1/SLC10A1/SLC22A1/LINC01018/GYS2/TAT/SEC14L2/CYP2B6/BHMT/HSD11B1/ABCB11/ETNPPL/RDH16/ACSM5/AASS/RTP3/ADH4/GLYATL1/CYP3A43/ACADL/ETNK2/PDK4/NR1I2/NAT2/CYP4F2/ABCA6/CYP2C8/DAO/NR1I3/SLC46A3/GPLD1/DCXR/PFKFB1/HSD17B6/CYP4A22/ALDH6A1/C3P1/NAGS/ABCB4/EHHADH/CUX2/ABAT/MPDZ/CIDEB/AR/AQP9/SLC16A2/CYP2C9/AZGP1/OTC/ALDH1L1/SCP2/SULT2A1/SULT1B1/MTHFD1/CYP4A11/SERPINC1/CPED1/CES2/C6/HAO1/PL…
DESERT_PERIPORTAL_HEPATOCELLULAR_CARCINOMA_SUBCLASS_UP	DESERT_PERIPORTAL_HEPATOCELLULAR_CARCINOMA_SUBCLASS_UP	desert_periportal_hepatocellular_carcinoma_subclass_up	157	0.881911	3.96811	1e-10	5.73e-09	4.36e-09	1567	tags=80%, list=7%, signal=75%	GLYAT/KCNN2/ESR1/FOLH1B/SRD5A2/CYP2B7P/SLC10A1/SLC22A1/GYS2/GLS2/TAT/BHMT/SLC27A5/ETNPPL/RDH16/PCK2/GBA3/ADRA1A/AKR1D1/FETUB/GNMT/CYP3A43/ACADL/CYP7A1/HAO2/NR1I2/NAT2/CYP4F2/GPD1/ABCA6/CYP2C8/NR1I3/MFAP3L/SLC46A3/FXYD1/MNS1/ABCB4/EHHADH/ABAT/F9/SDS/APOF/ALDOB/CYP2C9/AZGP1/OTC/CYP4A11/C6/HAO1/PLG/HRG/ACSL1/GPR88/GHR/C8A/GSTZ1/ANXA10/PON1/VIPR1/ACSM1/DHRS1/PCK1/AGXT/GCDH/CRHBP/IGFALS/OGDHL/FBP1/ACS…
CAIRO_HEPATOBLASTOMA_DN	CAIRO_HEPATOBLASTOMA_DN	cairo_hepatoblastoma_dn	254	0.829836	3.92459	1e-10	5.73e-09	4.36e-09	2375	tags=72%, list=10%, signal=66%	CYP2A6/GLYAT/CYP1A2/SRD5A2/CYP2B7P/SLC10A1/CYP26A1/SLC22A1/GYS2/GLS2/CYP2B6/BBOX1/ABCB11/SLC27A5/ETNPPL/RDH16/PCK2/AASS/GBA3/AKR1D1/FETUB/GNMT/PRODH/ACADL/HAO2/CLEC4M/NR1I2/XDH/GCGR/NAT2/GPD1/CYP39A1/CYP2C8/DAO/NR1I3/MFAP3L/SLC46A3/GPLD1/FXYD1/PFKFB1/HSD17B6/ADH1C/ABAT/F9/SDS/CIDEB/APOF/ALDOB/FCN2/AZGP1/SCP2/ZG16/C6/PLG/HAAO/CFHR4/HRG/RETREG1/ACSL1/BMERB1/GPR88/GHR/INSIG1/C8A/TSKU/GSTZ1/ANXA10/PO…
HOSHIDA_LIVER_CANCER_SUBCLASS_S3	HOSHIDA_LIVER_CANCER_SUBCLASS_S3	hoshida_liver_cancer_subclass_s3	257	0.800778	3.79978	1e-10	5.73e-09	4.36e-09	2761	tags=70%, list=12%, signal=63%	GLYAT/SLC10A1/CRYAA/ASCL1/BHMT/PCK2/ADH4/PDK4/GSTA2/DAO/ALDH6A1/ABCB4/EHHADH/SDS/ALDOB/SLC16A2/CYP2C9/AZGP1/SULT2A1/MTHFD1/APOC4/SERPINC1/PLG/HPD/IFIT1/HAAO/HRG/ACSL1/GHR/FMO4/GSTZ1/PON3/PCK1/SLC6A12/AGXT/SRD5A1/RBP5/ACAA2/ACOX2/BAAT/CAT/ALAS1/KNG1/CD14/KCNJ8/SORL1/SELENBP1/SELENOP/CYB5A/F11/ADH6/CPS1/SLC2A2/NRG1/MME/ALDH2/CYP2J2/SLC6A1/TDO2/DNASE1L3/RIDA/SERPING1/PAH/PGRMC1/BDH1/ACADM/MMUT/MYLK/…
HSIAO_LIVER_SPECIFIC_GENES	HSIAO_LIVER_SPECIFIC_GENES	hsiao_liver_specific_genes	245	0.804273	3.7715	1e-10	5.73e-09	4.36e-09	2905	tags=75%, list=12%, signal=66%	CYP2A6/CYP3A4/SLC10A1/GYS2/TAT/CYP2B6/BHMT/HSD11B1/PCK2/ADH4/AKR1D1/UGT2B7/ADH1B/NAT2/CYP4F2/GSTA2/ALDH6A1/ABCB4/TTR/F9/SDS/APOF/ALDOB/FCN2/CYP2C9/AZGP1/OTC/SULT2A1/MTHFD1/APOC4/CYP4A11/SERPINC1/CES2/PLG/HPD/CFHR4/HRG/ACSL1/AOX1/GHR/C8A/GSTZ1/ANG/SORD/PON3/PCK1/AGXT/CRHBP/FMO3/ACAA2/ACOX2/FBP1/ACSM3/BAAT/CAT/ALAS1/APOC3/KNG1/ADH1A/LPA/DPYS/MTTP/SC5D/SELENOP/CDO1/CYB5A/F11/ADH6/CPS1/SLC2A2/CPN2/CB…
LEE_LIVER_CANCER_SURVIVAL_UP	LEE_LIVER_CANCER_SURVIVAL_UP	lee_liver_cancer_survival_up	179	0.808389	3.71611	1e-10	5.73e-09	4.36e-09	2622	tags=75%, list=11%, signal=67%	CYP3A4/GLYAT/SEC14L2/SLC27A5/ACSM5/DSG1/ABCA6/DCXR/HSD17B6/EHHADH/CUX2/MPDZ/AR/AQP9/OTC/ALDH1L1/SULT2A1/SEPTIN4/CLTRN/SERPINC1/CES2/HAO1/HPD/MOGAT1/ACSL1/CES3/AOX1/INSIG1/TSKU/RDH5/PCK1/SLC6A12/SRD5A1/PIPOX/RBP5/DIO1/FMO3/CFHR5/ACOX2/OGDHL/BAAT/RUNDC3B/ALAS1/APOC3/KNG1/WNK3/DPYS/SELENBP1/CCL16/DEPDC7/TTBK1/AMDHD1/APOA5/CDO1/SLC2A2/CPN2/KHK/MYRIP/NDRG2/CYP2J2/UGT2B15/TTPA/ECHDC2/F13B/F12/ABCG8/SER…
WOO_LIVER_CANCER_RECURRENCE_DN	WOO_LIVER_CANCER_RECURRENCE_DN	woo_liver_cancer_recurrence_dn	78	0.875193	3.66026	1e-10	5.73e-09	4.36e-09	2326	tags=90%, list=10%, signal=81%	PCK2/AASS/CYP3A43/ADH1B/CYP4F2/DAO/DCXR/ALDH1L1/SULT2A1/SULT1B1/APOC4/HPD/FMO4/MAT1A/PIPOX/GCDH/SARDH/SLC25A15/ACOX2/CAT/ALAS1/APOC3/EPHX2/MTTP/CYB5A/ADH6/CPS1/SLC2A2/CYP2J2/TTPA/CYP4F3/CA14/SERPING1/PAH/ACAA1/HGD/G6PC1/PPARA/C4BPA/GPT/POR/ACY1/CYP27A1/ACADSB/CYP4F12/QDPR/HSD17B4/CRYL1/EPHX1/PEMT/SUOX/PLPP3/PC/BPHL/MASP2/CSAD/ACSL5/HNF4A/APOL6/GOT2/GLUL/PCTP/CRAT/ECHS1/CA5A/CYP2E1/PAOX/SLC2A9/LDL…
ANDERSEN_LIVER_CANCER_KRT19_DN	ANDERSEN_LIVER_CANCER_KRT19_DN	andersen_liver_cancer_krt19_dn	74	0.835475	3.45852	1e-10	5.73e-09	4.36e-09	2610	tags=81%, list=11%, signal=72%	CYP3A4/GNMT/UGT2B10/HAO2/GSTM1/CYP4F2/PFKFB1/CIDEB/ALDOB/HPD/AOX1/ANG/GRHPR/DIO1/BAAT/DPYS/SELENBP1/APOA5/KHK/ADRA1B/UGT2B15/AFM/ARMC5/AKR7A3/SERPING1/ALAD/PGRMC1/SLC22A7/HMGCS2/ITIH1/ABCC6/G6PC1/ETFDH/HADH/SLC25A25/PKLR/AMACR/CPT2/GPT/TFR2/CRYL1/EPHX1/PEMT/PC/SAA4/ALDH1A1/SLC41A2/ACSL5/SLC31A1/PDE2A/SERPIND1/LEAP2/PAPSS2/RETSAT/TESK2/NFIX/AK3/PCYOX1/SIAH2/PTMS
CHIANG_LIVER_CANCER_SUBCLASS_CTNNB1_UP	CHIANG_LIVER_CANCER_SUBCLASS_CTNNB1_UP	chiang_liver_cancer_subclass_ctnnb1_up	158	0.760666	3.44032	1e-10	5.73e-09	4.36e-09	3143	tags=68%, list=13%, signal=59%	GLYAT/CYP8B1/SRD5A2/SEC14L2/HSD11B1/ABCB11/RTP3/ACE2/DSG1/PDK4/C3orf85/DCXR/HEPACAM/SLC1A2/ANKFN1/CCDC170/NAGS/GFRA1/EXPH5/TMEM100/AR/AQP9/UBXN10/ALDH1L1/SULT1B1/MTHFD1/SEPTIN4/HPD/AOX1/ABCG2/SLC6A12/HLF/GRHPR/ACSM3/RUNDC3B/KCNJ8/ZNF385B/SELENBP1/TPRG1/ADH6/MYRIP/MME/TTPA/ECM2/ADRB2/RHBG/CTNNA2/ACSL6/HOGA1/YPEL1/SLC16A4/SLC2A12/GPHN/NUDT6/AADAC/DPP4/CDC14B/DYNC1I1/AMACR/ACSS3/SLCO1B1/SLC47A1/NUBP…
BOYAULT_LIVER_CANCER_SUBCLASS_G123_DN	BOYAULT_LIVER_CANCER_SUBCLASS_G123_DN	boyault_liver_cancer_subclass_g123_dn	51	0.888644	3.41199	1e-10	5.73e-09	4.36e-09	2098	tags=92%, list=9%, signal=84%	SEC14L2/SLC27A5/PCK2/ACSM5/ACADL/ETNK2/SLC28A1/NR1I2/DCXR/CUX2/EXPH5/SLC16A2/MTHFD1/HAO1/HPD/SLC6A12/MAT1A/GRHPR/GCDH/ACAA2/SLC25A15/ALAS1/EPHX2/PROZ/ST3GAL6/ECHDC2/ECM2/RIDA/ACAA1/RCL1/DMD/ETFDH/HADH/RGN/MLYCD/PSD3/FAS/ASPA/HYAL1/CBR4/F8/GOT2/PRODH2/CFI/SLC4A4/GABARAPL1/GABARAPL3
CHIANG_LIVER_CANCER_SUBCLASS_POLYSOMY7_UP	CHIANG_LIVER_CANCER_SUBCLASS_POLYSOMY7_UP	chiang_liver_cancer_subclass_polysomy7_up	76	0.828696	3.40765	1e-10	5.73e-09	4.36e-09	2604	tags=72%, list=11%, signal=65%	CYP2A7/CYP2A6/GCK/FNDC5/SLC22A1/LINC01018/CRYAA/ADCY1/AZGP1P2/MFSD2A/SLC28A1/SHC4/GCGR/DAO/SLC25A47/PFKFB1/MNS1/ABCB4/CIDEB/SLC16A2/HAAO/FBXO2/GPR88/DHRS1/SRD5A1/IGFALS/FOLH1/WNK3/TM6SF2/NLRP11/TKFC/AADACP1/ANO1/CLDN14/RAPGEF4/SYTL4/TRIM35/POR/PEMT/ADAMTS17/PRKAG2/CHN2/MPPED1/PYGL/TUBE1/CLDN15/PEPD/ADSS1/GARNL3/EPHA1/LAMB3/MPND/LRRC31/COBL/ARMC6
VILLANUEVA_LIVER_CANCER_KRT19_DN	VILLANUEVA_LIVER_CANCER_KRT19_DN	villanueva_liver_cancer_krt19_dn	59	0.845927	3.28316	1e-10	5.73e-09	4.36e-09	3057	tags=85%, list=13%, signal=74%	GLYAT/ABCB11/KCNB1/NR1I2/ABCA6/NR1I3/MPDZ/ENPP7/RBP5/IGFBP2/ABCA8/ACMSD/APOA5/GADD45A/TM6SF2/PNPO/ACSL6/CBR1/IVD/ACY3/PINK1/C4BPA/RGN/CPT2/POR/ACY1/ALDH1B1/N4BP2L1/SLC1A1/PMS2P2/CDHR5/HIBADH/SDC1/HNF4A/HSD17B10/SOD1/PDK2/CRAT/MCEE/RETSAT/ACYP2/GCLC/LARP4/C9/SHBG/SIAH2/XYLB/DDT/RMDN3/LRP1
OHGUCHI_LIVER_HNF4A_TARGETS_DN	OHGUCHI_LIVER_HNF4A_TARGETS_DN	ohguchi_liver_hnf4a_targets_dn	152	0.722617	3.27155	1e-10	5.73e-09	4.36e-09	2989	tags=63%, list=13%, signal=56%	GLYAT/KCNN2/CYP8B1/BBOX1/SLC27A5/RDH16/AADAT/ADH4/MFSD2A/GCGR/ASPDH/NR1I3/CYP4A22/ABAT/MPDZ/CIDEB/OTC/SULT2A1/SULT1B1/CES2/C6/HAO1/HAAO/HRG/CES3/IYD/C8A/RDH5/ACSM1/AQP8/FITM1/SRD5A1/SARDH/DIO1/BAAT/SLCO2B1/PROZ/MTTP/SC5D/F11/CPN2/ADRA1B/NLRP6/ALDH8A1/TKFC/F13B/F12/SPP2/BDH1/MBL2/SLC22A7/INSC/CYP2D6/MASP1/CES1/C8B/FAAH/ABCC6/C4BPA/CYP4V2/AADAC/SLC17A3/SLC47A1/TFR2/GCHFR/NUDT7/CYP2U1/SAA4/SLC22A25/…
YAMASHITA_LIVER_CANCER_STEM_CELL_DN	YAMASHITA_LIVER_CANCER_STEM_CELL_DN	yamashita_liver_cancer_stem_cell_dn	75	0.77881	3.22354	1e-10	5.73e-09	4.36e-09	1700	tags=71%, list=7%, signal=66%	CYP3A4/CYP1A2/ESR1/CYP8B1/SLC10A1/ABCB11/CYP7A1/UGT2B7/GSTM1/NR1I2/CYP2C8/NR1I3/ALDH6A1/ABCB4/F9/ALDH1L1/SULT2A1/APOC4/SERPINC1/CES2/C6/HRG/ACSL1/AOX1/C8A/FMO4/RBP5/FMO3/KNG1/CD14/SLC27A2/APOA5/GADD45A/F11/UGT2B15/ALDH8A1/GSTA1/MASP1/KLKB1/CES1/C8B/ABCG5/MAOA/C1R/PIK3C2G/PPARGC1A/SAA4/ABCB1/CYP7B1/MASP2/ACSL5/HNF4A/SOD1
SU_LIVER	SU_LIVER	su_liver	55	0.825267	3.20276	1e-10	5.73e-09	4.36e-09	2905	tags=82%, list=12%, signal=72%	CYP1A2/SLC22A1/TAT/SEC14L2/RDH16/GCGR/F9/APOF/SERPINC1/HAO1/CFHR4/C8A/SLC6A12/IGFALS/FMO3/LPA/CCL16/CPS1/CPN2/AFM/F12/SPP2/CYP4F11/MBL2/GCKR/GPT/ARG1/TFR2/SAA4/MASP2/UGT2B4/SLC25A20/SERPIND1/CFHR1/CFHR2/SLC25A13/APOB/C9/DHODH/AKR1C4/APCS/RXRA/GALK1/LECT2/DDT
KIM_LIVER_CANCER_POOR_SURVIVAL_DN	KIM_LIVER_CANCER_POOR_SURVIVAL_DN	kim_liver_cancer_poor_survival_dn	42	0.851985	3.1772	1e-10	5.73e-09	4.36e-09	3030	tags=93%, list=13%, signal=81%	ADH1B/AQP9/SULT2A1/SERPINC1/PLG/APOC3/EPHX2/CDO1/CYB5A/ADH6/SLC2A2/KHK/CYP2J2/PAH/SLC22A7/GPHN/RGN/PKLR/COBLL1/CYP27A1/CYP4F12/RNASE4/CRYL1/MST1/BPHL/ACSL5/HNF4A/ITPR2/TBX3/SERPINA10/CRAT/IQGAP2/GJB1/F5/SLC30A1/F10/SERPINF2/LECT2/MTSS1
BOYAULT_LIVER_CANCER_SUBCLASS_G3_DN	BOYAULT_LIVER_CANCER_SUBCLASS_G3_DN	boyault_liver_cancer_subclass_g3_dn	52	0.822184	3.14926	1e-10	5.73e-09	4.36e-09	2737	tags=77%, list=12%, signal=68%	GPLD1/IFIT1/FMO4/PON1/SARDH/KNG1/SELENBP1/DHTKD1/SLC2A2/CPN2/ALDH5A1/SERPING1/PCSK6/ALAD/MASP1/CPB2/SLC38A3/CYP27A1/TST/CRYL1/ACAT1/TF/SORBS2/PIK3R1/TTC38/COL18A1/MTARC2/SLC25A20/TMEM176B/ECHS1/CA5A/F7/TMPRSS6/CD302/GGCX/SMARCA2/SERPINF1/PRG2/RARRES2/CFH
REACTOME_BIOLOGICAL_OXIDATIONS	REACTOME_BIOLOGICAL_OXIDATIONS	reactome_biological_oxidations	191	0.668609	3.12031	1e-10	5.73e-09	4.36e-09	2149	tags=51%, list=9%, signal=47%	CYP2A7/CYP2A13/CYP2A6/CYP3A4/GLYAT/CYP1A2/CYP8B1/CYP26A1/CYP2B6/ACSM5/ADH4/GLYATL1/UGT2B10/CYP3A43/CYP7A1/UGT2B7/GSTM1/ADH1B/UGT1A4/NAT2/CYP4F2/GSTA2/CYP39A1/CYP2C8/ACSM2A/CYP4A22/ADH1C/GSTA5/GLYATL3/CYP2C9/SULT2A1/SULT1B1/ACSM2B/CYP4A11/CES2/CYP11A1/CES3/GSTZ1/ACSM1/MAT1A/GSTT2B/FMO3/ADH1A/CMBL/ADH6/ALDH2/CYP2J2/UGT2B15/CYP4F3/AKR7A3/GSTA1/CYP4F11/UGT2A1/CYP2D6/ACY3/CES1/UGP2/CYP4V2/AADAC/MAOA/P…
WP_OXIDATION_BY_CYTOCHROME_P450	WP_OXIDATION_BY_CYTOCHROME_P450	wp_oxidation_by_cytochrome_p450	52	0.807497	3.093	1e-10	5.73e-09	4.36e-09	2107	tags=73%, list=9%, signal=67%	CYP2A7/CYP2A13/CYP2A6/CYP3A4/CYP1A2/CYP8B1/CYP26A1/CYP2B6/CYP2G1P/CYP3A43/CYP7A1/CYP4F2/CYP39A1/CYP2C8/CYP4A22/CYP2C9/CYP4A11/CYP11A1/CYB5A/CYP2J2/CYP4F3/CYP4F11/CYP2D6/CYP4V2/CYP27C1/POR/CYP2C18/CYP27A1/CYP4F12/CYP2U1/CYP7B1/CYP4X1/CYP4Z1/CYP3A5/CYP2F1/CYP51A1/CYP2E1/CYP46A1
REACTOME_PHASE_I_FUNCTIONALIZATION_OF_COMPOUNDS	REACTOME_PHASE_I_FUNCTIONALIZATION_OF_COMPOUNDS	reactome_phase_i_functionalization_of_compounds	92	0.727032	3.07473	1e-10	5.73e-09	4.36e-09	2148	tags=61%, list=9%, signal=56%	CYP2A7/CYP2A13/CYP2A6/CYP3A4/CYP1A2/CYP8B1/CYP26A1/CYP2B6/ADH4/CYP3A43/CYP7A1/ADH1B/CYP4F2/CYP39A1/CYP2C8/CYP4A22/ADH1C/CYP2C9/CYP4A11/CES2/CYP11A1/CES3/FMO3/ADH1A/CMBL/ADH6/ALDH2/CYP2J2/CYP4F3/CYP4F11/CYP2D6/CES1/CYP4V2/AADAC/MAOA/POR/CYP2C18/CYP27A1/ALDH1B1/CYP4F12/CYP2U1/EPHX1/ACSS2/MAOB/BPHL/ALDH1A1/CYP7B1/MTARC2/FDX1/FDXR/CYP3A5/CYP2F1/CYP51A1/CYP2E1/CYP46A1/PAOX
KEGG_RETINOL_METABOLISM	KEGG_RETINOL_METABOLISM	kegg_retinol_metabolism	54	0.782647	3.02367	1e-10	5.73e-09	4.36e-09	2203	tags=69%, list=9%, signal=62%	CYP2A7/CYP2A13/CYP2A6/CYP3A4/CYP1A2/CYP26A1/CYP2B6/RDH16/ADH4/UGT2B10/CYP3A43/UGT2B7/ADH1B/UGT1A4/CYP2C8/CYP4A22/ADH1C/CYP2C9/CYP4A11/RDH5/ADH1A/ADH6/UGT2B15/UGT2A1/DHRS4/CYP2C18/UGT1A1/UGT1A9/ALDH1A1/UGT2B4/DGAT2/DHRS4L2/CYP3A5/RETSAT/DHRS3/BCO1/PNPLA4
KEGG_DRUG_METABOLISM_CYTOCHROME_P450	KEGG_DRUG_METABOLISM_CYTOCHROME_P450	kegg_drug_metabolism_cytochrome_p450	60	0.77699	3.01246	1e-10	5.73e-09	4.36e-09	1997	tags=65%, list=8%, signal=60%	CYP2A7/CYP2A13/CYP2A6/CYP3A4/CYP1A2/CYP2B6/ADH4/UGT2B10/CYP3A43/UGT2B7/GSTM1/ADH1B/UGT1A4/GSTA2/CYP2C8/ADH1C/GSTA5/CYP2C9/AOX1/FMO4/GSTZ1/FMO3/ADH1A/ADH6/UGT2B15/GSTA1/UGT2A1/CYP2D6/MAOA/CYP2C18/UGT1A1/MAOB/UGT1A9/UGT2B4/CYP3A5/GSTT2/GSTK1/MGST1/CYP2E1
LEE_LIVER_CANCER_ACOX1_DN	LEE_LIVER_CANCER_ACOX1_DN	lee_liver_cancer_acox1_dn	58	0.759544	2.95606	1e-10	5.73e-09	4.36e-09	3384	tags=67%, list=14%, signal=58%	CYP26A1/HSD11B1/SLC27A5/AASS/PRODH/ETNK2/CYP4F2/OTC/APOC4/HPD/PIPOX/BAAT/SELENBP1/SLCO2B1/KHK/TDO2/PAH/MBL2/MASP1/HGD/ITIH1/G6PC1/C4BPA/DPP4/RGN/RNASE4/GPR37/CYP7B1/TNNC2/CYP2F1/SLC37A4/SFTPD/HAL/LECT2/HBP1/GOT1/ORM1/LIPC/ORM2
CHIANG_LIVER_CANCER_SUBCLASS_UNANNOTATED_UP	CHIANG_LIVER_CANCER_SUBCLASS_UNANNOTATED_UP	chiang_liver_cancer_subclass_unannotated_up	83	0.695228	2.95114	1e-10	5.73e-09	4.36e-09	3868	tags=59%, list=16%, signal=50%	CYP2A7/CYP1A2/CYP2B7P/GLS2/BHMT/IDO2/LINC01554/SLC25A47/CYP4A11/PLG/LPA/SORL1/DPYS/PROZ/F11/LEPR/PCSK6/FTCD/ACOX1/RORA/RNF125/CP/ZFAND5/CFHR3/FOSB/ABCA9/SMIM14/SORBS2/PIK3R1/MAP3K13/GPAT3/NAMPT/HGFAC/RAPGEF2/HSDL2/SLC25A18/DUSP16/ID2/SLC39A14/NSUN6/LMO7/SLC22A3/ELL2/TNRC6A/LURAP1L/ETS2/LRP6/MBNL2/CPEB4
KEGG_VALINE_LEUCINE_AND_ISOLEUCINE_DEGRADATION	KEGG_VALINE_LEUCINE_AND_ISOLEUCINE_DEGRADATION	kegg_valine_leucine_and_isoleucine_degradation	42	0.786963	2.93472	1e-10	5.73e-09	4.36e-09	3337	tags=88%, list=14%, signal=76%	ALDH6A1/EHHADH/ABAT/AOX1/ACAA2/ALDH2/BCKDHB/ACADM/MMUT/ACAA1/IVD/HMGCS2/ALDH7A1/HADH/ALDH1B1/ACADSB/DBT/ACAT1/HIBADH/HMGCL/ALDH9A1/HSD17B10/PCCB/HIBCH/ECHS1/BCKDHA/ACADS/MCEE/HMGCS1/PCCA/MCCC2/ACAT2/ALDH3A2/BCAT2/MCCC1/ACAD8/HADHB
LEE_LIVER_CANCER_MYC_E2F1_DN	LEE_LIVER_CANCER_MYC_E2F1_DN	lee_liver_cancer_myc_e2f1_dn	56	0.749202	2.92308	1e-10	5.73e-09	4.36e-09	3586	tags=77%, list=15%, signal=65%	BHMT/HSD11B1/AASS/ETNK2/CYP4F2/OTC/APOC4/HAO1/HPD/ACSL1/GHR/PCK1/MAT1A/IGFBP2/BAAT/SLC27A2/EPHX2/PXMP2/TDO2/ALAD/G6PC1/C4BPA/RGN/IGF1/CYP7B1/G0S2/TNNC2/CYP2F1/CYP2E1/CFHR1/ELOVL5/SFTPD/FABP2/HAL/ADIPOR2/CFH/HBP1/GOT1/ORM1/MTARC1/ORM2/ABCD3/CPOX
CAIRO_HEPATOBLASTOMA_CLASSES_DN	CAIRO_HEPATOBLASTOMA_CLASSES_DN	cairo_hepatoblastoma_classes_dn	203	0.621403	2.89344	1e-10	5.73e-09	4.36e-09	3149	tags=50%, list=13%, signal=44%	GLYAT/SLC10A1/CYP2B6/HSD11B1/SLC27A5/ADH1B/ABCA6/DAO/MFAP3L/HSD17B6/ADH1C/AR/AQP9/CYP2C9/SULT1B1/SLCO1B3/APOC4/MYCL/HPD/AOX1/GHR/C8A/FMO4/RASGRF1/ANXA10/PON1/FMO3/CAT/ALAS1/ADH1A/ADH6/PACRG/KHK/MYRIP/ALDH2/SLC6A1/AFM/DNASE1L3/SERPING1/RCAN1/MYLK/GATM/HGD/AADAC/ENPEP/PALM2AKAP2/CTSO/SLCO1B1/HOMER2/MAN1C1/C1S/IGF1/CTSF/C1R/TST/PEBP1/TTC9/FAS/ABHD6/LAMA3/VSTM4/UGT2B4/CSRP2/COL18A1/ASPA/ACSL5/PHYH/GC…
KEGG_FATTY_ACID_METABOLISM	KEGG_FATTY_ACID_METABOLISM	kegg_fatty_acid_metabolism	40	0.802407	2.88545	1e-10	5.73e-09	4.36e-09	2929	tags=80%, list=12%, signal=70%	ADH4/ACADL/ADH1B/CYP4A22/EHHADH/ADH1C/CYP4A11/ACSL1/GCDH/ACAA2/ADH1A/ADH6/ALDH2/ACADM/ACSL6/ACAA1/ACOX1/ALDH7A1/HADH/CPT2/ALDH1B1/ACADSB/ACAT1/ALDH9A1/ACSL5/ECI2/ECHS1/ACADS/CPT1A/ADH5/ACAT2/ALDH3A2
MINGUEZ_LIVER_CANCER_VASCULAR_INVASION_DN	MINGUEZ_LIVER_CANCER_VASCULAR_INVASION_DN	minguez_liver_cancer_vascular_invasion_dn	21	0.924201	2.88229	1e-10	5.73e-09	4.36e-09	1452	tags=95%, list=6%, signal=89%	CYP3A4/GLYAT/AASS/ADH4/GLYATL1/PON1/PCK1/SLC38A4/MAT1A/DPYS/DEPDC7/UGT2B15/KLF9/PAH/MYLK/RCL1/ZFAND5/PPARGC1A/PIK3R1/MASP2
WP_CONSTITUTIVE_ANDROSTANE_RECEPTOR_PATHWAY	WP_CONSTITUTIVE_ANDROSTANE_RECEPTOR_PATHWAY	wp_constitutive_androstane_receptor_pathway	30	0.840618	2.85856	1e-10	5.73e-09	4.36e-09	1746	tags=60%, list=7%, signal=56%	CYP2A6/CYP3A4/CYP2B6/UGT1A4/GSTA2/NR1I3/EHHADH/CYP2C9/SULT2A1/CYP4A11/ALAS1/UGT1A1/SULT1A1/PPARGC1A/UGT1A9/ABCB1/FOXO1/CYP3A5
LEE_LIVER_CANCER_DENA_DN	LEE_LIVER_CANCER_DENA_DN	lee_liver_cancer_dena_dn	60	0.733432	2.84358	1e-10	5.73e-09	4.36e-09	1997	tags=68%, list=8%, signal=63%	GLYAT/BHMT/SLC27A5/AASS/PRODH/CYP7A1/CYP4F2/DCXR/SLC1A2/EHHADH/OTC/HPD/ACSL1/PON1/PCK1/MAT1A/GCDH/ACSM3/BAAT/EPHX2/DPYS/SELENBP1/SLC2A2/NDRG2/PAH/ACOX1/G6PC1/C4BPA/RGN/CPT2/ACADSB/GPR37/ALDH1A1/CYP7B1/CSAD/RORC/PHYH/TNNC2/CYP2F1/CA5A/CYP2E1
REACTOME_PEROXISOMAL_PROTEIN_IMPORT	REACTOME_PEROXISOMAL_PROTEIN_IMPORT	reactome_peroxisomal_protein_import	63	0.725613	2.84067	1e-10	5.73e-09	4.36e-09	2683	tags=57%, list=11%, signal=51%	HAO2/DAO/EHHADH/SCP2/HAO1/AGXT/PIPOX/ACOX2/BAAT/CAT/SLC27A2/EPHX2/ACAA1/ACOX1/DHRS4/MLYCD/AMACR/ACOT4/NUDT7/NOS2/HSD17B4/PECR/HMGCL/ACOT2/LONP2/PHYH/ECI2/HACL1/GSTK1/CRAT/PEX14/PAOX/IDH1/PEX12/PEX1/PEX6
KEGG_PEROXISOME	KEGG_PEROXISOME	kegg_peroxisome	78	0.678764	2.83875	1e-10	5.73e-09	4.36e-09	2683	tags=51%, list=11%, signal=46%	HAO2/XDH/DAO/EHHADH/SCP2/HAO1/ACSL1/AGXT/PIPOX/PEX11G/ACOX2/BAAT/CAT/SLC27A2/EPHX2/PXMP2/ACSL6/ACAA1/ACOX1/DHRS4/MLYCD/AMACR/NOS2/HSD17B4/PECR/HMGCL/ACSL5/PHYH/ECI2/HACL1/SOD1/GSTK1/CRAT/PEX14/PAOX/IDH1/PEX12/PEX19/PEX1/PEX6
REACTOME_CYTOCHROME_P450_ARRANGED_BY_SUBSTRATE_TYPE	REACTOME_CYTOCHROME_P450_ARRANGED_BY_SUBSTRATE_TYPE	reactome_cytochrome_p450_arranged_by_substrate_type	53	0.744395	2.83789	1e-10	5.73e-09	4.36e-09	2107	tags=66%, list=9%, signal=60%	CYP2A7/CYP2A13/CYP2A6/CYP3A4/CYP1A2/CYP8B1/CYP26A1/CYP2B6/CYP3A43/CYP7A1/CYP4F2/CYP39A1/CYP2C8/CYP4A22/CYP2C9/CYP4A11/CYP11A1/CYP2J2/CYP4F3/CYP4F11/CYP2D6/CYP4V2/POR/CYP2C18/CYP27A1/CYP4F12/CYP2U1/CYP7B1/FDX1/FDXR/CYP3A5/CYP2F1/CYP51A1/CYP2E1/CYP46A1
HOSHIDA_LIVER_CANCER_SURVIVAL_DN	HOSHIDA_LIVER_CANCER_SURVIVAL_DN	hoshida_liver_cancer_survival_dn	109	0.661589	2.83721	1e-10	5.73e-09	4.36e-09	4480	tags=54%, list=19%, signal=44%	CYP2B6/AKR1D1/GSTM1/GCGR/PFKFB1/TTR/CUX2/F9/AR/PLG/HAAO/AOX1/GHR/PON3/PCK1/ACSM3/ALAS1/SELENBP1/SC5D/CYB5A/ADH6/TDO2/DCAF11/C8B/GCKR/PKLR/IGF1/PLCG2/HMGCL/ACOT2/ALDH9A1/TM7SF2/SLC4A4/SLC37A4/GJB1/PROS1/AKR1A1/CTBS/GGCX/C9/PCYT2/BAIAP2/ADH5/LIPC/TMEM97/CPOX/C5/ADRA2B/SUCLG1/SDHC/TIMM8A/PMM1/NAAA/C4BPB/PLAAT3/NARS2/PIGK/ANKRD46/CPN1
KEGG_METABOLISM_OF_XENOBIOTICS_BY_CYTOCHROME_P450	KEGG_METABOLISM_OF_XENOBIOTICS_BY_CYTOCHROME_P450	kegg_metabolism_of_xenobiotics_by_cytochrome_p450	55	0.722558	2.80416	1e-10	5.73e-09	4.36e-09	1997	tags=58%, list=8%, signal=53%	CYP3A4/CYP1A2/CYP2B6/ADH4/UGT2B10/CYP3A43/UGT2B7/GSTM1/ADH1B/UGT1A4/GSTA2/CYP2C8/ADH1C/GSTA5/CYP2C9/GSTZ1/ADH1A/ADH6/UGT2B15/GSTA1/UGT2A1/CYP2C18/UGT1A1/EPHX1/UGT1A9/UGT2B4/CYP3A5/GSTT2/CYP2F1/GSTK1/MGST1/CYP2E1
REACTOME_ASPIRIN_ADME	REACTOME_ASPIRIN_ADME	reactome_aspirin_adme	35	0.808842	2.80267	1e-10	5.73e-09	4.36e-09	1997	tags=74%, list=8%, signal=68%	CYP3A4/GLYAT/ACSM5/GLYATL1/UGT2B10/UGT2B7/UGT1A4/CYP2C8/ACSM2A/GLYATL3/CYP2C9/ACSM2B/CES2/SLCO2B1/UGT2B15/UGT2A1/SLC22A7/CYP2D6/CES1/BCHE/UGT1A1/UGT1A9/UGT2B4/SLC16A1/UGT3A1/CYP2E1
LEE_LIVER_CANCER_CIPROFIBRATE_DN	LEE_LIVER_CANCER_CIPROFIBRATE_DN	lee_liver_cancer_ciprofibrate_dn	53	0.731593	2.78909	1e-10	5.73e-09	4.36e-09	1997	tags=62%, list=8%, signal=57%	CYP26A1/BHMT/HSD11B1/PRODH/CYP7A1/ETNK2/SLC1A2/ABAT/OTC/SULT1B1/HPD/PON1/PCK1/PIPOX/BAAT/SELENBP1/SLC2A2/PAH/MBL2/G6PC1/C4BPA/DPP4/SLC17A3/ACADSB/RNASE4/GPR37/CYP7B1/SERPINA6/TNNC2/CYP2F1/SLC37A4/CA5A/CYP2E1
CAIRO_LIVER_DEVELOPMENT_DN	CAIRO_LIVER_DEVELOPMENT_DN	cairo_liver_development_dn	206	0.59788	2.78536	1e-10	5.73e-09	4.36e-09	3689	tags=56%, list=16%, signal=48%	BHMT/SLC27A5/PCK2/GNMT/GSTM1/GPLD1/DCXR/AQP9/APOF/SLC16A2/ALDH1L1/SERPINC1/PLG/HAAO/ACSL1/C8A/RDH5/PON3/PIPOX/GCDH/ACAA2/KNG1/ABCA8/DPYS/SELENBP1/F11/CPS1/CBS/AFM/TTPA/F12/RIDA/SERPING1/SPP2/BDH1/ACADM/KLKB1/HMGCS2/ITIH1/CES1/HAGH/ABCC6/PINK1/PPARA/CPB2/SLC38A3/ARG1/PGM1/CYP27A1/ALDH1B1/ENTPD5/TFR2/STAB2/LPIN2/HP/TST/LCAT/ANGPTL3/IGFBP1/MST1/MAOB/PROC/SAA4/CSAD/PYGL/COL18A1/GCAT/PHYH/GC/ITIH3/H6P…
LEE_LIVER_CANCER_E2F1_DN	LEE_LIVER_CANCER_E2F1_DN	lee_liver_cancer_e2f1_dn	55	0.715793	2.77791	1e-10	5.73e-09	4.36e-09	3384	tags=62%, list=14%, signal=53%	BHMT/HSD11B1/AASS/OTC/ZG16/HAO1/HPD/ACSL1/GHR/AQP8/PCK1/ABCG2/BAAT/PXMP2/TDO2/C4BPA/RGN/IGF1/GPR37/ALDH1A1/HSD17B10/CYP2F1/CYP2E1/CFHR1/ELOVL5/HAL/SERPINF1/ADIPOR2/CFH/LECT2/GOT1/ORM1/MTARC1/ORM2
BOYAULT_LIVER_CANCER_SUBCLASS_G1_DN	BOYAULT_LIVER_CANCER_SUBCLASS_G1_DN	boyault_liver_cancer_subclass_g1_dn	40	0.772441	2.7777	1e-10	5.73e-09	4.36e-09	4398	tags=82%, list=19%, signal=67%	MPDZ/GADD45A/KLF9/CYP4F11/CDC14B/GCHFR/KAT2B/PRSS53/ABHD2/ALDH1A1/ABCB1/CYP7B1/HSD17B10/LAP3/SLC39A8/SLC16A1/ACYP2/GCLC/CRYBG1/CTBS/SDHB/GBE1/TRIM2/DGLUCY/TLR3/BTN3A3/BLCAP/VKORC1/ZNF330/MBNL2/COQ9/AK2/TMED5
LEE_LIVER_CANCER_MYC_TGFA_DN	LEE_LIVER_CANCER_MYC_TGFA_DN	lee_liver_cancer_myc_tgfa_dn	59	0.713812	2.7704	1e-10	5.73e-09	4.36e-09	2297	tags=63%, list=10%, signal=57%	BHMT/HSD11B1/SLC27A5/AASS/ETNK2/CYP4F2/ABAT/OTC/HAO1/HPD/AQP8/PCK1/ABCG2/IGFALS/BAAT/EPHX2/PXMP2/KHK/TDO2/KLF15/ACOX1/G6PC1/C4BPA/RGN/CPT2/IGF1/GPR37/ALDH1A1/CYP7B1/HSD17B10/G0S2/TNNC2/CYP2F1/CA5A/ELOVL5/FABP2/HAL
WP_DISORDERS_OF_BILE_ACID_SYNTHESIS_AND_BILIARY_TRANSPORT	WP_DISORDERS_OF_BILE_ACID_SYNTHESIS_AND_BILIARY_TRANSPORT	wp_disorders_of_bile_acid_synthesis_and_biliary_transport	20	0.890455	2.76429	1.01e-10	5.73e-09	4.36e-09	1443	tags=80%, list=6%, signal=75%	CYP8B1/ABCB11/SLC27A5/AKR1D1/CYP7A1/ABCB4/SCP2/SLCO1B3/ACOX2/BAAT/SLC27A2/AMACR/SLCO1B1/CYP27A1/HSD17B4/CYP7B1
REACTOME_DRUG_ADME	REACTOME_DRUG_ADME	reactome_drug_adme	92	0.651872	2.75686	1e-10	5.73e-09	4.36e-09	2151	tags=52%, list=9%, signal=48%	CYP3A4/GLYAT/SLC22A1/HSD11B1/ACSM5/GLYATL1/UGT2B10/UGT2B7/GSTM1/XDH/UGT1A4/NAT2/GSTA2/CYP2C8/ACSM2A/GLYATL3/CYP2C9/SULT2A1/ACSM2B/SLCO1B3/CES2/PON1/PON3/PCK1/ABCG2/ADH1A/SLCO2B1/UGT2B15/GSTA1/UGT2A1/SLC22A7/CYP2D6/CES1/BCHE/SLCO1B1/ACY1/UGT1A1/SULT1A1/UGT1A9/ABCB1/UGT2B4/SERPINA6/SLC16A1/UGT3A1/CYP2E1/TPMT/ADAL/ADK
BOYAULT_LIVER_CANCER_SUBCLASS_G6_UP	BOYAULT_LIVER_CANCER_SUBCLASS_G6_UP	boyault_liver_cancer_subclass_g6_up	60	0.695133	2.69509	1e-10	5.73e-09	4.36e-09	3924	tags=57%, list=17%, signal=47%	CCDC170/SEPTIN4/MME/CTNNA2/SLC6A2/ACSL6/YPEL1/CBR1/DYNC1I1/ACSS3/TTC9/ATP6V0E2/VSTM4/MERTK/SULT4A1/THSD1/ITPR2/SLC22A11/SLC13A3/NPR2/CRYZ/PANX1/SIAH2/HSDL2/FBXL5/WASHC3/GREB1/LPIN1/NEK3/CTNNBL1/EFR3A/SLC5A6/MARCHF8/BPNT2
KEGG_PPAR_SIGNALING_PATHWAY	KEGG_PPAR_SIGNALING_PATHWAY	kegg_ppar_signaling_pathway	57	0.689171	2.67801	1e-10	5.73e-09	4.36e-09	2690	tags=56%, list=11%, signal=50%	CYP8B1/SLC27A5/PCK2/ACADL/CYP7A1/CYP4A22/EHHADH/RXRG/SCP2/CYP4A11/ACSL1/PCK1/ACOX2/APOC3/SLC27A2/APOA5/ACADM/ACSL6/ACAA1/ACOX1/HMGCS2/PPARA/CPT2/CYP27A1/ANGPTL4/ACSL5/FABP2/APOA1/FADS2/CPT1A/AQP7/RXRA
ACEVEDO_NORMAL_TISSUE_ADJACENT_TO_LIVER_TUMOR_DN	ACEVEDO_NORMAL_TISSUE_ADJACENT_TO_LIVER_TUMOR_DN	acevedo_normal_tissue_adjacent_to_liver_tumor_dn	346	0.534893	2.61831	1e-10	5.73e-09	4.36e-09	5257	tags=46%, list=22%, signal=37%	RDH16/ADH4/LINC01554/GNMT/DNMT3L/GSTA2/GPD1/CYP39A1/GBP7/HEPACAM/OTC/TMEM82/HPD/HAAO/GPR88/FGGY/ANXA10/RDH5/DHRS1/HPR/DBH/FITM1/MAT1A/IGFALS/FMO3/SLC25A15/CCL16/UPB1/ADH6/CBS/BCO2/XPNPEP2/AKR7A3/ADI1/GSTA1/GPT2/SHMT1/ALDH7A1/MAMDC4/HAGH/HADH/CADM1/MAOA/PYROXD2/ACADSB/LPIN2/CFHR3/TST/ANGPTL3/OAF/PGM2/BPHL/SAA4/ATP6V0E2/ABHD6/TEF/CDA/DGAT2/SLC16A11/CLDN2/REEP6/TM7SF2/GOT2/SOD1/BOK/IDNK/MACROD1/SFXN…
DESERT_PERIVENOUS_HEPATOCELLULAR_CARCINOMA_SUBCLASS_UP	DESERT_PERIVENOUS_HEPATOCELLULAR_CARCINOMA_SUBCLASS_UP	desert_perivenous_hepatocellular_carcinoma_subclass_up	151	0.575298	2.60764	1e-10	5.73e-09	4.36e-09	3143	tags=29%, list=13%, signal=25%	CYP3A4/CYP1A2/SEC14L2/HSD11B1/ACSM5/AASS/DCXR/AQP9/ALDH1L1/SULT2A1/MTHFD1/SLCO1B3/APOC4/HPD/AOX1/HPR/MAT1A/GRHPR/FMO3/MTTP/ADH6/CPN2/ACAA1/HGD/ABCC6/CADM1/ACADSB/LAMA3/GLUL/SLC4A4/NEDD4/GABARAPL1/CYP2E1/SLC17A2/CILK1/APCS/PEX19/LECT2/LGR5/GREB1/FAT1/SLC30A10/ATOX1/CAP2
WP_AMINO_ACID_METABOLISM	WP_AMINO_ACID_METABOLISM	wp_amino_acid_metabolism	82	0.617318	2.60459	1e-10	5.73e-09	4.36e-09	3104	tags=54%, list=13%, signal=47%	TAT/BHMT/ADH4/PDK4/EHHADH/ADH1C/SDS/OTC/DBH/PCK1/CPS1/CBS/TDO2/ACADM/MMUT/FTCD/GPT2/ACAA1/HMGCS2/ALDH7A1/HADH/G6PC2/ARG1/MAOA/ASS1/HIBADH/PC/HMGCL/ALDH1A1/GOT2/PPM1L/GLUL/HIBCH/FAH/HNMT/IDH1/FH/HAL/DDC/ADH5/SDHA/MCCC1/LARS2/GOT1
CHIANG_LIVER_CANCER_SUBCLASS_PROLIFERATION_UP	CHIANG_LIVER_CANCER_SUBCLASS_PROLIFERATION_UP	chiang_liver_cancer_subclass_proliferation_up	175	-0.728153	-2.59416	1e-10	5.73e-09	4.36e-09	4447	tags=78%, list=19%, signal=64%	FOXM1/MAD2L1/PIGAP1/KIF4A/TOP2A/CDKN3/CENPE/WSB1/ASPM/SLC39A10/CDCA5/CDC6/PBK/ATP1A1/CKAP4/VEGFB/TPX2/DSCC1/SGO2/HELLS/FLVCR1/WASF1/ARHGAP18/CDCA7L/KIF14/MTMR2/MCUB/NDC80/ECT2/KIF18B/PELI1/CCNB2/TTK/NEK2/HJURP/MKI67/DLGAP5/FAM118A/PKDCC/KIF23/SHCBP1/KIF11/BUB1B/CDK1/SLAMF8/MECOM/GPD1L/MMD/GLIS2/KIF20A/ANLN/SKA1/JPT1/TMEM65/CENPF/CCNB1/ZC2HC1A/ORC6/ASRGL1/NUF2/BIRC5/ZNF532/MARCKS/LDLRAD3/PLP2/MEP1…
REACTOME_METABOLISM_OF_STEROIDS	REACTOME_METABOLISM_OF_STEROIDS	reactome_metabolism_of_steroids	136	0.58256	2.59361	1e-10	5.73e-09	4.36e-09	3465	tags=43%, list=15%, signal=37%	CYP8B1/SRD5A2/SLC10A1/HSD11B1/ABCB11/SLC27A5/AKR1D1/CYP7A1/CYP39A1/SCP2/SLCO1B3/CYP11A1/INSIG1/SRD5A1/ACOX2/BAAT/SLC51A/SLC27A2/SC5D/ACACB/STARD5/PPARA/AMACR/SLCO1B1/CYP27A1/HSD17B4/MSMO1/CYP7B1/SAR1B/ELOVL6/SERPINA6/GC/FDX1/TM7SF2/FDXR/CYP51A1/HMGCS1/CYP46A1/LSS/HSD17B11/FASN/AKR1C4/CYP17A1/HSD17B14/RXRA/ACAT2/HELZ2/GPAM/DHCR7/LDLRAP1/SEC24D/DHCR24/INSIG2/SEC23A/SEC24B/AKR1C2/EBP/PLPP6/OSBPL6
WP_METAPATHWAY_BIOTRANSFORMATION_PHASE_I_AND_II	WP_METAPATHWAY_BIOTRANSFORMATION_PHASE_I_AND_II	wp_metapathway_biotransformation_phase_i_and_ii	149	0.571258	2.58309	1e-10	5.73e-09	4.36e-09	2206	tags=45%, list=9%, signal=41%	CYP2A7/CYP2A13/CYP2A6/CYP3A4/GLYAT/CYP1A2/CYP8B1/CYP26A1/CYP2B6/AKR1D1/GLYATL1/CYP3A43/CYP7A1/UGT2B7/GSTM1/UGT1A4/NAT2/CYP4F2/GSTA2/CYP39A1/CYP2C8/GSTA5/CYP2C9/SULT2A1/SULT1B1/CYP11A1/FMO4/GSTZ1/GSTT2B/FMO3/BAAT/EPHX2/CYP2J2/UGT2B15/CYP4F3/AKR7A3/GSTA1/CYP4F11/UGT2A1/CYP2D6/CYP4V2/CYP27C1/CYP2C18/CYP27A1/SULT1A2/CYP4F12/CYP2U1/UGT1A1/SULT1A1/EPHX1/UGT1A9/CYP7B1/CYP4X1/UGT2B4/SULT4A1/CYP4Z1/CYP3A5…
REACTOME_PHASE_II_CONJUGATION_OF_COMPOUNDS	REACTOME_PHASE_II_CONJUGATION_OF_COMPOUNDS	reactome_phase_ii_conjugation_of_compounds	94	0.607564	2.57347	1e-10	5.73e-09	4.36e-09	2960	tags=49%, list=12%, signal=43%	GLYAT/CYP1A2/ACSM5/GLYATL1/UGT2B10/UGT2B7/GSTM1/UGT1A4/NAT2/GSTA2/ACSM2A/GSTA5/GLYATL3/SULT2A1/SULT1B1/ACSM2B/GSTZ1/ACSM1/MAT1A/GSTT2B/UGT2B15/GSTA1/UGT2A1/UGP2/SULT1A2/UGT1A1/SULT1A1/SLC26A1/UGT1A9/UGT2B4/SLC35D1/SULT4A1/GSTT2/GSTK1/UGT3A1/MGST1/PAPSS2/TPMT/GCLC/AKR1A1/ABHD14B/NAT1/CNDP2/AS3MT/MGST2/MAT2B
SHETH_LIVER_CANCER_VS_TXNIP_LOSS_PAM4	SHETH_LIVER_CANCER_VS_TXNIP_LOSS_PAM4	sheth_liver_cancer_vs_txnip_loss_pam4	260	0.541926	2.55804	1e-10	5.73e-09	4.36e-09	3261	tags=45%, list=14%, signal=40%	GLYAT/UPP2/CYP8B1/SLC10A1/CYP2G1P/BHMT/SLC27A5/RDH16/IDO2/AASS/AADAT/ADH4/AKR1D1/GNMT/NAT2/CYP4F2/NR1I3/DCXR/DMGDH/ALDH6A1/ABAT/MPDZ/SLC16A2/OTC/SULT1B1/HAAO/ACSL1/CES3/GHR/SLC6A12/AGXT/GCDH/SARDH/SLC25A15/BAAT/EPHX2/DPYS/CBS/NDRG2/CYP2J2/ALDH8A1/DNASE1L3/TEX21P/ADHFE1/CD1D/MBL2/SLC2A5/SLC22A7/STARD5/CYP2D6/MASP1/BHMT2/HMGCS2/CES1/HAGH/ABCC6/G6PC1/CYP4V2/ENPEP/IGF1/SLC47A1/ACADSB/ABHD15/STAB2/QDP…
MEBARKI_HCC_PROGENITOR_FZD8CRD_DN	MEBARKI_HCC_PROGENITOR_FZD8CRD_DN	mebarki_hcc_progenitor_fzd8crd_dn	416	0.518236	2.55615	1e-10	5.73e-09	4.36e-09	3904	tags=52%, list=16%, signal=44%	MROH2A/LINC00844/GLYAT/CYP2B6/ETNPPL/ACSM5/GBA3/ADRA1A/PRODH/HAO2/SLC28A1/GCGR/GPD1/C3orf85/CYP2C8/LINC00923/ABCB4/GSTA5/ABAT/CIDEB/TMEM100/ALDOB/ALDH1L1/SULT2A1/RANBP3L/ACSM2B/ABCC9/CYP4A11/ACAD11/C6/HAO1/MOGAT1/SLC23A3/INSIG1/PON1/ANG/COL5A3/SLC6A12/HLF/RBP5/SYT7/ACSM3/BAAT/EPHX2/SELENBP1/ACMSD/UPB1/TTBK1/GLYCTK/A1BG/ADH6/SLC2A2/LDHD/KHK/CPEB3/MME/ACACB/TDO2/AFM/AQP7P1/F13B/ABCG8/CYP4F3/GSTA1/G…
ANDERSEN_CHOLANGIOCARCINOMA_CLASS2	ANDERSEN_CHOLANGIOCARCINOMA_CLASS2	andersen_cholangiocarcinoma_class2	119	-0.74485	-2.54974	1e-10	5.73e-09	4.36e-09	4412	tags=74%, list=19%, signal=60%	AP1S3/TOP2A/DHDH/CENPE/TUFT1/NRP2/ST14/KIF15/TPX2/LPAR5/BUB1/HSH2D/DAPP1/ZBED2/ASPHD2/TJP3/VILL/CCNB2/TTK/COL12A1/ADAM8/DLGAP5/TMC7/KIF11/PLA2G10/BCL11B/MECOM/CDCA3/CAPG/ANLN/ALDH3B1/SFN/GALNT6/WNK4/SMPDL3B/RHBDL2/CLDN4/C15orf48/MYB/ITGA2/COL6A3/COL1A2/CDC20/SIX4/TRIM31/UBE2C/MXRA5/KLF5/NFE2L3/CEMIP/LIPH/PLAUR/SCIN/MYO1A/GPR160/BHLHE41/SLC39A4/KRT20/HK2/CEP55/TFCP2L1/GPR35/PLBD1/MUC17/HOXB7/VCAN/…
UEDA_PERIFERAL_CLOCK	UEDA_PERIFERAL_CLOCK	ueda_periferal_clock	165	0.554417	2.48872	1e-10	5.73e-09	4.36e-09	3439	tags=36%, list=15%, signal=31%	CYP2A6/UPP2/CYP8B1/AVPR1A/ADH4/CYP7A1/SLC25A47/ABCB4/AQP9/AQP8/ALAS1/APOA5/SLC2A2/GNE/KLF9/RCL1/CES1/USP2/PPARA/ST3GAL1/STBD1/POR/LPIN2/KAT2B/ETFBKMT/ACOT2/ELOVL6/COL18A1/LONP2/RORC/FDX1/MYORG/H6PD/ASL/SLC37A4/GABARAPL1/HMGCS1/GCLC/DHRS3/ELOVL5/HAL/GLDC/FASN/NR1D1/PCSK4/ID2/CPT1A/ETHE1/SERPINF2/PNPLA2/DHCR7/NFIL3/TSC22D1/CHP1/NR1D2/IRF6/LMO7/BNIP3/FBXO8/FERMT2
SERVITJA_LIVER_HNF1A_TARGETS_DN	SERVITJA_LIVER_HNF1A_TARGETS_DN	servitja_liver_hnf1a_targets_dn	143	0.550063	2.46346	1e-10	5.73e-09	4.36e-09	3069	tags=46%, list=13%, signal=40%	ESR1/CYP26A1/HSD11B1/RDH16/AASS/RTP3/ADH4/UGT2B7/CYP4F2/IRGM/CYP4A22/CHRNA4/ALDH1L1/SLCO1B3/C6/HAO1/PLG/HRG/CES3/C8A/ANG/IGFALS/F11/ADRA1B/CYP2J2/AFM/F13B/SERPING1/PAH/CLDN14/FTCD/SLC22A7/ITIH1/C8B/CPB2/CYP4V2/DPP4/SLC17A3/IGF1/C1R/SAA4/SLC22A25/CYP7B1/SLC41A2/BDH2/CLDN2/SLC16A10/PRODH2/CFI/SLC37A4/CA5A/BCO1/IL13RA1/C9/DDC/PNPLA3/AKR1C4/APCS/IGFBP4/FMO5/CFH/NIT2/LECT2/MBL1P/SLC30A10/SLCO2A1
WOO_LIVER_CANCER_RECURRENCE_UP	WOO_LIVER_CANCER_RECURRENCE_UP	woo_liver_cancer_recurrence_up	99	-0.724839	-2.43316	1e-10	5.73e-09	4.36e-09	4558	tags=75%, list=19%, signal=61%	CCL2/ARHGAP4/LAMA4/MAPK12/PDGFA/PPT1/FGFR2/CRIP1/JAG2/FGD6/VEGFB/PFN2/SOCS1/RHOF/PMP22/GEM/HKDC1/LAMA5/MGP/IGFBP3/TREM2/FLNA/DAB2/PFKM/DPYSL3/GAS7/MARCKS/ARHGEF2/RGS10/TPM4/EPHA3/SLIT2/RGS1/TGFB1/JAG1/MICAL1/ALDOA/HMGA1/CSGALNACT1/COL6A3/ANOS1/COL1A1/COL1A2/CXCL8/TPM2/CRYAB/FZD1/SOX9/SEMA6A/PLAUR/TEAD4/POSTN/FGFR1/BHLHE41/MAB21L2/PLAGL1/LPCAT1/HK2/TGFB2/TMSB10/SEMA3C/CXCL1/DBN1/TPBG/DDR1/RGS2/DUS…
REACTOME_FATTY_ACID_METABOLISM	REACTOME_FATTY_ACID_METABOLISM	reactome_fatty_acid_metabolism	161	0.537977	2.41198	1e-10	5.73e-09	4.36e-09	2799	tags=47%, list=12%, signal=41%	CYP1A2/CYP8B1/THRSP/ACADL/HAO2/CYP4F2/ACOT6/CYP2C8/CYP4A22/EHHADH/CYP2C9/SCP2/CYP4A11/ACAD11/ACSL1/PON1/PON3/ACAA2/ACOT12/ACOX2/ACSM3/SLC27A2/EPHX2/CYP2J2/ACACB/ACBD4/ALOX15B/CYP4F3/CYP4F11/ACADM/MMUT/ACSL6/ACAA1/CBR1/ACOX1/ACOT1/FAAH/HADH/MLYCD/AMACR/CPT2/HSD17B8/ACOT4/NUDT7/HSD17B4/PECR/CYP2U1/PRKAG2/ACOT2/ELOVL6/ACSL5/PHYH/ECI2/HACL1/CBR4/PCCB/SLC25A20/ACSF2/PCTP/CRAT/ECHS1/ACOT13/ACADS/MCEE/P…
DESERT_STEM_CELL_HEPATOCELLULAR_CARCINOMA_SUBCLASS_UP	DESERT_STEM_CELL_HEPATOCELLULAR_CARCINOMA_SUBCLASS_UP	desert_stem_cell_hepatocellular_carcinoma_subclass_up	239	-0.660995	-2.40473	1e-10	5.73e-09	4.36e-09	4985	tags=67%, list=21%, signal=54%	CSRNP2/HDAC2/CAMSAP2/GPX7/AGO2/SLC4A7/NSMAF/YEATS2/TPD52L2/RACGAP1/HOMER1/TMEM165/GNPDA1/STK26/TRIM28/P2RX4/TOP2A/PABPC1/BZW2/CENPE/UCK2/NRCAM/SPATS2/IFNGR2/BAMBI/INTS8/ANXA5/RPS3/PHF21A/NCAPD2/CNOT6/LAMC1/PRMT1/CKAP4/HIF1A/KIF15/RPLP2/TPX2/DDX39A/BUB1/CTSC/HELLS/PSRC1/DRAM1/MAPRE1/TACC3/MTMR2/NCAPG/ETV5/CKS2/BLMH/PELI1/TTK/ATP1B3/STK39/NAP1L1/FBL/HJURP/RPSA/DLGAP5/ASAP1/IGSF3/YWHAZ/PDGFRA/KIF23/…
REACTOME_PROTEIN_LOCALIZATION	REACTOME_PROTEIN_LOCALIZATION	reactome_protein_localization	158	0.517432	2.34023	1e-10	5.73e-09	4.36e-09	2683	tags=28%, list=11%, signal=25%	HAO2/DAO/EHHADH/OTC/SCP2/HAO1/AGXT/PIPOX/ACOX2/BAAT/CAT/SLC27A2/EPHX2/PXMP2/CYB5A/LDHD/ACAA1/ACOX1/DHRS4/MLYCD/AMACR/ACOT4/NUDT7/NOS2/HSD17B4/PECR/HMGCL/ACOT2/LONP2/PHYH/ECI2/HACL1/GSTK1/CRAT/PEX14/PAOX/IDH1/SLC25A13/PEX12/DNAJC19/ACBD5/PEX19/PEX1/PEX6
ACEVEDO_LIVER_TUMOR_VS_NORMAL_ADJACENT_TISSUE_DN	ACEVEDO_LIVER_TUMOR_VS_NORMAL_ADJACENT_TISSUE_DN	acevedo_liver_tumor_vs_normal_adjacent_tissue_dn	264	0.471329	2.26482	1e-10	5.73e-09	4.36e-09	3997	tags=41%, list=17%, signal=34%	CYP1A2/SLC22A1/BBOX1/IDO2/THRSP/MFSD2A/GCGR/NAT2/ASPDH/GPD1/SLC25A47/FAM99A/F9/ALDOB/CYP2C9/AZGP1/CPED1/PLG/GHR/PON1/VIPR1/IGFALS/OGDHL/FBP1/EPHX2/PROZ/MTTP/ADRA1B/NDRG2/LIPG/ACBD4/AFM/TKFC/DNASE1L3/F12/AKR7A3/SPP2/HDAC6/FTCD/HOGA1/ACAA1/KLKB1/GADD45G/FAAH/GCKR/PINK1/ARG1/CYFIP2/ENO3/ENTPD5/STAB2/LCAT/FOSB/PPARGC1A/PROC/HMGCL/SAA4/CDA/DGAT2/PNPLA7/TRPM8/CYP3A5/MACROD1/ITIH3/MLXIPL/AGMAT/ECHS1/C3/…
POOLA_INVASIVE_BREAST_CANCER_UP	POOLA_INVASIVE_BREAST_CANCER_UP	poola_invasive_breast_cancer_up	237	-0.618796	-2.24912	1e-10	5.73e-09	4.36e-09	5764	tags=69%, list=24%, signal=53%	SRGN/HLA-DRB6/STAT4/GPR65/FCGR3A/GPSM2/TRAF3IP3/LAMP3/HLA-DMB/GNLY/HCLS1/CCNE2/CCL4/FCGR2A/ITGA4/FANCI/NCF2/SLC7A5/MELK/ITK/LCP2/VCAM1/BTK/DOCK2/SOAT1/PLEK/PTPRC/THEMIS2/ITGB2/CLEC7A/MAD2L1/DSC2/EVI2B/TOP2A/PRR16/ITGAX/MCM4/CDKN3/SLA/ASPM/MAP4K1/TRBC1/CXCR3/GZMA/FYB1/LCK/SELPLG/SP140/EVI2A/CD53/CD86/IFI30/PBK/CST7/SAMSN1/SPC25/KIF15/LYZ/GLIPR1/GINS1/STK17B/TFEC/AIF1/TPX2/LILRB1/CD79B/ADCY7/DSCC1/…
BURTON_ADIPOGENESIS_6	BURTON_ADIPOGENESIS_6	burton_adipogenesis_6	176	0.488709	2.2432	1e-10	5.73e-09	4.36e-09	3461	tags=42%, list=15%, signal=36%	HSD11B1/THRSP/ACADL/GPD1/SCP2/GRHPR/ACAA2/CAT/ALAS1/PXMP2/CMBL/CYB5A/BCKDHB/ALAD/CD1D/ACAA1/CBR1/ADIG/ETFDH/HADH/C11orf54/HP/QDPR/HSD17B4/TST/KAT2B/DBT/HIBADH/PGM2/ALDH1A1/LONP2/C9orf72/REEP6/SFXN1/CHPT1/HIBCH/G0S2/ISOC1/MGST1/ACADS/FAH/RETSAT/ACYP2/TP53INP2/SDHB/HIPK2/APOC1/FASN/DECR1/APOE/PEX19/PRXL2A/AQP7/SLC25A10/GBE1/RARRES2/SOWAHC/CA2/GCSH/PNPLA2/DHCR7/SDHA/POLN/DDT/APMAP/BCAT2/MCCC1/FMC1/B…
HOSHIDA_LIVER_CANCER_SUBCLASS_S1	HOSHIDA_LIVER_CANCER_SUBCLASS_S1	hoshida_liver_cancer_subclass_s1	221	-0.608762	-2.20333	1e-10	5.73e-09	4.36e-09	6691	tags=64%, list=28%, signal=47%	RNASE1/CD151/RALGDS/EFNB1/TP53BP1/SMARCD1/NPC2/ID3/IL2RB/TSPAN3/FGL2/COL4A1/SPAG8/OAZ1/PKMYT1/HLA-DMA/AKT3/FBN1/C3AR1/CDC25B/SRGN/ATP6V1F/CBFB/HCLS1/PEA15/LOX/CCN2/FCGR2A/PAM/ARHGDIB/SLC39A6/SLC7A5/HLA-DPB1/IFI16/HLA-DQB1/RIT1/F13A1/COL4A2/NSMAF/PTPRC/COL6A1/ITGB2/IL15RA/GYPC/ANXA1/PKN1/SLA/LGALS3BP/DUSP5/ARPC1B/THY1/FYB1/LSP1/ACP5/C1QB/ANXA5/ASAH1/CD53/DDX11/IFI30/CD8A/HLA-DOA/HIF1A/GLIPR1/LGALS…
BOCHKIS_FOXA2_TARGETS	BOCHKIS_FOXA2_TARGETS	bochkis_foxa2_targets	414	0.445526	2.19366	1e-10	5.73e-09	4.36e-09	3340	tags=31%, list=14%, signal=27%	CYP2A6/RDH16/AASS/UGT2B10/UROC1/UGT2B7/PDK4/GSTM1/NR1I2/CYP4F2/SLC46A3/SLC25A47/GASK1A/ALDH6A1/TTR/EXPH5/ALDOB/SERPINC1/C6/HAO1/PLG/ACSL1/INSIG1/DHRS1/AQP8/SORD/PCK1/SLC6A12/MAT1A/FMO3/FBP1/ACSM3/BAAT/CAT/KNG1/APOA5/CYB5A/SERPINA11/NDRG2/CYP2J2/KLF15/F13B/DCAF11/MBL2/INSC/STARD5/CYP2D6/ACAA1/HPX/KLKB1/HGD/ITIH1/CES1/C8B/FAAH/HAGH/PPARA/C4BPA/SLC25A25/ARRDC4/GPT/APOH/C1R/PBLD/TST/CRYL1/PEMT/IGFBP1…
MEISSNER_BRAIN_HCP_WITH_H3K27ME3	MEISSNER_BRAIN_HCP_WITH_H3K27ME3	meissner_brain_hcp_with_h3k27me3	143	-0.611223	-2.1405	1e-10	5.73e-09	4.36e-09	4090	tags=50%, list=17%, signal=42%	OVOL1/CHMP4C/NOTCH3/TBX1/IKZF3/GFI1/PPM1N/ALDH1A3/ERFE/HOXA4/LTBP2/LARGE2/SLC18A2/COL13A1/ATP2A3/FOXD4/GATA3/KRT7/PAX1/HOXB5/SIX1/SLC44A3/TMEM54/HOXA10/FOXB1/SIM2/KCNE5/HOXD12/HNF1B/IGF2BP3/CLDN4/UTF1/HOXB6/GBX2/TPM2/HOXA5/FOXE3/HELT/ADAMTS14/MARCKSL1/MMP2/PDX1/TFAP2E/SALL4/HOXA11/WT1/TLX2/PLBD1/KCNK15/HOXB7/IGF2/GLP1R/IGF2BP1/IGFBPL1/MIXL1/WNT10B/FOXL1/DLX4/PRRX2/B3GNT3/PITX1/VAX2/SIX2/SPINT1/CD…
MEBARKI_HCC_PROGENITOR_WNT_UP	MEBARKI_HCC_PROGENITOR_WNT_UP	mebarki_hcc_progenitor_wnt_up	153	-0.606701	-2.13892	1e-10	5.73e-09	4.36e-09	4437	tags=52%, list=19%, signal=42%	TCOF1/ACTR3-AS1/KLF7/MYADM/RARG/WFDC3/CRACDL/DIP2C-AS1/EVI2A/SDC3/JAG2/MEX3B/GLIPR1/MILR1/PRSS23/CRISPLD2/LZTS1/DACT1/PTPN22/PRICKLE2/LAYN/THBS2/LEF1/ENDOD1/ARHGEF3/MOXD1/CCDC80/MMD/NKD2/FLNA/COL5A2/PDLIM7/POTEF/MAGED4B/GRAMD1A/DPYSL3/LUM/LFNG/PHLDB1/LRRC15/NOG/NXN/TPM4/KLHL4/IGF2BP3/ST6GAL2/FAP/FBLIM1/GNG4/ARL4C/ZNF827/CARD11/COL1A1/COL1A2/COL3A1/OLFML3/F3/BMF/CXCL3/PLAUR/PDGFRL/MMP2/NANOS1/MMP7…
WP_NUCLEAR_RECEPTORS_METAPATHWAY	WP_NUCLEAR_RECEPTORS_METAPATHWAY	wp_nuclear_receptors_metapathway	271	0.442784	2.12003	1e-10	5.73e-09	4.36e-09	3655	tags=39%, list=15%, signal=34%	CYP2A6/CYP3A4/CYP1A2/ESR1/CYP8B1/SLC10A1/CYP2B6/ABCB11/SLC27A5/CES4A/CYP7A1/UGT2B7/ETNK2/PDK4/GSTM1/NR1I2/UGT1A4/GSTA2/NR1I3/ABCB4/EHHADH/GSTA5/CYP2C9/SCP2/SULT2A1/CYP4A11/CES2/CES3/PCK1/CES5A/BAAT/ALAS1/APOC3/SLCO2B1/SLC6A13/APOA5/SLC2A2/NRG1/SLC6A1/ABCG8/GSTA1/ACADM/SLC6A2/SLC2A5/ACAA1/CBR1/ACOX1/SLC2A12/CES1/PPARA/ABCG5/CPT2/SLCO1B1/TGFBR3/CYP4F12/KAT2B/UGT1A1/SULT1A1/PPARGC1A/ABHD2/IGFBP1/UGT…
COLDREN_GEFITINIB_RESISTANCE_DN	COLDREN_GEFITINIB_RESISTANCE_DN	coldren_gefitinib_resistance_dn	200	-0.583773	-2.10479	1e-10	5.73e-09	4.36e-09	2766	tags=32%, list=12%, signal=29%	STK39/ENDOD1/ZIK1/SYTL1/CDS1/ELF3/SLC44A3/TMEM54/RAB38/EHF/LGALS9/DOK7/VAV3/FAM171B/ENPP5/ELMO3/LAD1/SPINK2/SMPDL3B/MFSD6/MAL2/AP1M2/PDE5A/CLDN4/HS3ST1/BSPRY/EPPK1/ARFGEF3/USP44/LIPH/UNC13D/MST1R/GPR160/CNKSR1/PEG10/SH3YL1/TC2N/ADAP1/PRR15L/ADAM28/NPNT/DDR1/KCNMB4/QSOX1/MAPK13/S100A14/B3GNT3/KLC3/SPINT1-AS1/C6orf132/TMC4/C1orf116/OVOL2/GRHL2/SPINT1/TMC5/EPS8L1/KRT19/FXYD3/BICDL2/RAB25/ATP2C2/PRSS…
MOOTHA_HUMAN_MITODB_6_2002	MOOTHA_HUMAN_MITODB_6_2002	mootha_human_mitodb_6_2002	410	0.424919	2.10453	1e-10	5.73e-09	4.36e-09	4414	tags=33%, list=19%, signal=27%	GCK/GLYAT/GLS2/TAT/PCK2/ACADL/PDK4/ABAT/SDS/OTC/SCP2/MTHFD1/CYP11A1/ACSL1/AGXT/GCDH/SARDH/ACAA2/SLC25A15/ALAS1/CYB5A/CPS1/ALDH2/GALR3/BCKDHB/COX6A2/BDH1/ACADM/MMUT/ACSL6/GATM/SHMT1/IVD/HMGCS2/ETFDH/HADH/MLYCD/AMACR/CPT2/GPT/MAOA/CYP27A1/ACADSB/SLC1A1/TST/DBT/ACAT1/PC/MAOB/HMGCL/GCAT/ACSL5/FDX1/PCCB/FDXR/NNT/SLC25A20/GOT2/ALDH4A1/CRAT/ECHS1/BCKDHA/CA5A/AMT/ACADS/SDHD/ETFA/PCCA/SLC25A13/FH/SDHB/END…
ROSTY_CERVICAL_CANCER_PROLIFERATION_CLUSTER	ROSTY_CERVICAL_CANCER_PROLIFERATION_CLUSTER	rosty_cervical_cancer_proliferation_cluster	139	-0.601011	-2.09512	1e-10	5.73e-09	4.36e-09	5768	tags=64%, list=24%, signal=49%	DTYMK/CCNF/LMNB1/STIL/ZWINT/FBXO5/CCNE2/DBF4/FANCI/CHEK1/POLQ/GMNN/KPNA2/MELK/EZH2/RACGAP1/KIF20B/FOXM1/DNA2/MAD2L1/KIF4A/TOP2A/ATAD2/MCM4/CENPE/ASPM/ERCC6L/CDC6/ASF1B/PBK/KIF15/MCM10/GINS1/TPX2/CDCA8/BUB1/DNMT3B/NCAPH/KIFC1/HELLS/TACC3/KIF14/NCAPG/MCUB/NDC80/H2AX/ECT2/CKS2/CHAF1B/KIF18B/CCNB2/TTK/NEK2/UBE2S/HJURP/MKI67/PCLAF/DLGAP5/KIF23/SHCBP1/KIF11/BUB1B/CDK1/CENPM/CDCA3/PLK1/KIF20A/JPT1/CENPF…
CARRILLOREIXACH_HEPATOBLASTOMA_VS_NORMAL_HYPOMETHYLATED_AND_UP	CARRILLOREIXACH_HEPATOBLASTOMA_VS_NORMAL_HYPOMETHYLATED_AND_UP	carrilloreixach_hepatoblastoma_vs_normal_hypomethylated_and_up	147	-0.596083	-2.09111	1e-10	5.73e-09	4.36e-09	4807	tags=52%, list=20%, signal=41%	F13A1/COL4A2/INPP5D/SGO1/PARPBP/RACGAP1/NPM1/MTBP/FOXM1/LAMA4/ANXA1/CDKN3/SMOC2/BAMBI/NRP2/ACSL4/NOTCH3/NCAPD2/MGAT5/LAMC1/SLIT3/PDGFRB/NCAPH/RPS12/NCAPG/DNMT3A/MAP1B/THBS2/BLMH/COL12A1/STK39/GLS/KIF18A/DLGAP5/SLC7A6/TMC7/BCAM/RPL8/PTPN14/CDK1/KIT/MGP/ANTXR1/ADAM9/GRAMD1A/GAS2L3/CLIC1/LAMB1/CHST11/CHD3/FAP/ITGA2/COL6A3/SULF1/COL1A1/COL1A2/IGF2BP2/FMNL2/TNC/NT5DC2/SPP1/FBLN1/HK2/CDH11/TGFB2/ZC3HAV…
VILLANUEVA_LIVER_CANCER_KRT19_UP	VILLANUEVA_LIVER_CANCER_KRT19_UP	villanueva_liver_cancer_krt19_up	165	-0.585425	-2.07545	1e-10	5.73e-09	4.36e-09	6302	tags=59%, list=27%, signal=43%	C2CD5/OLA1/MCM6/TDG/ZNF605/CYTH2/SIPA1L3/BARD1/CKAP2L/PLK4/PHTF2/CDC25B/LMNB1/ZNF300/GPSM2/ADAM17/SANBR/KNTC1/STIL/ZNF354A/ZWINT/CASP2/FANCI/CDC7/EMC3-AS1/MELK/ZNF678/EZH2/CEP135/KIF20B/NR6A1/DNA2/PCYOX1L/KIF4A/TOP2A/IFT57/CENPE/GPD2/IFFO2/DCLRE1C/METTL9/ZNF292/KIF15/MCM10/GINS1/RAD54L/TPX2/CDCA8/BUB1/SGO2/NCAPH/CENPO/NCAPG/NDC80/AP1G2/ECT2/GABRB3/TTK/NAP1L1/HJURP/MKI67/KIF18A/PCLAF/DLGAP5/KIF23/…
FLORIO_NEOCORTEX_BASAL_RADIAL_GLIA_DN	FLORIO_NEOCORTEX_BASAL_RADIAL_GLIA_DN	florio_neocortex_basal_radial_glia_dn	176	-0.580726	-2.07015	1e-10	5.73e-09	4.36e-09	5877	tags=61%, list=25%, signal=46%	CKAP2L/PLK4/SPARC/LMNB1/DEPDC1/C21orf62/CENPL/EPB41L2/KNTC1/CENPK/ZWINT/FBXO5/ARHGAP11A/FANCI/POLQ/MFAP4/KPNA2/IQGAP3/MELK/VCAM1/FSTL1/SGO1/PARPBP/RACGAP1/FOXM1/FAM72B/MAD2L1/KIF4A/TOP2A/FANCD2/ITM2A/TRAIP/ANXA1/CDKN3/CENPE/XRCC2/FGFR2/ASPM/CDCA5/NCAPD2/CDC45/EXO1/FAM72A/PBK/SPC25/KIF15/GINS1/TPX2/CDCA8/BUB1/PRELP/SGO2/NCAPH/KIFC1/SLC15A2/PSRC1/TACC3/KIF14/UBE2T/SKA3/NDC80/CKS2/KIF18B/CCNB2/CIP2A…
LEE_LIVER_CANCER_SURVIVAL_DN	LEE_LIVER_CANCER_SURVIVAL_DN	lee_liver_cancer_survival_dn	173	-0.575994	-2.05036	1e-10	5.73e-09	4.36e-09	6879	tags=62%, list=29%, signal=45%	CCDC6/CDK4/NCBP2/KRT10/CD2AP/HNRNPA1/YWHAH/CCT6A/RPL27/LYAR/DYRK2/CCT5/DYNC2I2/PDCD5/TSPAN3/CBX3/MCM6/HMGN1/RPS9/DUSP18/RAN/UBE2D1/DEPDC1/RPL31/MCM7/PTBP3/UBA2/KNTC1/VCL/RPS3A/ZNF37BP/RPS18/ATP2B1/H4C1/RPS7/SFT2D1/HDAC2/RPL38/RPS6/NPM1/RPL12/HDDC2/BZW2/ATAD2/RPS3/RPS5/PRMT1/RPL35/HIF1A/SPC25/PFDN4/CDCA8/PBX1/PRMT2/ARHGAP18/MAPRE1/UBE2T/AGRN/NOP56/ECT2/CKS2/PELI1/TMSB4X/EEF1E1/RPL9/TTK/RCC2/ANXA4/…
MOOTHA_MITOCHONDRIA	MOOTHA_MITOCHONDRIA	mootha_mitochondria	429	0.418002	2.05017	1e-10	5.73e-09	4.36e-09	4438	tags=31%, list=19%, signal=25%	GCK/GLYAT/GLS2/TAT/PCK2/ACADL/CYP7A1/PDK4/SLC1A2/EHHADH/ABAT/OTC/MTHFD1/CYP11A1/ACSL1/GCDH/SARDH/ACAA2/SLC25A15/CAT/ALAS1/CYB5A/CPS1/ALDH2/BCKDHB/COX6A2/BDH1/ACADM/MMUT/GATM/ACAA1/IVD/HMGCS2/ETFDH/HADH/PKLR/MLYCD/AMACR/MAOA/POR/CYP27A1/ACADSB/SLC1A1/TST/LCAT/DBT/ACAT1/PC/MAOB/HMGCL/ECI2/FDX1/PCCB/FDXR/NNT/SLC25A20/GOT2/ALDH4A1/TNFSF10/CRAT/ECHS1/BCKDHA/CA5A/AMT/ACADS/CYP2E1/SDHD/ETFA/PCCA/SLC25A1…
WU_CELL_MIGRATION	WU_CELL_MIGRATION	wu_cell_migration	155	-0.580848	-2.05004	1e-10	5.73e-09	4.36e-09	4030	tags=39%, list=17%, signal=32%	AXL/PTGS2/ARID5B/ASAH1/ST14/GLIPR1/FKBP11/EFEMP1/MAP1B/SACS/PTGER4/COL6A2/GATA3/KRT7/RAB31/IGFBP3/EHF/CAPG/SFN/RAC2/TUBB6/LAD1/JAG1/CLDN4/EMP3/S100A4/ARL4C/FABP5/IGF2BP2/LIMCH1/IL1A/TPM2/SOX9/TNFRSF21/TM4SF1/KLF5/SH3YL1/FBLN1/PLAGL1/BICC1/CXCL1/CD24/VCAN/ITGB4/UGT1A10/MAPK13/RGS20/S100A6/GJB3/S100A14/PTGES/S100P/SPINT1/ESRP1/EPCAM/KRT19/FXYD3/HMGA2/RAB25/AGR2
SMID_BREAST_CANCER_BASAL_UP	SMID_BREAST_CANCER_BASAL_UP	smid_breast_cancer_basal_up	499	-0.536651	-2.0224	1e-10	5.73e-09	4.36e-09	4982	tags=45%, list=21%, signal=37%	SLC7A5/SLC2A3/IFI16/SLC26A2/MELK/CDC42EP1/E2F3/CACNA1A/OGFRL1/COL4A2/PXDN/CEP170/WWTR1/THEMIS2/CCL2/CLEC7A/FOXM1/NR6A1/DSC2/NCALD/POU5F1/NES/CHML/ATAD2/MCM4/CENPE/UCK2/ASPM/ORC1/PTGS2/HEPH/CDC45/EXO1/PBK/TBX19/MCM10/CSPG4/MFGE8/MLC1/FXYD5/RAD54L/TPX2/CDCA8/BOP1/BUB1/RUNX3/PRELP/PFN2/NCAPH/KIFC1/SLC2A6/HELLS/DEFB1/PPP1R14B/MTMR2/CCL5/SCRG1/NDC80/RPL39L/CDT1/CHAF1B/KIF18B/PELI1/IL27RA/CCNB2/COTL1/Z…
ACEVEDO_LIVER_CANCER_WITH_H3K27ME3_UP	ACEVEDO_LIVER_CANCER_WITH_H3K27ME3_UP	acevedo_liver_cancer_with_h3k27me3_up	195	-0.559048	-2.01316	1e-10	5.73e-09	4.36e-09	5351	tags=49%, list=23%, signal=38%	TMEM71/RBPMS/THEMIS/TBC1D30/PAM/ARHGDIB/TMEM243/MCU/SPIRE1/SMAD9/DOCK8/MAGED1/HOMER1/CLEC7A/STK26/LRCH2/NCALD/RPL35P1/FZD8/SDK1/CLEC12A/IKZF1/IPCEF1/MSRB3/NUTM1/PRNP/TCF3/RNASE6/PBX1/PRMT2/MIR17HG/C7orf31/TLR8/SYCP2L/CREB5/GUCY1A1/IFNL1/SPRED1/CYTIP/LCA5/ENDOD1/IL6-AS1/PDE1A/PRKCQ/FUT8/TNIK/SSBP2/MGP/PLSCR2/GPRIN3/LINC02210/PELI2/BICD1/HAVCR2/SMIM3/OSMR/ZNF827/SULF1/COL1A2/PPP1R42/GAPT/MCOLN3/COL…
BLANCO_MELO_BRONCHIAL_EPITHELIAL_CELLS_INFLUENZA_A_DEL_NS1_INFECTION_DN	BLANCO_MELO_BRONCHIAL_EPITHELIAL_CELLS_INFLUENZA_A_DEL_NS1_INFECTION_DN	blanco_melo_bronchial_epithelial_cells_influenza_a_del_ns1_infection_dn	179	-0.56286	-2.00878	1e-10	5.73e-09	4.36e-09	6221	tags=61%, list=26%, signal=45%	ATAD5/TEDC2/NSD2/DTL/PKMYT1/PLK4/HROB/LMNB1/MCM7/ZNF608/ZWINT/FANCI/IDI2-AS1/CDC7/MSTO2P/RBL1/SGO1/WDHD1/CENPI/RHNO1/FANCB/FOXM1/KIF4A/TOP2A/JRK/TRAIP/MCM4/CDKN3/CENPE/UHRF1/XRCC2/EME1/ERCC6L/NEXN/RAD51/ORC1/CDCA5/CLSPN/CDC6/CDC45/MAP3K12/EXO1/DDX11/ASF1B/ZNF331/MIR503HG/SPC25/KIF15/MCM10/RAD54L/CDCA8/NCAPH/KIFC1/PSRC1/CENPO/TRIM45/TACC3/KIF14/UBE2T/SKA3/NCAPG/HASPIN/CDT1/KIF18B/CCNB2/TTK/NEK2/HJ…
SMID_BREAST_CANCER_RELAPSE_IN_BONE_DN	SMID_BREAST_CANCER_RELAPSE_IN_BONE_DN	smid_breast_cancer_relapse_in_bone_dn	227	-0.550504	-1.99555	1e-10	5.73e-09	4.36e-09	2814	tags=32%, list=12%, signal=29%	CD52/CXCR4/TNFRSF11B/TUBB2B/YWHAZ/IGHV4-34/ITM2C/HLA-DQB2/MAGEA5P/ST8SIA1/ID4/FLNA/KRT23/CD44/RAC2/NDUFA4L2/TTLL4/LDHB/SMPDL3B/IGF2BP3/LGALS2/PTX3/FSCN1/ARL4C/GPR161/MMP14/POU2AF1/PTPRZ1/LRP12/IGF2BP2/S100B/PDPN/PRKX/CXCL8/CHST3/CRYAB/SOX9/TNFRSF21/TM4SF1/KLF5/OBP2A/CD24P4/CCL20/YBX3/FZD7/MMP7/PEG10/IGKV1D-13/PLA2G4A/TFCP2L1/CYBA/NPTX2/S100A1/PTP4A3/CYP26B1/BCL11A/PDE9A/APBA2/ACAN/SLC16A3/GJB3/CH…
ONDER_CDH1_TARGETS_2_DN	ONDER_CDH1_TARGETS_2_DN	onder_cdh1_targets_2_dn	375	-0.533622	-1.98982	1e-10	5.73e-09	4.36e-09	2975	tags=32%, list=13%, signal=28%	CYP27B1/ZBED2/PELI1/NBEAL2/GNA15/DUOX1/ADAM8/IL1B/IGSF3/ARHGEF3/CDS1/BIRC3/MECOM/PTAFR/ADGRE2/RAB38/TREM2/EHF/MFAP5/HPSE/PTPRE/SFN/CD44/GALNT6/MEAK7/SLC7A8/DSG2/FGFR3/ELMO3/AMPD3/LAD1/SYK/SMPDL3B/ARHGEF4/AP1M2/LCN2/CLDN4/LPCAT4/RLN2/HS3ST1/IER3/IL18/ITGA2/ARL4C/HOXA1/ADGRG1/INAVA/ZDHHC13/ARTN/HDAC9/PCDH7/NDRG1/PTPRZ1/LRP12/MCOLN3/PDPN/CXCL8/IL1A/ANK3/SOX9/TNFRSF21/F3/FHOD3/KLF5/NFE2L3/CXCL3/LRRC1…
REACTOME_METABOLISM_OF_AMINO_ACIDS_AND_DERIVATIVES	REACTOME_METABOLISM_OF_AMINO_ACIDS_AND_DERIVATIVES	reactome_metabolism_of_amino_acids_and_derivatives	343	0.408008	1.98176	1e-10	5.73e-09	4.36e-09	2392	tags=27%, list=10%, signal=25%	GLS2/TAT/BBOX1/BHMT/IDO2/AASS/AADAT/GNMT/PRODH/UROC1/DAO/DMGDH/ALDH6A1/NAGS/SDS/OTC/HAO1/HPD/HAAO/IYD/GSTZ1/DBH/SLC6A12/AGXT/MAT1A/PIPOX/GRHPR/GCDH/SARDH/DIO1/SLC25A15/FOLH1/ACMSD/PXMP2/AMDHD1/DHTKD1/CDO1/CPS1/CBS/TDO2/BCKDHB/RIDA/ADI1/AGXT2/PAH/FTCD/HOGA1/GPT2/GATM/SHMT1/IVD/BHMT2/HGD/CRYM/ALDH7A1/GPT/ARG1/ASS1/ACADSB/QDPR/TST/DBT/ACAT1/SUOX/HIBADH/SEPSECS/CSAD/GCAT/ALDH9A1/ASPA/KMO/HSD17B10/GOT…
SCHUETZ_BREAST_CANCER_DUCTAL_INVASIVE_UP	SCHUETZ_BREAST_CANCER_DUCTAL_INVASIVE_UP	schuetz_breast_cancer_ductal_invasive_up	310	-0.516165	-1.91147	1e-10	5.73e-09	4.36e-09	6406	tags=56%, list=27%, signal=42%	HLA-DRB1/MSR1/ETV1/MS4A4A/THSD7A/FGL2/COL4A1/NRP1/HLA-DRA/MS4A6A/HLA-DMA/AKT3/F2R/CAVIN1/FBN1/C1orf54/C3AR1/SRGN/HLA-DRB6/SPARC/ADAM19/ENTPD1/GPR65/HLA-DMB/HCLS1/DSE/LOX/CCN2/JAM3/FCGR2A/PAM/CAVIN3/ZEB2/EFEMP2/SLC2A3/HLA-DPB1/IFI16/NOX4/KCTD12/GPX7/COL14A1/HLA-DQB1/LCP2/ASPN/LMCD1/LOXL2/BGN/COL4A2/GAS1/FSTL1/HEY1/WWTR1/PTPRC/COL6A1/CLEC4A/CLEC7A/JCAD/LAMA4/EVI2B/ANXA1/AXL/THY1/ACSL4/C1QB/EVI2A/CD…
KOBAYASHI_EGFR_SIGNALING_24HR_DN	KOBAYASHI_EGFR_SIGNALING_24HR_DN	kobayashi_egfr_signaling_24hr_dn	245	-0.521655	-1.89949	1e-10	5.73e-09	4.36e-09	6754	tags=54%, list=28%, signal=39%	PRC1/RRM2/GALNT10/TYMS/RFC4/RAD51AP1/SPDL1/ETV1/STEAP1/MCM6/MCM3/DTL/SRM/PKMYT1/PSMC3IP/BARD1/PLK4/CCNF/LMNB1/DEPDC1/SNRPA1/GPSM2/FAM86B1/MCM7/STIL/ZWINT/CCNE2/UPP1/DBF4/FANCI/GMNN/KPNA2/MELK/CDC42EP1/EZH2/NME1/RACGAP1/WWTR1/CKLF/TCOF1/MAD2L1/KIF4A/TOP2A/ATAD2/MCM4/CDKN3/UCK2/ASPM/ERCC6L/RAD51/ORC1/DUSP5/AXL/RAD54B/CDC6/CDC45/EXO1/SNRPD1/ASF1B/PBK/SPC25/KIF15/MCM10/GINS1/TPX2/CDCA8/DDX39A/BUB1/DS…
DELYS_THYROID_CANCER_UP	DELYS_THYROID_CANCER_UP	delys_thyroid_cancer_up	378	-0.50774	-1.89476	1e-10	5.73e-09	4.36e-09	4182	tags=38%, list=18%, signal=31%	NRCAM/MAP3K6/IGSF6/NCKAP1L/PLXND1/MAP4K1/DUSP5/NRP2/TNFRSF10C/C1QB/ENC1/ST14/IFI30/SH2D1A/SPOCK2/RUNX1/ANXA2/MPV17/MFGE8/TSPO/LGALS1/FXYD5/C1QA/ALDH1A3/RNASE6/CA11/PRSS23/CTSC/AGRN/MNDA/NCDN/H2AX/ROR1/UCP2/LST1/ETV5/CKS2/S100A13/SCN1B/THBS2/GRB7/ATP1B3/PLAG1/COL13A1/ENDOD1/STX3/IGSF3/TIMP1/FSTL3/ELF3/IGFBP3/COMP/TREM2/ARMCX6/COL5A2/GDF15/CAPG/PTPRE/ALDH3B1/SFN/CD44/DPYSL3/ALOX5AP/ADGRE5/BICD1/GAB…
MEISSNER_NPC_HCP_WITH_H3K4ME2	MEISSNER_NPC_HCP_WITH_H3K4ME2	meissner_npc_hcp_with_h3k4me2	381	-0.505623	-1.89048	1e-10	5.73e-09	4.36e-09	3694	tags=38%, list=16%, signal=32%	SLIT3/ANXA2/ADCY3/LY75/ALDH1A3/ERFE/PLEKHA2/RFX2/SLC2A6/SLC37A1/C7orf31/SHCBP1L/TENT5B/SLC37A2/SMAGP/EPB41L3/UCP2/ACHE/PRICKLE2/B3GALT4/RTL6/SCN1B/FBXL21P/FBLN2/CCNB2/DCAF12L2/ANKRD13D/HRH1/COL12A1/GPRIN1/RASGRP1/TMEM151B/RHOF/C19orf67/ACSS1/LRRK1/RAVER2/GATA3/TES/PRDM8/DLEU7/KCTD15/ARHGAP28/BRSK2/HHIPL1/TNFAIP8L3/ARHGEF25/FMNL1/ITPKA/LRRC75A/GNAZ/GPC3/EDARADD/RCAN2/DIRAS2/SEMA4D/COMP/NKD2/SIDT1/…
RODWELL_AGING_KIDNEY_UP	RODWELL_AGING_KIDNEY_UP	rodwell_aging_kidney_up	453	-0.496546	-1.86898	1e-10	5.73e-09	4.36e-09	6447	tags=49%, list=27%, signal=37%	ADCY10P1/EHBP1L1/HLA-DRB1/C1orf216/MSR1/SYNGR2/MYO1F/TAGLN2/CALHM2/SOCS3/CD69/HLA-DRA/TMEM43/MS4A6A/HLA-DMA/SLC1A3/FBN1/NUP62/GGT5/SRGN/HLA-DRB6/SYTL2/TKT/REEP4/STAB1/VASH1/GMFG/HCLS1/KIAA0930/GNG2/CLEC10A/PAM/KLF8/ARHGDIB/ZEB2/TNFAIP2/C1QC/TMEM243/RRP12/CSF1R/PALD1/COL14A1/HLA-DQB1/DKK3/LCP2/ZNF783/VCAM1/DOCK2/PXDN/RPS10/IL10RA/PTPRC/THEMIS2/CCL2/ITGB2/RPL35A/CLEC4A/CLEC7A/RPL12/VOPP1/MARCHF1/MC…
SMID_BREAST_CANCER_LUMINAL_B_DN	SMID_BREAST_CANCER_LUMINAL_B_DN	smid_breast_cancer_luminal_b_dn	431	-0.49624	-1.86175	1e-10	5.73e-09	4.36e-09	5643	tags=50%, list=24%, signal=39%	KYNU/TRAF3IP3/RBMS1/PLCH1/LAMP3/GNLY/LILRA4/LTBP1/BIN2/PALS2/CCN2/FNDC3B/PLSCR3/WARS1/CLEC10A/DTNB-AS1/MFAP4/CD247/SLC2A3/IFI16/VPREB3/CD96/MYH11/COL14A1/HLA-DQB1/ITK/ACAP1/VCAM1/DOCK2/COL4A2/KLRB1/WWTR1/PTPRC/CCL2/CLEC4A/DSC2/ZAP70/NES/ITM2A/ANXA1/KLRC1/MAP4K1/TRBC1/IL33/GZMA/PTGS2/TNFAIP8/LCK/TNFRSF4/LY9/SH2D1A/TBX19/FRZB/LYZ/GLIPR1/MFGE8/ALDH1A3/CD79B/TNXA/RUNX3/PRELP/CTSC/SIT1/EFEMP1/PIK3CD/C…
VECCHI_GASTRIC_CANCER_EARLY_UP	VECCHI_GASTRIC_CANCER_EARLY_UP	vecchi_gastric_cancer_early_up	404	-0.497168	-1.86164	1e-10	5.73e-09	4.36e-09	6166	tags=45%, list=26%, signal=34%	STRIP2/NSD2/EIF3B/ALYREF/MZT1/CCT3/DTL/FERMT1/BARD1/NUP93/SKP2/PABPC1L/CDC25B/DEPDC1/GPSM2/ZNF792/SMARCA4/LINC01004/ENO1/EFNA4/ITPA/MCM7/CENPK/ZWINT/UPP1/FANCI/KRT18/CHEK1/MELK/KCNE3/EZH2/AGO2/CENPH/DGKH/NME1/DCAF13/EPHA1-AS1/PARPBP/RACGAP1/CEP72/NPM1/MIRLET7BHG/ADAT2/IL15RA/SNRPB/FOXM1/MAD2L1/KIF4A/TOP2A/FANCD2/ATAD2/MCM4/CDKN3/UHRF1/HSPB1/ASPM/SLC39A10/OVOL1/CDCA5/RAD54B/CRIP1/CDC6/SNRPD1/PBK/P…
CHARAFE_BREAST_CANCER_LUMINAL_VS_MESENCHYMAL_DN	CHARAFE_BREAST_CANCER_LUMINAL_VS_MESENCHYMAL_DN	charafe_breast_cancer_luminal_vs_mesenchymal_dn	430	-0.48676	-1.82742	1e-10	5.73e-09	4.36e-09	5967	tags=43%, list=25%, signal=33%	AKT3/SKP2/CAVIN1/CKAP2L/ASB1/FBN1/FAM171A1/SRGN/SPARC/DEPDC1/EPB41L2/NAV3/NR2F1-AS1/CHSY1/STIL/DSE/VCL/GNG2/WRAP53/UPP1/CAVIN3/DOCK10/MAP7D1/NAV1/EFEMP2/ANXA2P2/IFI16/PLAT/KCTD12/MAML2/DKK3/SERPINB1/SMAD9/MSANTD3/LOXL2/SOAT1/GJA1/COL4A2/PXDN/CEP170/FSTL1/WWTR1/COL6A1/MCAM/PRR16/PPP1R18/PDGFA/ANXA1/VIM/IFNGR2/NEXN/AXL/PTGS2/ANXA5/KLHL29/SNRPD1/LAMC1/MSRB3/PRNP/ANXA2/GLIPR1/LBH/MFGE8/FXYD5/ZIC2/ITG…
BENPORATH_PRC2_TARGETS	BENPORATH_PRC2_TARGETS	benporath_prc2_targets	384	-0.476084	-1.78019	1e-10	5.73e-09	4.36e-09	4250	tags=39%, list=18%, signal=32%	FIGLA/EGR4/RIPK3/CACNA1D/LHX4/FOXF1/HOXB2/OXCT2/GATA2/TBX1/CYP26C1/IKZF3/OSR1/ICAM5/CD8A/SUSD4/TMEM132E-DT/LRRC71/CXCL16/ANKRD19P/CNTFR/BMP8A/PRKG1/PAX8/SLFN11/COL4A5/DPY19L2P2/LTBP2/EPB41L4A/HOXD4/TBX2/LAYN/GUCY1A1/GATA3-AS1/CMTM2/CYP27B1/PTGER4/RGS9BP/KCNC4/DUOX1/BTG2/CHRDL2/OTX1/PMP22/PIGZ/GATA3/DGKG/PDGFRA/DOK6/PAX1/BHLHE22/SIX1/FOXD4L3/ITPKA/UNC5C/COMP/SIDT1/SPON1/PAPPA/PKNOX2/VSX1/LTK/BRINP…
WP_OXYSTEROLS_DERIVED_FROM_CHOLESTEROL	WP_OXYSTEROLS_DERIVED_FROM_CHOLESTEROL	wp_oxysterols_derived_from_cholesterol	44	0.729871	2.72903	1.03e-10	5.8e-09	4.41e-09	2107	tags=59%, list=9%, signal=54%	CYP3A4/ESR1/CYP8B1/HSD11B1/SLC27A5/AKR1D1/CYP7A1/NR1I2/ACOT6/CYP39A1/SCP2/INSIG1/ACOT12/ACOX2/BAAT/SLC27A2/EPHX2/ACOT1/AMACR/CYP27A1/ACOT4/CYP7B1/ACOT2/RORC/ACOT13/CYP46A1
MCBRYAN_PUBERTAL_BREAST_4_5WK_UP	MCBRYAN_PUBERTAL_BREAST_4_5WK_UP	mcbryan_pubertal_breast_4_5wk_up	224	-0.526626	-1.9036	1.22e-10	6.8e-09	5.18e-09	4017	tags=42%, list=17%, signal=36%	TNFAIP2/KRT18/SLC39A6/FZD6/PLAT/DKK3/CYB561/GAS1/RPS10/HEY1/HDAC11/IMPDH2/FGFR2/IL33/GZMA/EMB/RPL37A/TMEM40/SPNS2/ST14/ATP1A1/RUNX1/FIGN/MFGE8/ENAH/EZR/PFN2/FBXO32/SLC44A2/RAB7B/TSPAN8/THBS2/COTL1/COL9A1/GATA3/ARHGEF3/KRT7/PLET1/TIMP1/RPL36A/ID4/EHF/CAPG/JPT1/SPON1/DPYSL3/NXN/SFXN3/LAD1/BEX2/MDK/LCN2/CLDN4/PLA2G7/PTX3/TGFB3/MYB/CSN1S1/PDLIM4/COL16A1/CRACR2B/BSPRY/SOX9/F3/KLF5/TNC/MARK1/SCIN/MARCK…
SABATES_COLORECTAL_ADENOMA_UP	SABATES_COLORECTAL_ADENOMA_UP	sabates_colorectal_adenoma_up	91	-0.648132	-2.15814	1.25e-10	6.89e-09	5.25e-09	2080	tags=45%, list=9%, signal=41%	ANLN/KRT23/CD44/GALNT6/WDR72/FAIM2/GATA2-AS1/LCN2/C2CD4A/CBLIF/FOXQ1/CXCL8/NFE2L3/CXCL3/ETV4/CEMIP/NQO1/TEAD4/CCL20/MMP7/S100A11/CXCL1/PTP4A3/SLC6A6/LRRC36/LY6G6D/CADPS/DUSP4/LRP8/ASCL2/CST1/BACE2/RNF183/KRT80/S100P/MSX2/KLK11/DUOX2/TCN1/PCSK1/SLC6A14
COULOUARN_TEMPORAL_TGFB1_SIGNATURE_DN	COULOUARN_TEMPORAL_TGFB1_SIGNATURE_DN	coulouarn_temporal_tgfb1_signature_dn	132	0.508875	2.26068	1.32e-10	7.2e-09	5.48e-09	3512	tags=43%, list=15%, signal=37%	UGT2B10/GPD1/ALDOB/SCP2/DHRS1/GRHPR/ALAS1/SELENBP1/DEPDC7/SELENOP/GADD45A/CBS/UGT2B15/GSTA1/GADD45G/GPT/ENTPD5/LPIN2/SLC26A1/PLPP3/MSMO1/OSGIN1/SORBS2/ALDH1A1/ABCB1/CDA/RHOB/COL18A1/DGAT2/ID2B/TM7SF2/GLUL/SLC23A2/SERPIND1/CYP51A1/PRG4/HMGCS1/TTC39C/LDLR/IDH1/SLC25A13/GADD45B/HIPK2/RAPGEF2/PCYT2/RAB17/IGFBP4/DHCR7/ALDH3A2/DHCR24/LRP1/CHP1/MSRB1/HPGD/ERRFI1/NFKBIA/SULT1E1
WP_PPAR_SIGNALING_PATHWAY	WP_PPAR_SIGNALING_PATHWAY	wp_ppar_signaling_pathway	55	0.679387	2.63662	1.51e-10	8.11e-09	6.17e-09	2690	tags=56%, list=11%, signal=50%	CYP8B1/SLC27A5/PCK2/ACADL/CYP7A1/EHHADH/RXRG/SCP2/CYP4A11/ACSL1/PCK1/ACOX2/APOC3/SLC27A2/APOA5/ACADM/ACSL6/ACAA1/ACOX1/HMGCS2/PPARA/CPT2/CYP27A1/ANGPTL4/ACSL5/FABP2/APOA1/FADS2/CPT1A/AQP7/RXRA
SOTIRIOU_BREAST_CANCER_GRADE_1_VS_3_UP	SOTIRIOU_BREAST_CANCER_GRADE_1_VS_3_UP	sotiriou_breast_cancer_grade_1_vs_3_up	153	-0.574618	-2.02581	1.53e-10	8.16e-09	6.21e-09	6754	tags=61%, list=28%, signal=44%	PRC1/RRM2/MIS18A/CCT5/RFC4/JMJD6/MCM6/ELOC/STIP1/MCM3/PKMYT1/NUP93/TUBA1C/LMNB1/SNRPF/STIL/ZWINT/FBXO5/CCNE2/NUTF2/CHEK1/POLQ/KPNA2/SLC7A5/MELK/EZH2/NME1/PARPBP/RACGAP1/CENPI/FOXM1/MAD2L1/KIF4A/TOP2A/MCM4/CDKN3/CENPE/ASPM/RAD51/RAD54B/CDC45/EXO1/KIF15/MCM10/GINS1/TPX2/CDCA8/DDX39A/BUB1/DSCC1/NCAPH/KIFC1/PTTG3P/TACC3/KIF14/NCAPG/NDC80/ECT2/CKS2/KIF18B/CCNB2/TTK/NEK2/UBE2S/HJURP/MKI67/DLGAP5/KIF11/…
CHARAFE_BREAST_CANCER_LUMINAL_VS_MESENCHYMAL_UP	CHARAFE_BREAST_CANCER_LUMINAL_VS_MESENCHYMAL_UP	charafe_breast_cancer_luminal_vs_mesenchymal_up	411	-0.460252	-1.72425	2.42e-10	1.28e-08	9.73e-09	2660	tags=22%, list=11%, signal=20%	SYNGR1/GATA3/MYLIP/SYTL1/CDS1/SSBP2/SFI1/GPD1L/ELF3/EHF/DOK7/SIDT1/KRT23/VAV3/PWWP2B/GALNT6/RHOH/SEMA4A/FUT1/SLC7A8/ENPP5/SLC16A14/HILPDA/ELMO3/ENTPD2/LAD1/NEBL/SMPDL3B/FGD3/MAL2/AP1M2/CLDN4/SLC52A3/RAB27B/PLXNA3/DLG3/MYB/ADGRG1/CACNG4/RHPN1/RSPH1/CACNB3/BSPRY/ANK3/EPPK1/ARFGEF3/CD24P4/SYCP2/GPR160/DNAJA4/SH3YL1/TC2N/TMED3/HID1/RAB3D/INPP5J/BCAS1/PRR15L/CD24/CA12/SH2D3A/TTC39A/DDR1/SPINT2/S100A14…
REACTOME_PEROXISOMAL_LIPID_METABOLISM	REACTOME_PEROXISOMAL_LIPID_METABOLISM	reactome_peroxisomal_lipid_metabolism	29	0.808441	2.73552	3.11e-10	1.63e-08	1.24e-08	1895	tags=66%, list=8%, signal=60%	HAO2/ACOT6/EHHADH/SCP2/ACOX2/SLC27A2/ACBD4/ACAA1/ACOX1/MLYCD/AMACR/ACOT4/NUDT7/HSD17B4/PECR/PHYH/ECI2/HACL1/CRAT
KEGG_GLYCINE_SERINE_AND_THREONINE_METABOLISM	KEGG_GLYCINE_SERINE_AND_THREONINE_METABOLISM	kegg_glycine_serine_and_threonine_metabolism	29	0.807653	2.73285	3.43e-10	1.78e-08	1.35e-08	2344	tags=69%, list=10%, signal=62%	BHMT/GNMT/DAO/DMGDH/SDS/AGXT/PIPOX/SARDH/ALAS1/GLYCTK/CBS/AGXT2/GATM/SHMT1/MAOA/MAOB/GCAT/AMT/PSAT1/GLDC
GUO_TARGETS_OF_IRS1_AND_IRS2	GUO_TARGETS_OF_IRS1_AND_IRS2	guo_targets_of_irs1_and_irs2	94	0.573602	2.42961	4.33e-10	2.22e-08	1.69e-08	4503	tags=47%, list=19%, signal=38%	GCK/TAT/NR1I2/ABCB4/GFRA1/PCK1/SC5D/GNE/KLF9/ABCG8/RCAN1/G6PC1/ABCG5/NUDT7/PPARGC1A/IGFBP1/MSMO1/SLC7A2/PPP1R3B/RBL2/ECI2/CYP51A1/IL6R/RND1/LSS/CRYBG1/MXI1/CPT1A/CTPS1/ACAT2/DHCR7/DHCR24/SIRT3/PPM1A/GCH1/TM4SF4/CEBPB/NSDHL/PDE7B/INSR/FDPS/SGK2/TAOK3/SCARB1
REACTOME_BILE_ACID_AND_BILE_SALT_METABOLISM	REACTOME_BILE_ACID_AND_BILE_SALT_METABOLISM	reactome_bile_acid_and_bile_salt_metabolism	40	0.738772	2.65662	4.88e-10	2.48e-08	1.89e-08	1443	tags=48%, list=6%, signal=45%	CYP8B1/SLC10A1/ABCB11/SLC27A5/AKR1D1/CYP7A1/CYP39A1/SCP2/SLCO1B3/ACOX2/BAAT/SLC51A/SLC27A2/STARD5/AMACR/SLCO1B1/CYP27A1/HSD17B4/CYP7B1
VARELA_ZMPSTE24_TARGETS_DN	VARELA_ZMPSTE24_TARGETS_DN	varela_zmpste24_targets_dn	40	0.736954	2.65008	5.35e-10	2.69e-08	2.05e-08	2478	tags=55%, list=10%, signal=49%	CYP2B6/RDH16/EHHADH/ALDOB/OTC/SULT1B1/IFI27/IGFALS/CAT/CD1D/KLKB1/RGN/CPT2/C11orf54/BPHL/ALDH1A1/HSD17B10/REEP6/SLC31A1/G0S2/TP53INP2/AKR1C4
CUI_TCF21_TARGETS_2_UP	CUI_TCF21_TARGETS_2_UP	cui_tcf21_targets_2_up	385	-0.471852	-1.76359	5.54e-10	2.76e-08	2.1e-08	4805	tags=39%, list=20%, signal=32%	VCAM1/SOAT1/GJA1/NME1/ALDH18A1/HDAC11/COL6A1/AMER2/UNC119/RPL12/SNRPB/LAMA4/BZW2/PDGFA/ADAMTS2/UHRF1/CPNE5/EFS/LRRC56/ASPM/RAD51/CDCA5/IL33/NRP2/FYB1/LSP1/ZNF692/CDC45/NPHP1/PRNP/LGALS1/TPX2/CDCA8/CD79B/DSCC1/NCAPH/HELLS/MIR17HG/CDCA7L/TACC3/PAX8/UBE2T/SKA3/PPP1R14B/EPB41L4A/CDT1/ETV5/RTL6/CHAF1B/PHACTR1/CCNB2/ZCCHC18/COL6A2/RCC2/TMEM151B/HJURP/RPSA/EDNRA/RELT/ASAP1/PLET1/CDK1/MAP3K21/MGP/CCDC80/…
VECCHI_GASTRIC_CANCER_ADVANCED_VS_EARLY_UP	VECCHI_GASTRIC_CANCER_ADVANCED_VS_EARLY_UP	vecchi_gastric_cancer_advanced_vs_early_up	150	-0.565474	-1.98561	8.01e-10	3.96e-08	3.01e-08	6061	tags=59%, list=26%, signal=44%	PIK3R5/AKT3/SLC1A3/FBN1/LAMA2/C3AR1/SPARC/RBMS1/DSE/LOX/COL8A1/MAP3K4-AS1/PRDM6/SLC2A3/NOX4/HLA-DQB1/BGN/GAS1/CEP170/FSTL1/HEY1/WWTR1/RIMKLB/PCED1B/ADAMTS2/AXL/GNB4/TAFA5/PRELP/EFEMP1/FBXO32/LTBP2/IL24/GUCY1A1/THBS2/AMIGO2/COL12A1/HDGFL3/EDNRA/MOXD1/RAB31/MGP/ALDH1L2/ARMCX1/IGFBP3/GLIS2/SFRP4/COL5A2/DAB2/ANTXR1/TRIM6/NREP/CCN4/ZNF532/GXYLT2/NXN/BICD1/SLIT2/HAVCR2/PDE3A/FNDC1/IGF2BP3/PLA2G7/CHST11…
CHIANG_LIVER_CANCER_SUBCLASS_CTNNB1_DN	CHIANG_LIVER_CANCER_SUBCLASS_CTNNB1_DN	chiang_liver_cancer_subclass_ctnnb1_dn	160	-0.550183	-1.94611	8.85e-10	4.33e-08	3.29e-08	4144	tags=49%, list=17%, signal=41%	FGFR2/DUSP5/FOXA3/ACSL4/TNFAIP8/ACP5/EVI2A/CXCL16/ZNF83/EFEMP1/TNFSF13B/MCUB/GPR183/THBS2/CD2/PELI1/CYTIP/IL7R/AMIGO2/SLC12A2/CD52/RASGRP1/LXN/PMP22/GEM/PKDCC/TIMP1/MOXD1/CCDC80/MMD/RCAN2/CAPG/ASRGL1/LUM/SLC16A14/COL5A1/PAG1/RGS1/MAL2/TNFSF4/CHST11/SLC22A15/RAB27B/VNN2/C15orf48/COL6A3/SULF1/GLIS3/SELENOM/POU2AF1/COL1A1/CMTM3/COL1A2/SERPINE2/TIMP2/COL3A1/MXRA5/F3/SEMA6A/PLTP/PAPLN/CCL20/ISLR/YBX3/…
KEGG_CYTOKINE_CYTOKINE_RECEPTOR_INTERACTION	KEGG_CYTOKINE_CYTOKINE_RECEPTOR_INTERACTION	kegg_cytokine_cytokine_receptor_interaction	196	-0.532054	-1.91748	9.73e-10	4.72e-08	3.59e-08	5109	tags=48%, list=22%, signal=38%	ACVR2B/CXCR2/CCR8/CSF1R/CLCF1/KITLG/CCL4L2/CD40LG/FLT3/PLEKHO2/IL10RA/CCL2/CCR4/IL15RA/EDA/PDGFA/IFNGR2/CXCR3/IL12RB1/TNFRSF10C/TNFRSF4/CSF2/CXCR6/IL5RA/CXCL16/VEGFB/IL9R/PDGFRB/CNTFR/XCR1/CCL3L1/CCR5/FASLG/TNFSF13B/CSF2RB/TNFSF14/CCL5/CCL22/TNFRSF8/IL24/IFNL1/AMH/CSF1/IL19/IL7R/CXCR4/TNFRSF11B/OSM/RELT/IL10/IL1B/PDGFRA/LTA/IFNG/IL2/CD27/KIT/IFNB1/IL26/GH1/XCL1/IL2RA/IL17B/TGFB1/TNFSF4/TNFRSF11A/…
KEGG_DRUG_METABOLISM_OTHER_ENZYMES	KEGG_DRUG_METABOLISM_OTHER_ENZYMES	kegg_drug_metabolism_other_enzymes	46	0.709186	2.66334	1.02e-09	4.9e-08	3.73e-08	2416	tags=57%, list=10%, signal=51%	CYP2A7/CYP2A13/CYP2A6/CYP3A4/UPP2/UGT2B10/CYP3A43/UGT2B7/XDH/UGT1A4/NAT2/CES2/CES5A/DPYS/UPB1/UGT2B15/UGT2A1/CES1/UGT1A1/UGT1A9/CDA/UGT2B4/CYP3A5/TPMT/TK2/NAT1
CARRILLOREIXACH_MRS3_VS_LOWER_RISK_HEPATOBLASTOMA_DN	CARRILLOREIXACH_MRS3_VS_LOWER_RISK_HEPATOBLASTOMA_DN	carrilloreixach_mrs3_vs_lower_risk_hepatoblastoma_dn	156	-0.552595	-1.95085	1.23e-09	5.81e-08	4.42e-08	5967	tags=54%, list=25%, signal=41%	AKT3/RHOQP3/SH3RF1/EPB41L2/CD200/PCDHGB7/LTBP1/JAM3/FCGR2A/ZEB2/MFAP4/IFI16/KCTD12/SPIRE1/MAML2/MB21D2/HACD4/SLC9A9/CCL2/OMD/LRCH2/DNM3OS/ANXA1/VIM/NEXN/AXL/PTGS2/ARID5B/GNB4/ASAH1/ARHGEF10/MSRB3/ADAMTS9-AS2/CLEC2B/GLIPR1/LBH/STK17B/PRELP/CTTNBP2NL/PRKG1/PLA2R1/SLC25A24/ODF2L/LHFPL6/FGF7/TMSB4X/IQGAP1/PMP22/GEM/MSC-AS1/EDNRA/PDGFRA/SMIM10/FAR1/SSBP2/RASSF2/RAB31/MGP/ARMCX1/ANTXR1/GPRIN3/TLR7/LUM/…
FISCHER_G2_M_CELL_CYCLE	FISCHER_G2_M_CELL_CYCLE	fischer_g2_m_cell_cycle	232	-0.509228	-1.84863	1.22e-09	5.81e-08	4.42e-08	5880	tags=55%, list=25%, signal=42%	CIT/HMGB2/BAG3/KIF5B/ESPL1/FNBP4/NUP37/CDKN2D/NUSAP1/SFPQ/VANGL1/DBF4B/CNTROB/AMD1/CKS1B/CDC25C/PRC1/LBR/BTBD3/SERTAD3/TTF2/BTG1/ARL4A/UBE2D1/CKAP2L/PLK4/CDC25B/CCNF/DEPDC1/ZNF614/CENPL/GPSM2/STIL/ARHGAP11A/JADE2/DBF4/TNFAIP2/POLQ/KPNA2/IQGAP3/MELK/ZNF587/ZNF165/FAM110A/SGO1/RACGAP1/KIF20B/FOXM1/MAD2L1/TOP2A/CENPE/WSB1/ASPM/SMTN/DCLRE1C/ACSL4/LAMC1/PBK/KIF15/CSPG4/STK17B/TPX2/CDCA8/BUB1/ARHGEF39/…
MIKKELSEN_NPC_HCP_WITH_H3K27ME3	MIKKELSEN_NPC_HCP_WITH_H3K27ME3	mikkelsen_npc_hcp_with_h3k27me3	188	-0.529253	-1.90529	1.34e-09	6.27e-08	4.77e-08	4233	tags=43%, list=18%, signal=35%	NFATC2/CPNE5/OVOL1/HOXB2/DACT2/IKZF3/IKZF1/GFI1/JAG2/PPM1N/CPLX1/HCK/AJM1/LTBP2/TMEM91/C12orf56/AMIGO2/COL13A1/KCNS3/SLC12A5/MAP3K21/PAX1/HOXB5/FBLL1/GALNT13/PAPPA/VSX1/HOXB3/LAD1/GABRG3/SLIT2/SIM2/MAL2/LY6H/TNFRSF11A/UTF1/HR/WNT4/KCNK3/GPR27/ADRA2C/EVX2/FAM43B/FOXE3/JHY/NALF2/PRDM16/PDX1/MSC/SALL4/HPCAL4/HOXA11/PLXDC1/PHLDA2/RAP1GAP2/HOXB7/IGF2/BNC2/BCL11A/STMN2/HOXC6/IGF2BP1/IGFBPL1/MIXL1/PPP2R…
CHARAFE_BREAST_CANCER_BASAL_VS_MESENCHYMAL_UP	CHARAFE_BREAST_CANCER_BASAL_VS_MESENCHYMAL_UP	charafe_breast_cancer_basal_vs_mesenchymal_up	99	-0.626158	-2.1019	1.49e-09	6.91e-08	5.26e-08	2576	tags=32%, list=11%, signal=29%	SYTL1/CDS1/ELF3/EHF/ELMO3/ENTPD2/LAD1/MAL2/LCN2/BSPRY/CD24P4/SH3YL1/TC2N/FAM83B/PRR15L/CD24/SH2D3A/GJB3/SPINT2/S100A14/SPINT1-AS1/C6orf132/S100P/C1orf116/OVOL2/GRHL2/SPINT1/DMKN/ESRP1/FXYD3/MUC1/RAB25
MIKKELSEN_MCV6_HCP_WITH_H3K27ME3	MIKKELSEN_MCV6_HCP_WITH_H3K27ME3	mikkelsen_mcv6_hcp_with_h3k27me3	249	-0.512153	-1.86826	1.51e-09	6.94e-08	5.28e-08	3624	tags=39%, list=15%, signal=34%	PFDN4/ALDH1A3/ADCY7/FAR2/SH3RF3/STK32C/PAQR5/AJM1/NFATC1/HOXD4/EPB41L3/ACHE/PTGIS/AK5/SLC18A2/TMEM91/KCNC4/CHRDL2/TMEM151B/COL13A1/DOC2B/BRSK2/NTSR1/KRT7/HHIPL1/DOK6/FBLL1/ITPKA/PODXL2/COMP/NKD2/TMEM54/ASIC1/SPON1/VSX1/LTK/CCN3/NOG/WSCD1/SYNDIG1L/SLIT2/BATF3/RRAD/SIM2/EBF4/SLC35D3/HOXD12/FBXO41/ITGA2/KCNQ3/CACNG4/NALF1/TIMP2/ADRA2C/EVX2/LGI2/FAM43B/RAB6B/FOXE3/JHY/STMN3/SDK2/GRID2IP/PCNX2/DPYSL4/…
RICKMAN_HEAD_AND_NECK_CANCER_A	RICKMAN_HEAD_AND_NECK_CANCER_A	rickman_head_and_neck_cancer_a	66	-0.677209	-2.16384	1.56e-09	7.1e-08	5.4e-08	1506	tags=41%, list=6%, signal=38%	PTX3/PLCB4/MYB/ADGRE1/GPR27/MYCN/PRRX1/PEG10/OLFM1/ZNF711/SHISA2/ARNT2/CRACD/NPTX2/RNF150/IL17RD/GPC4/RASGEF1A/SLC35F3/COL9A2/FDCSP/PRAME/FRAS1/LAMA1/CXCL5/UCHL1/SYT13
MCLACHLAN_DENTAL_CARIES_UP	MCLACHLAN_DENTAL_CARIES_UP	mclachlan_dental_caries_up	211	-0.516674	-1.86629	1.85e-09	8.38e-08	6.38e-08	6406	tags=58%, list=27%, signal=43%	HLA-DRB1/MSR1/MS4A4A/SOCS3/FGL2/HLA-DRA/ICAM1/MS4A6A/HLA-DMA/C3AR1/SRGN/HLA-DRB6/KYNU/STAB1/HLA-DMB/HCLS1/FCGR2A/WARS1/CD84/ARHGDIB/KPNA2/NCF2/CD209/SLC2A3/CSF1R/HLA-DPB1/HLA-DQB1/LCP2/F13A1/VCAM1/IL10RA/PLEK/PTPRC/CCL2/ITGB2/CLEC7A/HCAR3/EVI2B/CYRIB/SLA/TRBC1/ARPC1B/PTGS2/TNFAIP8/FYB1/LSP1/ACP5/C1QB/EVI2A/CD53/IFI30/TYROBP/CLEC2B/SAMSN1/LYZ/C1QA/RNASE6/SASH3/CTSC/HCK/FKBP11/CPVL/MNDA/CORO1A/CSF2…
KEGG_STEROID_HORMONE_BIOSYNTHESIS	KEGG_STEROID_HORMONE_BIOSYNTHESIS	kegg_steroid_hormone_biosynthesis	40	0.721142	2.59323	2.55e-09	1.14e-07	8.68e-08	1746	tags=50%, list=7%, signal=46%	CYP3A4/SRD5A2/HSD11B1/AKR1D1/UGT2B10/CYP3A43/CYP7A1/UGT2B7/UGT1A4/HSD17B6/CYP11A1/SRD5A1/UGT2B15/UGT2A1/HSD17B8/UGT1A1/UGT1A9/CYP7B1/UGT2B4/CYP3A5
MEISSNER_NPC_HCP_WITH_H3K4ME2_AND_H3K27ME3	MEISSNER_NPC_HCP_WITH_H3K4ME2_AND_H3K27ME3	meissner_npc_hcp_with_h3k4me2_and_h3k27me3	202	-0.524269	-1.89152	2.67e-09	1.19e-07	9.02e-08	4275	tags=43%, list=18%, signal=35%	PRR16/NFATC2/ADAMTS2/CPNE5/SMOC2/FOXF1/OVOL1/GATA2/DACT2/TBX1/IKZF3/JAG2/CPLX1/BMP8A/LTBP2/A4GALT/KCNC4/C12orf56/AMIGO2/COL13A1/STX3/ELAVL3/FOXD4/KCNS3/SLC12A5/MAP3K21/PAX1/FBLL1/GALNT13/PAPPA/VSX1/NOG/SYNDIG1L/LAD1/GABRG3/SIM2/ST6GAL2/TGFB1/LY6H/UTF1/HR/WNT4/KCNK3/GNG4/MROH5/NALF1/GPR27/FOXQ1/ADRA2C/FAM43B/FOXE3/HELT/NALF2/PRDM16/ZNF296/MSC/SALL4/CDH11/PHLDA2/TLX2/RAP1GAP2/TRNP1/IGF2/BNC2/MCIDAS…
REACTOME_SIGNALING_BY_GPCR	REACTOME_SIGNALING_BY_GPCR	reactome_signaling_by_gpcr	491	-0.436589	-1.64523	2.95e-09	1.3e-07	9.88e-08	5788	tags=41%, list=24%, signal=31%	C3AR1/PLEKHG5/ITGA5/GPR65/RGS18/CMKLR1/GPSM2/WNT16/PTGIR/P2RY13/CNR1/F2RL1/HRAS/PPP2R1A/GNG2/PLCB2/CCL4/GPR25/LPAR4/FFAR3/BDKRB2/CXCR2/KPNA2/CCR8/FZD6/TAS2R31/PRKCD/CCL4L2/PTGER2/DGKH/GNGT2/TAS2R4/BTK/S1PR4/HTR6/CCL2/OPN1SW/CCR4/HCAR3/P2RY12/NPW/QRFP/ANXA1/GPR37L1/RGS19/GPR68/FZD8/ARHGEF16/GPSM3/PLCB1/NMUR1/CXCR3/GNB4/CAMK4/FPR2/ARHGEF10/GNRHR/PTGDR2/CXCR6/DAGLA/TAS2R46/ADCY3/CXCL16/ADM2/GNRH1/LP…
LI_AMPLIFIED_IN_LUNG_CANCER	LI_AMPLIFIED_IN_LUNG_CANCER	li_amplified_in_lung_cancer	166	-0.540632	-1.91792	4.11e-09	1.8e-07	1.37e-07	6652	tags=52%, list=28%, signal=38%	RPL30/RPL27/CCT5/DPP7/GFUS/SYNGR2/CBX3/ELOC/CCT3/RPS27/RAN/NME4/UBE2I/TKT/RPL31/ENO1/RPS4X/RPS7/SLC7A5/SNRPE/BGN/RPL37/NME1/RPS10/RPL38/MAGED1/ATP1B1/RPS20/TRIM28/PABPC1/HSPB1/LGALS3BP/RPS16/RPL23A/RPL13/RPL37A/ENC1/RPS5/RPL35/CKAP4/RPL27A/RPS21/PFN2/RPS2/RPL7/RPL28/TSPAN8/THBS2/SYN1/YWHAZ/KRT7/SNRPD2/RPL8/TIMP1/RPL36A/LAPTM4B/IGFBP3/SFN/PLP2/LDHB/MDK/LCN2/CLDN4/ALDOA/FSCN1/ADGRG1/COL1A1/COL1A2/U…
WAKABAYASHI_ADIPOGENESIS_PPARG_RXRA_BOUND_WITH_H4K20ME1_MARK	WAKABAYASHI_ADIPOGENESIS_PPARG_RXRA_BOUND_WITH_H4K20ME1_MARK	wakabayashi_adipogenesis_pparg_rxra_bound_with_h4k20me1_mark	141	0.470969	2.11808	5.02e-09	2.18e-07	1.66e-07	4786	tags=43%, list=20%, signal=35%	PFKFB1/ALDH6A1/AOX1/ACAA2/SELENOP/ABHD1/CPEB3/KLF15/FAM13A/ALAD/ACADM/ACOX1/HADH/ABHD15/QDPR/KAT2B/HIBADH/PC/MSMO1/CSAD/LONP2/FDX1/SFXN1/CHPT1/HIBCH/CD302/PCCA/IDH1/PCYOX1/HSDL2/NR1D1/ORMDL3/FADS2/ADIPOR2/NFE2L1/PUS10/GCSH/PNPLA2/APMAP/BCAT2/LRRC8D/CHP1/GUCD1/EFR3A/FBXO8/LIN52/PTGR2/MOCS2/PXMP4/SLC25A46/GHITM/PEX3/MTCH2/PLAAT3/CYTH1/ATP5PF/NMT1/SCARB2/PEX5/COQ8A/HSD17B12
KEGG_PROPANOATE_METABOLISM	KEGG_PROPANOATE_METABOLISM	kegg_propanoate_metabolism	33	0.749773	2.59316	5.32e-09	2.29e-07	1.74e-07	2929	tags=73%, list=12%, signal=64%	ALDH6A1/EHHADH/ABAT/ALDH2/ACACB/ACADM/MMUT/ALDH7A1/SUCLG2P2/MLYCD/ACSS3/ALDH1B1/ACAT1/ACSS2/LDHC/ALDH9A1/PCCB/SUCLG2/HIBCH/ECHS1/MCEE/PCCA/ACAT2/ALDH3A2
OISHI_CHOLANGIOMA_STEM_CELL_LIKE_DN	OISHI_CHOLANGIOMA_STEM_CELL_LIKE_DN	oishi_cholangioma_stem_cell_like_dn	246	-0.493235	-1.79669	5.64e-09	2.41e-07	1.83e-07	4008	tags=37%, list=17%, signal=31%	NRP2/PTGS2/LSP1/LCK/EMILIN1/CLEC2B/CDC42EP2/LYZ/LY75/MX2/EFEMP1/PLA2R1/PROCR/KSR1/CR1/PTGIS/THBS2/VILL/GNA15/COL6A2/RHOF/VASP/PMP22/ATP2A3/GEM/DGKA/ADAM8/TMC7/H1-3/FUT8/TIMP1/MOXD1/RAB31/TRPV2/UNC5C/COL5A2/PELI2/SELENOW/RPP25/COL5A1/SYK/SMPDL3B/CACNA2D1/NIBAN1/IGF2BP3/IL2RG/GRIN2D/EMP3/FAP/MMP28/PRSS12/MTHFD2/BCL2L14/MYB/CNTNAP1/PDLIM4/MMP14/NDRG1/IGF2BP2/TRIM31/COL3A1/TPM2/SV2A/KLF5/PLTP/MARCKSL…
WP_CHOLESTEROL_METABOLISM	WP_CHOLESTEROL_METABOLISM	wp_cholesterol_metabolism	69	0.598161	2.39418	6.01e-09	2.54e-07	1.94e-07	3259	tags=48%, list=14%, signal=41%	ABCB11/CYP7A1/CIDEB/APOC3/LPA/MTTP/SC5D/LIPG/ABCG8/ABCG5/APOH/CYP27A1/LCAT/ANGPTL3/MSMO1/SAR1B/TM7SF2/CYP51A1/HMGCS1/LSS/LDLR/APOB/FABP2/APOC1/APOA1/APOE/ACAT2/DHCR7/LDLRAP1/DHCR24/LRP1/EBP/LIPC
NAKAYAMA_SOFT_TISSUE_TUMORS_PCA2_UP	NAKAYAMA_SOFT_TISSUE_TUMORS_PCA2_UP	nakayama_soft_tissue_tumors_pca2_up	68	-0.668035	-2.14812	6.06e-09	2.54e-07	1.94e-07	4310	tags=71%, list=18%, signal=58%	TOP2A/MCM4/CDKN3/CENPE/ASPM/NRP2/PBK/TPX2/CDCA8/BUB1/NCAPH/CKS2/CCNB2/LEF1/NEK2/UBE2S/HJURP/MKI67/PCLAF/DLGAP5/KIF11/CDK1/KIF20A/CENPF/CCNB1/CENPA/CCN4/BIRC5/FGFR3/PLP2/GTSE1/EFNA3/CDC20/KIF2C/UBE2C/FZD1/SV2A/TNC/ROR2/CEP55/CDH11/NPTX2/TPBG/SLC16A3/PITX1/PRPH/MSX2/HMGA2
REACTOME_MITOCHONDRIAL_FATTY_ACID_BETA_OXIDATION	REACTOME_MITOCHONDRIAL_FATTY_ACID_BETA_OXIDATION	reactome_mitochondrial_fatty_acid_beta_oxidation	36	0.728516	2.56567	6.5e-09	2.71e-07	2.06e-07	3962	tags=69%, list=17%, signal=58%	ACADL/ACAD11/ACAA2/ACOT12/ACSM3/ACADM/MMUT/ACOT1/HADH/ACOT2/PCCB/ACSF2/PCTP/ECHS1/ACOT13/ACADS/MCEE/PCCA/DECR1/MMAA/ACAD10/HADHB/ACBD7/ECI1/HADHA
SHEDDEN_LUNG_CANCER_POOR_SURVIVAL_A6	SHEDDEN_LUNG_CANCER_POOR_SURVIVAL_A6	shedden_lung_cancer_poor_survival_a6	438	-0.437066	-1.64208	7.78e-09	3.22e-07	2.45e-07	7361	tags=45%, list=31%, signal=31%	FKBP4/PRKAA2/NUP37/ADM/PA2G4/STMN1/PLOD2/CDKN2D/NUSAP1/ERO1A/LSM4/VANGL1/H2AZ1/GPR19/CCDC93/GNAS/KIF2A/ZSCAN5A/CAD/DGUOK/MIF/OR7E12P/CDC25C/PRC1/RRM2/TYMS/CCT5/RFC4/TWSG1/TTF2/RAD51AP1/COMMD8/CBX5/RASAL2/MCM6/YKT6/TFPT/NSD2/DTL/SRM/RAN/UBE2D1/PLK4/MTF2/NUP62/TRMU/PHTF2/IL18RAP/DTYMK/LMNB1/DEPDC1/SNRPA1/GPSM2/NUP210/PTBP3/KNTC1/ZWINT/FBXO5/CCNE2/CDK5R1/MRGBP/WARS1/DBF4/FANCI/CHEK1/ATP2B1/CDC7/KPNA…
WP_7OXOC_AND_7BETAHC_PATHWAYS	WP_7OXOC_AND_7BETAHC_PATHWAYS	wp_7oxoc_and_7betahc_pathways	27	0.78077	2.63192	9.58e-09	3.93e-07	2.99e-07	1920	tags=59%, list=8%, signal=55%	HSD11B1/SLC27A5/CYP7A1/ACOT6/SCP2/ACOT12/ACOX2/BAAT/SLC27A2/EPHX2/ACOT1/AMACR/CYP27A1/ACOT4/ACOT2/ACOT13
KEGG_COMPLEMENT_AND_COAGULATION_CASCADES	KEGG_COMPLEMENT_AND_COAGULATION_CASCADES	kegg_complement_and_coagulation_cascades	65	0.610192	2.40715	1.01e-08	4.1e-07	3.12e-07	3689	tags=63%, list=16%, signal=53%	F9/SERPINC1/C6/PLG/C8A/KNG1/F11/F13B/F12/SERPING1/MBL2/MASP1/KLKB1/C8B/C4BPA/CPB2/C1S/C1R/PROC/MASP2/F8/C4B/CFI/SERPIND1/C3/VWF/F7/F5/PROS1/C4A/F2/C9/F10/CFH/SERPINF2/SERPINA5/CD55/FGA/C5/FGB/FGG
WP_FATTY_ACID_OMEGAOXIDATION	WP_FATTY_ACID_OMEGAOXIDATION	wp_fatty_acid_omegaoxidation	13	0.916255	2.51553	1.03e-08	4.16e-07	3.17e-07	1997	tags=100%, list=8%, signal=92%	CYP2A6/CYP3A4/CYP1A2/ADH4/ADH1B/ADH1C/CYP4A11/ADH1A/ADH6/ALDH2/CYP2D6/ALDH1A1/CYP2E1
WP_PREGNANE_X_RECEPTOR_PATHWAY	WP_PREGNANE_X_RECEPTOR_PATHWAY	wp_pregnane_x_receptor_pathway	30	0.771727	2.62429	1.23e-08	4.91e-07	3.74e-07	1746	tags=53%, list=7%, signal=49%	CYP2A6/CYP3A4/CYP2B6/NR1I2/UGT1A4/GSTA2/CYP2C9/SULT2A1/SLCO1B1/CYP4F12/UGT1A1/PPARGC1A/UGT1A9/ABCB1/FOXO1/CYP3A5
MIKKELSEN_MEF_HCP_WITH_H3K27ME3	MIKKELSEN_MEF_HCP_WITH_H3K27ME3	mikkelsen_mef_hcp_with_h3k27me3	301	-0.470053	-1.73869	1.32e-08	5.27e-07	4.01e-07	3363	tags=35%, list=14%, signal=30%	PAQR5/PAX8/PIK3CD/AJM1/HOXD4/ACHE/LARGE2/CYP27B1/SLC18A2/PHACTR1/TMEM91/LINGO3/HRH1/GPRIN1/VSTM2B/DOC2B/FOXD4/PRDM8/DLEU7/SLC12A5/BRSK2/NTSR1/PAX1/FBLL1/DMRTC2/DOK7/GOLGA7B/CNFN/LHFPL4/GALNT6/VSX1/AATK/DSG2/HOXB3/WSCD1/SYNDIG1L/ADAM11/LAD1/GABRG3/FOXB1/BOLL/AP1M2/CLDN4/LY6H/ADGRB3/SGSM1/WNT4/VWC2/KCNQ3/CRACR2B/ADRA2C/KIF12/LGI2/FAM43B/FGF11/FOXE3/JHY/STMN3/CPNE9/KNDC1/NALF2/PRR36/PCNX2/LYPD4/HTRA…
BASAKI_YBX1_TARGETS_UP	BASAKI_YBX1_TARGETS_UP	basaki_ybx1_targets_up	269	-0.477987	-1.75489	1.34e-08	5.3e-07	4.03e-07	7024	tags=48%, list=30%, signal=34%	RANGAP1/DCUN1D5/CAD/CCND3/KRT10/PRC1/YWHAH/MIS18A/C3orf14/TYMS/RRAS/SPDL1/THBS1/NSD2/ALYREF/BORA/MCM3/DTL/PSMC3IP/NUP93/WDR4/ARPC5L/MIR221/CAVIN1/FBN1/CACYBP/RUSC1/DTYMK/DEPDC1/SNRPA1/MCM7/ZWINT/RBPMS/CCN2/CHORDC1/FANCI/CHEK1/KPNA2/SLC7A5/MELK/DKK3/WDHD1/CENPI/MAD2L1/KIF4A/MCM4/CDKN3/EHD2/ZNF71/TUFT1/UHRF1/ASPM/RAD51/AXL/CDC6/NCAPD2/ZNF185/DDX11/ASF1B/PBK/MCM10/GINS1/TPX2/CDCA8/DDX39A/BUB1/PRSS23…
REACTOME_EUKARYOTIC_TRANSLATION_ELONGATION	REACTOME_EUKARYOTIC_TRANSLATION_ELONGATION	reactome_eukaryotic_translation_elongation	92	-0.607527	-2.02599	1.48e-08	5.82e-07	4.43e-07	8025	tags=83%, list=34%, signal=55%	RPL11/RPS15A/RPL34/RPS29/RPL19/RPL3/RPL21/RPS13/EEF1B2/RPL10A/RPS14/EEF1D/RPL17/RPL29/RPL30/RPL27/RPS9/RPS28/RPS27/RPS17/RPL5/RPL6/RPS23/RPLP1/RPL24/RPL31/RPL4/RPS4X/RPL23/RPS3A/RPS18/RPS15/RPS7/RPL39/RPLP0/RPS8/RPL37/RPL7A/RPS10/RPL38/RPS6/RPL35A/RPS27A/RPL36/RPL12/RPL14/RPS11/RPS20/RPL32/RPS16/RPL23A/RPL13/RPL37A/RPL18/RPL13A/RPL26/RPS3/RPS5/RPL35/RPLP2/RPL27A/RPS21/RPS2/RPS12/RPL18A/RPL22L1/RP…
KEGG_TRYPTOPHAN_METABOLISM	KEGG_TRYPTOPHAN_METABOLISM	kegg_tryptophan_metabolism	35	0.725121	2.51258	1.62e-08	6.3e-07	4.8e-07	2929	tags=71%, list=12%, signal=63%	CYP1A2/IDO2/AADAT/EHHADH/HAAO/AOX1/GCDH/OGDHL/CAT/ACMSD/ALDH2/TDO2/ALDH7A1/HADH/MAOA/ALDH1B1/ACAT1/MAOB/ALDH9A1/KMO/ECHS1/DDC/AOC1/ACAT2/ALDH3A2
SOGA_COLORECTAL_CANCER_MYC_DN	SOGA_COLORECTAL_CANCER_MYC_DN	soga_colorectal_cancer_myc_dn	66	0.589715	2.32306	1.63e-08	6.3e-07	4.8e-07	4143	tags=56%, list=17%, signal=46%	PCK2/GBA3/SLC46A3/SLC16A12/LDHD/ACAA1/UGP2/SLC17A4/CPT2/PGM1/SULT1A2/SLC1A1/ACSS2/SLC30A4/FAS/SLC41A2/SLC35D1/ECI2/SLC4A4/ACADS/PAPSS2/RETSAT/SLC35A3/DHRS3/SLC31A2/FABP2/RXRA/SLC30A10/SLCO2A1/PPM1A/PAFAH2/HADHB/SMPD1/SLC22A18/PMM1/SLC35A5/ACO2
MEBARKI_HCC_PROGENITOR_WNT_UP_BLOCKED_BY_FZD8CRD	MEBARKI_HCC_PROGENITOR_WNT_UP_BLOCKED_BY_FZD8CRD	mebarki_hcc_progenitor_wnt_up_blocked_by_fzd8crd	101	-0.603956	-2.03592	1.78e-08	6.82e-07	5.19e-07	5143	tags=55%, list=22%, signal=44%	ARHGDIB/NAV1/SLC7A5/SLC26A2/TCOF1/KLF7/MYADM/RARG/WFDC3/CRACDL/DIP2C-AS1/EVI2A/SDC3/JAG2/MEX3B/MILR1/PRSS23/CRISPLD2/LZTS1/PRICKLE2/LAYN/THBS2/LEF1/ARHGEF3/MOXD1/MMD/NKD2/COL5A2/PDLIM7/POTEF/MAGED4B/GRAMD1A/DPYSL3/LUM/LFNG/PHLDB1/NOG/NXN/TPM4/KLHL4/IGF2BP3/ST6GAL2/GNG4/ZNF827/COL3A1/F3/BMF/TGFB2/SEMA3C/ARID3A/VCAN/CLIC3/PPP2R2C/KIF26B/MDFI/CDCP1
REACTOME_GLYOXYLATE_METABOLISM_AND_GLYCINE_DEGRADATION	REACTOME_GLYOXYLATE_METABOLISM_AND_GLYCINE_DEGRADATION	reactome_glyoxylate_metabolism_and_glycine_degradation	31	0.751284	2.59511	2.03e-08	7.75e-07	5.9e-07	2816	tags=58%, list=12%, signal=51%	GNMT/DAO/HAO1/AGXT/GRHPR/PXMP2/DHTKD1/BCKDHB/AGXT2/HOGA1/DBT/GOT2/ALDH4A1/PRODH2/BCKDHA/AMT/GLDC/GCSH
ANDERSEN_CHOLANGIOCARCINOMA_CLASS1	ANDERSEN_CHOLANGIOCARCINOMA_CLASS1	andersen_cholangiocarcinoma_class1	55	-0.691713	-2.14525	2.16e-08	8.18e-07	6.23e-07	4146	tags=58%, list=17%, signal=48%	CSPP1/FGFR2/NUAK2/UBD/ATP1A1/PAQR5/DEFB1/VN1R1/GUSBP14/HKDC1/PTPN14/NME5/GOLGA7B/KRT23/LOXL4/ZDHHC1/CRYBB2/HNF1B/PKHD1/SPP1/MTCL1/CDH6/TMEM156/GAL3ST1/CXCL6/DCDC2/WNK2/OXTR/GGT6/VEPH1/KCNF1/ITIH5
WP_NUCLEAR_RECEPTORS_IN_LIPID_METABOLISM_AND_TOXICITY	WP_NUCLEAR_RECEPTORS_IN_LIPID_METABOLISM_AND_TOXICITY	wp_nuclear_receptors_in_lipid_metabolism_and_toxicity	32	0.751492	2.57029	2.44e-08	9.17e-07	6.98e-07	1442	tags=47%, list=6%, signal=44%	CYP3A4/CYP1A2/CYP8B1/CYP26A1/CYP2B6/ABCB11/CYP7A1/NR1I2/NR1I3/ABCB4/CYP2C9/CYP4A11/PPARA/ABCG5/ABCB1
WP_LEUCINE_ISOLEUCINE_AND_VALINE_METABOLISM	WP_LEUCINE_ISOLEUCINE_AND_VALINE_METABOLISM	wp_leucine_isoleucine_and_valine_metabolism	22	0.820661	2.58388	2.51e-08	9.37e-07	7.13e-07	3186	tags=86%, list=13%, signal=75%	ALDH6A1/BCKDHB/MMUT/IVD/MLYCD/ACADSB/DBT/ACAT1/HIBADH/HSD17B10/PCCB/HIBCH/ECHS1/BCKDHA/PCCA/MCCC2/BCAT2/MCCC1/ACAD8
REACTOME_FATTY_ACIDS	REACTOME_FATTY_ACIDS	reactome_fatty_acids	13	0.908559	2.4944	2.73e-08	1.01e-06	7.68e-07	1884	tags=92%, list=8%, signal=85%	CYP2A7/CYP2A13/CYP2B6/CYP4F2/CYP4A22/CYP4A11/CYP2J2/CYP4F3/CYP4F11/CYP2D6/CYP4F12/CYP2F1
PASINI_SUZ12_TARGETS_DN	PASINI_SUZ12_TARGETS_DN	pasini_suz12_targets_dn	289	-0.47091	-1.73658	2.83e-08	1.04e-06	7.92e-07	4268	tags=30%, list=18%, signal=25%	KLF7/PPP1R18/ANXA1/TCEAL8/VIM/MYADM/STX6/AXL/TTYH3/ACSL4/ANXA5/PRNP/ANXA2/LGALS1/ITGAV/PRSS23/EFEMP1/COL4A5/SLC25A24/VGLL3/LHFPL6/CSF1/TSPAN2/BTG2/PMP22/TES/TUBA1A/IGFBP3/FLNA/PDLIM7/SERPINH1/GLIPR2/SFN/NCS1/NREP/TUBB6/SELENOW/CCN4/CLIC1/CMTM7/MARCKS/TPM4/PRICKLE1/COL5A1/JAG1/WNT4/METRNL/IER3/ARL4C/SULF1/MMP14/COL1A1/LIMD2/CMTM3/COL1A2/TIMP2/COL3A1/TPM2/CRYAB/F3/CRMP1/TAX1BP3/TGFB2/LTB/FLNC/SEMA3…
VERHAAK_GLIOBLASTOMA_MESENCHYMAL	VERHAAK_GLIOBLASTOMA_MESENCHYMAL	verhaak_glioblastoma_mesenchymal	206	-0.504452	-1.82041	2.87e-08	1.05e-06	7.99e-07	6443	tags=52%, list=27%, signal=38%	NPC2/FOLR2/THBS1/MSR1/MS4A4A/SYNGR2/MYO1F/RHOG/FPR3/CASP4/LILRB2/ITGAM/NRP1/CAVIN1/C1orf54/ITGA5/LILRB3/KYNU/STAB1/RBMS1/VDR/LTBP1/DSE/LOX/FCGR2A/FNDC3B/ITGA4/BDKRB2/EFEMP2/NCF2/CLCF1/LCP2/WWTR1/PTPRC/THEMIS2/ITGB2/LAIR1/IL15RA/DSC2/CYTH4/SLC10A3/ANXA1/BATF/EHD2/TCIRG1/ARPC1B/TNFAIP8/ST14/IFI30/CLEC2B/ANXA2/LGALS1/LY75/FXYD5/HK3/CCR5/CTSC/DRAM1/WIPF1/SIGLEC9/PROCR/MCUB/FHOD1/LTBP2/PTPN22/UCP2/NCF…
CERVERA_SDHB_TARGETS_2	CERVERA_SDHB_TARGETS_2	cervera_sdhb_targets_2	104	-0.586743	-1.98496	3.14e-08	1.14e-06	8.66e-07	3543	tags=42%, list=15%, signal=36%	SIPA1L2/PRSS23/STK17A/LTBP2/CREB5/VGLL3/SLC12A2/SULT1C2/HKDC1/FSTL3/MOXD1/KIRREL1/LYPD6/PAG1/TNFSF4/CSGALNACT1/HDAC9/SERPINE2/FLRT2/PKHD1/CXCL8/SERPINI1/GULP1/UBASH3B/PRRX1/PFKFB3/CTBP2/TGFB2/RAP1GAP2/MLF1/CDH6/MELTF/GPC4/FAXC/TFAP2A/PEG3/FXYD2/TMC4/OVOL2/ESRP1/DLK1/CXCL5/NTS/AFP
DAUER_STAT3_TARGETS_DN	DAUER_STAT3_TARGETS_DN	dauer_stat3_targets_dn	45	0.663663	2.45895	3.25e-08	1.17e-06	8.91e-07	4271	tags=60%, list=18%, signal=49%	PDK4/IFI27/IFIT1/HERC5/OASL/HERC6/IFIT3/MX1/IFI44/OAS2/DDX60/LAP3/TNFSF10/USP18/OAS1/TRIM22/TRANK1/TLR3/IFIH1/HPGD/TMEM97/OAS3/IFITM1/PGRMC2/TRIM14/GRB14/TRIM5
MIKKELSEN_NPC_HCP_WITH_H3K4ME3_AND_H3K27ME3	MIKKELSEN_NPC_HCP_WITH_H3K4ME3_AND_H3K27ME3	mikkelsen_npc_hcp_with_h3k4me3_and_h3k27me3	148	-0.542214	-1.90431	3.86e-08	1.38e-06	1.05e-06	4225	tags=43%, list=18%, signal=36%	EGR4/ADAMTS2/SMOC2/FOXF1/EMB/NRARP/SH3RF3/BMP8A/CCNO/STK32C/ESRRB/A4GALT/AK5/PTGER4/RGS9BP/KCNC4/ICA1L/PLAG1/CXCR4/STX3/VSTM2B/FOXD4/CDS1/BHLHE22/SFI1/CAMKK1/NOG/ABLIM2/FOXB1/SLC35D3/TGFB1/JPH1/GNG8/NDRG1/IGF2BP2/FOXQ1/ADORA2B/FGF11/BMF/CHRNA5/SLC35F2/KNDC1/PLTP/TEAD4/ZNF296/CDH11/ADORA1/RELN/GAD1/TRNP1/ACAN/TFAP2A/AP3B2/ASCL2/WNT9A/KLHDC8A/ITGA3/KCNH3/WNK2/MSX2/SIX2/LAMA1/KIAA1549L/MNX1
LEE_LIVER_CANCER_MYC_DN	LEE_LIVER_CANCER_MYC_DN	lee_liver_cancer_myc_dn	53	0.635402	2.42237	4.05e-08	1.44e-06	1.1e-06	3384	tags=57%, list=14%, signal=49%	BHMT/AASS/PFKFB1/OTC/ZG16/HAO1/AQP8/PCK1/IGFBP2/TDO2/KLF15/RIDA/G6PC1/C4BPA/IGF1/SFXN1/G0S2/CYP2F1/SLC37A4/CFHR1/ELOVL5/HAL/CFH/FKBP5/HBP1/DPYD/GOT1/ORM1/MTARC1/ORM2
BIOCARTA_NUCLEARRS_PATHWAY	BIOCARTA_NUCLEARRS_PATHWAY	biocarta_nuclearrs_pathway	32	0.744258	2.54554	4.28e-08	1.51e-06	1.15e-06	1442	tags=47%, list=6%, signal=44%	CYP3A4/CYP1A2/CYP8B1/CYP26A1/CYP2B6/ABCB11/NR1I2/NR1I3/CYP4A22/ABCB4/CYP2C9/CYP4A11/PPARA/ABCG5/ABCB1
MEBARKI_HCC_PROGENITOR_WNT_UP_CTNNB1_DEPENDENT	MEBARKI_HCC_PROGENITOR_WNT_UP_CTNNB1_DEPENDENT	mebarki_hcc_progenitor_wnt_up_ctnnb1_dependent	65	-0.655793	-2.08863	4.43e-08	1.55e-06	1.18e-06	3384	tags=52%, list=14%, signal=45%	CRISPLD2/DACT1/PRICKLE2/LEF1/CCDC80/NKD2/COL5A2/PDLIM7/MAGED4B/LUM/LFNG/NREP/PHLDB1/NOG/TPM4/KLHL4/IGF2BP3/ST6GAL2/FBLIM1/ARL4C/COL1A1/COL1A2/COL3A1/F3/CXCL3/NANOS1/MMP7/GCNT1/SEMA3C/ARID3A/BNC2/ITGB4/CLIC3/CTHRC1
BOYAULT_LIVER_CANCER_SUBCLASS_G12_DN	BOYAULT_LIVER_CANCER_SUBCLASS_G12_DN	boyault_liver_cancer_subclass_g12_dn	14	0.897054	2.51555	4.56e-08	1.59e-06	1.21e-06	2005	tags=93%, list=8%, signal=85%	ALDH1L1/TSKU/ABCG2/HLF/RUNDC3B/FAM13A/ADI1/HGD/GCKR/PIK3C2G/QDPR/ACSL5/FAH
KEGG_PRIMARY_BILE_ACID_BIOSYNTHESIS	KEGG_PRIMARY_BILE_ACID_BIOSYNTHESIS	kegg_primary_bile_acid_biosynthesis	15	0.889434	2.57511	5.89e-08	2.04e-06	1.55e-06	2478	tags=93%, list=10%, signal=84%	CYP8B1/SLC27A5/AKR1D1/CYP7A1/CYP39A1/SCP2/ACOX2/BAAT/AMACR/CYP27A1/HSD17B4/CYP7B1/CYP46A1/AKR1C4
AIGNER_ZEB1_TARGETS	AIGNER_ZEB1_TARGETS	aigner_zeb1_targets	29	-0.775144	-2.14161	6.3e-08	2.17e-06	1.65e-06	2576	tags=48%, list=11%, signal=43%	SYTL1/SFN/MAL2/PCDH7/EPPK1/SH3YL1/TSPAN15/CDH11/CD24/GJB3/PMEPA1/DMKN/EPCAM/MUC1
REACTOME_SYNTHESIS_OF_BILE_ACIDS_AND_BILE_SALTS_VIA_7ALPHA_HYDROXYCHOLESTEROL	REACTOME_SYNTHESIS_OF_BILE_ACIDS_AND_BILE_SALTS_VIA_7ALPHA_HYDROXYCHOLESTEROL	reactome_synthesis_of_bile_acids_and_bile_salts_via_7alpha_hydroxycholesterol	24	0.790609	2.55209	7.21e-08	2.47e-06	1.88e-06	1443	tags=54%, list=6%, signal=51%	CYP8B1/ABCB11/SLC27A5/AKR1D1/CYP7A1/SCP2/ACOX2/BAAT/SLC27A2/AMACR/CYP27A1/HSD17B4/CYP7B1
CARRILLOREIXACH_HEPATOBLASTOMA_VS_NORMAL_HYPERMETHYLATED_AND_DN	CARRILLOREIXACH_HEPATOBLASTOMA_VS_NORMAL_HYPERMETHYLATED_AND_DN	carrilloreixach_hepatoblastoma_vs_normal_hypermethylated_and_dn	18	0.851677	2.56949	8.43e-08	2.86e-06	2.18e-06	2704	tags=83%, list=11%, signal=74%	ACSL1/A1BG/AKR7A3/TBX15/PEMT/CYP7B1/HJV/CLYBL/PER3/SLC43A3/HAL/ADAMTSL3/AKR7L/ESRP2/CTPS1
REACTOME_SULFUR_AMINO_ACID_METABOLISM	REACTOME_SULFUR_AMINO_ACID_METABOLISM	reactome_sulfur_amino_acid_metabolism	26	0.761855	2.5163	8.71e-08	2.94e-06	2.24e-06	3104	tags=54%, list=13%, signal=47%	BHMT/MAT1A/CDO1/CBS/ADI1/BHMT2/TST/SUOX/CSAD/GOT2/SLC25A10/ETHE1/TSTD1/GOT1
LIM_MAMMARY_STEM_CELL_UP	LIM_MAMMARY_STEM_CELL_UP	lim_mammary_stem_cell_up	401	-0.439513	-1.64553	8.79e-08	2.95e-06	2.24e-06	6060	tags=43%, list=26%, signal=33%	ICAM1/CNN1/PCDHGC3/SCARF2/AKT3/COL23A1/PODN/SLC1A3/PLEKHA4/SH3TC1/RCSD1/SRGN/NGF/INKA1/DLL1/HRAS/RBPMS/CCN2/NGFR/KCNIP3/PCBP4/NLGN2/JAM3/UPP1/EPDR1/DOCK10/RCN3/SLC2A3/MYH11/COL14A1/DKK3/RASL12/GJA1/COL4A2/SLCO3A1/TMEM201/PCDH18/TCOF1/LRCH2/KCNMB1/ADGRA2/MCAM/SOGA1/GYPC/ITM2A/TMEM178A/PHLDA3/PPP1R18/PDGFA/ADAMTS2/VIM/NRCAM/FZD8/SMTN/AXL/NRP2/THY1/PTGS2/GNB4/ENC1/OSR1/KLHL29/LAMC1/TINAGL1/MSRB3/CDC…
IIZUKA_LIVER_CANCER_PROGRESSION_G2_G3_UP	IIZUKA_LIVER_CANCER_PROGRESSION_G2_G3_UP	iizuka_liver_cancer_progression_g2_g3_up	27	0.753195	2.53896	9.48e-08	3.16e-06	2.41e-06	3772	tags=74%, list=16%, signal=62%	GPLD1/ACSM2B/ACSL1/BAAT/SELENOP/PAH/PCSK6/PGRMC1/CPB2/HADH/COBLL1/SDC1/SDHD/RAPGEF2/APOC1/RARRES2/PPM1A/BNIP3/FERMT2/FOXN3
REACTOME_O_LINKED_GLYCOSYLATION_OF_MUCINS	REACTOME_O_LINKED_GLYCOSYLATION_OF_MUCINS	reactome_o_linked_glycosylation_of_mucins	45	-0.700132	-2.09849	9.61e-08	3.18e-06	2.42e-06	2293	tags=42%, list=10%, signal=38%	MUC3A/GALNT13/GALNT6/ST6GALNAC4/B3GNT4/MUC20/MUC13/GCNT1/GALNTL6/MUC17/MUC5B/GALNT7/B3GNT8/A4GNT/GCNT3/CHST4/B3GNT3/MUC6/MUC1
NABA_SECRETED_FACTORS	NABA_SECRETED_FACTORS	naba_secreted_factors	216	-0.496424	-1.79277	9.83e-08	3.24e-06	2.46e-06	3418	tags=38%, list=14%, signal=32%	BMP8A/FASLG/TNFSF13B/TNFSF14/CCL5/CCL22/IL24/S100A13/AMH/WNT8A/FGF7/CSF1/IL19/CHRDL2/OSM/IL10/IL1B/LTA/IFNG/FSTL3/IL2/IFNB1/IL26/SFRP4/GDF15/IL36RN/GH1/BRINP2/XCL1/IL17B/MDK/TGFB1/TNFSF4/TGFB3/WNT4/IL12A/S100A4/IL18/TNF/VWC2/ARTN/BMP5/S100B/CXCL8/IL1A/FGF11/EPGN/CXCL3/GDF11/EGFL6/HGF/CCL20/TNFSF15/GDF10/IL4/EREG/TGFB2/LTB/TNFSF9/IL17F/LIF/S100A11/CXCL1/INSL3/ANGPTL5/IGF2/S100A1/S100A5/WNT10B/S100…
WP_CYTOPLASMIC_RIBOSOMAL_PROTEINS	WP_CYTOPLASMIC_RIBOSOMAL_PROTEINS	wp_cytoplasmic_ribosomal_proteins	88	-0.59219	-1.95179	1.02e-07	3.35e-06	2.55e-06	8025	tags=81%, list=34%, signal=54%	RPL11/RPS15A/RPL34/RPS29/RPL19/RPL3/RPL21/RPS13/RPL10A/RPS14/RPL17/RPL29/RPL30/RPL27/RPS9/RPS28/RPS27/RPS17/RPL5/RPL6/RPS23/RPLP1/RPL24/RPL31/RPL4/RPS4X/RPL23/RPS3A/RPS18/RPS15/RPS7/RPL39/RPLP0/RPS8/RPL37/RPL7A/RPS10/RPL38/RPS6/RPL35A/RPS27A/RPL36/RPL12/RPL14/RPS11/RPS20/RPL32/RPS16/RPL23A/RPL13/RPL37A/RPL18/RPL13A/RPL26/RPS3/RPS5/RPL35/RPLP2/RPL27A/RPS21/RPS2/RPS12/RPL18A/RPL7/RPL28/RPS24/RPL9/R…
TAKEDA_TARGETS_OF_NUP98_HOXA9_FUSION_6HR_UP	TAKEDA_TARGETS_OF_NUP98_HOXA9_FUSION_6HR_UP	takeda_targets_of_nup98_hoxa9_fusion_6hr_up	75	-0.619835	-2.01135	1.11e-07	3.58e-06	2.73e-06	4300	tags=49%, list=18%, signal=41%	P2RY12/GPR21/PCDHB2/PLCL1/EVI2A/FIGN/GLIPR1/HOXA4/INPP4B/FGF7/SPRED1/IL7R/JCHAIN/GLYATL2/MECOM/IFNB1/GAS2L3/HOXB3/XCL1/IL18/C3orf80/LIMCH1/HOXA5/SERPINI1/KLF5/TOX/MACIR/SLC25A36/MMP7/SHISA2/PLA2G4A/PTPN13/CA8/SEMA3C/HOXC6/ITGB8/TEX15
BILD_HRAS_ONCOGENIC_SIGNATURE	BILD_HRAS_ONCOGENIC_SIGNATURE	bild_hras_oncogenic_signature	225	-0.485918	-1.7583	1.11e-07	3.58e-06	2.73e-06	3289	tags=26%, list=14%, signal=23%	PIK3CD/TENT5B/SOCS1/CYP27B1/ZBED2/COL12A1/NAP1L1/ADAM8/IL1B/SLC9A1/TIMP1/PRR34-AS1/GDF15/HPSE/PTPRE/SFN/STX1A/LHFPL2/PTX3/CHST11/IER3/ITGA2/ZNF827/MMP14/NDRG1/FOXQ1/CXCL8/IL1A/KLF5/CXCL3/PLAUR/CCL20/EREG/HK2/MTCL1/TGFB2/PHLDA2/C6orf141/LIF/ELOVL7/CXCL1/MBOAT2/PNMA2/HOXC6/SH2D5/DUSP4/LPAR2/SLC16A3/S100A6/GJB3/LRP8/TGFA/ITPR3/MEG3/MFAP2/VANGL2/GRHL2/CDCP1/CXCL5
WP_GLYOXYLATE_METABOLISM	WP_GLYOXYLATE_METABOLISM	wp_glyoxylate_metabolism	11	0.912069	2.43312	1.37e-07	4.39e-06	3.34e-06	1791	tags=91%, list=8%, signal=84%	DAO/HAO1/AGXT/GRHPR/PXMP2/HOGA1/SLC26A1/GOT2/ALDH4A1/PRODH2
RODWELL_AGING_KIDNEY_NO_BLOOD_UP	RODWELL_AGING_KIDNEY_NO_BLOOD_UP	rodwell_aging_kidney_no_blood_up	200	-0.491693	-1.7728	1.45e-07	4.62e-06	3.51e-06	5159	tags=44%, list=22%, signal=34%	PAM/ZEB2/C1QC/TMEM243/CDC42EP1/COL14A1/DKK3/ZNF783/VCAM1/SOAT1/PXDN/RPS10/CCL2/RPL35A/RPL12/MCAM/PHLDA3/ANXA1/DPCD/AXL/C1QB/RPL35/CKAP4/ANXA2/MFGE8/C1QA/RAD54L/CTTNBP2NL/DRAM1/RPL22L1/PPP1R14B/MICALL2/FIBIN/ANXA2P3/TNFRSF11B/TIMP1/ITM2C/MOXD1/TRIM47/MYRF/SERPINH1/ANTXR1/SPON1/IFI27L2/KIRREL1/LUM/MTHFD1L/CCN3/PRICKLE1/ZFAS1/COL5A1/RGS1/MYOF/FSCN1/RHEX/OSMR/PGM2L1/COL6A3/ADGRG1/COL1A1/COL1A2/SERPIN…
HOLLERN_EMT_BREAST_TUMOR_DN	HOLLERN_EMT_BREAST_TUMOR_DN	hollern_emt_breast_tumor_dn	113	-0.564274	-1.92467	1.48e-07	4.69e-06	3.57e-06	2165	tags=29%, list=9%, signal=27%	GSDMA/BLMH/TJP3/GRB7/ILDR1/TMEM54/EHF/DSG2/ELMO3/EFNA3/MAL2/AP1M2/CLDN4/BSPRY/EPPK1/ELOVL7/EVPL/CD24/BCL11A/DDR1/POF1B/CLIC3/SPINT2/KLC3/TMC4/GRHL2/SPINT1/CDCP1/ESRP1/EPCAM/EPS8L1/FXYD3/RAB25
BOQUEST_STEM_CELL_UP	BOQUEST_STEM_CELL_UP	boquest_stem_cell_up	217	-0.488231	-1.76349	1.67e-07	5.26e-06	4e-06	3542	tags=40%, list=15%, signal=34%	TNXA/ADCY7/OSR2/PRELP/CRISPLD2/EFEMP1/MEIS2/LTBP2/ROR1/TSPAN8/PTGIS/THBS2/FGF7/COL6A2/NOVA1/PDGFRA/LINC01140/TIMP1/MGP/GPC3/CELF2/IGFBP3/SFRP4/COL5A2/MFAP5/CD44/OGN/LUM/MITF/GAS7/HSPB8/COL5A1/SLIT2/NIBAN1/PTX3/EMP3/FAP/HAS1/DZIP1/S100A4/COL6A3/COL1A1/COL1A2/SERPINE2/COL16A1/FLRT2/SSPN/COL3A1/OLFML3/CRYAB/MXRA5/SOX9/F3/FMOD/TNC/PLTP/PDGFRL/MMP2/ISLR/PRRX1/FZD7/BHLHE41/PEG10/MSC/GDF10/FBLN1/PLAGL1/…
WP_DRUG_INDUCTION_OF_BILE_ACID_PATHWAY	WP_DRUG_INDUCTION_OF_BILE_ACID_PATHWAY	wp_drug_induction_of_bile_acid_pathway	17	0.846164	2.52406	1.71e-07	5.38e-06	4.09e-06	1442	tags=65%, list=6%, signal=61%	CYP3A4/SLC10A1/ABCB11/CYP7A1/NR1I2/NR1I3/SULT2A1/BAAT/SLC51A/SLCO1B1/ABCB1
KEGG_LYSINE_DEGRADATION	KEGG_LYSINE_DEGRADATION	kegg_lysine_degradation	44	0.646682	2.41798	1.83e-07	5.71e-06	4.34e-06	1917	tags=34%, list=8%, signal=31%	BBOX1/AASS/AADAT/EHHADH/PIPOX/GCDH/OGDHL/ALDH2/ALDH7A1/HADH/ALDH1B1/ACAT1/ALDH9A1/ECHS1/SETD7
MOOTHA_FFA_OXYDATION	MOOTHA_FFA_OXYDATION	mootha_ffa_oxydation	23	0.774788	2.44658	2.45e-07	7.6e-06	5.78e-06	3962	tags=78%, list=17%, signal=65%	ACADL/ACSL1/ACAA2/ACADM/HADH/AMACR/CPT2/ACADSB/ACAT1/HSD17B10/CRAT/ECHS1/ACADS/DECR1/CPT1A/HADHB/ECI1/HADHA
FOROUTAN_TGFB_EMT_DN	FOROUTAN_TGFB_EMT_DN	foroutan_tgfb_emt_dn	99	-0.584043	-1.96053	2.5e-07	7.7e-06	5.86e-06	2378	tags=29%, list=10%, signal=26%	LAMA5/BIRC3/ELF3/RAB38/EHF/GDF15/VAV3/MITF/SMPDL3B/LCN2/HS3ST1/ADORA2B/ANK3/GULP1/MMP7/PEG10/EREG/PPP1R9A/TFAP2A/SLCO4A1/S100P/C1orf116/ESRP1/EPCAM/KRT19/MUC1/RAB25/FA2H/AGR2
KEGG_RIBOSOME	KEGG_RIBOSOME	kegg_ribosome	87	-0.597582	-1.96267	2.75e-07	8.42e-06	6.41e-06	8025	tags=82%, list=34%, signal=54%	RPL11/RPS15A/RPL34/RPS29/RPL19/RPL3/RPL21/RPS13/RPL10A/RPL17/RPL29/RPL30/RPL27/RPS9/RPS28/RPS27/RPS17/RPL5/RPL6/RPS23/RPLP1/RPL24/RPL31/RPL4/RPS4X/RPL23/RPS3A/RPS18/RPS15/RPS7/RPL39/RPLP0/RPS8/RPL37/RPL7A/RPS10/RPL38/RPS6/RPL35A/RPS27A/RPL36/RPL12/RPL14/RPS11/RPS20/RPL32/RPS16/RPL23A/RPL13/RPL37A/RPL18/RPL13A/RPL26/RPS3/RPS5/RPL35/RPLP2/RPL27A/RPS21/RPS2/RPS12/RPL18A/RPL22L1/RPL7/RPL28/RPS24/RPL9…
NOURUZI_NEPC_ASCL1_TARGETS	NOURUZI_NEPC_ASCL1_TARGETS	nouruzi_nepc_ascl1_targets	107	-0.562006	-1.9031	2.83e-07	8.64e-06	6.58e-06	4532	tags=44%, list=19%, signal=36%	ARHGAP4/KCNK9/ZACN/NFATC2/SFTA3/PLXND1/JAKMIP1/CD300A/MIR4740/GFI1/LINC01134/IL17C/SEMA5B/BMP8A/LINC01346/GPR142/ATP2A3/ADCY5/SOBP/LOXL4/FOXB1/SLC35D3/ST6GAL2/EYA1/LINC01267/AVPR1B/LINC01250/CSF3R/SCIN/SLC45A4/LPCAT1/GTSF1L/TFCP2L1/LINC00511/TMEM61/MUC5B/MMP16/B3GNT8/SLC6A6/XKR6/PNMA3/RASGEF1A/WNT9A/SLC35F3/ANO9/RNF183/DSCAML1
ACEVEDO_LIVER_CANCER_WITH_H3K9ME3_UP	ACEVEDO_LIVER_CANCER_WITH_H3K9ME3_UP	acevedo_liver_cancer_with_h3k9me3_up	95	-0.582866	-1.94807	2.95e-07	8.94e-06	6.8e-06	4380	tags=45%, list=18%, signal=37%	NCALD/EVA1C/RPL35P1/FYB1/IPCEF1/TNFSF12-TNFSF13/SIPA1L2/SNHG17/ARHGAP18/CLNK/AK5/PPP2R3A/SULT1C2/LTC4S/NOVA1/TMEM108/OTULINL/ZC2HC1A/MITF/LINC00994/CLIC1/ZDBF2/MEP1A/EBF4/TRPM2/ORAI2/NRXN3/PKHD1/LIMCH1/SLC35F2/KRT20/CEP126/PLBD1/MLF1/ELOVL7/SLC9C1/ANGPTL5/VCAN/MGAM/PIFO/VWDE/ARMC3/LPAR3
REACTOME_EUKARYOTIC_TRANSLATION_INITIATION	REACTOME_EUKARYOTIC_TRANSLATION_INITIATION	reactome_eukaryotic_translation_initiation	118	-0.554013	-1.89423	3.13e-07	9.43e-06	7.18e-06	8025	tags=69%, list=34%, signal=46%	RPL11/EIF3H/RPS15A/EIF2S2/RPL34/RPS29/EIF3K/RPL19/RPL3/EIF3D/RPL21/RPS13/RPL10A/RPS14/RPL17/EIF3E/RPL29/RPL30/RPL27/EIF4A1/EIF3B/RPS9/RPS28/RPS27/RPS17/RPL5/RPL6/RPS23/RPLP1/RPL24/RPL31/RPL4/RPS4X/RPL23/RPS3A/RPS18/RPS15/RPS7/RPL39/RPLP0/RPS8/RPL37/RPL7A/RPS10/RPL38/RPS6/RPL35A/RPS27A/RPL36/RPL12/RPL14/RPS11/RPS20/PABPC1/RPL32/RPS16/RPL23A/RPL13/RPL37A/RPL18/RPL13A/RPL26/RPS3/RPS5/RPL35/RPLP2/RPL…
LEE_EARLY_T_LYMPHOCYTE_UP	LEE_EARLY_T_LYMPHOCYTE_UP	lee_early_t_lymphocyte_up	102	-0.571827	-1.92865	3.16e-07	9.47e-06	7.21e-06	4310	tags=59%, list=18%, signal=48%	FANCI/MELK/FAIM/ADA/TOP2A/ATAD2/MCM4/E2F2/CDKN3/UHRF1/ASPM/PBK/GFI1/KIF15/MCM10/GINS1/BUB1/DSCC1/SGO2/HELLS/CPVL/KIF14/UBE2T/NCAPG/NDC80/CKS2/KIF18B/CCNB2/GNA15/TTK/NEK2/MKI67/NEIL3/PCLAF/DLGAP5/CENPW/KIF11/BUB1B/CDK1/CDCA2/FAM72C/CDCA3/KIF20A/CD1E/CCNB1/NUF2/CDC25A/CENPA/BIRC5/PTTG1/SYK/PRR11/MYB/KIF2C/UBE2C/TNFRSF21/CD1B/CEP55/SCRN1/GALNT7
WP_FARNESOID_X_RECEPTOR_PATHWAY	WP_FARNESOID_X_RECEPTOR_PATHWAY	wp_farnesoid_x_receptor_pathway	18	0.837437	2.52653	3.21e-07	9.58e-06	7.29e-06	3174	tags=89%, list=13%, signal=77%	CYP3A4/CYP8B1/SLC10A1/ABCB11/SLC27A5/CYP7A1/ABCB4/SULT2A1/BAAT/SLCO2B1/PPARGC1A/UGT2B4/IRS2/RXRA/FKBP5/NR0B2
REACTOME_EXTRACELLULAR_MATRIX_ORGANIZATION	REACTOME_EXTRACELLULAR_MATRIX_ORGANIZATION	reactome_extracellular_matrix_organization	233	-0.477382	-1.73362	3.38e-07	1e-05	7.63e-06	5866	tags=45%, list=25%, signal=34%	FBN1/LAMA2/ITGA5/SPARC/ADAM19/ADAM17/ITGA8/LTBP1/MMP25/LOX/COL8A1/JAM3/ITGA4/MFAP4/EFEMP2/MMP17/COL14A1/ASPN/VCAM1/LOXL2/COL28A1/BGN/COL4A2/PXDN/BSG/LOXL3/COL6A1/ITGB2/ITGA11/LAMA4/PDGFA/ITGAX/ADAMTS2/EMILIN1/ICAM5/COL20A1/LAMC1/P4HA3/CAPN14/SDC3/ITGAV/EFEMP1/AGRN/OPTC/COL4A5/LTBP2/FBLN2/COL9A1/COL6A2/COL12A1/COL13A1/ADAM8/ADAMTS9/TIMP1/LAMA5/COL21A1/COMP/COL5A2/MFAP5/SERPINH1/ADAM9/CD44/LOXL4/LU…
REACTOME_SYNTHESIS_OF_BILE_ACIDS_AND_BILE_SALTS	REACTOME_SYNTHESIS_OF_BILE_ACIDS_AND_BILE_SALTS	reactome_synthesis_of_bile_acids_and_bile_salts	33	0.699905	2.42069	3.46e-07	1.02e-05	7.76e-06	2690	tags=52%, list=11%, signal=46%	CYP8B1/ABCB11/SLC27A5/AKR1D1/CYP7A1/CYP39A1/SCP2/ACOX2/BAAT/SLC27A2/AMACR/CYP27A1/HSD17B4/CYP7B1/CYP46A1/AKR1C4/RXRA
REACTOME_NONSENSE_MEDIATED_DECAY_NMD	REACTOME_NONSENSE_MEDIATED_DECAY_NMD	reactome_nonsense_mediated_decay_nmd	114	-0.559347	-1.90733	3.53e-07	1.03e-05	7.82e-06	7865	tags=68%, list=33%, signal=45%	RPS15A/RPL34/RPS29/RPL19/RPL3/RPL21/RPS13/SMG5/RPL10A/RPS14/RPL17/NCBP2/RPL29/RPL30/RPL27/RPS9/RPS28/RPS27/RPS17/RPL5/RPL6/RPS23/RPLP1/RPL24/RPL31/RPL4/RPS4X/RPL23/PPP2R1A/RPS3A/RPS18/RPS15/RPS7/RPL39/RPLP0/RPS8/RPL37/RPL7A/RPS10/RPL38/RPS6/RPL35A/RPS27A/RPL36/RPL12/RPL14/RPS11/RPS20/PABPC1/RPL32/RPS16/RPL23A/RPL13/RPL37A/RPL18/RPL13A/RPL26/RPS3/RPS5/RPL35/RPLP2/RPL27A/RPS21/SMG9/RPS2/RPS12/RPL18…
DAVICIONI_MOLECULAR_ARMS_VS_ERMS_DN	DAVICIONI_MOLECULAR_ARMS_VS_ERMS_DN	davicioni_molecular_arms_vs_erms_dn	165	-0.509517	-1.80634	3.52e-07	1.03e-05	7.82e-06	3564	tags=32%, list=15%, signal=27%	BOP1/MAGEL2/INPP4B/FKBP11/ADGRL1/DOK1/EVA1B/PTGER4/PLAG1/PMP22/ITM2C/TRIP10/SLC52A2/COL5A2/SERPINH1/CD248/HOXA10/SOBP/ADGRE5/RGS10/NIBAN1/P3H4/KAZALD1/EMP3/FABP5/IGF2BP2/OLFML3/GULP1/P3H3/PDGFRL/MMP2/ISLR/FZD7/SLC39A4/FBLN1/SNCAIP/PTPN13/PLBD1/SLC1A5/TPBG/PTP4A3/CYP26B1/HOXC6/DUSP4/GPC4/CACNA1G/EPHB3/MFAP2/PRAME/CREB3L1/HMGA2/HOXC10
KEGG_TYROSINE_METABOLISM	KEGG_TYROSINE_METABOLISM	kegg_tyrosine_metabolism	35	0.678384	2.35063	3.78e-07	1.09e-05	8.33e-06	3104	tags=54%, list=13%, signal=47%	TAT/ADH4/ADH1B/ADH1C/HPD/AOX1/GSTZ1/DBH/ADH1A/ADH6/HGD/MAOA/MAOB/GOT2/FAH/DDC/ADH5/NAA80/GOT1
BOYAULT_LIVER_CANCER_SUBCLASS_G1_UP	BOYAULT_LIVER_CANCER_SUBCLASS_G1_UP	boyault_liver_cancer_subclass_g1_up	116	-0.54986	-1.87564	3.8e-07	1.09e-05	8.33e-06	6984	tags=48%, list=29%, signal=34%	RPL17/ELP1/LMNA/TIA1/LBR/SAYSD1/ATP5MC2/ZNF551/UBAP2/C2CD5/HOOK2/SREK1IP1/ABHD3/ATP2B1/ZNF468/CDK19/KDM5B/RPLP0/ZNF165/ABCC10/PDGFA/CACNA1D/ST14/ZNF83/TLR5/ZSCAN18/MPZL1/TJP3/NAP1L1/ARHGEF3/HIC2/RPS19/MGP/SFI1/MYRF/NREP/TTLL4/LAD1/TNFSF4/MARCHF3/ADGRG1/NRXN3/SOX9/TAX1BP3/MMP11/PRR15L/IGF2/ARID3A/DDR1/PLPP2/MAPK13/SPINT2/PEG3/S100A14/CTNND2/SPINT1
MOSERLE_IFNA_RESPONSE	MOSERLE_IFNA_RESPONSE	moserle_ifna_response	28	0.73055	2.45427	3.84e-07	1.1e-05	8.34e-06	3998	tags=79%, list=17%, signal=65%	IFIT1/HERC5/OASL/CMPK2/RSAD2/IFIT3/IFIT2/MX1/IFI44/OAS2/DDX60/TNFSF10/USP18/OAS1/TRIM22/GBP1/RTP4/EPSTI1/IFIH1/DDX60L/IFITM1/IFIT5
FLECHNER_BIOPSY_KIDNEY_TRANSPLANT_REJECTED_VS_OK_UP	FLECHNER_BIOPSY_KIDNEY_TRANSPLANT_REJECTED_VS_OK_UP	flechner_biopsy_kidney_transplant_rejected_vs_ok_up	85	-0.595422	-1.94737	3.84e-07	1.1e-05	8.34e-06	5722	tags=64%, list=24%, signal=48%	ENTPD1/FCGR3A/RBMS1/GMFG/HCLS1/VSIG4/WARS1/DOCK2/INPP5D/IL10RA/PTPRC/ITGB2/SLA/TRBC1/ARPC1B/GZMA/LCK/C1QB/CD53/IFI30/CD8A/TYROBP/LY86/GLIPR1/AIF1/AOAH/CORO1A/PRKCB/CCL5/CD48/LST1/CD2/LAPTM5/LILRB4/CD52/CXCR4/MOXD1/RASSF2/CD27/RAB31/CELF2/FCER1G/LGALS9/SFN/RAC2/RHOH/CD3D/RGS10/LCN2/S100A4/COL6A3/FABP5/FCGR1A/MMP9
WP_COMPLEMENT_AND_COAGULATION_CASCADES	WP_COMPLEMENT_AND_COAGULATION_CASCADES	wp_complement_and_coagulation_cascades	54	0.603897	2.33309	3.91e-07	1.11e-05	8.45e-06	3729	tags=63%, list=16%, signal=53%	F9/SERPINC1/C6/PLG/KNG1/F13B/F12/SERPING1/MASP1/KLKB1/CPB2/C1S/C1R/PROC/MASP2/F8/C4B/CFI/SERPIND1/C3/VWF/F7/F5/PROS1/F2/C9/F10/CFH/SERPINF2/CLU/SERPINA5/CD55/FGB/LMAN1
WENG_POR_TARGETS_LIVER_DN	WENG_POR_TARGETS_LIVER_DN	weng_por_targets_liver_dn	20	0.813295	2.52476	4.23e-07	1.19e-05	9.07e-06	2278	tags=60%, list=10%, signal=54%	EHHADH/SDS/CYP4A11/BDH1/ACOT1/IGF1/CYP7B1/ACOT2/PNPLA7/RETSAT/HSD17B11/FABP2
SEAVEY_EPITHELIOID_HEMANGIOENDOTHELIOMA	SEAVEY_EPITHELIOID_HEMANGIOENDOTHELIOMA	seavey_epithelioid_hemangioendothelioma	73	-0.609252	-1.97514	4.25e-07	1.19e-05	9.07e-06	4211	tags=49%, list=18%, signal=41%	EHD2/PPP1R13L/FOXF1/NRGN/NEXN/TINAGL1/MSRB3/ANKRD2/EFEMP1/C1QTNF2/FSTL3/GDF15/SEMA3D/SMPDL3B/PDE3A/STON1/SLC52A3/HOXA1/PDLIM4/WTIP/TNFRSF21/FMOD/TMPRSS3/NCEH1/TNFSF15/PLCD3/TGFB2/WT1/C12orf75/MELTF/KIF26B/BACE2/ITGA3/ANXA3/NXNL2/VEPH1
WENG_POR_TARGETS_GLOBAL_UP	WENG_POR_TARGETS_GLOBAL_UP	weng_por_targets_global_up	19	0.814256	2.53123	4.38e-07	1.22e-05	9.3e-06	2835	tags=68%, list=12%, signal=60%	GCK/CYP2B6/CYP7A1/GSTM1/GSTA2/CES2/AQP8/CYP2C18/MSMO1/CYP51A1/HMGCS1/ETHE1/DHCR7
WANG_SMARCE1_TARGETS_UP	WANG_SMARCE1_TARGETS_UP	wang_smarce1_targets_up	257	-0.471347	-1.7248	4.8e-07	1.33e-05	1.02e-05	4288	tags=36%, list=18%, signal=30%	ITM2A/KLF7/TCEAL8/KLRC1/NEXN/SMTN/PLXND1/PLCB1/PCDHB2/RTN1/CLEC2B/LBH/SIPA1L2/TCEAL9/NAP1L3/DACT1/FBXO32/MAP1B/ROR1/KCNC4/AMIGO2/COL12A1/PCDHB10/PLAG1/PMP22/VLDLR/GATA3/TES/BCAM/UNC5B/TMEM108/HOXB5/MGP/ALDH1L2/MFAP5/DAB2/ANTXR1/GLIPR2/DPYSL3/LUM/RNF144A/CCN4/DSG2/PRSS35/MARCKS/GABRA2/BICD1/COL5A1/NEGR1/GAS5/FNDC1/TGFB1/JAG1/PTX3/FAP/FBLIM1/IER5L/PGM2L1/ITGA2/COL6A3/SULF1/PCDH7/ZNF703/ANOS1/COL1A1…
WENG_POR_TARGETS_LIVER_UP	WENG_POR_TARGETS_LIVER_UP	weng_por_targets_liver_up	39	0.664929	2.39286	5.08e-07	1.4e-05	1.07e-05	2254	tags=46%, list=10%, signal=42%	CYP2A6/CYP26A1/CYP2B6/UGT2B10/CYP7A1/GSTM1/GSTA2/CES2/AQP8/CYP2C18/C11orf54/ENTPD5/MSMO1/ALDH1A1/CSAD/CYP51A1/HMGCS1/GADD45B
SENGUPTA_NASOPHARYNGEAL_CARCINOMA_UP	SENGUPTA_NASOPHARYNGEAL_CARCINOMA_UP	sengupta_nasopharyngeal_carcinoma_up	290	-0.449036	-1.65679	5.23e-07	1.44e-05	1.09e-05	7090	tags=49%, list=30%, signal=35%	RCN2/CENPJ/IKBIP/CD274/TIA1/INPP4A/PRC1/CCT6A/RRM2/GORAB/TYMS/ESCO2/ZNF195/TWSG1/TTF2/RAD51AP1/CBX3/TDG/COL4A1/ZNF121/DTL/FERMT1/RAN/AKT3/FBN1/MTF2/ARL6IP6/CCNF/SPARC/ZNF286A/CD200/RCN1/GNLY/WDR91/C11orf96/CENPK/ZWINT/COL8A1/CCNE2/FCGR2A/DBF4/FANCI/CHEK1/SLC39A6/PM20D2/CDC7/GMNN/MELK/KITLG/EZH2/E2F3/CEP135/AGO2/GJA1/COL4A2/PARPBP/RACGAP1/WDHD1/CCL2/DNA2/MAD2L1/TOP2A/ATAD2/MCM4/ADAMTS2/CENPE/UHRF1…
WP_MALIGNANT_PLEURAL_MESOTHELIOMA	WP_MALIGNANT_PLEURAL_MESOTHELIOMA	wp_malignant_pleural_mesothelioma	364	-0.436297	-1.62773	5.35e-07	1.46e-05	1.11e-05	5967	tags=33%, list=25%, signal=25%	AKT3/BTC/BARD1/DVL2/LAMA2/MDM4/SPARC/NGF/WNT16/PAK4/AGER/EFNA4/TP53/MAP3K1/HRAS/NLRP3/CCN2/NGFR/CDH20/CCL4/RASSF3/BAX/ITGA4/RASSF7/SLC7A5/CSF1R/FZD6/MCU/KITLG/EZH2/FLT3/COL4A2/RPS6/FGFR4/WWTR1/DKK2/CCL2/ITGB2/CDH24/FOXM1/LAMA4/MAD2L1/PDGFA/UHRF1/FZD8/MAP3K6/FGFR2/MAP4K1/CSF2/LAMC1/HIF1A/VEGFB/BAK1/ITGAV/PDGFRB/PRSS23/PIK3CD/COL4A5/CCL5/ROR1/FGF7/CSF1/PHC1/LEF1/IL10/IL1B/PDGFRA/KIF23/TNIK/LAMA5/RA…
ICHIBA_GRAFT_VERSUS_HOST_DISEASE_35D_DN	ICHIBA_GRAFT_VERSUS_HOST_DISEASE_35D_DN	ichiba_graft_versus_host_disease_35d_dn	48	0.623418	2.35521	5.42e-07	1.47e-05	1.12e-05	1443	tags=35%, list=6%, signal=33%	CYP8B1/AVPR1A/CYP2B6/HAO2/GSTM1/SLC1A2/CYP4A11/ACSL1/CES3/IGFALS/CA14/HMGCS2/CES1/G6PC1/HP/SLC22A25/CYP7B1
REACTOME_RESPONSE_OF_EIF2AK4_GCN2_TO_AMINO_ACID_DEFICIENCY	REACTOME_RESPONSE_OF_EIF2AK4_GCN2_TO_AMINO_ACID_DEFICIENCY	reactome_response_of_eif2ak4_gcn2_to_amino_acid_deficiency	100	-0.567719	-1.90953	5.58e-07	1.51e-05	1.15e-05	7865	tags=77%, list=33%, signal=52%	RPL11/RPS15A/EIF2S2/RPL34/RPS29/RPL19/RPL3/RPL21/RPS13/RPL10A/DDIT3/RPS14/RPL17/RPL29/RPL30/RPL27/ATF4/RPS9/RPS28/RPS27/RPS17/RPL5/RPL6/RPS23/RPLP1/RPL24/RPL31/RPL4/RPS4X/RPL23/RPS3A/RPS18/RPS15/RPS7/RPL39/RPLP0/RPS8/RPL37/RPL7A/RPS10/RPL38/RPS6/RPL35A/RPS27A/RPL36/RPL12/RPL14/RPS11/RPS20/RPL32/RPS16/RPL23A/RPL13/RPL37A/RPL18/RPL13A/RPL26/RPS3/RPS5/RPL35/RPLP2/RPL27A/RPS21/RPS2/RPS12/RPL18A/RPL22…
TURASHVILI_BREAST_LOBULAR_CARCINOMA_VS_LOBULAR_NORMAL_DN	TURASHVILI_BREAST_LOBULAR_CARCINOMA_VS_LOBULAR_NORMAL_DN	turashvili_breast_lobular_carcinoma_vs_lobular_normal_dn	68	-0.625096	-2.01004	5.63e-07	1.52e-05	1.15e-05	5866	tags=66%, list=25%, signal=50%	FBN1/RABEP2/PABPC1L/LOX/COL8A1/LCP2/ASPN/BGN/COL4A2/TAGAP/LYZ/TACC3/WIPF1/ECT2/THBS2/COL12A1/STK39/CXCR4/ASAP1/COMP/SFRP4/COL5A2/TMEM65/CCN4/LRRC15/COL5A1/RGS1/FNDC1/LAMB1/COL6A3/COL1A1/COL1A2/COL3A1/TMEM119/EPPK1/MXRA5/MMP2/POSTN/PRRX1/SPP1/MMP11/COL10A1/VCAN/CTHRC1/SFRP2
FOROUTAN_INTEGRATED_TGFB_EMT_DN	FOROUTAN_INTEGRATED_TGFB_EMT_DN	foroutan_integrated_tgfb_emt_dn	66	-0.626466	-2.00171	5.91e-07	1.58e-05	1.2e-05	2372	tags=29%, list=10%, signal=26%	BIRC3/ELF3/EHF/GDF15/VAV3/LCN2/HS3ST1/ANK3/MMP7/EREG/PPP1R9A/S100P/C1orf116/ESRP1/EPCAM/KRT19/RAB25/FA2H/AGR2
SMID_BREAST_CANCER_NORMAL_LIKE_UP	SMID_BREAST_CANCER_NORMAL_LIKE_UP	smid_breast_cancer_normal_like_up	398	-0.422427	-1.58137	6.69e-07	1.78e-05	1.36e-05	6111	tags=49%, list=26%, signal=37%	HLA-DRA/MEOX1/CSF2RA/MS4A6A/CNN1/NCR3/ID1/GGT5/LAMA2/LAT/SRGN/LILRB3/KCTD7/LYL1/MATK/TRAF3IP3/RBMS1/LAMP3/GMFG/LILRA4/BIN2/NLRP3/PLCB2/RASA4/TSPAN7/CLEC10A/DTNB-AS1/ITGA4/DOCK10/MFAP4/CD247/IFI16/VPREB3/CD96/KCTD12/MYH11/COL14A1/HLA-DQB1/ITK/ACAP1/LCP2/F13A1/VCAM1/CD40LG/BTK/DOCK2/KLRB1/DOK2/APOBEC3G/PTPRC/THEMIS2/SLCO3A1/CCL2/CD180/ARHGAP4/CLEC4A/NRIP2/LAMA4/ZAP70/EVI2B/POU5F1/ITM2A/SLA/NCKAP1L/…
LI_INDUCED_T_TO_NATURAL_KILLER_UP	LI_INDUCED_T_TO_NATURAL_KILLER_UP	li_induced_t_to_natural_killer_up	292	-0.444097	-1.63939	6.8e-07	1.81e-05	1.37e-05	4260	tags=41%, list=18%, signal=34%	SYTL2/RBMS1/VASH1/CHSY1/BBLN/PEA15/ZNF608/HVCN1/CCN2/GNG2/CCL4/FCGR2A/UPP1/SCIMP/CD63/PLEKHO2/DOK2/CCDC102A/STX7/PDGFA/BATF/VIM/GPR68/LGALS3BP/NRGN/DUSP5/CXCR3/ASAH1/EVI2A/IFI30/TYROBP/SH3BGRL3/ANXA2/GLIPR1/TSPO/LGALS1/FXYD5/ZBTB32/MYO1G/CCR5/PRMT2/SLC2A6/CLNK/CCL5/SMAGP/TMEM141/NCF4/LAG3/S100A13/GPR18/COTL1/ZCCHC18/CD52/NKG7/RHOF/CALHM6/LAT2/ENDOD1/PIGZ/TNFRSF11B/LRRK1/OSM/TES/LTA/DENND3/IFNG/FX…
WP_FOXA2_PATHWAY	WP_FOXA2_PATHWAY	wp_foxa2_pathway	20	0.803484	2.4943	7.15e-07	1.88e-05	1.43e-05	3081	tags=65%, list=13%, signal=57%	SLC27A5/GSTA2/MTTP/GSTA1/SLCO1B1/IRS1/FOXO1/MLXIPL/IRS2/APOB/FASN/FOXA2/ABCC2
REACTOME_BRANCHED_CHAIN_AMINO_ACID_CATABOLISM	REACTOME_BRANCHED_CHAIN_AMINO_ACID_CATABOLISM	reactome_branched_chain_amino_acid_catabolism	20	0.803426	2.49412	7.15e-07	1.88e-05	1.43e-05	3784	tags=90%, list=16%, signal=76%	ALDH6A1/BCKDHB/IVD/ACADSB/DBT/ACAT1/HIBADH/HSD17B10/HIBCH/ECHS1/BCKDHA/PPM1K/MCCC2/BCAT2/MCCC1/ACAD8/BCKDK/SLC25A44
WP_IMMUNE_INFILTRATION_IN_PANCREATIC_CANCER	WP_IMMUNE_INFILTRATION_IN_PANCREATIC_CANCER	wp_immune_infiltration_in_pancreatic_cancer	31	-0.746007	-2.07361	7.46e-07	1.95e-05	1.48e-05	3909	tags=74%, list=16%, signal=62%	CSF2/VEGFB/LGALS1/IL17C/CCL5/IL10/IL1B/IFNG/IL2/LGALS9/IL17B/TGFB1/TGFB3/IL12A/TNF/CXCL8/CCL20/IL4/TGFB2/IL17F/MMP9/CXCL1/CXCL5
MOREAUX_MULTIPLE_MYELOMA_BY_TACI_UP	MOREAUX_MULTIPLE_MYELOMA_BY_TACI_UP	moreaux_multiple_myeloma_by_taci_up	299	-0.447331	-1.65392	9.1e-07	2.37e-05	1.8e-05	3198	tags=28%, list=13%, signal=24%	PIK3CD/SCRG1/LTBP2/NOP56/TNFRSF8/DOK1/MAMLD1/SPEF1/CR1/VGLL3/SLC12A3/GZMB/SYDE1/SOX12/GNA15/NAP1L1/VASP/SYNGR1/POU2F2/TUBB2B/HMGA1P4/MPP3/ALDH3B1/TIFAB/MYZAP/PKNOX2/PIK3R2/ACRV1/MIR23AHG/MITF/LRRC15/RIN1/B3GNT4/NCR2/ADAM11/ULBP1/CD80/PLXNA1/CHRNA6/PGAP4/GNG4/TNF/BTG2-DT/TNFRSF13B/RHPN1/MMP14/GPR27/FLRT2/EPHB6/IMPDH1/FMOD/NQO1/PLAUR/TOR4A/SYCP2/SSTR2/MSC/HPCAL4/CCR6/MPP2/GABBR1/CIDEC/BEX1/PRR15L/C…
KEGG_HISTIDINE_METABOLISM	KEGG_HISTIDINE_METABOLISM	kegg_histidine_metabolism	27	0.718945	2.42351	9.25e-07	2.4e-05	1.82e-05	2929	tags=63%, list=12%, signal=55%	CNDP1/UROC1/AMDHD1/ALDH2/FTCD/ACY3/ALDH7A1/MAOA/ALDH1B1/MAOB/ALDH9A1/ASPA/HNMT/HAL/DDC/AOC1/ALDH3A2
KEGG_BUTANOATE_METABOLISM	KEGG_BUTANOATE_METABOLISM	kegg_butanoate_metabolism	32	0.704835	2.41071	1.11e-06	2.85e-05	2.17e-05	2084	tags=66%, list=9%, signal=60%	ACSM5/ACSM2A/EHHADH/ABAT/ACSM1/ACSM3/ALDH2/ALDH5A1/BDH1/HMGCS2/ALDH7A1/HADH/ALDH1B1/ACAT1/HMGCL/ALDH9A1/BDH2/L2HGDH/ECHS1/ACADS/HMGCS1
WP_DISORDERS_OF_FRUCTOSE_METABOLISM	WP_DISORDERS_OF_FRUCTOSE_METABOLISM	wp_disorders_of_fructose_metabolism	13	0.86779	2.38247	1.13e-06	2.9e-05	2.2e-05	1432	tags=69%, list=6%, signal=65%	ALDOB/SORD/FBP1/GLYCTK/SLC2A2/KHK/G6PC1/PGM1/ALDH1A1
REACTOME_XENOBIOTICS	REACTOME_XENOBIOTICS	reactome_xenobiotics	20	0.795069	2.46818	1.15e-06	2.94e-05	2.24e-05	1997	tags=75%, list=8%, signal=69%	CYP2A7/CYP2A13/CYP2A6/CYP3A4/CYP1A2/CYP2B6/CYP3A43/CYP2C8/CYP2C9/CYP2J2/CYP2D6/CYP2C18/CYP3A5/CYP2F1/CYP2E1
REACTOME_SRP_DEPENDENT_COTRANSLATIONAL_PROTEIN_TARGETING_TO_MEMBRANE	REACTOME_SRP_DEPENDENT_COTRANSLATIONAL_PROTEIN_TARGETING_TO_MEMBRANE	reactome_srp_dependent_cotranslational_protein_targeting_to_membrane	111	-0.551783	-1.87942	1.18e-06	2.99e-05	2.27e-05	7865	tags=68%, list=33%, signal=45%	RPL11/RPS15A/RPL34/RPS29/RPL19/RPL3/RPL21/RPS13/RPL10A/RPS14/RPL17/RPL29/RPL30/RPL27/RPS9/RPS28/RPS27/RPS17/RPL5/RPL6/RPS23/RPLP1/RPL24/RPL31/RPL4/RPS4X/RPL23/RPS3A/SSR2/RPS18/RPS15/SEC61G/RPS7/RPL39/RPLP0/RPS8/RPL37/RPL7A/RPS10/RPL38/RPS6/RPL35A/RPS27A/RPL36/RPL12/RPL14/RPS11/RPS20/RPL32/RPS16/RPL23A/RPL13/RPL37A/RPL18/RPL13A/RPL26/RPS3/RPS5/RPL35/RPLP2/RPL27A/RPS21/RPS2/RPS12/RPL18A/RPL22L1/RPL…
KEGG_ARGININE_AND_PROLINE_METABOLISM	KEGG_ARGININE_AND_PROLINE_METABOLISM	kegg_arginine_and_proline_metabolism	48	0.60547	2.2874	1.73e-06	4.39e-05	3.34e-05	1861	tags=50%, list=8%, signal=46%	GLS2/PRODH/DAO/NAGS/OTC/CPS1/ALDH2/GATM/ALDH7A1/ARG1/MAOA/ASS1/ACY1/ALDH1B1/NOS2/MAOB/ALDH9A1/GOT2/ALDH4A1/ASL/GLUL/PRODH2/LAP3/AGMAT
KORKOLA_TERATOMA	KORKOLA_TERATOMA	korkola_teratoma	35	-0.69483	-2.0102	1.75e-06	4.4e-05	3.35e-05	3483	tags=63%, list=15%, signal=54%	ZWINT/MFAP4/PLAT/COL14A1/DNMT3B/CKS2/TSPAN8/DLGAP5/HIC2/MGP/FAM72C/EHF/CCNB1/NUF2/CENPA/LCN2/CDC20/SSPN/TM4SF1/MYCN/TRIM71/AGR2
KONG_E2F3_TARGETS	KONG_E2F3_TARGETS	kong_e2f3_targets	96	-0.560209	-1.87578	1.84e-06	4.62e-05	3.51e-05	6754	tags=64%, list=28%, signal=46%	PRC1/TYMS/RAD51AP1/SPDL1/MCM3/H4C4/SKP2/CCNF/LMNB1/DEPDC1/CENPK/CDC7/IQGAP3/MELK/EZH2/E2F3/CENPH/F13A1/RBL1/TAF1D/RACGAP1/RPL12/DNA2/TOP2A/ERCC6L/RAD51/CDCA5/CDC6/NCAPD2/ASF1B/PBK/SPC25/RAD54L/TPX2/BUB1/NCAPH/TACC3/UBE2T/NCAPG/H2AX/CHAF1B/HJURP/MKI67/PCLAF/DLGAP5/SHCBP1/KIF11/BUB1B/CDCA3/PLK1/KIF20A/CENPF/CCNB1/CBX2/NUF2/GAS5/MYB/CDC20/KIF2C/UBE2C/IGF2BP1
JAEGER_METASTASIS_DN	JAEGER_METASTASIS_DN	jaeger_metastasis_dn	179	-0.490828	-1.7517	1.88e-06	4.68e-05	3.56e-05	4410	tags=39%, list=19%, signal=32%	DSC2/HCAR3/ITM2A/TUFT1/NRCAM/EFS/FGFR2/GPX2/ZNF185/ST14/PRELP/PTGS1/DEFB1/AP1G2/KRT31/ZBED2/GNA15/DUOX1/DGKA/GATA3/CDS1/BCL11B/KIT/CALML5/EHF/KRT23/SFN/FGFR3/PLP2/ELMO3/LAD1/NEBL/PYCARD/ARHGEF4/JAG1/MMP28/INAVA/PTPRZ1/MCOLN3/ANK3/EPPK1/EPHB6/FHOD3/TM4SF1/KLF5/MST1R/SLC2A1/EVPL/CD24/FCGBP/PAK6/CA12/CYP26B1/BCL11A/ITGB4/CLIC3/MAPK13/GJB3/SPINT2/ITPR3/S100A14/S100P/KLK11/C1orf116/GRHL2/KRT19/FXYD3/B…
REACTOME_RECYCLING_OF_BILE_ACIDS_AND_SALTS	REACTOME_RECYCLING_OF_BILE_ACIDS_AND_SALTS	reactome_recycling_of_bile_acids_and_salts	14	0.860169	2.41212	1.91e-06	4.75e-05	3.61e-05	1119	tags=57%, list=5%, signal=54%	SLC10A1/ABCB11/SLC27A5/SLCO1B3/BAAT/SLC51A/STARD5/SLCO1B1
SMIRNOV_RESPONSE_TO_IR_6HR_DN	SMIRNOV_RESPONSE_TO_IR_6HR_DN	smirnov_response_to_ir_6hr_dn	108	-0.549422	-1.86109	2.26e-06	5.58e-05	4.25e-05	5722	tags=55%, list=24%, signal=42%	ENTPD1/DEPDC1/TLE3/TRAF3IP3/CDK5R1/CCL4/ARHGAP11A/ITGA4/SLC2A3/KCTD12/ACAP1/CACNA1A/LCP2/HEY1/PTPRC/CENPE/ASPM/CD300A/EVI2A/CLEC2D/ZBTB32/TPX2/RNASE6/BUB1/PSRC1/SIT1/KIF14/GPR18/NEK2/UBE2S/ATP2A3/DUSP2/CYBB/DLGAP5/LTA/KIF23/RNASET2/CDCA3/PLK1/KIF20A/CENPF/CCNB1/CENPA/HILPDA/RAB33A/TRAF5/RGS1/LPCAT4/TNF/CDC20/UBE2C/MACIR/CCR6/HK2/AIM2/P2RX5/EGLN3/RGS2/SLC16A3
REACTOME_INFLUENZA_INFECTION	REACTOME_INFLUENZA_INFECTION	reactome_influenza_infection	152	-0.505181	-1.77775	2.51e-06	6.17e-05	4.69e-05	7865	tags=57%, list=33%, signal=38%	RPS15A/RPL34/CPSF4/RPS29/RPL19/RPL3/NUP37/RPL21/RPS13/NUP188/RPL10A/RPS14/RPL17/RPL29/CLTA/RPL30/RPL27/NUP43/KPNA5/RPS9/RPS28/RPS27/RAN/RPS17/NUP93/RPL5/NUP62/POLR2H/RPL6/RPS23/RPLP1/RPL24/NUP210/RPL31/RPL4/RPS4X/RPL23/RPS3A/RPS18/RPS15/KPNA2/RPS7/RPL39/RPLP0/RPS8/RPL37/RPL7A/RPS10/RPL38/RPS6/RPL35A/RPS27A/RPL36/RPL12/RPL14/RPS11/RPS20/SLC25A6/RPL32/RPS16/RPL23A/RPL13/RPL37A/RPL18/RPL13A/RPL26/RP…
HORIUCHI_WTAP_TARGETS_DN	HORIUCHI_WTAP_TARGETS_DN	horiuchi_wtap_targets_dn	308	-0.440958	-1.63128	2.72e-06	6.65e-05	5.06e-05	5026	tags=35%, list=21%, signal=28%	GMNN/PALD1/MELK/HOOK3/RPL7A/RAB3B/RACGAP1/WWTR1/FOXM1/MAD2L1/IMPDH2/KIF4A/TOP2A/FANCD2/CDKN3/UHRF1/ASPM/RPL13/TRBC1/RPL13A/NCAPD2/NRARP/DDX11/ASF1B/PBK/SPC25/TPX2/CDCA8/ENAH/BUB1/SGO2/HELLS/PSRC1/ARHGAP18/KIF14/RPL22L1/SKA3/FBXO32/NCAPG/NDC80/H2AX/ZNF618/MAP1B/RPSAP44/CKS2/KIF18B/CCNB2/TTK/NEK2/NAP1L1/UBE2S/FBL/HJURP/CXCR4/LXN/MKI67/GLS/PCLAF/DLGAP5/CENPW/KIF23/KIF11/BUB1B/CDK1/RASSF2/CENPM/MGP/C…
WP_TAMOXIFEN_METABOLISM	WP_TAMOXIFEN_METABOLISM	wp_tamoxifen_metabolism	17	0.81018	2.41672	2.74e-06	6.66e-05	5.07e-05	1997	tags=82%, list=8%, signal=75%	CYP2A6/CYP3A4/CYP1A2/UGT2B7/UGT1A4/CYP2C8/CYP2C9/SULT2A1/FMO3/UGT2B15/CYP2D6/SULT1A1/CYP3A5/CYP2E1
GAL_LEUKEMIC_STEM_CELL_DN	GAL_LEUKEMIC_STEM_CELL_DN	gal_leukemic_stem_cell_dn	200	-0.467732	-1.68641	2.76e-06	6.68e-05	5.08e-05	6055	tags=48%, list=26%, signal=36%	MS4A6A/SECTM1/CEBPE/GGT5/C3AR1/LMNB1/FCAR/LILRB3/GPR65/GPC5/VDR/ZWINT/ZNF589/CCL4/VSIG4/FCGR2A/NCF2/MELK/FGR/ADAP2/CARD9/LAMA4/HCAR3/TOP2A/E2F2/CDKN3/IGSF6/LINC01013/RAD51/ORC1/NPAS3/CXCR3/CDC6/ENC1/CDC45/CD86/IFI30/ASF1B/LYZ/LGALS1/C1QA/LILRB1/CDCA8/BUB1/AOAH/KIFC1/ART1/MNDA/NCAPG/CCL5/TRAC/KIF18B/GPR18/CCNB2/LILRB4/COL6A2/NAP1L1/PCLAF/IL1B/TUBB2B/SHCBP1/BUB1B/CDK1/CENPM/FPR1/LRRC49/PLK1/KIF20A/…
REACTOME_IMMUNOREGULATORY_INTERACTIONS_BETWEEN_A_LYMPHOID_AND_A_NON_LYMPHOID_CELL	REACTOME_IMMUNOREGULATORY_INTERACTIONS_BETWEEN_A_LYMPHOID_AND_A_NON_LYMPHOID_CELL	reactome_immunoregulatory_interactions_between_a_lymphoid_and_a_non_lymphoid_cell	118	-0.535636	-1.8314	2.77e-06	6.69e-05	5.09e-05	6469	tags=62%, list=27%, signal=45%	LILRA5/RAET1E/CD300E/LILRB2/ICAM1/NCR3/CD200R1/NPDC1/LILRB3/FCGR3A/CD200/LILRA4/KIR2DL3/KLRG1/ITGA4/CD300C/CD247/CD96/VCAM1/CD40LG/KLRB1/CD33/ITGB2/LAIR1/SIGLEC5/KLRC1/TRAV29DV5/CD300A/ICAM5/SH2D1A/CD8A/TYROBP/CLEC2D/CLEC2B/SLAMF6/ULBP3/LILRB1/OSCAR/HCST/TRAV19/SIGLEC9/TREML1/CD1C/CD3E/LILRB4/KIR2DL4/TRBV7-9/IGLC3/TRBV12-3/CD3G/NCR3LG1/IGHV4-34/SIGLEC12/SIGLEC8/CD300LF/CRTAM/CD8B/TREM2/SLAMF7/SIG…
REACTOME_G_ALPHA_I_SIGNALLING_EVENTS	REACTOME_G_ALPHA_I_SIGNALLING_EVENTS	reactome_g_alpha_i_signalling_events	212	-0.474561	-1.71432	2.86e-06	6.87e-05	5.23e-05	5683	tags=44%, list=24%, signal=34%	RGS18/GPSM2/P2RY13/CNR1/PPP2R1A/GNG2/PLCB2/CCL4/BDKRB2/CXCR2/KPNA2/CCR8/TAS2R31/PRKCD/CCL4L2/GNGT2/TAS2R4/S1PR4/OPN1SW/CCR4/HCAR3/P2RY12/NPW/ANXA1/GPR37L1/RGS19/GPSM3/PLCB1/NMUR1/CXCR3/GNB4/CAMK4/FPR2/PTGDR2/CXCR6/TAS2R46/ADCY3/CXCL16/LPAR5/RXFP3/ADCY7/CCR5/TAS2R19/CCL5/NBEA/GPR183/TAS2R5/GPR18/GNA15/CXCR4/PDE1A/PDE4C/TAS2R43/GNAZ/FPR1/TAS2R38/CAMKK1/RHO/PMCH/ADCY5/PDE4A/HCAR2/GNB3/RGS10/GPR55/PN…
MOHANKUMAR_HOXA1_TARGETS_DN	MOHANKUMAR_HOXA1_TARGETS_DN	mohankumar_hoxa1_targets_dn	129	-0.521769	-1.80062	3.36e-06	8.03e-05	6.11e-05	3147	tags=32%, list=13%, signal=28%	CD1C/MAP1B/GUCY1A1/RNF39/CALHM6/IGSF3/UNC5B/TNIK/CKB/LRRC49/DIRAS2/CALML5/GDF15/ZNF853/XCL1/PVT1/ARHGEF4/SLC22A15/IL18/INAVA/FGF11/ASNS/TNC/MYCN/BEX1/CDH6/GAD1/RNF150/CLIC3/MAPK13/S100A6/S100A14/TFF3/PLAC1/MFAP2/RASAL1/S100P/C3orf52/FXYD3/MUC1/BMP7
WHITEFORD_PEDIATRIC_CANCER_MARKERS	WHITEFORD_PEDIATRIC_CANCER_MARKERS	whiteford_pediatric_cancer_markers	113	-0.536325	-1.82934	3.41e-06	8.12e-05	6.18e-05	7914	tags=70%, list=33%, signal=47%	CCDC34/RRP1/ILF2/ESPL1/H4C3/ILF3/DNMT1/STMN1/NUSAP1/CKS1B/CDK4/PRC1/RRM2/TYMS/RFC4/EIF4A1/NSD2/PLK4/DTYMK/ZNF300/ENO1/MCM7/ADGRL3/ZWINT/DBF4/POLQ/KPNA2/MELK/GPX7/GAPDH/NME1/MAD2L1/TOP2A/ATAD2/MCM4/CENPE/UHRF1/CDCA5/CDC45/ASF1B/PBK/MEX3B/ADCY3/TPX2/CDCA8/BUB1/NCAPH/KIF14/UBE2T/H2AX/CKS2/CCNB2/TTK/NEK2/RCC2/MKI67/DLGAP5/KIF11/CDK1/TUBA1A/NUDT1/CDCA2/LMNB2/RECQL4/JPT1/CENPF/CCNB1/NUF2/CDC25A/CENPA/B…
LIAO_HAVE_SOX4_BINDING_SITES	LIAO_HAVE_SOX4_BINDING_SITES	liao_have_sox4_binding_sites	40	-0.691261	-2.03625	3.44e-06	8.16e-05	6.21e-05	2793	tags=52%, list=12%, signal=46%	RCC2/NEIL3/HIC2/PTPN14/PFKFB4/LAMB1/SLC22A15/GNG4/POU2AF1/SERPINE2/FOXQ1/FHOD3/SLC2A1/TEAD2/MYEF2/SEMA3C/NPNT/VCAN/HUNK/CREB3L1/DKK1
REACTOME_GPCR_LIGAND_BINDING	REACTOME_GPCR_LIGAND_BINDING	reactome_gpcr_ligand_binding	280	-0.445052	-1.6389	3.5e-06	8.26e-05	6.29e-05	5685	tags=45%, list=24%, signal=35%	GPR65/CMKLR1/WNT16/PTGIR/P2RY13/CNR1/F2RL1/GNG2/CCL4/LPAR4/FFAR3/BDKRB2/CXCR2/CCR8/FZD6/TAS2R31/PTGER2/GNGT2/TAS2R4/S1PR4/HTR6/CCL2/OPN1SW/CCR4/HCAR3/P2RY12/NPW/QRFP/ANXA1/GPR37L1/GPR68/FZD8/NMUR1/CXCR3/GNB4/FPR2/GNRHR/PTGDR2/CXCR6/TAS2R46/CXCL16/ADM2/GNRH1/LPAR5/XCR1/CCL3L1/RXFP3/CCR5/TAS2R19/CCL5/CCL22/GPR183/TAS2R5/WNT8A/CCRL2/PTGER4/GPR18/HRH1/FFAR1/CXCR4/EDNRA/GPR132/TACR2/TAS2R43/NTSR1/MC4R…
WP_TRYPTOPHAN_METABOLISM	WP_TRYPTOPHAN_METABOLISM	wp_tryptophan_metabolism	29	0.697146	2.35893	3.63e-06	8.47e-05	6.45e-05	2514	tags=62%, list=11%, signal=56%	IDO2/AADAT/HAAO/AOX1/GCDH/CAT/ACMSD/ALDH2/TDO2/ALDH8A1/HADH/MAOA/ACAT1/KMO/GOT2/ECHS1/DDC/AOC1
ZHOU_CELL_CYCLE_GENES_IN_IR_RESPONSE_24HR	ZHOU_CELL_CYCLE_GENES_IN_IR_RESPONSE_24HR	zhou_cell_cycle_genes_in_ir_response_24hr	124	-0.522891	-1.79592	3.63e-06	8.47e-05	6.45e-05	6848	tags=52%, list=29%, signal=37%	SULF2/PRC1/LBR/POLD1/RFC4/ALYREF/BORA/MCM3/CACYBP/DTYMK/LMNB1/DEPDC1/MCM7/KNTC1/CENPK/FBXO5/KPNA2/MELK/EZH2/PARPBP/RACGAP1/MAD2L1/TOP2A/CDKN3/UHRF1/ASPM/EXO1/SPC25/RAD54L/CDCA8/BUB1/KIFC1/PTTG3P/UBE2T/H2AX/CCNB2/TTK/NEK2/LXN/NEIL3/DLGAP5/KIF23/KIF11/CDK1/MTFR2/KIF20A/ANLN/JPT1/CENPF/CCNB1/NUF2/CENPA/BIRC5/PTTG1/LAMB1/TRIP13/FABP5/CDC20/UBE2C/MXRA5/MYBL2/FBLN1/CEP55/PIMREG
PEDERSEN_METASTASIS_BY_ERBB2_ISOFORM_7	PEDERSEN_METASTASIS_BY_ERBB2_ISOFORM_7	pedersen_metastasis_by_erbb2_isoform_7	369	-0.41818	-1.56126	3.64e-06	8.47e-05	6.45e-05	4862	tags=32%, list=21%, signal=26%	RIT1/EZH2/SLC4A7/LOXL2/SNHG5/PXDN/ZNF165/PARPBP/RAB3B/WWTR1/RHNO1/IL15RA/AP1S3/DSC2/SNHG32/FANCD2/PPP1R18/MCM4/CACNA1D/BATF/GPR68/ASPM/SMTN/PLXND1/ZNF185/CDC45/LAMC1/CLEC2D/SH3BGRL3/KIF15/ANXA2/SUSD1/FXYD5/ALDH1A3/PBX1/OSR2/EZR/DRAM1/SKA3/PROCR/NCAPG/H2AX/LHFPL6/GUCY1A1/SPRED1/TJP3/PPP2R3A/NAP1L1/COL13A1/RHOF/DUBR/SYTL1/SMYD3/KIF11/FSTL3/CENPM/SIX1/RIIAD1/GPD1L/RECQL4/SNHG7/PDLIM7/ADAM9/RASSF8/CD…
VART_KSHV_INFECTION_ANGIOGENIC_MARKERS_UP	VART_KSHV_INFECTION_ANGIOGENIC_MARKERS_UP	vart_kshv_infection_angiogenic_markers_up	132	-0.519199	-1.79897	3.74e-06	8.66e-05	6.59e-05	4260	tags=45%, list=18%, signal=37%	FZD6/PLAT/COL4A2/HEY1/EGFL7/PDGFA/FGFR2/NRP2/PTGS2/FRZB/JAG2/HIF1A/ITGAV/CCR5/PTGS1/CCL5/THBS2/GRB7/CXCR4/SYN1/IL6-AS1/IL10/IL1B/PDGFRA/TIMP1/IFNB1/ATG9B/SFRP4/HPSE/FGFR3/EPHA3/EFNA3/TGFB1/JAG1/TGFB3/IL12A/OSMR/IL18/TNF/TIMP2/SH2D2A/F3/CXCL3/PLAUR/HGF/FGFR1/SPP1/FZD7/EPHA10/PLXDC1/MMP9/WNT10B/CXCL6/EPHB3/SFRP2/SPHK1/DLK1/EPHA6/CXCL5
WENG_POR_TARGETS_GLOBAL_DN	WENG_POR_TARGETS_GLOBAL_DN	weng_por_targets_global_dn	23	0.738413	2.33172	3.8e-06	8.76e-05	6.67e-05	2797	tags=52%, list=12%, signal=46%	EHHADH/CYP4A11/ACOT1/CYP7B1/ACOT2/HSD17B10/RETSAT/HSD17B11/ELOVL5/FABP2/HSDL2/NAA80
ANASTASSIOU_MULTICANCER_INVASIVENESS_SIGNATURE	ANASTASSIOU_MULTICANCER_INVASIVENESS_SIGNATURE	anastassiou_multicancer_invasiveness_signature	50	-0.637303	-1.9532	3.85e-06	8.85e-05	6.74e-05	5866	tags=74%, list=25%, signal=56%	FBN1/SPARC/LOX/RCN3/NOX4/ASPN/LOXL2/BGN/THY1/LGALS1/PDGFRB/CRISPLD2/THBS2/COL6A2/EDNRA/RAB31/COMP/SFRP4/COL5A2/MFAP5/LUM/LRRC15/COL5A1/FAP/COL6A3/SULF1/COL1A1/COL1A2/COL3A1/MXRA5/MMP2/POSTN/PRRX1/CDH11/MMP11/COL10A1/VCAN
MEISSNER_NPC_HCP_WITH_H3K4ME3_AND_H3K27ME3	MEISSNER_NPC_HCP_WITH_H3K4ME3_AND_H3K27ME3	meissner_npc_hcp_with_h3k4me3_and_h3k27me3	106	-0.542231	-1.83807	3.87e-06	8.87e-05	6.75e-05	3466	tags=39%, list=15%, signal=33%	SH3RF3/CCNO/STK32C/ESRRB/AK5/RGS9BP/ICA1L/PLAG1/VSTM2B/CDS1/BHLHE22/SFI1/CAMKK1/PDE4A/ABLIM2/FOXB1/B4GALNT3/SLC35D3/JPH1/NDRG1/FOXO6/IGF2BP2/ADORA2B/FGF11/BMF/CHRNA5/SLC35F2/KNDC1/PLTP/TEAD4/EPHA10/ADORA1/RELN/GAD1/ADRA2A/KIF26B/KLHDC8A/KCNH3/WNK2/KIAA1549L/MNX1
VECCHI_GASTRIC_CANCER_EARLY_DN	VECCHI_GASTRIC_CANCER_EARLY_DN	vecchi_gastric_cancer_early_dn	275	0.324627	1.57025	4.05e-06	9.23e-05	7.02e-05	2295	tags=29%, list=10%, signal=26%	CYP3A4/ETNPPL/ACE2/PCDH20/PDK4/ADH1B/ALDH6A1/SLC1A2/ABAT/TMEM100/CYP2C9/SULT2A1/SULT1B1/GNAO1/CLTRN/C6/GHR/HLF/ZBTB16/ACOX2/APOC3/SLC51A/ABCA8/ZNF385B/MTTP/SELENOP/F11/ST3GAL6/SLC2A2/MYRIP/CWH43/UGT2B15/KLF15/LEPR/KLF9/ECHDC3/ADRB2/GSTA1/CGNL1/LINC00261/SLC2A12/RORA/DAB1/DMD/BCHE/AADAC/PALM2AKAP2/ARRDC4/ASAH2/GREM2/MAOA/CYP2C18/ENTPD5/PBLD/CFL2/PLPP3/SORBS2/ALDH1A1/PID1/NR3C2/ASPA/HMGN5/GC/SSTR1/…
LIU_PROSTATE_CANCER_DN	LIU_PROSTATE_CANCER_DN	liu_prostate_cancer_dn	407	-0.410448	-1.53709	4.18e-06	9.49e-05	7.22e-05	5034	tags=38%, list=21%, signal=30%	PREX2/EFEMP2/C2orf88/WFDC1/ANXA2P2/KITLG/MYH11/TMEM237/COL14A1/TUB/DKK3/PTGER2/RASL12/GJA1/COL4A2/PRRT2/CACHD1/GPRASP1/COL6A1/SLCO3A1/ATP2B4/LAMA4/DNM3OS/DNAAF9/RIMKLB/ADGRA2/MCAM/EVA1C/GYPC/EHD2/HSPB1/EFS/FGFR2/FOXF1/NEXN/TTLL3/GPX2/IL33/PLCL1/HEPH/KLHL29/MSRB3/ANXA2/LGALS1/PLEKHA2/ENAH/OSR2/PRELP/PRSS23/SH3PXD2B/CRISPLD2/EFEMP1/SCRG1/KSR1/MAP1B/EPB41L3/PRICKLE2/LAYN/SLC18A2/COL9A1/DUOX1/GJC1/IC…
WP_FATTY_ACID_BIOSYNTHESIS	WP_FATTY_ACID_BIOSYNTHESIS	wp_fatty_acid_biosynthesis	22	0.751725	2.36683	4.38e-06	9.82e-05	7.47e-05	2521	tags=64%, list=11%, signal=57%	ACSL1/ACAA2/ACACB/ECHDC2/ECHDC3/ACSL6/HADH/PECR/ACSS2/PC/ACSL5/ECHS1/FASN/DECR1
PID_SYNDECAN_1_PATHWAY	PID_SYNDECAN_1_PATHWAY	pid_syndecan_1_pathway	37	-0.688765	-2.00207	4.35e-06	9.82e-05	7.47e-05	3200	tags=57%, list=13%, signal=49%	COL4A5/CCL5/COL9A1/COL6A2/COL12A1/COL13A1/LAMA5/COL5A2/HPSE/COL5A1/TGFB1/COL6A3/COL1A1/COL1A2/COL16A1/COL3A1/HGF/MMP7/MMP9/COL10A1/COL9A2
BHATI_G2M_ARREST_BY_2METHOXYESTRADIOL_UP	BHATI_G2M_ARREST_BY_2METHOXYESTRADIOL_UP	bhati_g2m_arrest_by_2methoxyestradiol_up	112	-0.535402	-1.82292	4.38e-06	9.82e-05	7.47e-05	5837	tags=40%, list=25%, signal=30%	ANKRD42-DT/SPARC/SNRPA1/KYNU/SND1-IT1/PHIP/PTBP2/GMNN/OGFRL1/WWTR1/MAD2L1/ANXA1/ASPM/CDC6/PBK/SPC25/FAM215B/BUB1/TMC8/HCK/TNFSF14/IL24/NEK2/CALHM6/PLEKHB2/DLGAP5/PDE4C/EIF5A2/PIF1/ILDR1/CCNB1/PDZD7/ASRGL1/NUF2/TUBB6/LIMK1/IER3/FAP/CDC20/SMOX/MYBL2/TTC39A/SPHK1/GGT6/DKK1
SHETH_LIVER_CANCER_VS_TXNIP_LOSS_PAM3	SHETH_LIVER_CANCER_VS_TXNIP_LOSS_PAM3	sheth_liver_cancer_vs_txnip_loss_pam3	68	-0.601118	-1.93294	4.41e-06	9.84e-05	7.49e-05	3400	tags=40%, list=14%, signal=34%	PSRC1/OCSTAMP/TSPAN8/SPRED1/MKI67/UNC5B/GPC3/SIDT1/CCNB1/GALNT6/TUBB6/BEX2/LCN2/FABP5/COL1A1/UBE2C/MYCN/MYEF2/ISYNA1/LTB/SPINK1/DDR1/TFF3/IGDCC4/BMP7/ITIH5/AFP
SARRIO_EPITHELIAL_MESENCHYMAL_TRANSITION_UP	SARRIO_EPITHELIAL_MESENCHYMAL_TRANSITION_UP	sarrio_epithelial_mesenchymal_transition_up	162	-0.50228	-1.77955	4.43e-06	9.84e-05	7.49e-05	6890	tags=55%, list=29%, signal=39%	CKS1B/LRRC8C/PRC1/YWHAH/RRM2/TYMS/RFC4/ETV1/STEAP1/MCM6/MCM3/DTL/PKMYT1/BRIX1/BARD1/MBOAT7/ARPC5L/PLK4/ENO1/MCM7/KNTC1/STIL/ZWINT/FBXO5/CDC7/GMNN/MSANTD3/FOXM1/MAD2L1/AGAP1/TOP2A/MCM4/CENPE/UHRF1/UCK2/ASPM/SMTN/RAD51/CDCA5/ARPC1B/CDC6/ENC1/CDC45/EXO1/ASF1B/RUNX1/BUB1/DSCC1/HELLS/TACC3/PHF19/UBE2T/SKA3/NDC80/H2AX/ECT2/MKI67/RELT/CENPW/KIF23/KIF11/EIF5A2/BUB1B/CDK1/TUBA1A/BLM/RECQL4/PLK1/KIF20A/ANL…
WP_VITAMIN_A_AND_CAROTENOID_METABOLISM	WP_VITAMIN_A_AND_CAROTENOID_METABOLISM	wp_vitamin_a_and_carotenoid_metabolism	35	0.636459	2.20536	4.49e-06	9.94e-05	7.57e-05	3044	tags=49%, list=13%, signal=42%	CYP26A1/ADH4/RXRG/RDH5/ADH1A/BCO2/ABCG8/RBP4/ABCG5/SULT1A1/ALDH1A1/CYP2E1/RETSAT/DHRS3/BCO1/RXRA/RBP7
FOROUTAN_PRODRANK_TGFB_EMT_DN	FOROUTAN_PRODRANK_TGFB_EMT_DN	foroutan_prodrank_tgfb_emt_dn	78	-0.582275	-1.88946	4.55e-06	0.000100203	7.63e-05	2378	tags=31%, list=10%, signal=28%	LAMA5/BIRC3/ELF3/RAB38/EHF/GDF15/MITF/SMPDL3B/ADORA2B/ANK3/GULP1/MMP7/PEG10/EREG/PPP1R9A/TFAP2A/SLCO4A1/S100P/C1orf116/ESRP1/EPCAM/KRT19/MUC1/AGR2
WAMUNYOKOLI_OVARIAN_CANCER_LMP_UP	WAMUNYOKOLI_OVARIAN_CANCER_LMP_UP	wamunyokoli_ovarian_cancer_lmp_up	260	-0.444056	-1.62855	4.59e-06	0.000100793	7.67e-05	2465	tags=15%, list=10%, signal=14%	LRRC8B/MECOM/ELF3/EHF/SFN/PWWP2B/TPM4/KRTCAP3/IER3/FOXQ1/BSPRY/KLF5/NQO1/FUT2/GPR160/MYO10/DNAJA4/CTBP2/TC2N/TMC6/CD24/GALNT7/PLPP2/QSOX1/S100A6/IL20RA/BACE2/SGPP2/C3orf52/C1orf116/C19orf33/OVOL2/TMC5/ESRP1/EPCAM/FXYD3/MUC1/RAB25/FA2H/AGR2
WP_VALPROIC_ACID_PATHWAY	WP_VALPROIC_ACID_PATHWAY	wp_valproic_acid_pathway	12	0.856971	2.31468	5e-06	0.000109269	8.31e-05	1610	tags=75%, list=7%, signal=70%	CYP2A6/CYP2B6/EHHADH/ABAT/CYP2C9/ACSM1/IVD/ACADSB/HSD17B10
REACTOME_BETA_OXIDATION_OF_VERY_LONG_CHAIN_FATTY_ACIDS	REACTOME_BETA_OXIDATION_OF_VERY_LONG_CHAIN_FATTY_ACIDS	reactome_beta_oxidation_of_very_long_chain_fatty_acids	11	0.872055	2.32637	5.16e-06	0.000112338	8.55e-05	1612	tags=73%, list=7%, signal=68%	ACOT6/EHHADH/ACAA1/ACOX1/MLYCD/ACOT4/HSD17B4/ECI2
LIU_OVARIAN_CANCER_TUMORS_AND_XENOGRAFTS_XDGS_UP	LIU_OVARIAN_CANCER_TUMORS_AND_XENOGRAFTS_XDGS_UP	liu_ovarian_cancer_tumors_and_xenografts_xdgs_up	203	-0.472565	-1.7062	5.25e-06	0.000113905	8.67e-05	6299	tags=43%, list=27%, signal=32%	WASH4P/PABPC3/ADGRL1-AS1/RPS7P10/RPL4P5/RANBP1P1/ID1/ARPC3P3/CCNF/EIF4BP7/RANP1/DNAH10OS/PFN1P1/ATF4P4/LINC00664/ATF4P3/RPSAP54/RPS27AP5/ANXA2P2/EEF1B2P3/RPL4P4/CH507-42P11.6/CEP170P1/RPL7AP30/YWHAZP5/NECTIN1/YWHAZP3/RPL23AP42/RPSAP15/JRK/LHX4/LINC00265/NPM1P27/OVOL1/CLSPN/DACT2/TUBAP2/UBE2SP2/FAM215B/ULBP3/KIFC1/CLCNKA/RPS27AP16/ADGRL1/GMPSP1/RPS24P19/EIF4A1P10/HNRNPA1P10/HASPIN/PHC1P1/KIF18B/RP…
PIONTEK_PKD1_TARGETS_UP	PIONTEK_PKD1_TARGETS_UP	piontek_pkd1_targets_up	35	0.632969	2.19326	5.33e-06	0.000115147	8.76e-05	2069	tags=46%, list=9%, signal=42%	RDH16/ACSM5/AASS/PRODH/HAO2/HAAO/SORD/ACOX2/SLC27A2/KLF15/ALDH8A1/CYP2D6/ENTPD5/SLC17A1/GLUL/SLC13A3
WINNEPENNINCKX_MELANOMA_METASTASIS_UP	WINNEPENNINCKX_MELANOMA_METASTASIS_UP	winnepenninckx_melanoma_metastasis_up	161	-0.491837	-1.74277	5.46e-06	0.000117026	8.91e-05	6890	tags=45%, list=29%, signal=32%	CKS1B/TAF1A/PRC1/RRM2/NUDCD1/TYMS/CCT5/RFC4/OLA1/MCM6/NSD2/PSMC3IP/CACYBP/DTYMK/KNTC1/ZWINT/CHORDC1/CHEK1/GMNN/KPNA2/MELK/ZNF587/MSANTD3/NME1/PARPBP/RACGAP1/TCOF1/TOP2A/ATAD2/MCM4/CDKN3/UHRF1/ASPM/CDCA5/CDC6/CDC45/EXO1/SPC25/RAD54L/CDCA8/BUB1/DSCC1/SGO2/NCAPH/UBE2T/NCAPG/NDC80/ECT2/CKS2/KIF18B/CCNB2/GJC1/NEK2/NEIL3/PCLAF/DLGAP5/SHCBP1/KIF11/CDK1/PLEKHG2/ANLN/CENPF/CCNB1/KIRREL1/NUF2/TLCD5/CENPA/B…
SENGUPTA_NASOPHARYNGEAL_CARCINOMA_DN	SENGUPTA_NASOPHARYNGEAL_CARCINOMA_DN	sengupta_nasopharyngeal_carcinoma_dn	262	-0.438766	-1.60974	5.45e-06	0.000117026	8.91e-05	3482	tags=27%, list=15%, signal=23%	EZR/PRSS23/CFAP206/CCNO/SNTN/CABCOCO1/NEK11/NBEA/CR1/TJP3/VILL/DUOX1/CCDC181/SYNGR1/WDR54/FAM3B/KRT7/ODAD1/TUBA1A/EFHB/SLC16A5/ELF3/RIBC2/SLC22A16/CKB/ALDH3B1/CFAP251/RRAD/LCN2/MORN3/CAPSL/DNAH2/INAVA/POU2AF1/RSPH1/TMEM190/HOATZ/TPPP3/EPPK1/TNFRSF21/MUC20/NQO1/FUT2/CFAP300/CCDC74A/SPAG17/DNAJA4/MUC13/DNAAF4/SPATA17/FANK1/CXCL1/CLIC3/IL20RA/BACE2/TFF3/PIFO/TMC4/S100P/ARMC3/C1orf116/SIX2/C19orf33/T…
GRUETZMANN_PANCREATIC_CANCER_UP	GRUETZMANN_PANCREATIC_CANCER_UP	gruetzmann_pancreatic_cancer_up	335	-0.425142	-1.58011	5.79e-06	0.000123538	9.4e-05	7353	tags=44%, list=31%, signal=31%	BST1/DNMT1/STMN1/PLOD2/CCNG2/SRI/PYGB/S100A10/GPC1/ECM1/MRPS12/CKS1B/ZMYND8/NCBP2/PFN1/YWHAH/PTPN12/TBCB/DYRK2/RFC4/CBX3/RHOG/MCM6/CASP4/ACYP1/ARL4A/CDK7/HLA-DRA/MCM3/CNN1/NUP93/MBOAT7/SLC1A3/FBN1/GGT5/ABCG1/CDC25B/SRGN/SPARC/ENTPD1/FCGR3A/KYNU/CBFB/RCN1/ENO1/LTBP1/PPP2R1A/SNRPA/TUSC3/MELK/PLAT/LCP2/LOXL2/DOCK2/PXDN/PTPRC/ITGB2/LAMA4/GNPDA1/TOP2A/ANXA1/FOXF1/DUSP5/PTGS2/FYB1/ANXA5/CD53/CD86/IFI30…
GOLDRATH_ANTIGEN_RESPONSE	GOLDRATH_ANTIGEN_RESPONSE	goldrath_antigen_response	344	-0.421133	-1.56649	5.91e-06	0.000125679	9.56e-05	6934	tags=44%, list=29%, signal=32%	PRF1/LMNA/CKS1B/CDC25C/PRC1/RRM2/PERP/IGLC6/TYMS/RBM3/RAD51AP1/SPDL1/MYO1F/CBX5/FGL2/NRP1/MCM3/DTL/F2RL3/HSPA2/RAN/PSMC3IP/F2R/PLK4/NUP62/IL18RAP/CCNF/LMNB1/LYL1/VCL/CCL4/KLRG1/TRAPPC1/ITGA4/CHEK1/GMNN/KPNA2/SLC2A3/IQGAP3/HLA-DQB1/EZH2/SLC4A7/GAPDH/KLRB1/RACGAP1/UNC119/GNPDA1/DNA2/MAD2L1/KIF4A/TOP2A/ITGAX/MCM4/ANXA1/CDKN3/MYADM/ASPM/RAD51/CDCA5/CXCR3/GZMA/IL12RB1/CDC6/EVI2A/CDC45/IFI30/ASF1B/TYRO…
LE_EGR2_TARGETS_UP	LE_EGR2_TARGETS_UP	le_egr2_targets_up	100	-0.540739	-1.81878	6e-06	0.000126972	9.66e-05	5031	tags=54%, list=21%, signal=43%	CDC7/KPNA2/HDAC2/IQGAP3/EZH2/SLC4A7/RBL1/LIN9/MAD2L1/P2RX4/MCAM/TOP2A/BZW2/MCM4/UHRF1/RAD51/RPL13A/TNFAIP8/CDCA8/BUB1/EZR/NCAPH/UBE2T/PPP1R14B/H2AX/ECT2/CKS2/CCNB2/COTL1/CIP2A/CXCR4/MKI67/PCLAF/KIF23/KIF11/CDK1/PLEKHO1/PLK1/KIF20A/JPT1/CD44/CCNB1/TUBB6/BIRC5/MARCKS/TRIM59/CDC20/KIF2C/TNFRSF21/TNC/MARCKSL1/NT5DC2/SPECC1/HMGA2
WP_PPARALPHA_PATHWAY	WP_PPARALPHA_PATHWAY	wp_pparalpha_pathway	25	0.722773	2.36245	6.04e-06	0.000127255	9.68e-05	2690	tags=64%, list=11%, signal=57%	CYP8B1/CYP7A1/EHHADH/SCP2/CYP4A11/APOC3/APOA5/ACADM/ACAA1/PPARA/CPT2/UGT1A9/APOA1/CPT1A/CCND1/RXRA
NADERI_BREAST_CANCER_PROGNOSIS_UP	NADERI_BREAST_CANCER_PROGNOSIS_UP	naderi_breast_cancer_prognosis_up	47	-0.64264	-1.94318	6.3e-06	0.00013235	0.000100713	4192	tags=53%, list=18%, signal=44%	MELK/RACGAP1/UHRF1/ASPM/CDCA5/EXO1/CDCA8/BUB1/DSCC1/UBE2T/NDC80/AMH/MTFR2/PMCH/KIF20A/KLRG2/PTTG1/RNFT2/PDX1/MYBL2/CEP55/SOX11/PRAME/ATP2C2/FA2H
WP_BURN_WOUND_HEALING	WP_BURN_WOUND_HEALING	wp_burn_wound_healing	90	-0.558763	-1.85285	6.54e-06	0.000136877	0.000104157	5866	tags=51%, list=25%, signal=39%	FBN1/SPARC/TP53/CDK16/BAX/CXCR2/NOX4/F13A1/FGFR4/CCL2/VIM/FGFR2/LGALS1/PDGFRB/TLR5/TLR8/ACHE/CD3E/LY96/CXCR4/IL1B/TIMP1/IFNB1/SERPINH1/CD248/TLR7/FGFR3/GAS5/TGFB3/MMP28/TNF/COL1A1/COL1A2/TIMP2/CXCL8/IL1A/TNC/HGF/MMP2/FGFR1/TGFB2/MMP9/S100A11/CXCL1/S100A6/SFRP2
YAMASHITA_LIVER_CANCER_WITH_EPCAM_DN	YAMASHITA_LIVER_CANCER_WITH_EPCAM_DN	yamashita_liver_cancer_with_epcam_dn	16	0.806277	2.3682	7.05e-06	0.00014632	0.000111343	2364	tags=75%, list=10%, signal=68%	UGT2B7/GSTA2/ACSM2A/HSD17B6/ALDH1L1/SERPINC1/HRG/ECHDC2/HMGCS2/CES1/C4A/APOC1
NABA_CORE_MATRISOME	NABA_CORE_MATRISOME	naba_core_matrisome	199	-0.464293	-1.67367	7.05e-06	0.00014632	0.000111343	4898	tags=43%, list=21%, signal=35%	COL14A1/ASPN/COL28A1/BGN/COL4A2/PXDN/COL6A1/KERA/IMPG1/LAMA4/OMD/SMOC2/FNDC8/EMILIN1/COL20A1/LAMC1/BGLAP/TINAGL1/SPOCK2/SLIT3/MFGE8/PRELP/CRISPLD2/EFEMP1/AGRN/OPTC/COL4A5/LTBP2/ZP3/THBS2/FBLN2/COL9A1/COL6A2/COL12A1/COL13A1/INTS6L/LAMA5/COL21A1/MGP/IGFBP3/COMP/COL5A2/MFAP5/SPON1/OGN/LUM/CCN4/HAPLN3/CCN3/COL5A1/SLIT2/FNDC1/LAMB1/EMILIN2/COL6A3/ANOS1/COL1A1/COL1A2/COL16A1/COL3A1/LGI2/CILP2/MXRA5/FMO…
MIYAGAWA_TARGETS_OF_EWSR1_ETS_FUSIONS_DN	MIYAGAWA_TARGETS_OF_EWSR1_ETS_FUSIONS_DN	miyagawa_targets_of_ewsr1_ets_fusions_dn	197	-0.46356	-1.67009	7.28e-06	0.000150552	0.000114563	4978	tags=39%, list=21%, signal=31%	SLC2A3/CLCF1/CEP135/SLC4A7/PTGER2/LMCD1/LOXL2/SOAT1/CCL2/PCDH18/ITGA11/DNM3OS/PRR16/TRBC1/GRIA1/LINC01119/ALDH1A3/INPP4B/KCTD4/MEIS2/VGLL3/PRICKLE2/TBX2/FIBIN/AK5/FGF7/SPRED1/B3GNT9/AMIGO2/PPP2R3A/NAP1L1/TNFRSF11B/EIF5A2/TNIK/CCDC80/TRBC2/MIR155HG/IGFBP3/DAB2/CD44/LUM/NREP/FAM171B/GAPLINC/MARCKS/COL5A1/PLXNA1/TBX2-AS1/HMGA1/HR/OSMR/PRSS12/PDLIM4/MMP14/COL1A2/COL3A1/CXCL8/F3/CEMIP/PRRX1/MAB21L2/GC…
FUJII_YBX1_TARGETS_DN	FUJII_YBX1_TARGETS_DN	fujii_ybx1_targets_dn	188	-0.466171	-1.67819	7.78e-06	0.000160292	0.000121976	6992	tags=45%, list=29%, signal=32%	SLC25A19/CKS1B/CDC25C/CALU/NCBP2/YWHAH/RRM2/CCT5/RFC4/TWSG1/TTF2/MCM6/NSD2/MCM3/DTL/SKP2/SH3RF1/PLK4/NUP62/DTYMK/CCNF/LMNB1/DEPDC1/MCM7/CENPK/MGAT4A/ZWINT/FBXO5/CASP2/FANCI/CHEK1/MSI2/UNC119B/SLC26A2/MELK/PARPBP/FOXM1/MAD2L1/POLR1G/KIF4A/TOP2A/FANCD2/ATAD2/MCM4/CDKN3/UHRF1/ASPM/RAD51/RAD54B/CDC6/EXO1/ASF1B/SPC25/MCM10/CXCL16/ENAH/NCAPH/HELLS/PHF19/NOP56/H2AX/CDT1/NRM/COTL1/CXCR4/NEIL3/FUT8/KIF23/…
REACTOME_CLASS_A_1_RHODOPSIN_LIKE_RECEPTORS	REACTOME_CLASS_A_1_RHODOPSIN_LIKE_RECEPTORS	reactome_class_a_1_rhodopsin_like_receptors	199	-0.461682	-1.66426	8.65e-06	0.000177397	0.000134992	5685	tags=48%, list=24%, signal=37%	GPR65/CMKLR1/PTGIR/P2RY13/CNR1/F2RL1/CCL4/LPAR4/FFAR3/BDKRB2/CXCR2/CCR8/PTGER2/S1PR4/HTR6/CCL2/OPN1SW/CCR4/HCAR3/P2RY12/NPW/QRFP/ANXA1/GPR37L1/GPR68/NMUR1/CXCR3/FPR2/GNRHR/PTGDR2/CXCR6/CXCL16/GNRH1/LPAR5/XCR1/CCL3L1/RXFP3/CCR5/CCL5/CCL22/GPR183/CCRL2/PTGER4/GPR18/HRH1/FFAR1/CXCR4/EDNRA/GPR132/TACR2/NTSR1/MC4R/NPSR1/FPR1/RHO/PTAFR/PMCH/F2RL2/MLNR/P2RY10/HCAR2/GPR55/XCL1/PNOC/RLN2/GPBAR1/MTNR1A/HTR…
BLANCO_MELO_BETA_INTERFERON_TREATED_BRONCHIAL_EPITHELIAL_CELLS_DN	BLANCO_MELO_BETA_INTERFERON_TREATED_BRONCHIAL_EPITHELIAL_CELLS_DN	blanco_melo_beta_interferon_treated_bronchial_epithelial_cells_dn	162	-0.496384	-1.75866	8.75e-06	0.000178792	0.000136053	4278	tags=33%, list=18%, signal=27%	AATBC/EFS/EME1/ZNF692/OSR1/DDX11/CAPN14/CCDC88B/RFX2/ADM5/TRIM45/TENT5B/SLC37A2/EPB41L3/PRICKLE2/GUCY1A1/GSEC/TJP3/NBEAL2/PRRT3-AS1/SYTL1/MIR600HG/WDR62/CALML5/VAV3/CNFN/CBX2/MYZAP/ARHGEF4/EFNA3/CCDC78/TGFB3/RAP1GAP/PLA2G4E/UNC13D/H19/IFITM10/PLBD1/EVPL/KRT78/PRR15L/FZD2/RASL11B/PLXNB3/EPHB3/RASAL1/RCOR2/KLK11/PLA2G4F/TCN1/BICDL2/RBBP8NL/ATP12A
REACTOME_INTERLEUKIN_4_AND_INTERLEUKIN_13_SIGNALING	REACTOME_INTERLEUKIN_4_AND_INTERLEUKIN_13_SIGNALING	reactome_interleukin_4_and_interleukin_13_signaling	93	-0.546007	-1.82124	9.22e-06	0.000187802	0.00014291	4807	tags=45%, list=20%, signal=36%	F13A1/VCAM1/CCL2/ITGB2/ITGAX/ANXA1/BATF/VIM/PTGS2/HIF1A/FASLG/CCL22/SOCS1/IGHG4/OSM/GATA3/IL10/IL1B/TIMP1/LAMA5/BIRC5/JAK3/TGFB1/LCN2/IL2RG/FSCN1/IL12A/IL18/TNF/COL1A2/CXCL8/IL1A/HGF/MMP2/NDN/IL4/IL17F/LIF/MMP9/ALOX5/IRF4/MUC1
WP_OVERVIEW_OF_PROINFLAMMATORY_AND_PROFIBROTIC_MEDIATORS	WP_OVERVIEW_OF_PROINFLAMMATORY_AND_PROFIBROTIC_MEDIATORS	wp_overview_of_proinflammatory_and_profibrotic_mediators	78	-0.574378	-1.86384	9.3e-06	0.00018788	0.000142969	4017	tags=53%, list=17%, signal=44%	IL33/CSF2/EBI3/CXCL16/IL17C/CCL3L1/TNFSF13B/CCL5/CCL22/IL24/IFNL1/CSF1/IL19/OSM/IL10/IL1B/LTA/IFNG/IL2/IFNB1/IL26/IL36RN/XCL1/IL17B/TGFB1/IL12A/IL18/TNF/CXCL8/IL1A/CXCL3/CCL20/SPP1/IL4/IL17F/LIF/MMP9/CXCL1/CXCL6/CCL26/CXCL5
VANTVEER_BREAST_CANCER_METASTASIS_DN	VANTVEER_BREAST_CANCER_METASTASIS_DN	vantveer_breast_cancer_metastasis_dn	102	-0.535805	-1.80716	9.28e-06	0.00018788	0.000142969	5776	tags=46%, list=24%, signal=35%	CDC25B/DEPDC1/GPSM2/CDK16/MGAT4A/FBXO5/CCNE2/IVNS1ABP/SLC2A3/MELK/EZH2/COL4A2/MAD2L1/ATAD2/ASPM/SPC25/BUB1/KIF14/MTMR2/NDC80/ECT2/SACS/CKS2/CCNB2/HJURP/DLGAP5/GNAZ/TMEM65/ORC6/STX1A/CENPA/BIRC5/TRIP13/INAVA/NDRG1/LRP12/RAB6B/TMEM74B/NMB/ASNS/SLC7A1/LPCAT1/PIMREG/MMP9/PFKP/PRAME/CA9
CERVERA_SDHB_TARGETS_1_UP	CERVERA_SDHB_TARGETS_1_UP	cervera_sdhb_targets_1_up	92	-0.543189	-1.81143	9.66e-06	0.000194536	0.000148034	2387	tags=43%, list=10%, signal=39%	PRSS23/PIK3CD/MCUB/SLC25A24/MAP1B/TUBA1A/GOLM1/TMEM54/HPSE/ABLIM2/SMPDL3B/MINDY4/C2CD4A/MYOF/PGM2L1/IL18/LONRF2/COL1A1/CACNB3/GPX8/LIPH/UBASH3B/CCDC74A/RIMKLA/PACSIN1/PLEKHG4/TANC2/ANXA13/PLBD1/KIF3C/SLCO5A1/TMEM156/PLEKHG4B/DUSP4/S100A6/PMAIP1/SLCO5A1-AS1/KRT80/EPS8L1/ITIH5
KIM_GLIS2_TARGETS_UP	KIM_GLIS2_TARGETS_UP	kim_glis2_targets_up	80	-0.566799	-1.84905	9.74e-06	0.000195288	0.000148606	6259	tags=64%, list=26%, signal=47%	SOCS3/COL4A1/CASP4/HLA-DRA/ICAM1/BBC3/HLA-DMA/FBN1/SPARC/LILRB3/HLA-DMB/CCN2/FCGR2A/MFAP4/EFEMP2/COL14A1/HLA-DQB1/VCAM1/ADAMTS2/VIM/LSP1/AIF1/TNFSF13B/CCL5/LTBP2/HLA-DQA1/ADAM8/PDGFRA/MGP/CDCA3/FCER1G/SPON1/OGN/LUM/LAD1/PYCARD/OSMR/S100A4/MMP14/COL1A1/CMTM3/COL1A2/BCL2A1/COL3A1/PDGFRL/POSTN/LTB/CIDEC/S100A6/IGLV8-61/MFAP2
RIGGI_EWING_SARCOMA_PROGENITOR_DN	RIGGI_EWING_SARCOMA_PROGENITOR_DN	riggi_ewing_sarcoma_progenitor_dn	167	-0.482134	-1.71058	9.91e-06	0.000198035	0.000150697	4439	tags=43%, list=19%, signal=35%	LAMA4/DNM3OS/TOP2A/ASPM/PLCB1/NRP2/HEPH/OSR1/PBK/SLIT3/ALDH1A3/FAR2/SMKR1/PTGS1/KCTD4/SCRG1/FIBIN/PTGIS/FGF7/ASPHD2/COL6A2/NAP1L1/LXN/PCLAF/DLGAP5/PDE1A/PDGFRA/MIR210/SHCBP1/BUB1B/MOXD1/CDCA3/SFRP4/ANLN/SPON1/CD44/DPYSL3/SOBP/LUM/NREP/CCN4/BIRC5/GXYLT2/RNF24/RAB27B/CSGALNACT1/ADORA2B/FHOD3/GULP1/HGF/PRRX1/MAB21L2/FBLN1/BICC1/CEP55/CEP126/TANC2/LINC00511/GFPT2/IGF2/BNC2/CA12/MMP16/COL10A1/VCAN/MEL…
DURAND_STROMA_S_UP	DURAND_STROMA_S_UP	durand_stroma_s_up	256	-0.441001	-1.61311	1.01e-05	0.000201809	0.000153568	4458	tags=34%, list=19%, signal=28%	EDA/B4GALNT1/NES/ITM2A/ADAMTS2/FZD8/FGFR2/SMOC2/PLXND1/EMB/FYB1/SDC3/ADCY3/PDGFRB/PLEKHA2/INPP4B/CCL5/NFATC1/LTBP2/SLC37A2/ZNF618/A4GALT/SCN1B/ZNF124/COL6A2/PMP22/NOVA1/SYN1/GATA3/ADAM8/PDE1A/FUT8/PDGFRA/ARHGAP28/RASSF2/SIX1/CCDC80/GALNT13/CD248/PAPPA/ZC2HC1A/MN1/DPYSL3/CHST1/RTKN2/MEDAG/HSPB8/MARCKS/JAK3/NIBAN1/RAB3IL1/PTX3/NCK2/CSGALNACT1/OSMR/B3GALNT1/PDLIM4/NDRG1/COL1A1/COL1A2/PDE4D/COL3A1/CI…
MIKKELSEN_IPS_WITH_HCP_H3K27ME3	MIKKELSEN_IPS_WITH_HCP_H3K27ME3	mikkelsen_ips_with_hcp_h3k27me3	46	-0.642545	-1.9319	1.09e-05	0.000215723	0.000164156	4659	tags=57%, list=20%, signal=46%	IL10RA/KCNK9/HOXB2/OSR1/GFI1/HOXD4/ACHE/PRDM8/HOXB5/PAPPA/HOXB3/HOXA2/NALF1/HOXB6/EVX2/EREG/CDH11/HOXA11/HOXB7/IGF2/HOXC6/FOXL1/CACNA1G/HOXC9/DUOX2/HOXC10
WP_FATTY_ACID_BETAOXIDATION	WP_FATTY_ACID_BETAOXIDATION	wp_fatty_acid_betaoxidation	31	0.661609	2.28535	1.15e-05	0.000226251	0.000172168	3962	tags=68%, list=17%, signal=56%	ACADL/ACSL1/GCDH/ACADM/ACSL6/HADH/CPT2/ACAT1/ACSS2/ACSL5/SLC25A20/CRAT/ECHS1/ACADS/DECR1/CPT1A/PNPLA2/LIPC/HADHB/ECI1/HADHA
YAMASHITA_LIVER_CANCER_WITH_EPCAM_UP	YAMASHITA_LIVER_CANCER_WITH_EPCAM_UP	yamashita_liver_cancer_with_epcam_up	52	-0.625387	-1.92923	1.16e-05	0.000227705	0.000173274	6986	tags=69%, list=29%, signal=49%	GNAS/RPL17/HNRNPA1/RPL29/PTPN12/RPL6/RPL31/ABHD3/RPS4X/RPS3A/RPS7/RPLP0/RPL7A/RPS10/TAF1D/RPS27A/BAMBI/RPL23A/RPL13A/RPS3/RPL35/RPS12/RPL28/RPS24/RPL9/TTK/RPSA/NREP/DSG2/VIL1/MDK/FMOD/PEG3/EPCAM/DKK1/AFP
REACTOME_ECM_PROTEOGLYCANS	REACTOME_ECM_PROTEOGLYCANS	reactome_ecm_proteoglycans	58	-0.608561	-1.90566	1.16e-05	0.000227705	0.000173274	4812	tags=59%, list=20%, signal=47%	ASPN/BGN/COL4A2/COL6A1/LAMA4/ITGAX/LAMC1/ITGAV/AGRN/COL4A5/COL9A1/COL6A2/LAMA5/COMP/COL5A2/LUM/COL5A1/LAMB1/TGFB1/TGFB3/ITGA2/COL6A3/COL1A1/COL1A2/COL3A1/PTPRS/FMOD/TNC/DMP1/TGFB2/VCAN/ACAN/COL9A2/LAMA1
NABA_ECM_AFFILIATED	NABA_ECM_AFFILIATED	naba_ecm_affiliated	121	-0.511122	-1.7506	1.17e-05	0.000227705	0.000173274	4551	tags=45%, list=19%, signal=37%	C1QTNF7/CLEC4A/CLEC7A/ANXA1/SFTA3/MUC22/PLXND1/C1QB/ANXA5/CLEC12A/SDC3/CLEC2D/CLEC2B/ANXA2/CSPG4/CLEC9A/LGALS1/C1QA/SEMA5B/CLEC4C/C1QTNF6/ANXA4/C1QTNF2/CLEC4F/MUC3A/GPC3/CLEC4E/SEMA4D/LGALS9/SEMA3D/SEMA4A/CLEC4D/PLXNA1/LGALS2/PLXNA3/CLEC5A/CLEC6A/GPC2/MUC20/SEMA6A/MUC13/PLXDC1/ANXA13/MUC17/SEMA3C/MUC5B/GPC4/PLXNB3/SEMA3A/SEMA3E/ANXA3/FREM1/MUC6/CLEC2L/MUC1
SCHMIDT_POR_TARGETS_IN_LIMB_BUD_UP	SCHMIDT_POR_TARGETS_IN_LIMB_BUD_UP	schmidt_por_targets_in_limb_bud_up	26	0.690803	2.28162	1.19e-05	0.000232609	0.000177005	4418	tags=62%, list=19%, signal=50%	CYP26A1/INSIG1/SC5D/MSMO1/ELOVL6/TM7SF2/CYP51A1/HMGCS1/LSS/LDLR/ACAT2/DHCR7/IDI1/NSDHL/FDPS/AASDH
REACTOME_SIGNALING_BY_ROBO_RECEPTORS	REACTOME_SIGNALING_BY_ROBO_RECEPTORS	reactome_signaling_by_robo_receptors	207	-0.460636	-1.66121	1.22e-05	0.00023636	0.00017986	7628	tags=46%, list=32%, signal=32%	RPS29/RPL19/RPL3/RPL21/RPS13/RPL10A/RAC1/RPS14/RPL17/GPC1/NCBP2/PFN1/RPL29/ABL2/RPL30/RPL27/ELOC/NRP1/RPS9/RPS28/RPS27/RPS17/RPL5/RPL6/RPS23/RPLP1/RPL24/RPL31/SRGAP1/PAK4/RPL4/RPS4X/LDB1/RPL23/RPS3A/RPS18/RPS15/RPS7/RPL39/RPLP0/RPS8/RPL37/RPL7A/RPS10/RPL38/RPS6/RPL35A/RPS27A/RPL36/RPL12/RPL14/RPS11/RPS20/PABPC1/LHX4/RPL32/RPS16/RPL23A/RPL13/RPL37A/RPL18/RPL13A/RPL26/RPS3/RPS5/RPL35/SLIT3/RPLP2/EN…
LE_SKI_TARGETS_UP	LE_SKI_TARGETS_UP	le_ski_targets_up	17	-0.804581	-1.9909	1.36e-05	0.000263185	0.000200273	2023	tags=65%, list=9%, signal=59%	CD44/ADAMTS6/HSPB8/S100A4/SERPINE2/CDH11/ITGB4/SPHK1/KRT19/HMGA2/AGR2
REACTOME_NUCLEAR_RECEPTOR_TRANSCRIPTION_PATHWAY	REACTOME_NUCLEAR_RECEPTOR_TRANSCRIPTION_PATHWAY	reactome_nuclear_receptor_transcription_pathway	47	0.570079	2.15615	1.37e-05	0.000263489	0.000200504	3174	tags=38%, list=13%, signal=33%	ESR1/NR1I2/NR1I3/RXRG/AR/RORA/PPARA/NR3C2/RORC/HNF4A/NR4A1/NR1D1/RXRA/NR3C1/NR4A3/THRB/NR1D2/NR0B2
LU_TUMOR_VASCULATURE_UP	LU_TUMOR_VASCULATURE_UP	lu_tumor_vasculature_up	19	-0.787072	-1.99323	1.38e-05	0.000264998	0.000201652	1470	tags=63%, list=6%, signal=59%	FJX1/MXRA5/TNFRSF21/EGFL6/SCIN/POSTN/SPP1/PLXDC1/MMP9/VCAN/PMAIP1/MUC1
WP_BIOMARKERS_FOR_UREA_CYCLE_DISORDERS	WP_BIOMARKERS_FOR_UREA_CYCLE_DISORDERS	wp_biomarkers_for_urea_cycle_disorders	12	0.841145	2.27194	1.39e-05	0.000265006	0.000201658	3104	tags=92%, list=13%, signal=80%	GLS2/NAGS/OTC/GATM/GPT/ARG1/ASS1/ASL/F7/F10/GOT1
BURTON_ADIPOGENESIS_7	BURTON_ADIPOGENESIS_7	burton_adipogenesis_7	46	-0.638504	-1.91975	1.4e-05	0.000266934	0.000203125	4007	tags=39%, list=17%, signal=33%	THY1/TINAGL1/PTGS1/FBLN2/TIMP1/CD44/PLP2/TPM4/SERPINE2/TIMP2/NQO1/MARCKSL1/DNM1/SLC6A8/S100A6/PRRX2/DLK1/HMGA2
RUAN_RESPONSE_TO_TNF_DN	RUAN_RESPONSE_TO_TNF_DN	ruan_response_to_tnf_dn	74	0.482255	1.99634	1.42e-05	0.000268472	0.000204296	3451	tags=45%, list=15%, signal=38%	GPD1/FXYD1/PFKFB1/APOC4/ACSL1/PCK1/ALAS1/SELENBP1/PXMP2/ALAD/ACADM/MMUT/ACOX1/ENTPD5/HSD17B4/TST/PC/TOB1/ALDH1A1/G0S2/BCKDHA/ACADS/DHRS3/IDH1/HIPK2/FASN/AQP7/GPAM/NRIP1/ORM2/SLC2A4/ESYT1/PEX11A
KIM_LIVER_CANCER_POOR_SURVIVAL_UP	KIM_LIVER_CANCER_POOR_SURVIVAL_UP	kim_liver_cancer_poor_survival_up	22	-0.759324	-1.99037	1.42e-05	0.000268472	0.000204296	3451	tags=77%, list=15%, signal=66%	PPT1/CTSC/ETV5/IQGAP1/CXCR4/IGFBP3/JPT1/RGS1/LAMB1/ALDOA/SLC38A1/F3/TM4SF1/PFKFB3/RGS2/PKM/SPHK1
CHARAFE_BREAST_CANCER_BASAL_VS_MESENCHYMAL_DN	CHARAFE_BREAST_CANCER_BASAL_VS_MESENCHYMAL_DN	charafe_breast_cancer_basal_vs_mesenchymal_dn	42	-0.652844	-1.92389	1.42e-05	0.000268472	0.000204296	3102	tags=36%, list=13%, signal=31%	MAP1B/AK5/COL6A2/CMTM3/GULP1/CCDC74A/ARNT2/KIF3C/GFPT2/FLNC/FZD2/PNMA2/MMP16/SEMA3A/PFKP
SCHAEFFER_PROSTATE_DEVELOPMENT_48HR_UP	SCHAEFFER_PROSTATE_DEVELOPMENT_48HR_UP	schaeffer_prostate_development_48hr_up	370	-0.405327	-1.51328	1.44e-05	0.000270265	0.000205661	2723	tags=21%, list=11%, signal=19%	CXCR4/ENDOD1/ACSS1/LRRK1/VLDLR/GATA3/TMC7/HKDC1/KRT7/OTULINL/PLET1/TRMT9B/MAP3K21/GDPD2/FXYD4/COL6A4P1/EDARADD/ELF3/TMEM44/KRT23/FGFR3/EPHA3/LYPD6/BATF3/CLDN4/WNT4/NCK2/MYOF/LANCL3/DLG3/MTHFD2/ADGRG1/HDAC9/NALF1/BSPRY/SOX9/GLP2R/SMOX/CEMIP/NQO1/MACIR/MMP7/SH3YL1/PLA2G4A/PTPN13/TFCP2L1/SLC1A5/ADAMDEC1/KRT78/CD24/RASL11B/KCNMB4/B3GNT8/TMEM51/ITGB4/RGS2/MAPK13/DCDC2/KCND2/MDFI/S100A14/PTGES/GLB1L2/T…
BURTON_ADIPOGENESIS_3	BURTON_ADIPOGENESIS_3	burton_adipogenesis_3	99	-0.543298	-1.82376	1.46e-05	0.00027189	0.000206897	6890	tags=57%, list=29%, signal=40%	CKS1B/PRC1/RRM2/TYMS/RAD51AP1/MCM3/DTL/DTYMK/CCNF/MCM7/CENPK/CCNE2/CDC7/KPNA2/IFI16/EZH2/RACGAP1/SLCO3A1/MAD2L1/IMPDH2/KIF4A/TOP2A/MCM4/RAD51/CDC6/CDC45/ASF1B/MCM10/CDCA8/BUB1/NCAPH/HELLS/TACC3/CKS2/CCNB2/TTK/MKI67/PCLAF/ADAM8/DLGAP5/KIF11/CDK1/PLK1/KIF20A/CCNB1/TUBB6/BIRC5/WNT4/OSMR/CDC20/KIF2C/KLF5/NQO1/HGF/VCAN/CDCA7
CROONQUIST_IL6_DEPRIVATION_DN	CROONQUIST_IL6_DEPRIVATION_DN	croonquist_il6_deprivation_dn	95	-0.542342	-1.81263	1.46e-05	0.00027189	0.000206897	6108	tags=59%, list=26%, signal=44%	MCM3/SKP2/PLK4/DTYMK/CCNF/SNRPA1/MCM7/KNTC1/STIL/ZWINT/CCNE2/FANCI/CHEK1/KPNA2/RRP12/PTPRC/FOXM1/MAD2L1/TOP2A/ITM2A/TRAIP/MCM4/CDKN3/CENPE/CDC6/CDC45/FRZB/SPC25/GINS1/TPX2/BUB1/NCAPH/KIFC1/KIF14/CKS2/CCNB2/MKI67/PCLAF/KIF11/BUB1B/CDK1/PLK1/MYRF/CCNB1/CDC25A/CENPA/PTTG1/HMGA1/TRIP13/CDC20/KIF2C/UBE2C/AURKB/SPP1/MYBL2/PTP4A3
SMID_BREAST_CANCER_RELAPSE_IN_BRAIN_UP	SMID_BREAST_CANCER_RELAPSE_IN_BRAIN_UP	smid_breast_cancer_relapse_in_brain_up	24	-0.748278	-1.98935	1.61e-05	0.000298913	0.00022746	3666	tags=67%, list=15%, signal=56%	MCM10/KIFC1/SCRG1/ST8SIA1/CENPF/TTLL4/LDHB/PTX3/PRKX/CHST3/TNFRSF21/EGFL6/MMP7/BCL11A/FOLR1/PRAME
HOSHIDA_LIVER_CANCER_LATE_RECURRENCE_DN	HOSHIDA_LIVER_CANCER_LATE_RECURRENCE_DN	hoshida_liver_cancer_late_recurrence_dn	60	0.516884	2.00401	1.62e-05	0.000299265	0.000227728	2920	tags=42%, list=12%, signal=37%	ADRA1A/APBA1/CUX2/HAAO/DHRS2/SC5D/ST3GAL6/MME/ALAD/GADD45G/GCKR/COBLL1/MAOA/GCHFR/LCAT/SULT1A1/PEMT/CDA/SLC35D1/FDX1/GARNL3/PCYT2/THRB/ENPP1/SMAD1
BIOCARTA_LECTIN_PATHWAY	BIOCARTA_LECTIN_PATHWAY	biocarta_lectin_pathway	12	0.838657	2.26522	1.65e-05	0.000304182	0.00023147	2308	tags=75%, list=10%, signal=68%	C6/C8A/MBL2/MASP1/MASP2/C4B/C3/C4A/C9
REACTOME_DEFECTS_OF_CONTACT_ACTIVATION_SYSTEM_CAS_AND_KALLIKREIN_KININ_SYSTEM_KKS	REACTOME_DEFECTS_OF_CONTACT_ACTIVATION_SYSTEM_CAS_AND_KALLIKREIN_KININ_SYSTEM_KKS	reactome_defects_of_contact_activation_system_cas_and_kallikrein_kinin_system_kks	13	0.828355	2.27421	1.75e-05	0.000322349	0.000245294	2540	tags=77%, list=11%, signal=69%	F9/F11/F12/SERPING1/KLKB1/F8/VWF/F2/GGCX/F10
MEISSNER_NPC_HCP_WITH_H3_UNMETHYLATED	MEISSNER_NPC_HCP_WITH_H3_UNMETHYLATED	meissner_npc_hcp_with_h3_unmethylated	401	-0.405707	-1.51896	1.8e-05	0.000330315	0.000251356	3663	tags=28%, list=15%, signal=24%	CXCL16/CSPG4/GMIP/ACTL7B/ADCY7/FAR2/TMC8/PDHA2/CRISPLD2/PAQR5/MCUB/GPR83/AP1G2/AFAP1L2/LARGE2/EVA1B/PTGIS/SLC18A2/IL27RA/LINGO3/ZNF124/TSPAN2/SOWAHD/CERKL/FKBP6/ATP2A3/DOC2B/LARP6/NTSR1/KRT7/HENMT1/FSTL3/BIRC3/C9orf50/MOXD1/TRIM47/GABRQ/ILDR1/SLC44A3/TMEM54/GALNT6/PHETA2/HEYL/LOXL4/EVC/ADGRE5/LRRC15/CCN3/GPR156/DSG2/CMTM7/RPP25/ENTPD2/SH3D21/ARHGEF4/NIBAN1/HTRA4/MAL2/AP1M2/CLDN4/MCOLN2/OSMR/TRPM6…
CAIRO_LIVER_DEVELOPMENT_UP	CAIRO_LIVER_DEVELOPMENT_UP	cairo_liver_development_up	149	-0.489561	-1.71893	1.83e-05	0.000332836	0.000253274	6610	tags=47%, list=28%, signal=34%	FAM174B/TBCB/NPAS2/ID3/RBM34/HMGN1/NEO1/SRM/POGK/AKT3/CBFB/RCN1/ITGA8/PRPH2/PTBP2/LPAR4/SLC39A6/HDAC2/GJA1/GAS1/PXDN/NES/SPATS2/MAP4K1/HEPH/MGAT5/PFDN4/PFN2/WASF1/ADGRL1/GJC1/SLC12A2/LXN/KCTD15/PDGFRA/ARMCX1/COL5A2/SERPINH1/CD248/SEMA3D/CCN4/MDK/ARMCX2/AFAP1/DLG3/SERPINE2/LRP12/IGF2BP2/TMEFF1/PDPN/PTPRS/LRFN4/MYCN/MARCKSL1/NDN/PAFAH1B3/FGFR1/GDF10/CTBP2/SMARCD3/TGFB2/WT1/FZD2/FKBP10/SEMA3A/PRRX2/…
WALLACE_PROSTATE_CANCER_RACE_UP	WALLACE_PROSTATE_CANCER_RACE_UP	wallace_prostate_cancer_race_up	259	-0.43398	-1.58959	1.83e-05	0.000332836	0.000253274	6246	tags=51%, list=26%, signal=38%	FGL2/CD69/LILRB2/HLA-DRA/CNN1/SECTM1/FBN1/C1orf54/SRGN/GPR65/GSTM3/LAMP3/GMFG/HCLS1/CD83/CCL4/RASA4/VSIG4/ITGA4/DOCK10/CDC7/SLC7A5/HLA-DPB1/IFI16/SYT11/HLA-DQB1/ITK/LCP2/PLEKHO2/OLFML2A/APOBEC3G/IL10RA/PLEK/SLAMF1/PTPRC/THEMIS2/ITGB2/CLEC4A/JCAD/POM121L9P/ZAP70/EVI2B/SLA/NCKAP1L/MAP4K1/TRBC1/GZMA/FYB1/LSP1/PLCL1/LCK/C1QB/EVI2A/CD53/CD86/CD8A/SAMSN1/LYZ/GLIPR1/STK17B/C1QA/MX2/TFEC/RNASE6/RUNX3/ADC…
LINDVALL_IMMORTALIZED_BY_TERT_DN	LINDVALL_IMMORTALIZED_BY_TERT_DN	lindvall_immortalized_by_tert_dn	65	-0.586645	-1.8684	1.84e-05	0.00033389	0.000254076	4109	tags=48%, list=17%, signal=40%	LAMA4/LGALS3BP/CRIP1/SELPLG/SLIT3/SH3PXD2B/FBXO32/LTBP2/MAP1B/CCDC80/CELF2/BLM/ANTXR1/PAPPA/LRRC15/LRATD1/FNDC1/LHFPL2/FAP/ARL4C/PDPN/FMOD/ISLR/MMP7/SLC7A1/PTK7/SPECC1/CXCL1/VCAN/MDFI/PTGES
FARMER_BREAST_CANCER_CLUSTER_2	FARMER_BREAST_CANCER_CLUSTER_2	farmer_breast_cancer_cluster_2	33	-0.69039	-1.96663	1.98e-05	0.000358715	0.000272967	4946	tags=67%, list=21%, signal=53%	MELK/MAD2L1/KIF4A/ATAD2/MCM4/CENPE/ASPM/RAD54B/KIF15/TPX2/BUB1/NCAPG/NDC80/CCNB2/NEK2/KIF11/BUB1B/KIF20A/CENPA/PTTG1/CEP55/ESRP1
TURASHVILI_BREAST_LOBULAR_CARCINOMA_VS_DUCTAL_NORMAL_UP	TURASHVILI_BREAST_LOBULAR_CARCINOMA_VS_DUCTAL_NORMAL_UP	turashvili_breast_lobular_carcinoma_vs_ductal_normal_up	62	-0.594694	-1.8803	2.05e-05	0.000369237	0.000280974	5340	tags=56%, list=23%, signal=44%	LOX/COL8A1/ASPN/BGN/TAGAP/THY1/LYZ/WIPF1/ZNF117/THBS2/COL12A1/CXCR4/EDNRA/ASAP1/COMP/COL5A2/CCN4/LRRC15/COL5A1/RGS1/FNDC1/LAMB1/COL6A3/SULF1/COL1A1/COL1A2/GPX8/COL3A1/MXRA5/POSTN/PRRX1/PLXDC1/VCAN/CTHRC1/SFRP2
DASU_IL6_SIGNALING_UP	DASU_IL6_SIGNALING_UP	dasu_il6_signaling_up	52	-0.615917	-1.90002	2.06e-05	0.000370399	0.000281858	4573	tags=40%, list=19%, signal=33%	COL6A1/CCL2/EMILIN1/IFI30/VEGFB/TRIM16/AGRN/CKS2/GEM/TGFB1/IER3/COL16A1/PDPN/CXCL8/CXCL3/NMB/SOX4/DNM1/STMN2/FCHO1/PTGES
WP_STEROL_REGULATORY_ELEMENTBINDING_PROTEINS_SREBP_SIGNALING	WP_STEROL_REGULATORY_ELEMENTBINDING_PROTEINS_SREBP_SIGNALING	wp_sterol_regulatory_elementbinding_proteins_srebp_signaling	67	0.490687	1.95686	2.09e-05	0.000373219	0.000284003	5829	tags=54%, list=25%, signal=41%	INSIG1/RBP4/PRKAG2/SAR1B/CYP51A1/HMGCS1/LSS/LDLR/MTOR/FASN/AMFR/GPAM/SEC24D/INSIG2/LPIN1/SEC31B/SEC23A/SEC24B/SEC24A/IDI1/MDH1/ATF6/FDPS/FGF21/SCARB1/SIRT1/SCAP/PRKAB2/MBTPS2/SEC24C/AKT1/PIK3CA/DBI/PPARGC1B/MIR33B/MBTPS1
TURASHVILI_BREAST_DUCTAL_CARCINOMA_VS_DUCTAL_NORMAL_UP	TURASHVILI_BREAST_DUCTAL_CARCINOMA_VS_DUCTAL_NORMAL_UP	turashvili_breast_ductal_carcinoma_vs_ductal_normal_up	44	-0.63575	-1.89041	2.09e-05	0.000373219	0.000284003	6236	tags=64%, list=26%, signal=47%	COL4A1/GDPD1/DTL/UBE2D1/FBN1/ASPN/DGKH/TOP2A/FAR2/SGO2/EPB41L3/CKS2/UNC5B/COL5A2/CENPF/CD44/TLR7/LUM/LRRC15/TRIM59/SULF1/COL1A1/COL1A2/COL3A1/POSTN/COL10A1/VCAN/SFRP2
CHIANG_LIVER_CANCER_SUBCLASS_INTERFERON_DN	CHIANG_LIVER_CANCER_SUBCLASS_INTERFERON_DN	chiang_liver_cancer_subclass_interferon_dn	51	0.54024	2.07428	2.11e-05	0.000375753	0.000285932	3239	tags=51%, list=14%, signal=44%	C3orf85/CCDC170/EXPH5/MOGAT1/HLF/ZNF385B/MME/RHBG/BTNL9/ACOX1/CDC14B/AMACR/TMEM150C/FAM169A/ATP6V0E2/SLC16A11/SLC16A10/MLXIPL/ZNRF3/SLC13A3/HSDL2/TENM2/LGR5/ONECUT2/NEK3/TRPM7
REACTOME_COMPLEMENT_CASCADE	REACTOME_COMPLEMENT_CASCADE	reactome_complement_cascade	58	0.523096	2.03583	2.16e-05	0.000383653	0.000291943	2890	tags=52%, list=12%, signal=46%	FCN2/C6/CFHR4/C8A/CFHR5/CPN2/SERPING1/MBL2/MASP1/C8B/C4BPA/CPB2/COLEC10/C1S/C1R/CFHR3/MASP2/C4B/CFI/CD81/C3/PROS1/C4A/F2/CFHR1/CFHR2/C9/VTN/CFH/CLU
SERVITJA_ISLET_HNF1A_TARGETS_UP	SERVITJA_ISLET_HNF1A_TARGETS_UP	servitja_islet_hnf1a_targets_up	131	-0.491719	-1.69973	2.19e-05	0.000387493	0.000294866	5143	tags=48%, list=22%, signal=38%	ARHGDIB/TNFAIP2/C1QC/EFEMP2/IFI16/DKK3/SERPINB1/VCAM1/BGN/COL6A1/ITGB2/SYTL3/MCAM/ANXA1/VIM/PLXND1/NSG2/THY1/CAMK4/C1QB/LYZ/ANXA2/PTPRO/LGALS1/STK17B/CPLX1/ADCY7/CTSC/EFEMP1/PROCR/MEIS2/HLA-DQA1/GUCY1A1/THBS2/LAPTM5/CSF1/PMP22/RAB38/ID4/COL5A2/CAPG/SERPINH1/CCN4/NEBL/LY6H/MICAL1/TGFB3/PLCB4/MMP14/SERPINE2/TIMP2/COL3A1/RAB6B/POSTN/CDH11/PLA2G4A/TGFB2/SPINK1/CYBA/DNM1/STMN2/KCND2/UCHL1
DUTERTRE_ESTRADIOL_RESPONSE_24HR_UP	DUTERTRE_ESTRADIOL_RESPONSE_24HR_UP	dutertre_estradiol_response_24hr_up	308	-0.424216	-1.56935	2.26e-05	0.000398644	0.000303351	7423	tags=53%, list=31%, signal=37%	CHTF18/POLD3/SPC24/FKBP4/DNMT1/BCL2/STMN1/NPY1R/MRE11/NUSAP1/COLGALT1/LSM4/HAUS8/CENPJ/RAPGEFL1/TMEM164/PRC1/RRM2/MIS18A/TYMS/DSCAM/ESCO2/POLD1/RFC4/TTF2/DYNC2I2/MMS22L/SPDL1/FANCG/CBX5/MCM6/ATAD5/MCM3/DTL/PKMYT1/PSMC3IP/NR2C2AP/BARD1/SKP2/PLK4/LMNB1/CENPL/MCM7/KNTC1/STIL/ZWINT/FBXO5/CCNE2/ARHGAP11A/CD320/GLA/FANCI/KCNK6/CHEK1/POLQ/SLC39A6/GMNN/SLC7A5/SLC26A2/IQGAP3/MELK/NME1/RBL1/RACGAP1/WDHD1/C…
HARRIS_HYPOXIA	HARRIS_HYPOXIA	harris_hypoxia	72	-0.567061	-1.8311	2.29e-05	0.000402537	0.000306313	1714	tags=29%, list=7%, signal=27%	IGFBP3/COL5A1/TGFB1/ALDOA/TGFB3/HDAC9/CXCL8/F3/PLAUR/HGF/SLC2A1/SPP1/HK2/IGF2/CA12/LRP8/TGFA/TFF3/PKM/PFKP/CA9
LINDGREN_BLADDER_CANCER_CLUSTER_2B	LINDGREN_BLADDER_CANCER_CLUSTER_2B	lindgren_bladder_cancer_cluster_2b	354	-0.412501	-1.5373	2.38e-05	0.000416526	0.000316959	6445	tags=45%, list=27%, signal=33%	MAPK7/FOLR2/HLA-DRB1/ETV1/MS4A4A/MYO1F/SOCS3/FGL2/YKT6/HLA-DRA/ICAM1/HLA-DMA/CAVIN1/PHTF2/C1orf54/C3AR1/CDC25B/SRGN/HLA-DRB6/SPARC/ADAM19/ENTPD1/EPB41L2/CHSY1/KLHL6/CCN2/JAM3/KLRG1/CLEC10A/ITGA4/HLA-DPB1/HLA-DQB1/DKK3/ITK/LCP2/VCAM1/LMCD1/DOCK2/PXDN/IL10RA/COL6A1/CCL2/LAMA4/ZAP70/EVI2B/NFKBIE/NES/MCAM/CYTH4/ITM2A/PPP1R18/MYADM/FOXF1/DUSP5/NRP2/FERMT3/FYB1/LCK/CRIP1/EBI3/EVI2A/UBD/IFI30/SDC3/CST7/…
WP_CHOLESTASIS	WP_CHOLESTASIS	wp_cholestasis	18	0.77263	2.33101	2.44e-05	0.000423338	0.000322142	3081	tags=61%, list=13%, signal=53%	SLC10A1/SLC22A1/ABCB11/NR1I3/ABCB4/ABCG8/ABCG5/EPHX1/LDLR/RXRA/ABCC2
CONCANNON_APOPTOSIS_BY_EPOXOMICIN_DN	CONCANNON_APOPTOSIS_BY_EPOXOMICIN_DN	concannon_apoptosis_by_epoxomicin_dn	151	-0.478536	-1.68348	2.43e-05	0.000423338	0.000322142	2723	tags=30%, list=11%, signal=27%	CXCR4/MKI67/PCLAF/DLGAP5/IGSF3/PDGFRA/KIF23/CDK1/NUDT1/PLK1/LUM/CENPA/LRRN3/NREP/BIRC5/MARCKS/PTTG1/PTX3/RLN2/MYOF/S100A4/MYB/HDAC9/FABP5/CDC20/UBE2C/NFE2L3/GDF11/AURKB/MYCN/MARCKSL1/PDGFRL/MLLT3/MFSD10/HK2/CDH11/TMSB10/CD24/FZD2/BCL11A/VCAN/LMO1/CADPS/PFKP/LDOC1/PPFIA4
WIERENGA_STAT5A_TARGETS_UP	WIERENGA_STAT5A_TARGETS_UP	wierenga_stat5a_targets_up	171	-0.467451	-1.65939	2.44e-05	0.000423338	0.000322142	6301	tags=44%, list=27%, signal=33%	BTG1/FPR3/ARL4A/HSPA2/PLEKHA4/GGT5/PHTF2/IL18RAP/GPR65/TLE3/LAMP3/F2RL1/CD83/GNG2/FCGR2A/FNDC3B/PTGER2/CD40LG/CCDC102A/COL6A1/CCL2/CLEC4A/P2RX4/DUSP5/SLC6A9/GATA2/TNFRSF4/ENC1/CSF2/CKAP4/CST7/SAMSN1/STK17B/CCL5/CCL22/A4GALT/IL7R/BTG2/OSM/PRDM8/TUBB2B/NTSR1/TNFAIP8L3/HOXB5/KRBA1/NIBAN2/PFKFB4/DAB2/NCS1/OSBP2/RNF144A/IL4I1/HILPDA/BATF3/RGS1/PLXNA3/PGM2L1/ITGA2/CPXM1/ADGRG5/NDRG1/RAP1GAP/CXCL8/FGF11…
QI_PLASMACYTOMA_UP	QI_PLASMACYTOMA_UP	qi_plasmacytoma_up	230	-0.445294	-1.6161	2.49e-05	0.000430201	0.000327364	5143	tags=38%, list=22%, signal=30%	ARHGDIB/TNFAIP2/BDKRB2/MTA3/CSF1R/FGR/FLT3/PLEK/SLAMF1/ITGB2/NFAM1/ZAP70/NFKBIE/BATF/SLA/GPSM3/AXL/LSP1/GNB4/LCK/CD53/SH2D1A/LY86/CST7/IL5RA/STK17B/ADCY7/CCR5/PTGS1/HCK/DAPP1/TNFSF13B/VAV1/CCL5/DOK1/SOCS1/LST1/CD3E/LAG3/S100A13/CD37/TMSB4X/PSTPIP1/TJP3/IL27RA/GNA15/STK39/VASP/DUSP2/CD3G/RASSF2/PLEKHO1/KIT/CLEC4E/LGALS9/PDLIM7/CAPG/RAC2/SEMA4A/ALOX5AP/SH3BP1/MARCKS/CD3D/XCL1/RRAD/RGS1/TGFB1/IL21R/…
KAAB_HEART_ATRIUM_VS_VENTRICLE_DN	KAAB_HEART_ATRIUM_VS_VENTRICLE_DN	kaab_heart_atrium_vs_ventricle_dn	228	0.338263	1.58005	2.51e-05	0.000432504	0.000329117	3963	tags=33%, list=17%, signal=28%	PDK4/CLCN1/AZGP1/ALDH1L1/IFI27/ABCC9/ACAA2/ALAS1/KCNJ8/GADD45A/CYB5A/ALDH5A1/RCAN1/PCSK6/BDH1/ACAA1/PINK1/HADH/GPT/PGM1/ASS1/ENO3/ACAT1/CHN2/MAOB/TOB1/SORBS2/CSRP2/GCAT/HYAL1/PHYH/SLC25A20/GOT2/ALDOC/ECHS1/BCKDHA/CRADD/ACADS/SDHD/FH/SDHB/RAPGEF2/PCYT2/MCCC2/APOA1/PKP2/DECR1/ADH5/GBE1/MAP3K5/VTN/P2RY2/SDHA/BCAT2/NDUFAF1/CAP2/PDLIM5/LMO7/PLA2G4C/BNIP3/ZNF330/AIFM1/AFG3L2/PTPN3/PRDX3/PAIP2B/GATD3/OP…
WP_MITOCHONDRIAL_LONG_CHAIN_FATTY_ACID_BETAOXIDATION	WP_MITOCHONDRIAL_LONG_CHAIN_FATTY_ACID_BETAOXIDATION	wp_mitochondrial_long_chain_fatty_acid_betaoxidation	17	0.767689	2.28997	2.64e-05	0.000452544	0.000344367	2584	tags=71%, list=11%, signal=63%	ACADL/EHHADH/SCP2/ACSL1/ACADM/HADH/CPT2/PECR/SLC25A20/ACSF2/ACADS/CPT1A
MEBARKI_HCC_PROGENITOR_WNT_UP_CTNNB1_DEPENDENT_BLOCKED_BY_FZD8CRD	MEBARKI_HCC_PROGENITOR_WNT_UP_CTNNB1_DEPENDENT_BLOCKED_BY_FZD8CRD	mebarki_hcc_progenitor_wnt_up_ctnnb1_dependent_blocked_by_fzd8crd	37	-0.66059	-1.92017	2.75e-05	0.000470006	0.000357655	3384	tags=54%, list=14%, signal=46%	CRISPLD2/PRICKLE2/LEF1/NKD2/COL5A2/PDLIM7/MAGED4B/LUM/LFNG/PHLDB1/NOG/TPM4/KLHL4/IGF2BP3/ST6GAL2/COL3A1/F3/SEMA3C/ARID3A/CLIC3
BASSO_CD40_SIGNALING_UP	BASSO_CD40_SIGNALING_UP	basso_cd40_signaling_up	94	-0.536612	-1.7919	2.89e-05	0.000491954	0.000374356	6406	tags=55%, list=27%, signal=41%	HLA-DRB1/SYNGR2/LRRC32/ICAM1/HLA-DMA/SRGN/CD58/CD83/CCL4/TNFAIP2/NCF2/HLA-DPB1/HLA-DQB1/PLEK/SLAMF1/UNC119/VOPP1/NFKBIE/BATF/NCKAP1L/ARID5B/TNFAIP8/IFI30/LGALS1/PIK3CD/CCL22/GPR183/HLA-DQA1/LAPTM5/TMSB4X/PHACTR1/DUSP2/ADAM8/IL1B/LTA/KRT7/TRIP10/CAPG/PTPRE/CD44/RAC2/ARHGEF2/RGS1/LHFPL2/IER3/MYB/TNF/BCL2A1/TNFSF9/TMC6/PTP4A3/IRF4
CROONQUIST_NRAS_VS_STROMAL_STIMULATION_DN	CROONQUIST_NRAS_VS_STROMAL_STIMULATION_DN	croonquist_nras_vs_stromal_stimulation_dn	89	-0.541636	-1.79005	2.9e-05	0.000493171	0.000375282	5929	tags=60%, list=25%, signal=45%	MCM3/ID1/CCNF/SPARC/SNRPA1/MCM7/ZMIZ1/CCN2/ARHGAP11A/EZH2/PPP1R15A/GJA1/FOXM1/LAMA4/ITM2A/TRAIP/CDKN3/CENPE/NOTCH3/CDC6/CDC45/TPX2/H2AX/THBS2/CCNB2/MKI67/DLGAP5/CDK1/IGFBP3/RECQL4/CCNB1/TROAP/CENPA/PTTG1/LAMB1/FSCN1/IER3/COL6A3/SULF1/COL1A2/CDC20/COL16A1/KIF2C/UBE2C/TPM2/AURKB/TOX/POSTN/SMARCD3/INPP5J/PTP4A3/VCAN/CADPS
BENPORATH_ES_1	BENPORATH_ES_1	benporath_es_1	340	-0.410442	-1.527	2.96e-05	0.000501998	0.000382	4662	tags=29%, list=20%, signal=23%	CACHD1/PARPBP/RAB3B/WDHD1/HOMER1/THEMIS2/NPM1/DNA2/POU5F1/KIF4A/MCM4/SLC39A10/ERCC6L/ORC1/CDCA5/RAD54B/LCK/CDC6/SPC25/NPM3/MCM10/MFGE8/ZIC2/BOP1/BUB1/DNMT3B/DSCC1/CTSC/NCAPH/HELLS/TENT5B/NOP56/DNMT3A/RPS24/CDT1/ECT2/LARGE2/VRTN/GABRB3/RCC2/DLGAP5/TUBB2B/KCNS3/BUB1B/CDK1/NUDT1/CCNB1/CDC25A/BIRC5/SNRPN/DSG2/PTTG1/IGF2BP3/MAL2/AP1M2/UTF1/HMGA1/DLG3/MTHFD2/SLC38A1/ANOS1/FABP5/PTPRZ1/CDC20/IGF2BP2/KIF…
LEE_DIFFERENTIATING_T_LYMPHOCYTE	LEE_DIFFERENTIATING_T_LYMPHOCYTE	lee_differentiating_t_lymphocyte	189	-0.453836	-1.6317	2.98e-05	0.000502536	0.000382409	5858	tags=44%, list=25%, signal=33%	MTF2/MDM4/RCSD1/LAT/NUP210/TRAF3IP3/GMFG/HCLS1/LAX1/MGAT4A/KLHL6/TMEM71/ARHGDIB/ZNF586/ZNF160/CD247/CD96/ITK/GPR174/TRG-AS1/DOCK2/TAGAP/DOCK8/PTPRC/ITGB2/UBASH3A/EVI2B/ITM2A/SLA/NCKAP1L/MAP4K1/DCLRE1C/TBC1D10C/TRBC1/TNFAIP8/FYB1/LCK/SELPLG/EVI2A/IKZF1/CD53/IPCEF1/SH2D1A/ITGB2-AS1/AIF1/SASH3/TMC8/ARHGAP9/CORO1A/ARHGAP15/PRKCB/VAV1/CD48/AP1G2/UCP2/SNX20/CD2/LAPTM5/LEF1/IL7R/BTG2/CD52/PDE7A/RASGRP1/…
WP_ESTROGEN_RECEPTOR_PATHWAY	WP_ESTROGEN_RECEPTOR_PATHWAY	wp_estrogen_receptor_pathway	11	0.849406	2.26595	3e-05	0.00050454	0.000383934	968	tags=55%, list=4%, signal=52%	CYP1A2/ESR1/PDK4/PCK1/ACOX1/PPARA
REACTOME_INTERLEUKIN_10_SIGNALING	REACTOME_INTERLEUKIN_10_SIGNALING	reactome_interleukin_10_signaling	41	-0.645186	-1.89634	3.05e-05	0.000511334	0.000389104	4659	tags=59%, list=20%, signal=47%	IL10RA/CCL2/PTGS2/CSF2/CD86/CCL3L1/CCR5/CCL5/CCL22/CSF1/IL10/IL1B/TIMP1/FPR1/PTAFR/CD80/IL12A/IL18/TNF/CXCL8/IL1A/CCL20/LIF/CXCL1
REACTOME_REGULATION_OF_CHOLESTEROL_BIOSYNTHESIS_BY_SREBP_SREBF	REACTOME_REGULATION_OF_CHOLESTEROL_BIOSYNTHESIS_BY_SREBP_SREBF	reactome_regulation_of_cholesterol_biosynthesis_by_srebp_srebf	55	0.527333	2.04652	3.07e-05	0.000513223	0.000390541	6101	tags=62%, list=26%, signal=46%	INSIG1/SC5D/ACACB/PPARA/SAR1B/ELOVL6/TM7SF2/CYP51A1/HMGCS1/LSS/FASN/RXRA/HELZ2/GPAM/DHCR7/SEC24D/INSIG2/SEC23A/SEC24B/SEC24A/NFYB/IDI1/TBL1X/FDPS/CHD9/SCAP/MVK/MBTPS2/CREBBP/SEC24C/NCOA2/MBTPS1/PMVK/HMGCR
WP_DEVELOPMENT_OF_URETERIC_COLLECTION_SYSTEM	WP_DEVELOPMENT_OF_URETERIC_COLLECTION_SYSTEM	wp_development_of_ureteric_collection_system	52	-0.607379	-1.87368	3.09e-05	0.000513223	0.000390541	2635	tags=40%, list=11%, signal=36%	GATA3/SIX1/GPC3/SLIT2/HNF1B/ANOS1/BMP5/EYA1/GDF11/ETV4/GLI1/MYCN/HOXA11/TGFB2/WT1/GRIP1/FREM1/VANGL2/FRAS1/SIX2/BMP7
VANTVEER_BREAST_CANCER_ESR1_DN	VANTVEER_BREAST_CANCER_ESR1_DN	vantveer_breast_cancer_esr1_dn	201	-0.448538	-1.61758	3.09e-05	0.000513223	0.000390541	5875	tags=39%, list=25%, signal=30%	PEDS1/FAM171A1/SRGN/LILRB3/GPSM2/RBMS1/LAMP3/ENO1/STIL/FNDC3B/WARS1/MELK/GAPDH/THEMIS2/ITGB2/CD180/IL15RA/DSC2/NFKBIE/GAPDHS/UCK2/NCAPD2/ST14/HIF1A/GLIPR1/RAD54L/CDCA8/BUB1/HK3/CTSC/SLC2A6/DEFB1/MTMR2/CCL5/MPZL1/CCNB2/TTK/ATP1B3/HJURP/DUSP2/CYBB/TES/KRT7/TMCC2/ST8SIA1/BLM/ANLN/KRT23/MEAK7/CENPA/SH3BP1/LDHB/LAD1/FSCN1/TNF/NDRG1/CDC20/BCL2A1/KIF2C/RAB6B/TNFRSF21/TM4SF1/NMB/ASNS/EGFL6/PLTP/P2RY6/MYO…
SHEPARD_CRASH_AND_BURN_MUTANT_DN	SHEPARD_CRASH_AND_BURN_MUTANT_DN	shepard_crash_and_burn_mutant_dn	160	-0.467622	-1.65408	3.12e-05	0.000517044	0.000393448	5355	tags=42%, list=23%, signal=33%	FBXO5/INKA2/AP4M1/HDAC2/MELK/GAS1/PARPBP/RACGAP1/FGFR4/HEY1/PCDH18/FOXM1/CYRIB/ASPM/SMTN/ARID5B/ATP1A1/SLIT3/PTPRO/ZIC2/TPX2/TACC3/KIF14/SLC44A2/UCP2/ECT2/CKS2/CCNB2/TTK/MKI67/NEIL3/DLGAP5/KIF23/SHCBP1/KIF11/PIF1/BUB1B/CDK1/CDCA2/RHO/CDCA3/LMNB2/ANLN/CCNB1/DPYSL3/BIRC5/NEUROD4/SOX3/HOXB3/FOXB1/GTSE1/PRR11/MDK/KRT2/JAG1/HMGA1/CDC20/KIF2C/AURKB/KCTD17/MYO10/GDF10/CEP55/ARNT2/RASGEF1A/EN2/SOX11
PHONG_TNF_RESPONSE_NOT_VIA_P38	PHONG_TNF_RESPONSE_NOT_VIA_P38	phong_tnf_response_not_via_p38	326	-0.411259	-1.52677	3.15e-05	0.000520215	0.000395861	4842	tags=27%, list=20%, signal=22%	PRKCD/CYB561/VCAM1/LOXL2/HEY1/COL6A1/SLCO3A1/ATP1B1/PPARG/KLF7/FOXF1/BAMBI/NRP2/GATA2/ARID5B/TNFAIP8/CSF2/ZNF432/OSR2/TRIM16/PRSS23/INPP4B/SLC2A6/DRAM1/PIK3CD/MEIS2/SYDE1/PELI1/CSF1/COL6A2/RIPK2/RHOF/GEM/ADAMTS9/IGSF3/LARP6/FSTL3/TNIK/SSBP2/TRIP10/BIRC3/MMD/LRRC49/RAC2/N4BP3/PDE4A/ADGRE5/HSPB8/NXN/AMPD3/PLXNA1/NIBAN1/PLCB4/ITGA2/INAVA/PDLIM4/LIMD2/BCL2A1/IKBKE/BMP5/CLIP2/PDE10A/SOX9/TNFRSF21/NETO…
WP_TRANSSULFURATION_ONECARBON_METABOLISM_AND_RELATED_PATHWAYS	WP_TRANSSULFURATION_ONECARBON_METABOLISM_AND_RELATED_PATHWAYS	wp_transsulfuration_onecarbon_metabolism_and_related_pathways	59	0.503502	1.95416	3.21e-05	0.000528173	0.000401917	2326	tags=37%, list=10%, signal=34%	BHMT/GNMT/DNMT3L/ETNK2/DMGDH/MTHFD1/MAT1A/SARDH/BAAT/CDO1/CBS/AGXT2/SHMT1/BHMT2/PEMT/CSAD/SOD1/CHPT1/AMT/PSAT1/GCLC/PCYT2
RHODES_UNDIFFERENTIATED_CANCER	RHODES_UNDIFFERENTIATED_CANCER	rhodes_undifferentiated_cancer	67	-0.579739	-1.85413	3.27e-05	0.000536052	0.000407912	8321	tags=73%, list=35%, signal=48%	MCM2/TUBB/TAP1/RAD21/EIF2S2/ILF2/YBX1/HMGB2/GARS1/H2AZ1/CKS1B/CCT6A/RFC4/MCM6/MCM3/GPSM2/KPNA2/SLC7A5/MELK/EZH2/NME1/FOXM1/MAD2L1/TOP2A/CDKN3/CDC6/NCAPD2/IFI30/NCAPH/KIF14/H2AX/CKS2/UBE2S/PCLAF/DLGAP5/KIF23/CDK1/NUDT1/CCNB1/CENPA/BIRC5/TRIP13/MTHFD2/COL1A2/CDC20/KIF2C/UBE2C/MYBL2/TMSB10
KEGG_ABC_TRANSPORTERS	KEGG_ABC_TRANSPORTERS	kegg_abc_transporters	34	0.621264	2.1238	3.31e-05	0.000539951	0.00041088	1442	tags=35%, list=6%, signal=33%	ABCB11/ABCA6/ABCB4/ABCC9/ABCG2/ABCA8/ABCC11/ABCG8/ABCC6/ABCG5/ABCA9/ABCB1
KEGG_AXON_GUIDANCE	KEGG_AXON_GUIDANCE	kegg_axon_guidance	113	-0.513244	-1.75062	3.3e-05	0.000539951	0.00041088	2723	tags=24%, list=11%, signal=21%	CXCR4/UNC5B/SEMA4D/UNC5C/RAC2/SEMA3D/SEMA4A/EPHA3/ABLIM2/SLIT2/EFNA3/PLXNA1/PLXNA3/NCK2/LIMK1/NFATC4/EPHB6/SEMA6A/PAK3/SEMA3C/PAK6/PLXNB3/SEMA3A/SEMA3E/EPHB3/EPHA6/EFNA5
KEGG_GLYCOLYSIS_GLUCONEOGENESIS	KEGG_GLYCOLYSIS_GLUCONEOGENESIS	kegg_glycolysis_gluconeogenesis	56	0.52873	2.06289	3.34e-05	0.000543578	0.00041364	1799	tags=41%, list=8%, signal=38%	GCK/PCK2/ADH4/ADH1B/ADH1C/ALDOB/PCK1/FBP1/ADH1A/ADH6/ALDH2/ALDH7A1/G6PC1/G6PC2/PKLR/PGM1/ALDH1B1/ENO3/ACSS2/PGM2/LDHC/ALDH9A1/ALDOC
REACTOME_O_LINKED_GLYCOSYLATION	REACTOME_O_LINKED_GLYCOSYLATION	reactome_o_linked_glycosylation	87	-0.54439	-1.78797	3.45e-05	0.000558852	0.000425262	3052	tags=31%, list=13%, signal=27%	LARGE2/THBS2/B3GNT9/ADAMTS9/MUC3A/GALNT13/SPON1/GALNT6/ADAMTS6/ST6GALNAC4/B3GNT4/ADAMTS3/MUC20/ADAMTS14/MUC13/GCNT1/GALNTL6/MUC17/MUC5B/GALNT7/B3GNT8/A4GNT/GCNT3/CHST4/B3GNT3/MUC6/MUC1
WP_PROSTAGLANDIN_SIGNALING	WP_PROSTAGLANDIN_SIGNALING	wp_prostaglandin_signaling	26	-0.714358	-1.92805	3.46e-05	0.000559485	0.000425745	2929	tags=54%, list=12%, signal=47%	CSF1/PTGER4/IL1B/IFNG/PYCARD/TGFB1/IL12A/TNF/CXCL8/IL1A/IL17F/MMP9/CXCL1/PTGES
FERREIRA_EWINGS_SARCOMA_UNSTABLE_VS_STABLE_UP	FERREIRA_EWINGS_SARCOMA_UNSTABLE_VS_STABLE_UP	ferreira_ewings_sarcoma_unstable_vs_stable_up	152	-0.476478	-1.67674	3.91e-05	0.000630629	0.000479882	8271	tags=55%, list=35%, signal=36%	ITFG2/GDAP1/XRCC3/RBM17/FEN1/THOC5/ODF2/UBR5/HMGB2/ESPL1/CHTF18/NUSAP1/H2AZ1/ERCC1/PROSER1/RIC8B/CCT6A/MACROH2A1/NOP58/CASP4/ATAD5/RAN/LMNB1/SNRPA1/KNTC1/CENPK/PIGS/ZWINT/ARHGAP11A/DBF4/CHEK1/POLQ/GMNN/KPNA2/MELK/PARPBP/WDHD1/HOMER1/TCOF1/TOP2A/FANCD2/ATAD2/CDKN3/CENPE/NCKAP1L/CDC6/NCAPD2/SNRPD1/SPC25/KIF15/TPX2/DSCC1/SGO2/NCAPH/PTTG3P/PCDHB5/UBE2T/NCAPG/NDC80/PSTPIP1/GJC1/HJURP/KIF18A/PCLAF/DLGA…
CROMER_TUMORIGENESIS_UP	CROMER_TUMORIGENESIS_UP	cromer_tumorigenesis_up	45	-0.625325	-1.87427	3.95e-05	0.00063511	0.000483292	2130	tags=44%, list=9%, signal=41%	IL1B/COL5A2/LUM/LRRC15/FAP/COL1A2/COL3A1/PDPN/CXCL8/SMOX/TNC/POSTN/SPP1/PTK7/MMP9/MMP11/CXCL1/MFAP2/UCHL1/NTS
WP_GLUCOCORTICOID_BIOSYNTHESIS	WP_GLUCOCORTICOID_BIOSYNTHESIS	wp_glucocorticoid_biosynthesis	12	0.820938	2.21736	4.15e-05	0.000664111	0.00050536	879	tags=50%, list=4%, signal=48%	CYP3A4/SRD5A2/HSD11B1/AKR1D1/SRD5A1/CBR1
NAKAMURA_METASTASIS	NAKAMURA_METASTASIS	nakamura_metastasis	41	-0.639142	-1.87857	4.19e-05	0.000669495	0.000509457	3313	tags=41%, list=14%, signal=36%	C7orf31/PRKCB/LAPTM5/SLC12A2/BLVRA/SMYD3/TUBB6/XCL1/HS3ST1/CMTM3/PDE10A/TOR4A/PLEKHG4/SCRN1/FKBP10/SLC16A3/HPDL
MAHADEVAN_GIST_MORPHOLOGICAL_SWITCH	MAHADEVAN_GIST_MORPHOLOGICAL_SWITCH	mahadevan_gist_morphological_switch	12	-0.84523	-1.94116	4.22e-05	0.000672554	0.000511785	1457	tags=58%, list=6%, signal=55%	FSCN1/TPM2/MMP2/MYO10/SPP1/CDH6/ITGA3
KEGG_CITRATE_CYCLE_TCA_CYCLE	KEGG_CITRATE_CYCLE_TCA_CYCLE	kegg_citrate_cycle_tca_cycle	31	0.637015	2.2004	4.51e-05	0.00071619	0.00054499	5679	tags=71%, list=24%, signal=54%	PCK2/PCK1/OGDHL/SUCLG2P2/PC/SUCLG2/ACO1/SDHD/IDH1/FH/SDHB/SDHA/SUCLG1/SDHC/DLST/ACO2/MDH1/DLD/OGDH/PDHB/IDH2/IDH3A
WP_CYSTEINE_AND_METHIONINE_CATABOLISM	WP_CYSTEINE_AND_METHIONINE_CATABOLISM	wp_cysteine_and_methionine_catabolism	14	0.810039	2.27154	4.58e-05	0.000725351	0.000551961	3104	tags=64%, list=13%, signal=56%	BHMT/MAT1A/CDO1/CBS/SUOX/CSAD/GCLC/ETHE1/GOT1
JAATINEN_HEMATOPOIETIC_STEM_CELL_UP	JAATINEN_HEMATOPOIETIC_STEM_CELL_UP	jaatinen_hematopoietic_stem_cell_up	300	-0.417908	-1.54564	4.66e-05	0.000735799	0.000559911	5159	tags=33%, list=22%, signal=26%	PAM/PPM1H/MSI2/PM20D2/WDR17/PREX2/KDM5B/FAIM/FLT3/NME1/PXDN/ZNF165/CEP170/TAF1D/ADAT2/LRCH2/UHRF1/HSPB1/SLC39A10/PLCB1/GATA2/MSRB3/TFEC/TCEAL9/DNMT3B/FLVCR1/HSH2D/WASF1/SAMD13/NAP1L3/ZNF618/ZNF117/GUCY1A1/PHACTR1/GNA15/HDGFL3/HPGDS/RAVER2/PDE1A/KCTD15/SMYD3/ITM2C/SSBP2/KIT/LAPTM4B/TMEM44/MIR155HG/ARMCX1/ARHGAP22/HOXA10/VAV3/CBX2/DPYSL3/NREP/FAM171B/DSG2/SLC16A14/HOXB3/COL5A1/SPINK2/BEX2/NEGR1/ARM…
LIN_SILENCED_BY_TUMOR_MICROENVIRONMENT	LIN_SILENCED_BY_TUMOR_MICROENVIRONMENT	lin_silenced_by_tumor_microenvironment	78	-0.553389	-1.79573	4.74e-05	0.000745233	0.000567091	4560	tags=42%, list=19%, signal=34%	SLCO3A1/DSC2/TUFT1/DUSP5/PTGS2/FYB1/ENC1/SH3TC2/ALDH1A3/INPP4B/DAPP1/ADAMTS9/KRT7/ELF3/KRT23/GAS2L3/FAM171B/FUT1/NEBL/RHBDL2/LCN2/C15orf48/SOX9/KRT78/CLIC3/GCNT3/ANXA3/SLC4A11/S100P/GGT6/DKK1/EPS8L1/SLC6A14
LUCAS_HNF4A_TARGETS_UP	LUCAS_HNF4A_TARGETS_UP	lucas_hnf4a_targets_up	57	0.51414	1.99787	4.78e-05	0.000748123	0.00056929	3419	tags=49%, list=14%, signal=42%	ETNPPL/ABCB4/CIDEB/EFHD1/DHRS1/SELENBP1/SELENOP/ALDH5A1/ACOX1/ETFDH/ACY1/ABCB1/SLC35D1/HNF4A/SLC25A20/ACOT13/ATXN7L1/MTM1/RBKS/IL13RA1/DERA/PKP2/ATP7B/COBL/MGST2/CALML4/EBP/AKAP1
TONKS_TARGETS_OF_RUNX1_RUNX1T1_FUSION_HSC_UP	TONKS_TARGETS_OF_RUNX1_RUNX1T1_FUSION_HSC_UP	tonks_targets_of_runx1_runx1t1_fusion_hsc_up	168	-0.466931	-1.6576	4.78e-05	0.000748123	0.00056929	5079	tags=34%, list=21%, signal=27%	TUSC3/WFDC1/SLC2A3/IFI16/PLAT/ABI2/FSTL1/RPL35A/P2RX4/HSPB1/NRCAM/WSB1/BAMBI/STX6/ARID5B/ENC1/EVI2A/RUNX1/CLEC2B/SAMSN1/ANXA2/FAR2/PRSS23/E2F5/DRAM1/PROCR/GUCY1A1/AMIGO2/NAP1L1/HPGDS/TUBA1A/GDF15/DAB2/RAB33A/ARMCX2/RGS1/TNFSF4/HOXB6/COL3A1/CXCL8/ANK3/HOXA5/TM4SF1/NQO1/TOX/HOMER3/FZD7/KIF3C/SOX4/VCAN/DDR1/RGS2/MEG3/MFAP2/TCN1/UCHL1/NTS
RIGGI_EWING_SARCOMA_PROGENITOR_UP	RIGGI_EWING_SARCOMA_PROGENITOR_UP	riggi_ewing_sarcoma_progenitor_up	360	-0.406894	-1.51638	4.8e-05	0.000748123	0.00056929	5352	tags=36%, list=23%, signal=28%	SSBP4/HVCN1/NGFR/UPP1/ITGA4/ARHGDIB/LRRC4C/MFAP4/WFDC1/SLC26A2/KCNE3/EZH2/CACHD1/SHISA3/DKK2/ITGB2/JCAD/MARCHF1/RIMKLB/MCAM/EVA1C/ITM2A/PDGFA/STING1/NRCAM/FZD8/BAMBI/GPD2/DUSP5/PTGS2/GATA2/CRIP1/ATP1A1/FRZB/JAG2/ITGB2-AS1/LBH/ERFE/PBX1/PRELP/SLC15A2/PAQR5/SLFN11/PRKCB/PTPN22/ODF2L/LAPTM5/PTGER4/PSTPIP1/LEF1/BTG2/TSPAN11/EDNRA/ASAP1/IGSF3/RNASET2/TRMT9B/CDS1/BCL11B/COL21A1/BHLHE22/KIT/GABRQ/ADGRE2…
LIU_CDX2_TARGETS_UP	LIU_CDX2_TARGETS_UP	liu_cdx2_targets_up	23	-0.731176	-1.9311	4.85e-05	0.000754394	0.000574062	3963	tags=57%, list=17%, signal=47%	NOTCH3/HEPH/LYZ/DNMT3B/VIL1/PGC/JAG1/HOXA2/MSI1/KLF5/KRT20/MUC6/AGR2
REACTOME_INTRINSIC_PATHWAY_OF_FIBRIN_CLOT_FORMATION	REACTOME_INTRINSIC_PATHWAY_OF_FIBRIN_CLOT_FORMATION	reactome_intrinsic_pathway_of_fibrin_clot_formation	20	0.727716	2.25909	4.87e-05	0.000755186	0.000574665	2609	tags=75%, list=11%, signal=67%	F9/SERPINC1/KNG1/F11/F12/SERPING1/KLKB1/PROC/F8/SERPIND1/VWF/PROS1/F2/F10/PRCP
REACTOME_EPH_EPHRIN_MEDIATED_REPULSION_OF_CELLS	REACTOME_EPH_EPHRIN_MEDIATED_REPULSION_OF_CELLS	reactome_eph_ephrin_mediated_repulsion_of_cells	47	-0.612367	-1.85164	4.91e-05	0.000758838	0.000577443	2037	tags=26%, list=9%, signal=23%	VAV3/EPHA3/EFNA3/SRC/EPHB6/MMP2/EPHA10/MMP9/DNM1/EPHB3/EPHA6/EFNA5
NAKAYAMA_SOFT_TISSUE_TUMORS_PCA2_DN	NAKAYAMA_SOFT_TISSUE_TUMORS_PCA2_DN	nakayama_soft_tissue_tumors_pca2_dn	57	0.513442	1.99516	4.94e-05	0.000762198	0.00058	2611	tags=47%, list=11%, signal=42%	PDK4/CA4/ADH1B/GPD1/ADH1C/VIPR1/PCK1/ABCA8/SELENBP1/TNMD/ACACB/RBP4/CES1/ABCC6/MAOA/FAM149A/IGF1/FOSB/MAOB/ANGPTL4/ASPA/PALMD/G0S2/CCL14/FZD4/BST2/AQP7
WP_LIVER_X_RECEPTOR_PATHWAY	WP_LIVER_X_RECEPTOR_PATHWAY	wp_liver_x_receptor_pathway	10	0.863069	2.2109	4.99e-05	0.000766368	0.000583173	2690	tags=70%, list=11%, signal=62%	CYP3A4/CYP2B6/CYP7A1/ABCG8/ABCG5/FASN/RXRA
KEGG_STARCH_AND_SUCROSE_METABOLISM	KEGG_STARCH_AND_SUCROSE_METABOLISM	kegg_starch_and_sucrose_metabolism	41	0.570071	2.08887	5.01e-05	0.000767621	0.000584127	1841	tags=49%, list=8%, signal=45%	GCK/GYS2/GBA3/UGT2B10/TREH/UGT2B7/UGT1A4/UGT2B15/UGT2A1/AGL/UGP2/G6PC1/G6PC2/PGM1/UGT1A1/UGT1A9/PGM2/PYGL/UGT2B4/AMY2B
KANG_DOXORUBICIN_RESISTANCE_UP	KANG_DOXORUBICIN_RESISTANCE_UP	kang_doxorubicin_resistance_up	54	-0.605769	-1.87456	5.17e-05	0.000789642	0.000600884	7182	tags=81%, list=30%, signal=57%	NPIPA1/NUSAP1/PRC1/RRM2/TYMS/RFC4/RAD51AP1/NSD2/BARD1/PLK4/DTYMK/LMNB1/ZWINT/FANCI/POLQ/FOXM1/MAD2L1/KIF4A/TOP2A/ATAD2/MCM4/CDKN3/ASPM/CDC6/ASF1B/PBK/GINS1/TPX2/CDCA8/BUB1/DSCC1/NCAPG/HJURP/MKI67/PCLAF/BUB1B/CDK1/CENPM/PLK1/CENPA/BIRC5/CDC20/ABCC1/NQO1
CROONQUIST_NRAS_SIGNALING_DN	CROONQUIST_NRAS_SIGNALING_DN	croonquist_nras_signaling_dn	70	-0.554672	-1.78253	5.25e-05	0.000799873	0.000608669	7613	tags=64%, list=32%, signal=44%	HMGB2/POLD3/STMN1/PLOD2/CKS1B/CDC25C/POLD1/MCM3/PLK4/SNRPA1/MCM7/STIL/ZWINT/CHEK1/FOXM1/TOP2A/TRAIP/MCM4/CDKN3/CDC6/SPC25/GINS1/TPX2/NCAPH/NDC80/H2AX/CCNB2/MKI67/PCLAF/KIF11/BUB1B/CDK1/PLK1/MYRF/CCNB1/CENPA/PTTG1/HMGA1/TRIP13/CDC20/KIF2C/UBE2C/AURKB/MYBL2/PTP4A3
GRAHAM_CML_DIVIDING_VS_NORMAL_QUIESCENT_UP	GRAHAM_CML_DIVIDING_VS_NORMAL_QUIESCENT_UP	graham_cml_dividing_vs_normal_quiescent_up	166	-0.461854	-1.63845	5.58e-05	0.000847363	0.000644807	5366	tags=42%, list=23%, signal=33%	ZWINT/FBXO5/CCNE2/FANCI/CHEK1/CDC7/GMNN/KPNA2/SLC7A5/MELK/EZH2/RACGAP1/CCL2/MAD2L1/KIF4A/TOP2A/MCM4/CDKN3/ASPM/RAD51/CDC6/CDC45/SNRPD1/PBK/CST7/SPC25/KIF15/NPM3/RNASE2CP/MCM10/GINS1/TPX2/BUB1/DSCC1/NCAPG/NDC80/H2AX/ECT2/KIF18B/CCNB2/COTL1/TTK/NEK2/STK39/UBE2S/PMP22/HPGDS/PCLAF/DLGAP5/KIF11/BUB1B/CDK1/CENPM/RAB31/NUDT1/KIF20A/CENPF/CCNB1/CENPA/TUBB6/BIRC5/TRIP13/FABP5/CDC20/KIF2C/UBE2C/AURKB/HGF/N…
BOYAULT_LIVER_CANCER_SUBCLASS_G23_DN	BOYAULT_LIVER_CANCER_SUBCLASS_G23_DN	boyault_liver_cancer_subclass_g23_dn	10	0.860583	2.20453	5.67e-05	0.000854958	0.000650587	2756	tags=90%, list=12%, signal=80%	SORD/CDO1/STARD5/COBLL1/N4BP2L1/ACO1/PDE2A/RAMP3/SERPINF2
MEBARKI_HCC_PROGENITOR_WNT_DN_BLOCKED_BY_FZD8CRD	MEBARKI_HCC_PROGENITOR_WNT_DN_BLOCKED_BY_FZD8CRD	mebarki_hcc_progenitor_wnt_dn_blocked_by_fzd8crd	62	0.501229	1.9532	5.67e-05	0.000854958	0.000650587	3973	tags=45%, list=17%, signal=38%	LINC01554/PRODH/GASK1A/JAKMIP2/GHR/MRC1/A1BG/GSTA7P/BCO2/ACACB/BTNL9/FZD4-DT/IL6ST-DT/CYP7B1/SP2-DT/NUDT16/NR3C2/IQCN/LINC02405/FBXO27/NUDT8/RAB26/RALGPS1/GCH1/SLC6A16/PAIP2B/ZBED3/FGD4
CHICAS_RB1_TARGETS_GROWING	CHICAS_RB1_TARGETS_GROWING	chicas_rb1_targets_growing	222	-0.43354	-1.56915	5.67e-05	0.000854958	0.000650587	6520	tags=45%, list=28%, signal=33%	RFC4/SCARA3/RAD51AP1/C2CD5/CBX5/MCM6/LSM2/NRP1/ARL4A/NSD2/MCM3/CAVIN1/CACYBP/THSD4/CDC25B/DEPDC1/MCM7/CENPK/CCNE2/DOCK10/CDC7/GMNN/IFI16/IQGAP3/EZH2/CENPH/BGN/FOXM1/KIF4A/TOP2A/MCM4/ADAMTS2/CDKN3/UHRF1/ASPM/NRGN/AXL/TNFAIP8/GINS1/TPX2/CDCA8/BUB1/EZR/SGO2/HELLS/CDCA7L/KIF14/SLFN11/MEIS2/LTBP2/CCNB2/TTK/NEK2/LXN/C1QTNF2/PCLAF/BUB1B/CCDC80/FAM72C/ALDH1L2/ZFHX4-AS1/IGFBP3/KIF20A/CENPF/CCNB1/DPYSL3/AD…
WENG_POR_DOSAGE	WENG_POR_DOSAGE	weng_por_dosage	20	0.723327	2.24547	5.71e-05	0.000857319	0.000652383	2254	tags=60%, list=10%, signal=54%	CYP2A6/CYP2B6/CYP7A1/GSTM1/GSTA2/CES2/ACOT1/CYP2C18/ENTPD5/ACOT2/RETSAT/GADD45B
MEISSNER_BRAIN_HCP_WITH_H3K4ME2_AND_H3K27ME3	MEISSNER_BRAIN_HCP_WITH_H3K4ME2_AND_H3K27ME3	meissner_brain_hcp_with_h3k4me2_and_h3k27me3	41	-0.633542	-1.86211	5.77e-05	0.000864334	0.000657721	3418	tags=51%, list=14%, signal=44%	BMP8A/HCK/IL27RA/SOWAHD/COMP/ILDR1/VSX1/LRRC15/MCOLN2/HOXA1/ARTN/HTRA3/TEAD2/FLNC/ITGB4/ACAN/MAPK13/DUSP9/SPHK1/PRPH/LPAR3
KEGG_BETA_ALANINE_METABOLISM	KEGG_BETA_ALANINE_METABOLISM	kegg_beta_alanine_metabolism	21	0.715805	2.23237	5.83e-05	0.000868988	0.000661263	1907	tags=62%, list=8%, signal=57%	CNDP1/EHHADH/ABAT/DPYS/UPB1/ALDH2/ACADM/ALDH7A1/MLYCD/ALDH1B1/ALDH9A1/HIBCH/ECHS1
REACTOME_REGULATION_OF_EXPRESSION_OF_SLITS_AND_ROBOS	REACTOME_REGULATION_OF_EXPRESSION_OF_SLITS_AND_ROBOS	reactome_regulation_of_expression_of_slits_and_robos	164	-0.47031	-1.66597	5.82e-05	0.000868988	0.000661263	7865	tags=49%, list=33%, signal=33%	RPS15A/RPL34/RPS29/RPL19/RPL3/RPL21/RPS13/RPL10A/RPS14/RPL17/NCBP2/RPL29/RPL30/RPL27/ELOC/RPS9/RPS28/RPS27/RPS17/RPL5/RPL6/RPS23/RPLP1/RPL24/RPL31/RPL4/RPS4X/LDB1/RPL23/RPS3A/RPS18/RPS15/RPS7/RPL39/RPLP0/RPS8/RPL37/RPL7A/RPS10/RPL38/RPS6/RPL35A/RPS27A/RPL36/RPL12/RPL14/RPS11/RPS20/PABPC1/LHX4/RPL32/RPS16/RPL23A/RPL13/RPL37A/RPL18/RPL13A/RPL26/RPS3/RPS5/RPL35/RPLP2/RPL27A/RPS21/RPS2/RPS12/RPL18A/R…
WP_METHIONINE_METABOLISM_LEADING_TO_SULFUR_AMINO_ACIDS_AND_RELATED_DISORDERS	WP_METHIONINE_METABOLISM_LEADING_TO_SULFUR_AMINO_ACIDS_AND_RELATED_DISORDERS	wp_methionine_metabolism_leading_to_sulfur_amino_acids_and_related_disorders	10	0.859944	2.20289	6.18e-05	0.000918021	0.000698575	2960	tags=80%, list=12%, signal=70%	BHMT/GNMT/MAT1A/CDO1/CBS/CSAD/ADK/MAT2B
REACTOME_METABOLISM_OF_VITAMINS_AND_COFACTORS	REACTOME_METABOLISM_OF_VITAMINS_AND_COFACTORS	reactome_metabolism_of_vitamins_and_cofactors	174	0.349207	1.59804	6.31e-05	0.000934331	0.000710986	4230	tags=43%, list=18%, signal=35%	CYP8B1/TTR/ALDH1L1/MTHFD1/AOX1/APOC3/CYB5A/BCO2/ACACB/TTPA/RBP4/PNPO/MMUT/SHMT1/BTD/GPHN/MTHFS/GCHFR/PC/SDC1/PANK1/MOCS1/PCCB/SLC23A2/GPIHBP1/NADK2/RETSAT/RNLS/THTPA/PCCA/BCO1/NAMPT/LDLR/IDH1/APOB/MOCOS/MCCC2/FASN/APOA1/AKR1C4/AMN/APOE/MMACHC/MMAA/LDLRAP1/ENPP1/NMRK1/MCCC1/NUDT12/LRP1/VKORC1/SLC19A3/GCH1/SLC19A2/COQ6/UBIAD1/SLC5A6/DHFR/RDH11/SLC23A1/MOCS2/HLCS/DHFR2/GSTO1/PDSS2/PARP9/NAXD/COQ9/NM…
KEGG_T_CELL_RECEPTOR_SIGNALING_PATHWAY	KEGG_T_CELL_RECEPTOR_SIGNALING_PATHWAY	kegg_t_cell_receptor_signaling_pathway	104	-0.50677	-1.71441	6.34e-05	0.000936336	0.000712512	6061	tags=41%, list=26%, signal=31%	PIK3R5/AKT3/LAT/PAK4/HRAS/CD247/CBL/ITK/LCP2/CD40LG/PTPRC/ZAP70/NFKBIE/MAPK12/NFATC2/LCK/CSF2/CD8A/PIK3CD/VAV1/NFATC1/CD3E/RASGRP1/IL10/PRKCQ/ICOS/CD3G/IFNG/IL2/CD8B/VAV3/PIK3R2/CD3D/CTLA4/NCK2/TNF/CARD11/PDCD1/NFATC4/IL4/PAK3/PAK6/MAPK13
BENPORATH_PROLIFERATION	BENPORATH_PROLIFERATION	benporath_proliferation	143	-0.477748	-1.67308	6.43e-05	0.000947424	0.000720949	8676	tags=60%, list=37%, signal=38%	WDR26/PFDN2/PPIL1/SNRPG/CSNK1G1/PDSS1/AURKA/MCM2/RRAGD/CSE1L/RANBP1/CSTB/ILF2/SUV39H2/GGCT/A2M/MSH2/GTPBP4/STMN1/DESI2/GARS1/H2AZ1/DCUN1D5/CKS1B/PROSER1/PRC1/LBR/RRM2/TYMS/RFC4/RAD51AP1/PDCD5/MCM3/DTL/PKMYT1/DTYMK/GPSM2/ANKRD27/DBF4/FANCE/CNIH4/KPNA2/HDAC2/RIT1/EZH2/RACGAP1/MAD2L1/TOP2A/CYRIB/ATAD2/CDKN3/CENPE/ASPM/RAD51/CDCA5/GNB4/EXO1/SNRPD1/PBK/RAD54L/BUB1/UBE2T/NCAPG/NDC80/CDT1/CKS2/CHAF1B/CC…
PEREZ_TP63_TARGETS	PEREZ_TP63_TARGETS	perez_tp63_targets	300	-0.414749	-1.53396	6.46e-05	0.000949377	0.000722435	4857	tags=34%, list=20%, signal=28%	ACAP1/RBM38/SMAD9/RASEF/ADAP2/THUMPD3-AS1/CACHD1/HEY1/THEMIS2/MYRFL/EGR4/TUFT1/HSPB1/FOXF1/BAMBI/PYCARD-AS1/OVOL1/CXCR3/NOTCH3/TNFRSF10C/KLHL29/NRARP/TSHZ3/LBH/ZIC2/ERFE/SIPA1L2/RUNX3/CRISPLD2/NFATC1/MICALL2/KSR1/EPB41L3/ARHGEF17/BLMH/MROH6/RASGRP1/DOC2B/ELAVL3/MYLIP/UNC5B/HIC2/OTULINL/MOXD1/KIT/SLC35E4/CELF2/CKB/IGFBP3/SEMA4D/GLIS2/ID4/CD101/ZNF439/CGAS/SOBP/SLC16A14/RPP25/SLIT2/ULBP1/EFNA3/NIBA…
CAIRO_HEPATOBLASTOMA_UP	CAIRO_HEPATOBLASTOMA_UP	cairo_hepatoblastoma_up	209	-0.438599	-1.58219	6.81e-05	0.000997336	0.000758931	10101	tags=65%, list=43%, signal=37%	SLC1A4/CRIM1/NUP133/RPA1/MAVS/MAP3K4/CEP68/NUDT3/PDXK/RBM12/MAGED2/TULP4/COL15A1/HMGN4/PAPSS1/ALCAM/KDM3B/R3HDM1/GNPAT/VPS45/ROBO1/TSN/ACLY/RCOR3/DCP2/FNBP1L/SOCS5/RAP2A/AKR1C3/DENR/SMARCC1/PODXL/TOMM20/PPP1CC/FKBP1B/PALLD/MFF/SAC3D1/HSP90AB1/ZNF189/RPS6KC1/MAP4K4/NCOA3/SEPTIN8/ILF2/POMK/TACC1/SLF2/PDCD2/HEATR1/CBX1/NUP37/UBAP2L/UXS1/JARID2/CS/ELP1/TIA1/EHMT2/CDK4/OBSL1/TARBP1/UBAP2/TOR3A/ETV1/RH…
REACTOME_ETHANOL_OXIDATION	REACTOME_ETHANOL_OXIDATION	reactome_ethanol_oxidation	11	0.834042	2.22496	6.88e-05	0.00100563	0.00076524	1432	tags=82%, list=6%, signal=77%	ADH4/ADH1B/ADH1C/ADH1A/ADH6/ALDH2/ALDH1B1/ACSS2/ALDH1A1
MISHRA_CARCINOMA_ASSOCIATED_FIBROBLAST_UP	MISHRA_CARCINOMA_ASSOCIATED_FIBROBLAST_UP	mishra_carcinoma_associated_fibroblast_up	20	-0.749672	-1.9218	6.92e-05	0.00100816	0.00076717	4976	tags=85%, list=21%, signal=67%	BEX5/FGR/RAB3B/COL6A1/CCL2/PDGFA/THY1/PDGFRB/COL6A2/GEM/TNC/MMP9/CA12/TMEM156/CTHRC1/TCN1/FXYD3
LI_WILMS_TUMOR_VS_FETAL_KIDNEY_1_DN	LI_WILMS_TUMOR_VS_FETAL_KIDNEY_1_DN	li_wilms_tumor_vs_fetal_kidney_1_dn	155	-0.462748	-1.63322	6.99e-05	0.0010158	0.000772983	8178	tags=50%, list=35%, signal=33%	DKC1/MAP4K4/FEN1/IARS1/DNAJC9/ILF2/CIT/ESPL1/MSH2/ANKLE2/STMN1/GARS1/NUP188/H2AZ1/GPC1/TIA1/CKS1B/CDC25C/NCBP2/TCERG1/CBX5/MCM6/CCT3/MEOX1/PLK4/LMNB1/SNRPA1/SNRPF/FANCI/KPNA2/MELK/EZH2/NME1/MAD2L1/TOP2A/CDKN3/UCK2/TPX2/BOP1/KIFC1/MYL6B/KIF14/SACS/CKS2/CCNB2/TTK/NAP1L1/COL13A1/CXCR4/MKI67/PCLAF/DLGAP5/YWHAZ/KIF23/KIF11/BUB1B/CDK1/SIX1/BLM/CENPF/MN1/CHST1/PTTG1/TRIP13/MTHFD2/CDC20/CACNB3/KIF2C/EYA1…
PID_HNF3A_PATHWAY	PID_HNF3A_PATHWAY	pid_hnf3a_pathway	36	0.58447	2.05837	7.05e-05	0.00101695	0.00077386	4357	tags=53%, list=18%, signal=43%	ESR1/AR/CYP2C18/NFIA/COL18A1/SOD1/NFIC/APOB/SFTPD/FOXA2/SHH/VTN/NRIP1/CDKN1B/NKX3-1/C4BPB/NFIB/CEBPB/ATP5PF
LINDSTEDT_DENDRITIC_CELL_MATURATION_A	LINDSTEDT_DENDRITIC_CELL_MATURATION_A	lindstedt_dendritic_cell_maturation_a	56	-0.589149	-1.83069	7.05e-05	0.00101695	0.00077386	6060	tags=61%, list=26%, signal=45%	ICAM1/IL12B/CD58/STAT4/ENTPD1/KYNU/GPR137B/CCL4/SLC7A5/PLAT/PLEK/CCL2/HCAR3/NFKBIE/P2RX4/TNFRSF4/CSF2/RTN1/TFEC/TRIM16/CCL5/CD48/PTGER4/IL7R/IL1B/PLA2G7/TNF/CXCL8/NFE2L3/TNC/CCL20/PLA2G4A/TNFSF9/CXCL1
KEGG_LEISHMANIA_INFECTION	KEGG_LEISHMANIA_INFECTION	kegg_leishmania_infection	67	-0.568979	-1.81971	7.03e-05	0.00101695	0.00077386	6406	tags=55%, list=27%, signal=40%	HLA-DRB1/ITGAM/HLA-DRA/HLA-DMA/IL12B/FCGR3A/HLA-DMB/FCGR2A/ITGA4/NCF2/HLA-DPB1/HLA-DQB1/ITGB2/MAPK12/IFNGR2/PTGS2/HLA-DOA/PRKCB/CR1/HLA-DQA1/NCF4/IL10/IL1B/IFNG/NCF1/HLA-DQA2/TGFB1/TGFB3/IL12A/TNF/FCGR1A/IL1A/MARCKSL1/IL4/TGFB2/CYBA/MAPK13
ROY_WOUND_BLOOD_VESSEL_DN	ROY_WOUND_BLOOD_VESSEL_DN	roy_wound_blood_vessel_dn	14	-0.809381	-1.91812	7.21e-05	0.00103721	0.000789274	1057	tags=43%, list=4%, signal=41%	SOX9/KLF5/CD24/S100P/C1orf116/SLC6A14
HOFFMANN_LARGE_TO_SMALL_PRE_BII_LYMPHOCYTE_UP	HOFFMANN_LARGE_TO_SMALL_PRE_BII_LYMPHOCYTE_UP	hoffmann_large_to_small_pre_bii_lymphocyte_up	149	-0.47425	-1.66517	7.26e-05	0.0010387	0.000790406	5165	tags=40%, list=22%, signal=31%	DBF4/KPNA2/MELK/MYH11/HLA-DQB1/RBL1/SGO1/RACGAP1/WDHD1/DNA2/KIF4A/TOP2A/CDKN3/CENPE/RAD51/CDCA5/CDC45/MCM10/RAD54L/BUB1/NCAPH/KIFC1/HELLS/UBE2T/NDC80/H2AX/ECT2/CKS2/CHAF1B/CCNB2/CIP2A/TTK/NEK2/UBE2S/HJURP/MKI67/PCLAF/DLGAP5/KIF23/CDK1/TUBA1A/CDCA3/KIF20A/ANLN/CCNB1/CENPA/TRIP13/MTHFD2/MMP14/CDC20/KIF2C/UBE2C/ABR/AURKB/NT5DC2/IL4/MYEF2/TRIM46/TUBB3
VERHAAK_AML_WITH_NPM1_MUTATED_DN	VERHAAK_AML_WITH_NPM1_MUTATED_DN	verhaak_aml_with_npm1_mutated_dn	205	-0.44792	-1.61705	7.26e-05	0.0010387	0.000790406	6023	tags=44%, list=25%, signal=33%	LPAR6/PCDHGC3/CAVIN1/FAM171A1/SPARC/GPSM2/CD200/PTGIR/F2RL1/DSE/RBPMS/TSPAN7/CHKA/CLEC10A/PAM/FZD6/HLA-DPB1/IFI16/MYH11/GJA1/PXDN/EGFL7/ZAP70/GYPC/ITM2A/HSPB1/PLXND1/ACSL4/LAMC1/CST7/CEACAM4/IL5RA/ADCY3/TCF3/RUNX3/EZR/WASF1/CD1C/CD48/SMAGP/HLA-DQA1/ARHGEF17/CD2/PTGER4/ENDOD1/HPGDS/VLDLR/SYNGR1/GATA3/XYLT1/OTULINL/ITM2C/SSBP2/MECOM/KIT/TRBC2/SIDT1/SPON1/MN1/SNRPN/CD3D/TRAF5/RGS1/LHFPL2/NIBAN1/CD38…
REACTOME_ANTIMICROBIAL_PEPTIDES	REACTOME_ANTIMICROBIAL_PEPTIDES	reactome_antimicrobial_peptides	29	-0.678848	-1.87556	7.37e-05	0.00105041	0.00079932	3687	tags=52%, list=16%, signal=44%	LYZ/RNASE6/ART1/DEFB1/DEFB124/DEFB133/RNASE3/LCN2/PGLYRP3/BPIFB4/SEMG1/CCR6/DEFB126/BPIFB2/BPIFA2
WP_FLUOROPYRIMIDINE_ACTIVITY	WP_FLUOROPYRIMIDINE_ACTIVITY	wp_fluoropyrimidine_activity	33	0.599925	2.0749	7.43e-05	0.00105727	0.000804539	1485	tags=27%, list=6%, signal=26%	CYP2A6/UPP2/CES2/ABCG2/DPYS/UPB1/SLC22A7/CES1/CDA
CHEMNITZ_RESPONSE_TO_PROSTAGLANDIN_E2_UP	CHEMNITZ_RESPONSE_TO_PROSTAGLANDIN_E2_UP	chemnitz_response_to_prostaglandin_e2_up	139	-0.478241	-1.66715	7.7e-05	0.00109181	0.000830818	7017	tags=54%, list=30%, signal=38%	RBIS/ARAP3/ERCC1/LRRC8C/PRC1/RRM2/TFAP2A-AS1/ATP6V1C1/SPDL1/RPIA/MZT2B/RPS9/BARD1/ADAM19/LMNB1/NUP210/SCNM1/PEA15/ZNF37BP/SNRPA/MTA3/IQGAP3/NSMAF/OLFML2A/MZT2A/NPM1/TPD52/TRIM28/NES/TOP2A/ATAD2/MCM4/CDKN3/CENPE/UHRF1/ASPM/CDC6/CDC45/ASF1B/TPX2/BUB1/SGO2/NCAPH/SKA3/NCAPG/KSR1/AFAP1L2/CKS2/CCNB2/GJC1/TTK/DNAJC18/UBE2S/HJURP/MKI67/PCLAF/DLGAP5/RPL8/BUB1B/KIF20A/CENPF/CCNB1/GRAMD1A/FAM171B/BIRC5/PTTG…
WU_APOPTOSIS_BY_CDKN1A_VIA_TP53	WU_APOPTOSIS_BY_CDKN1A_VIA_TP53	wu_apoptosis_by_cdkn1a_via_tp53	50	-0.593471	-1.81886	8.35e-05	0.00118164	0.000899175	6754	tags=64%, list=28%, signal=46%	PRC1/TCN2/TYMS/SPDL1/MCM6/MCM3/CDC25B/KNTC1/FANCI/RACGAP1/WDHD1/NPM1/ATAD2/MCM4/ASPM/EXO1/PBK/TPX2/BUB1/UBE2T/NCAPG/TTK/MKI67/DLGAP5/CDK1/TUBA1A/ANLN/CCNB1/UBE2C/AURKB/CEP55/TUBB3
PUJANA_BRCA2_PCC_NETWORK	PUJANA_BRCA2_PCC_NETWORK	pujana_brca2_pcc_network	419	-0.384009	-1.44221	8.62e-05	0.00121641	0.000925637	10113	tags=59%, list=43%, signal=34%	RNASEH2A/TAF4/RBBP8/RPA1/NAE1/SRSF3/BRCA2/PRPF4/OGT/TTF1/ALDH1A2/USP1/RIF1/HNRNPUL1/BUB3/KATNA1/GMPS/HMGN4/SRPK1/GTF2H2/WRN/WDR77/EXOSC8/ANP32E/MFHAS1/DDX39B/CNOT9/GNPAT/NEMP1/HMMR/CD47/FOXK2/MRPL9/ORC2/PRR3/DCP2/GLMN/CPSF1/POLA1/SMC3/NUP205/SRSF11/SMC4/STAT5A/CASP6/LIG1/NELFA/TBC1D31/HDAC4/MPHOSPH6/IL15/PPP1CC/SAC3D1/AURKA/RAG2/TMEM106C/TFDP1/MCM2/DLEU2/TCP1/ITGB3BP/MYBL1/ARHGAP19/XRCC3/RAE1/KDM…
SCHAEFFER_PROSTATE_DEVELOPMENT_48HR_DN	SCHAEFFER_PROSTATE_DEVELOPMENT_48HR_DN	schaeffer_prostate_development_48hr_dn	330	-0.404183	-1.50125	8.65e-05	0.00121682	0.000925947	5151	tags=34%, list=22%, signal=27%	ITGA4/CD300C/MFAP4/ATP2B1/C1QC/CDKL1/DGKH/ABI2/FBXL7/GAS1/CACHD1/TMEM132E/RAB3B/GPRASP1/COMTD1/C1QTNF7/PCDH18/KCNK9/GUCY1B1/PEX5L/GYPC/KLF7/CENPE/TTYH3/NRP2/ARID5B/GRIA1/TYROBP/RUNX1/MEX3B/LYZ/C1QA/PDGFRB/SIPA1L2/SEMA5B/SH3PXD2B/WASF1/PRKCB/MAMSTR/NBEA/RAB7B/CREB5/SOCS1/GUCY1A1/FIBIN/ARMCX3/SNX20/TIAM2/PHACTR1/TSPAN2/DEF6/TMEM213/DUBR/DUSP2/EDNRA/PDE1A/RASSF2/LAPTM4B/CCDC80/C15orf39/GLIS2/ID4/ARM…
HORTON_SREBF_TARGETS	HORTON_SREBF_TARGETS	horton_srebf_targets	24	0.672319	2.17025	8.75e-05	0.0012281	0.000934528	4310	tags=58%, list=18%, signal=48%	INSIG1/SC5D/ACSS2/ELOVL6/TM7SF2/ALDOC/CYP51A1/HMGCS1/LSS/LDLR/FASN/RDH11/IDI1/FDPS
ICHIBA_GRAFT_VERSUS_HOST_DISEASE_35D_UP	ICHIBA_GRAFT_VERSUS_HOST_DISEASE_35D_UP	ichiba_graft_versus_host_disease_35d_up	126	-0.482174	-1.65836	8.92e-05	0.00124898	0.000950418	7845	tags=63%, list=33%, signal=42%	MPEG1/SIRPA/APBB1IP/GPX3/GBP2/NOP2/LGALS3/COLGALT1/LBP/GLTP/MCRS1/IL18BP/RRAS/RBM3/NABP1/MSR1/FGL2/HLA-DMA/LILRB3/SCMH1/HLA-DMB/CCL4/WARS1/C1QC/CSF1R/IFI16/HLA-DQB1/LCP2/CYB561/VCAM1/PTPRC/ITGB2/MCM4/SMOC2/LCK/C1QB/SELPLG/UBD/CD53/TYROBP/LYZ/C1QA/AIF1/CTSC/HCK/PROCR/CCL5/HLA-DQA1/NCF4/LAPTM5/TMSB4X/CYTIP/LILRB4/BTG2/ATP1B3/CD52/IQGAP1/STX3/CYBB/FPR1/TRBC2/CD68/PLK1/CLIC1/BIRC5/RNASE3/MARVELD1/PLD…
BILANGES_SERUM_AND_RAPAMYCIN_SENSITIVE_GENES	BILANGES_SERUM_AND_RAPAMYCIN_SENSITIVE_GENES	bilanges_serum_and_rapamycin_sensitive_genes	69	-0.560558	-1.80423	9.05e-05	0.00126323	0.000961266	7316	tags=65%, list=31%, signal=45%	RPL21/RPS13/EEF1B2/NOP53/RPS14/CS/RPL29/RPL30/RPS9/RPS17/RPL5/RPL6/RPS23/RPL24/RPL4/RPS4X/RPL23/RACK1/RPS3A/RPS7/RPS8/RPL7A/RPS10/RPS6/RPS27A/RPL14/RPL32/TMEM121B/RPS16/RPL13/RPL18/RPL13A/RPL26/RPS3/RPS5/RPL27A/RPL18A/RPL7/RPL28/NBEA/RPS24/RPL8/RPS19/RPL36A/EEF1G
RIEGE_DELTANP63_DIRECT_TARGETS_UP	RIEGE_DELTANP63_DIRECT_TARGETS_UP	riege_deltanp63_direct_targets_up	124	-0.483529	-1.66073	9.3e-05	0.00129458	0.000985123	5396	tags=39%, list=23%, signal=30%	KIAA0930/HRAS/ARHGDIB/FANCI/RRP12/IFI16/KCTD12/TMEM237/NECTIN1/TCOF1/UCK2/NRCAM/SPATS2/ERCC6L/SMTN/ORC1/STX6/GPX2/TMEM40/STK17A/KIF14/PROCR/SLC37A2/CYP27B1/GNA15/CDCA4/IL1B/RAB38/SFN/CD44/KIRREL1/LAD1/PTTG1/RASSF6/TGFB1/JAG1/FSCN1/TRIP13/MMP14/FABP5/AURKB/MYO10/SLC1A5/RGS20/CDCA7/LPAR3/ESRP1/HMGA2
WP_WNT_SIGNALING	WP_WNT_SIGNALING	wp_wnt_signaling	92	-0.515888	-1.72039	9.38e-05	0.00130267	0.000991276	3215	tags=24%, list=14%, signal=21%	PRKCB/NFATC1/ROR1/PRICKLE2/LEF1/NKD2/SFRP4/PRICKLE1/WNT4/PLCB4/NFATC4/FZD1/FZD7/ROR2/CTBP2/FZD2/WNT10B/GPC4/SFRP2/VANGL2/DKK1/WNT7B
VART_KSHV_INFECTION_ANGIOGENIC_MARKERS_DN	VART_KSHV_INFECTION_ANGIOGENIC_MARKERS_DN	vart_kshv_infection_angiogenic_markers_dn	109	-0.492246	-1.66972	9.42e-05	0.00130517	0.000993175	4160	tags=37%, list=18%, signal=30%	FZD8/FGFR2/NRP2/NOTCH3/FRZB/VEGFB/PDGFRB/PRSS23/PTGS1/OSM/PDGFRA/IFNG/LAMA5/HEYL/FGFR3/EPHA3/MDK/TGFB1/THBS1-IT1/CXCL8/EPHB6/FZD1/HGF/MMP2/FGFR1/FZD7/TNFSF15/EPHA10/EREG/TGFB2/PLXDC1/IL17F/CXCL1/FZD2/RPS20P22/TGFA/EPHB3/CXCL5/EFNA5/WNT7B
RICKMAN_HEAD_AND_NECK_CANCER_D	RICKMAN_HEAD_AND_NECK_CANCER_D	rickman_head_and_neck_cancer_d	21	-0.745633	-1.92751	0.000103561	0.00142898	0.00108739	476	tags=38%, list=2%, signal=37%	MUC5B/TFF3/ZG16B/FOLR1/TMC5/BPIFB2/TCN1/AGR2
BOYAULT_LIVER_CANCER_SUBCLASS_G3_UP	BOYAULT_LIVER_CANCER_SUBCLASS_G3_UP	boyault_liver_cancer_subclass_g3_up	189	-0.441028	-1.58565	0.000103677	0.00142898	0.00108739	9618	tags=53%, list=41%, signal=32%	DR1/ANP32E/NPEPPS/HMMR/TSN/MPZL2/AGA/ZWILCH/VMP1/IPO5/FNBP1L/TIPIN/UGCG/NDC1/KLC1/CANT1/ADSL/NUP107/ACTL6A/SLC38A6/PPP1CC/RPRD1A/ITGB1BP1/MRTO4/SUB1/DKC1/PUS7/EIF3H/UBR5/RAD21/TMEM185B/PDCD2/CCT2/GNL3/PGD/NUP37/STMN1/PLOD2/SRI/FAM50A/KIF2A/NLE1/CCT5/RAD51AP1/ARPC4/CBX3/TDG/ELOC/EIF3B/SRM/DNAJC10/ATIC/SNRPA1/ENO1/PTBP2/GLA/FANCI/SEC61G/MELK/RIT1/EZH2/NME1/TPD52L2/NTAQ1/TPD52/CKLF/MAD2L1/UCK2/CDC6/…
ZHAN_MULTIPLE_MYELOMA_PR_UP	ZHAN_MULTIPLE_MYELOMA_PR_UP	zhan_multiple_myeloma_pr_up	46	-0.610175	-1.83457	0.000106701	0.00146686	0.00111622	6754	tags=80%, list=28%, signal=58%	SPC24/NUSAP1/PRC1/RRM2/TYMS/RFC4/CENPL/FANCI/KPNA2/EZH2/RACGAP1/FOXM1/TOP2A/ASPM/SPC25/MCM10/TPX2/DSCC1/KIF14/UBE2T/GAGE1/CCNB2/TTK/NEK2/PCLAF/DLGAP5/BUB1B/CDK1/FAM72C/SKA1/CCNB1/NUF2/BIRC5/PRR11/TRIP13/UBE2C/DEPDC1B
REACTOME_BIOTIN_TRANSPORT_AND_METABOLISM	REACTOME_BIOTIN_TRANSPORT_AND_METABOLISM	reactome_biotin_transport_and_metabolism	11	0.82698	2.20613	0.0001091	0.00149248	0.00113572	3751	tags=82%, list=16%, signal=69%	ACACB/BTD/PC/PCCB/PCCA/MCCC2/MCCC1/SLC5A6/HLCS
BIOCARTA_INTRINSIC_PATHWAY	BIOCARTA_INTRINSIC_PATHWAY	biocarta_intrinsic_pathway	22	0.687872	2.16579	0.000109124	0.00149248	0.00113572	3689	tags=73%, list=16%, signal=61%	F9/SERPINC1/KNG1/F11/F12/SERPING1/KLKB1/PROC/F8/F5/PROS1/F2/F10/FGA/FGB/FGG
WP_TYROBP_CAUSAL_NETWORK_IN_MICROGLIA	WP_TYROBP_CAUSAL_NETWORK_IN_MICROGLIA	wp_tyrobp_causal_network_in_microglia	59	-0.568572	-1.78352	0.000109951	0.00149995	0.0011414	5687	tags=58%, list=24%, signal=44%	LYL1/HCLS1/BIN2/CD84/C1QC/NCF2/KCNE3/ADAP2/IL10RA/LOXL3/PLEK/ITGB2/PPP1R18/ITGAX/IGSF6/NCKAP1L/TCIRG1/TYROBP/SAMSN1/CXCL16/RNASE6/RUNX3/CD37/CAPG/PYCARD/RGS1/LHFPL2/SLC7A7/IL18/GAL3ST4/GAPT/ELF4/SPP1/SLC1A5
LI_WILMS_TUMOR	LI_WILMS_TUMOR	li_wilms_tumor	16	-0.776734	-1.90512	0.000113546	0.00154503	0.00117571	2746	tags=69%, list=12%, signal=61%	COL13A1/SIX1/MN1/CHST1/EYA1/SALL2/ETV4/FZD7/HOXA11/PRAME/HMGA2
PANGAS_TUMOR_SUPPRESSION_BY_SMAD1_AND_SMAD5_UP	PANGAS_TUMOR_SUPPRESSION_BY_SMAD1_AND_SMAD5_UP	pangas_tumor_suppression_by_smad1_and_smad5_up	123	-0.485219	-1.6631	0.000114674	0.00155641	0.00118436	5188	tags=37%, list=22%, signal=29%	CPD/CAVIN3/NAV1/IFI16/FSTL1/CLEC7A/RPL14/RGMA/EFS/TNFAIP8/EMILIN1/CACNA1C/LYZ/LBH/C1QA/WIPF1/RPL22L1/NFATC1/EVA1B/LAPTM5/TMSB4X/COL12A1/HDGFL3/DOC2B/LRRK1/IRAG1/ARHGEF25/NIBAN2/CELF2/TMEM178B/GXYLT2/IL2RG/EMP3/ADGRE1/CRYAB/PLTP/GLI1/UNC13D/MMP2/PLXDC1/TTC39A/TYRO3/HMGA2/BMP7/HS6ST2/SMIM22
FOROUTAN_TGFB_EMT_UP	FOROUTAN_TGFB_EMT_UP	foroutan_tgfb_emt_up	163	-0.460379	-1.63158	0.000115706	0.00156643	0.00119199	3660	tags=32%, list=15%, signal=27%	KLF7/PDGFA/TUFT1/VIM/GLIPR1/LBH/INPP4B/PIK3CD/DACT1/VGLL3/SACS/AMIGO2/HSF2BP/HRH1/LARP6/XYLT1/FSTL3/TUBA1A/COL5A2/PDLIM7/MN1/ADAMTS6/LUM/ALOX5AP/NREP/TPM4/COL5A1/TGFB1/JAG1/CHST11/NRIP3/COL6A3/COL1A1/SERPINE2/TIMP2/COL3A1/FHOD3/PLAUR/MMP2/POSTN/MYO10/CDH11/MMP9/GFPT2/SEMA3C/MBOAT2/VCAN/PMEPA1/MFAP2/SPHK1/C3orf52/HMGA2
REACTOME_SARS_COV_2_MODULATES_HOST_TRANSLATION_MACHINERY	REACTOME_SARS_COV_2_MODULATES_HOST_TRANSLATION_MACHINERY	reactome_sars_cov_2_modulates_host_translation_machinery	50	-0.588405	-1.80334	0.000122168	0.00164973	0.00125538	6076	tags=62%, list=26%, signal=46%	RPS9/RPS28/RPS27/RPS17/RPS23/SNRPF/RPS4X/RPS3A/GEMIN7/RPS18/RPS15/RPS7/SNRPE/RPS8/RPS10/RPS6/RPS27A/SNRPB/RPS11/RPS20/RPS16/RPS3/SNRPD1/RPS5/RPS21/RPS2/RPS12/RPS24/RPSA/SNRPD2/RPS19
REACTOME_REGULATION_OF_LIPID_METABOLISM_BY_PPARALPHA	REACTOME_REGULATION_OF_LIPID_METABOLISM_BY_PPARALPHA	reactome_regulation_of_lipid_metabolism_by_pparalpha	115	0.393632	1.6979	0.000122677	0.00165243	0.00125743	2790	tags=20%, list=12%, signal=18%	CYP7A1/ABCB4/SULT2A1/CYP4A11/ACSL1/ALAS1/APOA5/ACADM/ACOX1/RORA/HMGCS2/PPARA/CPT2/PPARGC1A/UGT1A9/ANGPTL4/G0S2/HMGCS1/APOA1/NR1D1/CPT1A/RXRA/HELZ2
SENGUPTA_NASOPHARYNGEAL_CARCINOMA_WITH_LMP1_UP	SENGUPTA_NASOPHARYNGEAL_CARCINOMA_WITH_LMP1_UP	sengupta_nasopharyngeal_carcinoma_with_lmp1_up	343	-0.392745	-1.46085	0.00012428	0.00166979	0.00127064	2823	tags=19%, list=12%, signal=17%	SLC12A2/IQGAP1/PLAG1/TNFRSF11B/BLVRA/LARP6/EIF5A2/FAR1/SSBP2/KIT/EHF/GDF15/PAPPA/CDC25A/FAM171B/WDR72/RASSF6/RGS1/IGF2BP3/PDE5A/TNFRSF11A/PTX3/C2CD4A/B3GALNT1/MTHFD2/SULF1/LRP12/BCL2A1/SOX8/SNHG4/FLRT2/SINHCAF/CXCL8/SERPINI1/NETO2/KLF5/FMNL2/TNC/PDP1/MACIR/SLC25A36/NCEH1/POSTN/PRRX1/SHISA2/TC2N/SNCAIP/TGFB2/SPINK1/PHLDA2/CLDN18/PKIB/GALNT7/CADPS/PMAIP1/FXYD2/SFRP2/ANXA3/TRPA1/VWDE/CATSPERB/C3orf5…
KIM_WT1_TARGETS_8HR_UP	KIM_WT1_TARGETS_8HR_UP	kim_wt1_targets_8hr_up	154	-0.459006	-1.61827	0.000125815	0.00168618	0.00128311	3289	tags=21%, list=14%, signal=18%	PIK3CD/FHOD1/CSF1/RHOF/GEM/PLEKHO1/ID4/DAB2/SERPINH1/SFN/HMGA1/PCDH7/PDLIM4/BCL2A1/PDE10A/CHST3/SOX9/TM4SF1/PLAUR/CDR2L/FGFR1/SLC7A1/EREG/WT1/PHLDA2/GFPT2/NBL1/CA12/TPBG/PEG3/SPHK1/CREB3L1
COULOUARN_TEMPORAL_TGFB1_SIGNATURE_UP	COULOUARN_TEMPORAL_TGFB1_SIGNATURE_UP	coulouarn_temporal_tgfb1_signature_up	105	-0.505764	-1.7144	0.000126241	0.00168764	0.00128422	2931	tags=31%, list=12%, signal=28%	CCN2/CPD/MOK/PLAT/MAML2/PDGFA/VIM/CHMP4C/FGD6/TMSB4X/GRB7/IQGAP1/UNC5B/PDLIM7/RASSF8/NCS1/GTSE1/MAL2/CLDN4/IER3/BCL2L14/FOXQ1/IKBKE/SOX9/ASNS/CXCL1/SOX4/SLC6A8/UAP1L1/DDR1/DUSP4/PMEPA1/AFP
WP_ESTROGEN_METABOLISM_WP697	WP_ESTROGEN_METABOLISM_WP697	wp_estrogen_metabolism_wp697	14	0.78888	2.21221	0.000128022	0.00170717	0.00129908	1367	tags=64%, list=6%, signal=61%	CYP3A4/CYP1A2/UGT2B7/GSTM1/GSTA1/UGT1A1/SULT1A1/ARSD/UGT1A9
WP_NUCLEAR_RECEPTORS	WP_NUCLEAR_RECEPTORS	wp_nuclear_receptors	34	0.590114	2.01731	0.000128342	0.00170717	0.00129908	3111	tags=41%, list=13%, signal=36%	ESR1/NR1I2/NR1I3/RXRG/AR/RORA/PPARA/RORC/HNF4A/NR4A1/RXRA/NR3C1/THRB/NR1D2
PID_WNT_SIGNALING_PATHWAY	PID_WNT_SIGNALING_PATHWAY	pid_wnt_signaling_pathway	18	-0.749832	-1.88438	0.000129873	0.0017147	0.00130482	1059	tags=39%, list=4%, signal=37%	FZD1/FZD7/ROR2/FZD2/CTHRC1/DKK1/WNT7B
ZHENG_GLIOBLASTOMA_PLASTICITY_UP	ZHENG_GLIOBLASTOMA_PLASTICITY_UP	zheng_glioblastoma_plasticity_up	216	-0.432393	-1.56153	0.000129384	0.0017147	0.00130482	4665	tags=38%, list=20%, signal=30%	RBL1/RACGAP1/CNIH2/MAD2L1/KIF4A/NES/TOP2A/MCM4/UHRF1/NRCAM/ASPM/PAQR8/GPD2/RAD51/CLSPN/CDC45/EXO1/SPC25/MFGE8/RAD54L/TPX2/CDCA8/DDX39A/BUB1/SGO2/HELLS/UBE2T/FBXO32/NCDN/NDC80/ZFP28/CDT1/ECT2/ETV5/CKS2/SCN1B/FBLN2/CCNB2/KIF18A/PCLAF/PDGFRA/KIF23/SHCBP1/BHLHE22/CDCA3/GOLM1/UNC5C/PLK1/ANLN/CCNB1/NUF2/BIRC5/HSPB8/BEX2/RAB33A/LHFPL2/ST6GAL2/JAG1/CD38/PLA2G7/IER3/MTHFD2/VWC2/CDC20/TMEFF1/PDPN/F3/AURKB/…
KINSEY_TARGETS_OF_EWSR1_FLII_FUSION_DN	KINSEY_TARGETS_OF_EWSR1_FLII_FUSION_DN	kinsey_targets_of_ewsr1_flii_fusion_dn	304	-0.404077	-1.49523	0.000129722	0.0017147	0.00130482	4594	tags=26%, list=19%, signal=21%	MAGED1/MIRLET7BHG/PCDH18/LAMA4/KLF7/TUFT1/VIM/LGALS3BP/CARD6/ARID5B/LAMC1/G6PC3/NUDT17/CLEC2B/MLC1/SIPA1L2/OSR2/PRSS23/TMSB4X/AMIGO2/DACT3/NAP1L1/GEM/MYLIP/ITM2C/MGP/CCDC80/COL5A2/DAB2/MAGED4B/PIK3R2/LRRN3/PHLDB1/CCN3/MARCKS/EPHA3/COL5A1/MFSD6/PTX3/LINC02593/METRNL/IER3/IER5L/ZNF827/COL1A1/IGF2BP2/TIMP2/ORAI2/COL3A1/LIMCH1/EYA1/FZD1/SMOX/FMNL2/TNC/PDP1/TOX/GULP1/MLLT3/POSTN/MFSD10/SHISA2/TGFB2/TA…
WP_UREA_CYCLE_AND_ASSOCIATED_PATHWAYS	WP_UREA_CYCLE_AND_ASSOCIATED_PATHWAYS	wp_urea_cycle_and_associated_pathways	22	0.683054	2.15062	0.000132893	0.00173313	0.00131884	2274	tags=64%, list=10%, signal=58%	GLS2/NAGS/OTC/SLC25A15/CPS1/GPT/ARG1/ASS1/NOS2/GOT2/ALDH4A1/ASL/SLC25A13/FH
REACTOME_COLLAGEN_FORMATION	REACTOME_COLLAGEN_FORMATION	reactome_collagen_formation	68	-0.551956	-1.77485	0.000132729	0.00173313	0.00131884	5340	tags=51%, list=23%, signal=40%	LOX/COL8A1/COL14A1/LOXL2/COL28A1/COL4A2/PXDN/LOXL3/COL6A1/ADAMTS2/COL20A1/P4HA3/COL4A5/COL9A1/COL6A2/COL12A1/COL13A1/COL21A1/COL5A2/SERPINH1/LOXL4/COL5A1/COL6A3/COL1A1/COL1A2/COL16A1/COL3A1/ADAMTS3/ADAMTS14/P3H3/MMP7/MMP9/COL10A1/ITGB4/COL9A2
ODONNELL_TFRC_TARGETS_DN	ODONNELL_TFRC_TARGETS_DN	odonnell_tfrc_targets_dn	122	-0.484157	-1.65677	0.000132686	0.00173313	0.00131884	5877	tags=48%, list=25%, signal=37%	CKAP2L/PLK4/C4orf46/DEPDC1/TCEAL3/FBXO5/ARHGAP11A/DBF4/ACVR2B/FOXM1/DNA2/KIF4A/TOP2A/FANCD2/CDKN3/CENPE/ASPM/ERCC6L/RAD54B/CDC6/SPC25/BUB1/SGO2/NCAPH/HELLS/TSBP1/TACC3/KIF14/NDC80/ECT2/FBXL21P/TTK/MIR4435-2HG/MKI67/DLGAP5/SHCBP1/KIF11/BUB1B/CDK1/FAM72C/PLK1/KIF20A/SNHG26/ANLN/CENPF/CCNB1/CENPA/BIRC5/GTSE1/B4GALNT3/FAP/CDC20/AURKB/PRKCQ-AS1/H3C7/MYBL2/DEPDC1B/CEP55/NPNT
REACTOME_RRNA_PROCESSING	REACTOME_RRNA_PROCESSING	reactome_rrna_processing	201	-0.433528	-1.56345	0.000131895	0.00173313	0.00131884	10279	tags=64%, list=43%, signal=37%	UTP4/BUD23/RPS25/NOC4L/RPL22/BMS1/WDR46/LTV1/RRP9/NAT10/UTP11/BYSL/RPL10/RBM28/ERI1/EXOSC7/EXOSC8/GAR1/EXOSC3/RPS26/NCL/RPP21/RPL15/EXOSC5/RPL41/DIMT1/ISG20L2/MPHOSPH6/PES1/DHX37/UBA52/DKC1/TEX10/WDR75/RPL11/RPS15A/RRP1/RPL34/EXOSC1/RPS29/NOP2/RPL19/DDX47/SNU13/RPL3/HEATR1/GNL3/RPL21/RPS13/RPP30/RPL10A/SENP3/RRP7A/RIOK1/RPS14/RPL17/RPL29/RPL30/RPL27/NOL12/NOP58/CSNK1E/RPS9/RPS28/RPS27/RPS17/RPL5/…
WP_PI3KAKT_SIGNALING_PATHWAY	WP_PI3KAKT_SIGNALING_PATHWAY	wp_pi3kakt_signaling_pathway	275	-0.40976	-1.5076	0.000132059	0.00173313	0.00131884	6255	tags=36%, list=26%, signal=27%	PKN3/COL4A1/GNGT1/PIK3R5/LPAR6/AKT3/F2R/LAMA2/ITGA5/NGF/GYS1/EFNA4/ITGA8/TP53/HRAS/PPP2R1A/NGFR/GNG2/CCNE2/LPAR4/ITGA4/CSF1R/KITLG/GNGT2/FLT3/COL4A2/RPS6/FGFR4/COL6A1/ITGA11/LAMA4/PDGFA/PKN1/FGFR2/GNB4/LAMC1/G6PC3/VEGFB/ITGAV/PDGFRB/LPAR5/FASLG/PIK3CD/COL4A5/CREB5/THBS2/FGF7/CSF1/COL9A1/IL7R/COL6A2/PPP2R3A/OSM/PIK3R6/PDGFRA/LAMA5/IL2/KIT/IFNB1/COMP/GH1/PIK3R2/FGFR3/GNB3/IL2RA/SYK/JAK3/LAMB1/EFNA3…
PLASARI_TGFB1_TARGETS_10HR_UP	PLASARI_TGFB1_TARGETS_10HR_UP	plasari_tgfb1_targets_10hr_up	166	-0.452432	-1.60503	0.00013515	0.00175827	0.00133797	4350	tags=34%, list=18%, signal=28%	GUCY1B1/NES/MCAM/PDGFA/PPP1R13L/NUAK2/DUSP5/PTGS2/KLHL29/NRARP/CXCR6/RUNX1/CSPG4/ALDH1A3/HCK/CRISPLD2/FBXO32/NFATC1/TSPAN2/ENDOD1/TNFRSF11B/UNC5B/FSTL3/SFN/HEYL/NEBL/TGFB1/JAG1/CHST11/FJX1/IER3/GAREM2/FOXS1/TNC/PLAUR/CCL20/SLC2A1/EREG/HK2/ZNF469/GPR84/LIF/MMP9/RAP1GAP2/GFPT2/CDH6/RASL11B/LMO1/GJB3/LRP8/PMAIP1/WNT9A/PMEPA1/TNNT2/KLHDC8A/SPHK1
PHONG_TNF_RESPONSE_VIA_P38_PARTIAL	PHONG_TNF_RESPONSE_VIA_P38_PARTIAL	phong_tnf_response_via_p38_partial	149	-0.466037	-1.63633	0.000138627	0.00179911	0.00136905	4178	tags=28%, list=18%, signal=23%	KLRC1/IFNGR2/TGIF2/NUAK2/LAMC1/GLIPR1/LBH/FGD6/ITGAV/AGRN/LHFPL6/PTGER4/IL27RA/NAP1L1/TUBB2B/CD44/GABRA2/PTX3/CHST11/FJX1/IER3/PCDH7/BMP5/CXCL8/HOXA5/TNFRSF21/CXCL3/TNC/PLAUR/CCL20/FZD7/EREG/TGFB2/LIF/SEMA3C/CXCL1/RGS2/TGFA/PMAIP1/SPHK1/C3orf52/DKK1
SENESE_HDAC2_TARGETS_DN	SENESE_HDAC2_TARGETS_DN	senese_hdac2_targets_dn	107	-0.498446	-1.68787	0.000141528	0.00183231	0.00139431	2562	tags=29%, list=11%, signal=26%	BCAM/SSBP2/ID4/COL5A2/MFAP5/ALDH3B1/LUM/RTKN2/GXYLT2/S100A4/FOXS1/COL1A1/NRXN3/COL3A1/OLFML3/FGF11/CRYAB/SPP1/NANOS1/C1QTNF12/CDH11/TNNC1/BEX1/BNC2/PKIB/LINC01116/MGAM/LOXL1-AS1/TNNT2/LINP1/CCL26
HOSHIDA_LIVER_CANCER_SURVIVAL_UP	HOSHIDA_LIVER_CANCER_SURVIVAL_UP	hoshida_liver_cancer_survival_up	62	-0.562198	-1.77755	0.000144721	0.00186911	0.00142231	4243	tags=40%, list=18%, signal=33%	ANXA1/GPX2/DUSP5/IFI30/SLIT3/NCAPH/WIPF1/CD48/SLC12A2/IQGAP1/CXCR4/KRT7/DAB2/IER3/COL6A3/HDAC9/COL16A1/TEAD4/MMP7/SLC7A1/DDR1/LPAR2/ANXA3/CTNND2/NTS
SATO_SILENCED_BY_METHYLATION_IN_PANCREATIC_CANCER_1	SATO_SILENCED_BY_METHYLATION_IN_PANCREATIC_CANCER_1	sato_silenced_by_methylation_in_pancreatic_cancer_1	331	-0.401651	-1.49192	0.000148115	0.00190832	0.00145215	6082	tags=38%, list=26%, signal=29%	LRRC32/ICAM1/HSPA2/PRDM14/PCDHGC3/BARD1/APOBR/KIF21B/UPK2/LAT/SPARC/CD200/GMFG/PTGIR/NGFR/CCNE2/CCL4/UPP1/RCN3/EFEMP2/SNAI1/PLAT/CACNA1A/PXDN/ZNF165/HEY1/CNIH3/CD180/IL37/NES/MCAM/GYPC/TP53I11/NRGN/DUSP5/FAM182B/SAP25/LCK/CSF2/ST14/SUSD4/TBX19/DDX43/RNASE2CP/CA11/EFEMP1/PROCR/CCL5/GAGE1/CCL22/EPB41L4A/RPL39L/LHFPL6/TBX2/LAPTM5/PELI1/CSF1/PHC1/CD52/LXN/HPGDS/ADAM8/TES/IL1B/TESPA1/KRT7/BIRC3/COL21A…
REACTOME_ELASTIC_FIBRE_FORMATION	REACTOME_ELASTIC_FIBRE_FORMATION	reactome_elastic_fibre_formation	37	-0.633581	-1.84166	0.000151208	0.00194108	0.00147708	5866	tags=65%, list=25%, signal=49%	FBN1/ITGA5/ITGA8/LTBP1/LOX/MFAP4/EFEMP2/LOXL2/LOXL3/EMILIN1/ITGAV/EFEMP1/LTBP2/FBLN2/MFAP5/LOXL4/TGFB1/TGFB3/EMILIN2/FBLN1/TGFB2/ITGB8/MFAP2/BMP7
TONKS_TARGETS_OF_RUNX1_RUNX1T1_FUSION_ERYTHROCYTE_UP	TONKS_TARGETS_OF_RUNX1_RUNX1T1_FUSION_ERYTHROCYTE_UP	tonks_targets_of_runx1_runx1t1_fusion_erythrocyte_up	144	-0.467598	-1.63657	0.000151385	0.00194108	0.00147708	6301	tags=47%, list=27%, signal=34%	BTG1/SOCS3/VAT1/ARL4A/ID1/SLC1A3/C3AR1/FCAR/CD200/RBPMS/JAM3/VSIG4/FNDC3B/UPP1/CPD/IFI16/PLAT/SIRPAP1/PXDN/DKK2/CD180/LAIR1/P2RX4/TASL/PDGFA/HSPB1/NRCAM/LAMC1/JAG2/ANXA2/LILRB1/CD79B/GPR20/ANXA2P3/AMIGO2/RASGRP1/NAP1L1/SSBP2/SLAMF8/GDF15/TLR7/MEAK7/TUBB6/ARMCX2/MYOF/CLEC5A/RUBCNL/NDRG1/COL1A2/BCL2A1/FCGR1A/PALM/TNFRSF21/TM4SF1/NETO2/NQO1/HOMER3/PLTP/FUT4/SOX4/PTP4A3/VCAN/DDR1/SLCO4A1/CXCL5/UCHL1/…
ZHOU_CELL_CYCLE_GENES_IN_IR_RESPONSE_6HR	ZHOU_CELL_CYCLE_GENES_IN_IR_RESPONSE_6HR	zhou_cell_cycle_genes_in_ir_response_6hr	83	-0.529618	-1.73034	0.000152959	0.00195188	0.0014853	7160	tags=54%, list=30%, signal=38%	NUSAP1/HAUS8/SULF2/LBR/RFC4/MCM6/MCM3/DTL/DTYMK/LMNB1/MCM7/KNTC1/CENPK/FBXO5/GMNN/EZH2/PARPBP/RACGAP1/WDHD1/MAD2L1/UHRF1/RAD51/CDCA5/EXO1/RAD54L/CDCA8/KIFC1/UBE2T/H2AX/CDT1/CHAF1B/TTK/NEK2/PCLAF/DLGAP5/KIF11/MTFR2/KIF20A/RTKN2/CENPA/TRIP13/FABP5/MYBL2/CEP55/PIMREG
MIKKELSEN_ES_ICP_WITH_H3K4ME3_AND_H3K27ME3	MIKKELSEN_ES_ICP_WITH_H3K4ME3_AND_H3K27ME3	mikkelsen_es_icp_with_h3k4me3_and_h3k27me3	91	-0.515821	-1.71757	0.000152758	0.00195188	0.0014853	3845	tags=42%, list=16%, signal=35%	TCAM1P/SUSD4/FXYD5/KCNJ5/PTGS1/TLR5/CORO1A/REM2/TNFRSF8/GUCY1A1/FIBIN/WNT8A/VRTN/TSPAN11/OSM/LTA/CD44/MYZAP/SPINK2/TGFB3/AQP2/CNTNAP1/COL1A2/CHST3/GAS2L2/AVPR1B/PAPLN/MST1R/ISLR/CDHR4/GPR84/UCP1/EVPL/MELTF/KCND2/SPTSSB/ESRP1/DKK1
ICHIBA_GRAFT_VERSUS_HOST_DISEASE_D7_DN	ICHIBA_GRAFT_VERSUS_HOST_DISEASE_D7_DN	ichiba_graft_versus_host_disease_d7_dn	39	0.557656	2.00682	0.000153583	0.00195516	0.00148779	1989	tags=41%, list=8%, signal=38%	CYP2B6/RDH16/CYP4A11/GHR/DIO1/SC5D/ACAA1/HMGCS2/G6PC1/PKLR/CRYL1/SLC26A1/ELOVL6/SERPINA6/SULT4A1/PAPSS2
BOYAULT_LIVER_CANCER_SUBCLASS_G56_UP	BOYAULT_LIVER_CANCER_SUBCLASS_G56_UP	boyault_liver_cancer_subclass_g56_up	10	0.843656	2.16116	0.000155015	0.00196401	0.00149453	2541	tags=80%, list=11%, signal=71%	RHBG/DPP4/LAMA3/TBX3/GLUL/SPARCL1/NEDD4/CPPED1
POMEROY_MEDULLOBLASTOMA_PROGNOSIS_DN	POMEROY_MEDULLOBLASTOMA_PROGNOSIS_DN	pomeroy_medulloblastoma_prognosis_dn	43	-0.614362	-1.82847	0.000154807	0.00196401	0.00149453	7242	tags=74%, list=31%, signal=52%	SRI/RPL10A/RPS14/CAD/RPL29/ATP5MC2/CBX5/BARD1/CDC25B/ATIC/SNRPA1/NME4/TKT/ENO1/RPS18/RPS8/RPL7A/RPS10/RPL35A/NCAPD2/GABRG2/RPL27A/E2F5/RPSA/SNRPD2/RPS19/CENPF/FGFR3/LDHB/HMGA1/MYBL2/UCHL1
KIM_WT1_TARGETS_UP	KIM_WT1_TARGETS_UP	kim_wt1_targets_up	200	-0.434467	-1.56647	0.000155497	0.00196545	0.00149563	5463	tags=30%, list=23%, signal=23%	ZMIZ1/CD83/VCL/CCNE2/ATP2B1/CSRNP2/PRKCD/WWTR1/CCL2/ATP1B1/EVI2B/NFKBIE/PDGFA/IFNGR2/DUSP5/ARID5B/ENC1/SH2B2/GLIPR1/LBH/CSPG4/NFATC1/UCP2/SYDE1/CSF1/LEF1/HPGDS/GEM/GLS/PDGFRA/PTPRE/SFN/CD44/IL2RA/PTX3/HMGA1/IER3/PCDH7/PDLIM4/CXCL8/PDE10A/CHST3/SOX9/F3/TM4SF1/PLAUR/SLC7A1/EREG/WT1/PHLDA2/TMC6/LIF/GFPT2/FLNC/IGF2/TPBG/SPHK1/C3orf52/HMGA2
SUMI_HNF4A_TARGETS	SUMI_HNF4A_TARGETS	sumi_hnf4a_targets	24	0.661656	2.13583	0.000155939	0.00196638	0.00149633	1877	tags=58%, list=8%, signal=54%	BHMT/AKR1D1/ACSM2B/IFNLR1/DIO1/SLCO2B1/ABCG8/CYP4F3/BDH1/SLC13A5/SLC47A1/ABHD2/ATP6V0E2/TNFSF10
VERHAAK_AML_WITH_NPM1_MUTATED_UP	VERHAAK_AML_WITH_NPM1_MUTATED_UP	verhaak_aml_with_npm1_mutated_up	162	-0.462277	-1.63782	0.000157404	0.00198017	0.00150683	5287	tags=43%, list=22%, signal=34%	CCL4/FCGR2A/WARS1/MCTP1/TNFAIP2/CD300C/PRKCD/FGR/PLEK/GGT1/CARD9/HCAR3/TBXAS1/LGALS3BP/HOXB2/TCIRG1/C1QB/CD86/IFI30/H3C4/RUNX1/RNASE2CP/C1QA/LILRB1/HK3/TRIM16/HOXA4/SLC2A6/HCK/CPVL/DEFB1/COL4A5/EPB41L3/PELI1/NAP1L1/IL1B/HOXB5/LAPTM4B/FPR1/PTAFR/GDF15/NCF1/ARHGAP22/HOXA10/MARCKS/HOXB3/SPINK2/LGALS2/JAG1/PTX3/VNN2/IER3/TNF/ADGRE1/BCL2A1/HOXB6/HOXA5/CXCL3/HOMER3/PLAUR/CCL20/MMP2/EREG/AIM2/SNCAIP/PLA…
REACTOME_DECTIN_2_FAMILY	REACTOME_DECTIN_2_FAMILY	reactome_dectin_2_family	18	-0.746571	-1.87618	0.000160995	0.00202058	0.00153758	2293	tags=67%, list=10%, signal=60%	MUC3A/CLEC4E/FCER1G/CLEC4D/SYK/CLEC6A/MUC20/MUC13/MUC17/MUC5B/MUC6/MUC1
HUPER_BREAST_BASAL_VS_LUMINAL_UP	HUPER_BREAST_BASAL_VS_LUMINAL_UP	huper_breast_basal_vs_luminal_up	29	-0.663284	-1.83256	0.000174926	0.00219027	0.0016667	2827	tags=52%, list=12%, signal=46%	AMIGO2/IL1B/MFAP5/SFN/JAG1/NDRG1/FABP5/PTPRZ1/SERPINE2/PDPN/IL1A/POSTN/CA12/PTGES/S100P
BENPORATH_ES_CORE_NINE_CORRELATED	BENPORATH_ES_CORE_NINE_CORRELATED	benporath_es_core_nine_correlated	91	-0.514087	-1.7118	0.000180998	0.002261	0.00172052	8385	tags=56%, list=35%, signal=36%	SUPT5H/TFDP1/EED/MYBL1/KDM1A/ETV7/VGLL4/ILF2/YBX1/MYBBP1A/HMGB2/MAFG/ILF3/RELB/ATF4/PAX6/NSD2/ETV6/FOXC1/SMARCA4/CBFB/HSF1/HDAC2/EZH2/E2F3/YEATS2/RBL1/WDHD1/WWTR1/FOXM1/NFKBIE/PLAGL2/TGIF2/TBX19/HIF1A/RUNX3/BCL11B/ID4/HMGA1/TRIP13/SOX9/KLF5/NFE2L3/ELF4/TEAD4/MYBL2/TFCP2L1/SOX4/BCL11A/MDFI/SOX11
DUTERTRE_ESTRADIOL_RESPONSE_24HR_DN	DUTERTRE_ESTRADIOL_RESPONSE_24HR_DN	dutertre_estradiol_response_24hr_dn	473	-0.370623	-1.39364	0.000184543	0.00229989	0.00175012	4301	tags=23%, list=18%, signal=19%	CYRIB/PPARG/PHLDA3/TUFT1/MYADM/SLC39A10/ZDHHC7/NUAK2/EMB/ARID5B/ENC1/MSRB3/ANXA2/BAK1/ITGAV/ALDH1A3/PACS1/TRIM16/DRAM1/CRISPLD2/PLA2R1/FBXO32/NBEA/ACHE/ZNF117/SCN1B/PTGER4/GRB7/BTG2/LARP6/SLC9A1/CDS1/MECOM/ELF3/BEX4/IGFBP3/GDF15/DAB2/ADAM9/GLIPR2/TMEM65/GRAMD1A/N4BP3/LFNG/FAM171B/PHLDB1/MARCKS/LRATD1/HILPDA/TPM4/PRICKLE1/SLIT2/SIM2/TRAF5/LAMB1/LHFPL2/STON1/PDE5A/CLDN4/TGFB3/RAB27B/FBLIM1/PGM2L1/A…
REACTOME_INTEGRIN_CELL_SURFACE_INTERACTIONS	REACTOME_INTEGRIN_CELL_SURFACE_INTERACTIONS	reactome_integrin_cell_surface_interactions	72	-0.536175	-1.73136	0.000196834	0.00244735	0.00186233	6395	tags=58%, list=27%, signal=43%	THBS1/COL4A1/ITGAM/ICAM1/COL23A1/FBN1/ITGA5/ITGA8/COL8A1/JAM3/ITGA4/VCAM1/COL4A2/BSG/COL6A1/ITGB2/ITGA11/ITGAX/ICAM5/ITGAV/AGRN/COL4A5/COL9A1/COL6A2/COL13A1/COMP/COL5A2/CD44/LUM/COL5A1/ITGA2/COL6A3/COL1A1/COL1A2/COL16A1/COL3A1/TNC/SPP1/COL10A1/ITGB8/ITGA3/COL9A2
ZHOU_INFLAMMATORY_RESPONSE_FIMA_UP	ZHOU_INFLAMMATORY_RESPONSE_FIMA_UP	zhou_inflammatory_response_fima_up	421	-0.373466	-1.40356	0.000200793	0.00249077	0.00189537	5140	tags=32%, list=22%, signal=26%	ZEB2/TNFAIP2/RCN3/ATP2B1/SNAI1/NOX4/CLCF1/KITLG/HECTD2/PPP1R15A/COL28A1/PXDN/RAB39A/NFKBID/C1QTNF7/KLHL3/TPD52/LIMK2/GABRD/POU5F1/MYRFL/PDE9A-AS1/BAMBI/PTGS2/FPR2/TMEM67/CNTN4/CC2D2A/DNAH14/TAFA5/USP12P1/SLC2A6/DRAM1/EFEMP1/TACC3/GAGE1/REM2/CREB5/CCRL2/CSF1/LEF1/BTG2/CHRDL2/RIPK2/GEM/FSD1L/NOVA1/DGKG/IL1B/IGSF3/PIF1/MAGEA5P/TRIP10/DOK6/GPC3/GALNT13/CLEC4E/IGFBP3/F2RL2/PLK1/ASIC1/MPP3/SPON1/PAPPA/…
REACTOME_TNFS_BIND_THEIR_PHYSIOLOGICAL_RECEPTORS	REACTOME_TNFS_BIND_THEIR_PHYSIOLOGICAL_RECEPTORS	reactome_tnfs_bind_their_physiological_receptors	24	-0.701906	-1.86606	0.000207839	0.00257219	0.00195733	4458	tags=62%, list=19%, signal=51%	EDA/TNFRSF4/FASLG/TNFSF13B/TNFSF14/TNFRSF8/TNFRSF11B/LTA/CD27/EDARADD/TNFSF4/TNFRSF13B/TNFRSF18/TNFSF15/TNFSF9
HOLLERN_SQUAMOUS_BREAST_TUMOR	HOLLERN_SQUAMOUS_BREAST_TUMOR	hollern_squamous_breast_tumor	98	-0.498554	-1.67517	0.000211976	0.00261731	0.00199166	4090	tags=37%, list=17%, signal=31%	OVOL1/GATA2/TGM1/JAG2/DEFB1/KRT31/GSDMA/IL24/ELOVL4/KRTAP6-3/PINLYP/ATG9B/CALML5/IL36RN/VAV3/SFN/N4BP3/GAS7/KRT36/GPRC5D/CDSN/ZNF703/FABP5/NFE2L3/MMP7/SNCAIP/KRTDAP/SLCO5A1/RASL11B/CADPS/S100A14/KRT80/TUBB3/MSX2/BMP7/ATP12A
KEGG_FC_GAMMA_R_MEDIATED_PHAGOCYTOSIS	KEGG_FC_GAMMA_R_MEDIATED_PHAGOCYTOSIS	kegg_fc_gamma_r_mediated_phagocytosis	90	-0.509694	-1.69014	0.000214616	0.00264087	0.00200959	6449	tags=46%, list=27%, signal=33%	WAS/ARPC4/ARPC3/PIK3R5/AKT3/ARPC5L/LAT/FCGR3A/FCGR2A/PIP5K1C/PRKCD/DOCK2/INPP5D/PTPRC/LIMK2/ARPC1B/HCK/WASF1/PIK3CD/PRKCB/VAV1/VASP/ASAP1/NCF1/VAV3/RAC2/PIK3R2/MARCKS/SYK/LIMK1/FCGR1A/SCIN/PLA2G4E/MARCKSL1/MYO10/PLA2G4A/DNM1/PLPP2/PLA2G4D/SPHK1/PLA2G4F
JINESH_BLEBBISHIELD_TO_IMMUNE_CELL_FUSION_PBSHMS_UP	JINESH_BLEBBISHIELD_TO_IMMUNE_CELL_FUSION_PBSHMS_UP	jinesh_blebbishield_to_immune_cell_fusion_pbshms_up	343	-0.389089	-1.44725	0.000214874	0.00264087	0.00200959	3806	tags=21%, list=16%, signal=18%	ATP1A1/MIR503HG/SLIT3/ANXA2/ITGAV/ALDH1A3/KRT18P55/PRSS23/INPP4B/EFEMP1/FBXO32/C1QTNF6/SMAGP/A4GALT/EPB41L3/LHFPL6/COTL1/SLC12A2/ENDOD1/ASAP1/XYLT1/KRT7/HIC2/LAMA5/C15orf39/COL5A2/SERPINH1/ADAM9/TRIM6/TUBB6/HSPB8/DSG2/CRYBB2/LHFPL2/FGD3/PLXNA1/IGF2BP3/PLXNA3/PBX4/PCDH7/IGF2BP2/TIMP2/LIMCH1/IL1A/EPPK1/NFE2L3/PLCD3/FBLN1/HK2/BICC1/GABBR1/SPINK1/EGLN3/BCAS1/DBN1/CLIC3/DUSP4/QSOX1/TGFA/PMEPA1/SPTSSB/…
PETROVA_ENDOTHELIUM_LYMPHATIC_VS_BLOOD_DN	PETROVA_ENDOTHELIUM_LYMPHATIC_VS_BLOOD_DN	petrova_endothelium_lymphatic_vs_blood_dn	140	-0.465403	-1.62424	0.000219034	0.0026858	0.00204378	4773	tags=38%, list=20%, signal=30%	LOXL2/BGN/COL6A1/CCL2/ATP1B1/ITM2A/NRCAM/AXL/PRNP/LY75/TFEC/ITGAV/CTSC/PFN2/EFEMP1/AGRN/PROCR/LTBP2/CCRL2/BTG2/CXCR4/KRT7/LAMA5/MECOM/CAPG/PFKM/ARHGAP22/CD44/RAC2/CHST1/RGS10/LDHB/IGF2BP3/EMP3/IER3/SLC7A7/FAP/ARL4C/PDLIM4/MMP14/COL1A2/CXCL8/TPM2/TNFRSF21/FBXL2/PLTP/PLA2G4A/CXCL1/SLC6A8/VCAN/ANXA3/DKK1/UCHL1
REACTOME_SYNTHESIS_OF_BILE_ACIDS_AND_BILE_SALTS_VIA_24_HYDROXYCHOLESTEROL	REACTOME_SYNTHESIS_OF_BILE_ACIDS_AND_BILE_SALTS_VIA_24_HYDROXYCHOLESTEROL	reactome_synthesis_of_bile_acids_and_bile_salts_via_24_hydroxycholesterol	14	0.776382	2.17716	0.000220286	0.00269497	0.00205076	2478	tags=64%, list=10%, signal=58%	CYP8B1/SLC27A5/AKR1D1/CYP39A1/SLC27A2/AMACR/CYP27A1/CYP46A1/AKR1C4
BOYAULT_LIVER_CANCER_SUBCLASS_G123_UP	BOYAULT_LIVER_CANCER_SUBCLASS_G123_UP	boyault_liver_cancer_subclass_g123_up	46	-0.59716	-1.79544	0.000222977	0.00271543	0.00206633	9285	tags=93%, list=39%, signal=57%	ACLY/MRPL9/SMC4/ISG20L2/SHC1/MAP4K3/SAC3D1/DUSP12/LARP4B/PRKDC/CBX1/CPSF6/PON2/UBAP2L/RBM3/PRKCI/RFC4/CCT3/POGK/BARD1/SGCE/CACYBP/SUCO/CPD/KPNA2/SNRPE/SNRPB/ATAD2/TUFT1/PLCB1/SNRPD1/CKAP4/GINS1/ENAH/CCNB2/KIF20A/VIL1/PNMA1/FABP5/CD24P4/NT5DC2/PEG10/CD24
MARTINEZ_RB1_TARGETS_DN	MARTINEZ_RB1_TARGETS_DN	martinez_rb1_targets_dn	488	-0.370755	-1.3966	0.000222615	0.00271543	0.00206633	6411	tags=33%, list=27%, signal=24%	CCDC137/MSR1/PPCDC/PAX6/TSPAN3/INTS9/CA6/ACYP1/NEO1/SLC26A7/KRT72/PIGU/HOOK2/MS4A6A/RPS17/SPESP1/PIP4K2A/LAMA2/SRGN/TLE3/RPL31/NOTCH1/SCMH1/VDR/NPEPL1/LTBP1/SLC4A10/PEA15/HRAS/RNF149/UPP1/SLC45A3/CLEC10A/COPS9/RPS18/DUSP22/ITGA4/PPIH/ACVR2B/SLC39A6/RPS7/DSTYK/SLC7A5/CSF1R/FZD6/IFI16/KDM5B/PIP5K1C/SERPINB1/POU1F1/RPS8/HACD4/RPL37/NSMAF/GAS1/RPS6/DKK2/KERA/RPL14/PDGFA/SMOC2/BAMBI/IFFO2/IL33/RPL37A/…
KEGG_ADIPOCYTOKINE_SIGNALING_PATHWAY	KEGG_ADIPOCYTOKINE_SIGNALING_PATHWAY	kegg_adipocytokine_signaling_pathway	60	0.467272	1.81166	0.000232657	0.00280767	0.00213652	3511	tags=37%, list=15%, signal=31%	PCK2/RXRG/ACSL1/PCK1/ACACB/LEPR/ACSL6/G6PC1/PPARA/G6PC2/PPARGC1A/PRKAG2/IRS1/ACSL5/IRS2/MTOR/CPT1A/ADIPOR2/RXRA/IKBKG/SLC2A4/NFKBIA
WP_INTERACTIONS_BETWEEN_IMMUNE_CELLS_AND_MICRORNAS_IN_TUMOR_MICROENVIRONMENT	WP_INTERACTIONS_BETWEEN_IMMUNE_CELLS_AND_MICRORNAS_IN_TUMOR_MICROENVIRONMENT	wp_interactions_between_immune_cells_and_micrornas_in_tumor_microenvironment	31	-0.651102	-1.80981	0.000231433	0.00280767	0.00213652	3847	tags=55%, list=16%, signal=46%	CCL2/CD86/TLR8/CCL5/SOCS1/MIR210/TLR7/CTLA4/IL2RA/CD80/TGFB1/IL2RG/TGFB3/PDCD1/MIR200A/IL4/TGFB2
WANG_MLL_TARGETS	WANG_MLL_TARGETS	wang_mll_targets	235	-0.417327	-1.51575	0.000232379	0.00280767	0.00213652	4129	tags=36%, list=17%, signal=30%	SMOC2/LGALS3BP/EMB/ARID5B/EMILIN1/TGM1/FRZB/SLIT3/ZIC2/OSR2/SH3RF3/ARHGAP18/DAPP1/PLA2R1/PTPN22/B3GALT4/THBS2/COL6A2/AMIGO2/DEF6/DUSP2/DGKA/GATA3/MYLIP/LARP6/PAX1/HOXB5/MGP/CCDC80/TREM2/DAB2/HOXA10/PELI2/RNF144A/HCAR2/WNK4/HOXB3/ISL2/LDHB/SLIT2/SMPDL3B/NEGR1/HNF1B/IGF2BP3/RAB3IL1/KAZALD1/GNG8/FOXS1/HDAC9/MMP14/RUBCNL/HOXB6/ADORA2B/NFATC4/TMEM119/CXCL3/TOX/MST1R/MMP2/ISLR/NT5DC2/POSTN/ENPP3/KCNC2/…
SHETH_LIVER_CANCER_VS_TXNIP_LOSS_PAM1	SHETH_LIVER_CANCER_VS_TXNIP_LOSS_PAM1	sheth_liver_cancer_vs_txnip_loss_pam1	238	-0.416702	-1.5133	0.000232621	0.00280767	0.00213652	5420	tags=34%, list=23%, signal=26%	PEA15/TCEAL3/KIAA0930/LOX/PHIP/CHKA/CD320/PLIN3/KRT18/MTA3/SLC2A3/IQGAP3/RHBDF1/KCNE3/E2F3/TPD52/RPL12/CKLF/TOP2A/RARG/NRGN/CDCA5/BSND/DNAJC5B/FPR2/ENC1/UBD/GNRHR/SH3BGRL3/CKAP4/MFGE8/PRSS23/DEFB1/MTMR2/COL4A5/REM2/EPB41L4A/SCAMP5/ETV5/SCN1B/CYP27B1/NEK2/ANXA4/NAP1L1/UBE2S/VASP/KIF11/ITM2C/C15orf39/ILDR1/PDLIM7/SIDT1/JPT1/PTPRE/ENTPD2/BICD1/NEBL/DBNDD2/LIMK1/CDC20/IKBKE/COL3A1/KCTD17/PAFAH1B3/SST…
WP_BLOOD_CLOTTING_CASCADE	WP_BLOOD_CLOTTING_CASCADE	wp_blood_clotting_cascade	19	0.707494	2.19934	0.000234249	0.0028205	0.00214628	3689	tags=84%, list=16%, signal=71%	F9/PLG/F11/F13B/F12/KLKB1/F8/VWF/F7/F5/F2/F10/SERPINF2/FGA/FGB/FGG
WP_PYRIMIDINE_METABOLISM_AND_RELATED_DISEASES	WP_PYRIMIDINE_METABOLISM_AND_RELATED_DISEASES	wp_pyrimidine_metabolism_and_related_diseases	20	0.68873	2.13807	0.00023895	0.00287063	0.00218443	775	tags=40%, list=3%, signal=39%	GLS2/ALDH6A1/ABAT/OTC/DPYS/UPB1/CPS1/AGXT2
GRAHAM_NORMAL_QUIESCENT_VS_NORMAL_DIVIDING_DN	GRAHAM_NORMAL_QUIESCENT_VS_NORMAL_DIVIDING_DN	graham_normal_quiescent_vs_normal_dividing_dn	84	-0.521228	-1.70286	0.000239518	0.00287099	0.0021847	6890	tags=57%, list=29%, signal=41%	CKS1B/PRC1/RRM2/TYMS/RFC4/RAD51AP1/MCM6/DTL/LAT/ZWINT/CCNE2/CHEK1/GMNN/SLC7A5/MELK/RACGAP1/MAD2L1/TOP2A/MCM4/CDKN3/CDC6/CDC45/KIF15/NPM3/MCM10/GINS1/BUB1/DSCC1/CSF2RB/NCAPG/NDC80/GZMB/KIF18B/CCNB2/COTL1/PCLAF/DLGAP5/KIF11/BUB1B/CDK1/CENPM/CDC25A/BIRC5/TRIP13/FABP5/CDC20/KIF2C/CEP55
BRUECKNER_TARGETS_OF_MIRLET7A3_DN	BRUECKNER_TARGETS_OF_MIRLET7A3_DN	brueckner_targets_of_mirlet7a3_dn	68	-0.541298	-1.74058	0.000240225	0.00287301	0.00218624	4773	tags=43%, list=20%, signal=34%	LOXL2/COL4A2/RPL7A/PPARG/PCED1B/VIM/LGALS3BP/NRP2/LBH/MFGE8/PRSS23/EFEMP1/NXPE3/COTL1/GLS/AKR1B1/DPYSL3/COL5A1/BCL2A1/CXCL3/TGFB2/CXCL1/TRNP1/RAB34/RASSF10/PTGES/PMEPA1/ANXA3/CXCL5
TONKS_TARGETS_OF_RUNX1_RUNX1T1_FUSION_HSC_DN	TONKS_TARGETS_OF_RUNX1_RUNX1T1_FUSION_HSC_DN	tonks_targets_of_runx1_runx1t1_fusion_hsc_dn	168	-0.444831	-1.57914	0.000246635	0.00294307	0.00223955	5944	tags=45%, list=25%, signal=34%	APOBR/CEBPE/LAT/SLCO4C1/EXOSC4/STAB1/PLCH1/BIN2/FCGR2A/SLC7A5/CHST12/PRKCD/LCP2/RBM38/DOK2/CD33/IL10RA/SLCO3A1/CCL2/DMTN/SLA/GATA2/FPR2/SELPLG/ARHGEF10/TYROBP/SH3BGRL3/CKAP4/CST7/SPI1/LGALS1/IL9R/RUNX3/SASH3/ADCY7/CSF2RB/PTPN22/GPR183/CD48/SOCS1/LST1/NCF4/LAPTM5/CSF1/IL7R/CD52/NKG7/CXCR4/LAT2/PMP22/CYBB/XYLT1/BIRC3/RASSF2/C15orf39/TRBC2/ADGRE2/CAPG/GALNT6/RHOH/ASRGL1/ALOX5AP/PLP2/S100A4/NFE2/S100…
REACTOME_SIGNALING_BY_RETINOIC_ACID	REACTOME_SIGNALING_BY_RETINOIC_ACID	reactome_signaling_by_retinoic_acid	40	0.549364	1.97551	0.000251055	0.00298913	0.0022746	2690	tags=38%, list=11%, signal=33%	CYP26A1/RDH16/ADH4/PDK4/ADH1C/RXRG/RDH5/ADH1A/ALDH8A1/DHRS4/ALDH1A1/PDK2/DHRS3/CPT1A/RXRA
NAKAMURA_METASTASIS_MODEL_UP	NAKAMURA_METASTASIS_MODEL_UP	nakamura_metastasis_model_up	39	-0.611006	-1.79205	0.00025201	0.00299071	0.0022758	4168	tags=41%, list=18%, signal=34%	DPCD/DUSP5/ADCY3/LAPTM5/BLVRA/TUBB6/HS3ST1/CMTM3/PDE10A/TOR4A/HOXB7/FKBP10/SLC16A3/HPDL/GJB3/TYRO3
REACTOME_CELL_SURFACE_INTERACTIONS_AT_THE_VASCULAR_WALL	REACTOME_CELL_SURFACE_INTERACTIONS_AT_THE_VASCULAR_WALL	reactome_cell_surface_interactions_at_the_vascular_wall	119	-0.477272	-1.63378	0.00025231	0.00299071	0.0022758	5380	tags=43%, list=23%, signal=33%	HRAS/JAM3/TSPAN7/CD84/ITGA4/SLC7A5/VPREB3/INPP5D/DOK2/BSG/ITGB2/ATP1B1/GYPC/ITGAX/LCK/SELPLG/SPN/SDC3/ITGAV/IGHA2/ATP1B2/PROCR/CD48/CD2/GRB7/ATP1B3/SLC7A6/IGLC3/JCHAIN/IGHV4-34/CEACAM3/PSG2/FCER1G/CD44/SIRPG/PIK3R2/JAML/SLC7A8/TGFB1/SRC/SLC7A7/COL1A1/COL1A2/IGKV3-11/IGLV3-21/IGLL1/IGKV2-28/SLC16A3/ITGA3/EPCAM/SLC7A10
TAKEDA_TARGETS_OF_NUP98_HOXA9_FUSION_8D_DN	TAKEDA_TARGETS_OF_NUP98_HOXA9_FUSION_8D_DN	takeda_targets_of_nup98_hoxa9_fusion_8d_dn	167	-0.448863	-1.59254	0.000256678	0.00303574	0.00231007	3973	tags=32%, list=17%, signal=27%	FYB1/C1QB/ENC1/CST7/IL5RA/PRNP/C1QA/HK3/ARHGAP18/CREB5/CR1/HLA-DQA1/IL7R/TSPAN2/MSC-AS1/CYBB/IL10/SLAMF8/ST8SIA1/FPR1/DAB2/ANTXR1/CD1E/ADAM9/GLIPR2/P2RY10/SOBP/LFNG/GXYLT2/NIBAN1/PLA2G7/SLC7A7/CLEC5A/MMP14/S100B/CXCL3/CD24P4/TSPAN15/MMP9/PLBD1/ELOVL7/ALOX5/CXCL1/CD24/PNPLA1/CST1/TMEM163/LOXL1-AS1/ST6GALNAC5/S100P/PPP1R1B/CXCL5/TEX15
GREENBAUM_E2A_TARGETS_UP	GREENBAUM_E2A_TARGETS_UP	greenbaum_e2a_targets_up	33	-0.652418	-1.85847	0.000259748	0.00306526	0.00233253	4982	tags=70%, list=21%, signal=55%	SLC7A5/RACGAP1/MAD2L1/KIF4A/TOP2A/FGFR2/BUB1/TCEAL9/PTGS1/H2AX/ECT2/CCNB2/CIP2A/SLC12A2/TTK/MKI67/KIF11/ANLN/CCNB1/HS3ST1/KIF2C/SCIN/PFKP
KHETCHOUMIAN_TRIM24_TARGETS_UP	KHETCHOUMIAN_TRIM24_TARGETS_UP	khetchoumian_trim24_targets_up	46	-0.593796	-1.78533	0.000271264	0.00319409	0.00243057	6236	tags=57%, list=26%, signal=42%	COL4A1/ICAM1/SPARC/TP53/KRT18/VCAM1/COL4A2/PDGFA/VIM/FGFR2/LGALS1/ITGAV/HCK/UCP2/LAPTM5/BTG2/CYBB/CD44/BEX2/TGFB1/CD38/COL1A1/COL1A2/SPP1/IGF2/AFP
WONG_ENDMETRIUM_CANCER_UP	WONG_ENDMETRIUM_CANCER_UP	wong_endmetrium_cancer_up	17	-0.746175	-1.84637	0.000275811	0.00322627	0.00245505	1663	tags=47%, list=7%, signal=44%	VIL1/LCN2/EPPK1/CCL20/TFAP2A/TFF3/PITX1/CXCL5
PEDERSEN_TARGETS_OF_611CTF_ISOFORM_OF_ERBB2	PEDERSEN_TARGETS_OF_611CTF_ISOFORM_OF_ERBB2	pedersen_targets_of_611ctf_isoform_of_erbb2	69	-0.545644	-1.75623	0.000274759	0.00322627	0.00245505	6383	tags=52%, list=27%, signal=38%	NABP1/STEAP1/TSPAN3/PARM1/CAVIN1/ITGA5/VDR/F2RL1/SLC4A7/LOXL2/RAB3B/WWTR1/AP1S3/DSC2/TNFAIP8/ENC1/ZNF185/LHFPL6/COL13A1/FSTL3/ADAM9/CD44/MEAK7/HSPB8/BCL2A1/IGF2BP2/HOMER3/PLAUR/HK2/TMEM156/SH2D3A/RGS2/TGFA/PTGES/C3orf52/ENTPD3
GAVIN_FOXP3_TARGETS_CLUSTER_P6	GAVIN_FOXP3_TARGETS_CLUSTER_P6	gavin_foxp3_targets_cluster_p6	86	-0.511482	-1.67419	0.000275265	0.00322627	0.00245505	4208	tags=44%, list=18%, signal=36%	CENPE/ASPM/RAD51/CDCA5/CLSPN/IL12RB1/EBI3/PBK/CST7/SPC25/MCM10/RAD54L/TPX2/CDCA8/BUB1/NCAPG/KSR1/GZMB/CCNB2/ZCCHC18/NEK2/PCLAF/BUB1B/CDK1/CDCA3/PLK1/KIF20A/CENPF/CCNB1/NUF2/BIRC5/IGF2BP3/CDC20/KIF2C/AURKB/SLC39A4/CEP55/BMP7
AMIT_EGF_RESPONSE_480_HELA	AMIT_EGF_RESPONSE_480_HELA	amit_egf_response_480_hela	150	-0.456473	-1.60286	0.000278622	0.00325202	0.00247465	4214	tags=23%, list=18%, signal=19%	PCGF2/SMTN/ENC1/SH3BGRL3/PTGS1/AGRN/SYDE1/AMIGO2/VASP/PDLIM7/SERPINH1/SFN/CD44/ARHGEF2/LPCAT4/CHST11/HMGA1/OSMR/ITGA2/GRAMD1B/SERPINE2/SH2D2A/TNFRSF21/TM4SF1/HOMER3/PLAUR/TOR4A/FGFR1/PHLDA2/SLC1A5/TPBG/DUSP4/ITPR3/PMEPA1/SPHK1
MEBARKI_HCC_PROGENITOR_WNT_UP_CTNNB1_INDEPENDENT	MEBARKI_HCC_PROGENITOR_WNT_UP_CTNNB1_INDEPENDENT	mebarki_hcc_progenitor_wnt_up_ctnnb1_independent	17	-0.745334	-1.84429	0.00028842	0.00335902	0.00255607	1860	tags=59%, list=8%, signal=54%	LRRC15/COL5A1/FAP/OLFML3/PLAUR/PDGFRL/MMP2/VCAN/PPP2R2C/MDFI
SANDERSON_PPARA_TARGETS	SANDERSON_PPARA_TARGETS	sanderson_ppara_targets	15	0.75742	2.1929	0.000289877	0.00336863	0.00256339	4570	tags=80%, list=19%, signal=65%	EHHADH/ACADM/HMGCS2/ETFDH/CPT2/HSD17B4/G0S2/DECR1/ALDH3A2/ECI1/FGF21/DECR2
SAUL_SEN_MAYO	SAUL_SEN_MAYO	saul_sen_mayo	102	-0.487352	-1.64373	0.000294044	0.00340963	0.00259458	4030	tags=38%, list=17%, signal=32%	AXL/TNFRSF10C/CSF2/SELPLG/CXCL16/CCL3L1/CSF2RB/CCL5/FGF7/CSF1/TNFRSF11B/GEM/IL10/IL1B/IL2/ITPKA/IGFBP3/GDF15/PAPPA/IL18/ITGA2/TNF/MMP14/SERPINE2/TIMP2/CXCL8/IL1A/CXCL3/PLAUR/HGF/CCL20/MMP2/SPP1/EREG/MMP9/CXCL1/PTGES/CCL26/DKK1
SU_THYMUS	SU_THYMUS	su_thymus	18	-0.73246	-1.84072	0.000295414	0.00341809	0.00260102	4860	tags=83%, list=21%, signal=66%	TRAF3IP3/ITK/SLAMF1/SH2D1A/STK17A/PIK3CD/CYTIP/PAX1/CD1E/RHOH/NCK2/MYB/CD1B/ADAMDEC1/IRF4
WP_GLUCURONIDATION	WP_GLUCURONIDATION	wp_glucuronidation	20	0.683105	2.1206	0.000298158	0.00343712	0.0026155	1509	tags=55%, list=6%, signal=52%	UGT2B10/UGT2B7/UGT1A4/UGT2B15/UGT2A1/UGP2/PGM1/UGT1A1/UGT1A9/PGM2/UGT2B4
AFFAR_YY1_TARGETS_UP	AFFAR_YY1_TARGETS_UP	affar_yy1_targets_up	156	-0.44159	-1.55896	0.000298347	0.00343712	0.0026155	3801	tags=29%, list=16%, signal=25%	SH2D1A/TINAGL1/BAK1/PSRC1/EFEMP1/DMPK/NAP1L3/TBX2/BTG2/STX3/CEND1/SLC12A5/IRAG1/GPC3/ID4/EHF/LGALS9/SFN/SNRPN/PRSS35/LDHB/BEX2/JAK3/SRC/FJX1/PLCB4/PBX4/SELENOM/LRP2/CRYAB/PLTP/MYCN/SNURF/MMP2/TGFB2/WT1/TNNC1/NPTX2/PTP4A3/COL10A1/PMAIP1/CTNND2/NRG3/KRT19/UCHL1/SLC6A14
REACTOME_FORMATION_OF_FIBRIN_CLOT_CLOTTING_CASCADE	REACTOME_FORMATION_OF_FIBRIN_CLOT_CLOTTING_CASCADE	reactome_formation_of_fibrin_clot_clotting_cascade	32	0.598452	2.04685	0.000299634	0.0034445	0.00262111	3689	tags=69%, list=16%, signal=58%	F9/SERPINC1/KNG1/F11/F13B/F12/SERPING1/KLKB1/PROC/F8/SERPIND1/VWF/F7/F5/PROS1/F2/F10/PRCP/SERPINA5/FGA/FGB/FGG
REACTOME_GENERATION_OF_SECOND_MESSENGER_MOLECULES	REACTOME_GENERATION_OF_SECOND_MESSENGER_MOLECULES	reactome_generation_of_second_messenger_molecules	37	-0.623778	-1.81316	0.000309697	0.00355253	0.00270332	6449	tags=70%, list=27%, signal=51%	WAS/HLA-DRB1/HLA-DRA/LAT/CD247/HLA-DPB1/HLA-DQB1/ITK/LCP2/ZAP70/FYB1/TRAV29DV5/LCK/ENAH/TRAV19/HLA-DQA1/CD3E/TRBV7-9/VASP/TRBV12-3/CD3G/HLA-DQB2/CD101/HLA-DQA2/CD3D/PAK3
REACTOME_ACYL_CHAIN_REMODELLING_OF_PC	REACTOME_ACYL_CHAIN_REMODELLING_OF_PC	reactome_acyl_chain_remodelling_of_pc	22	-0.698075	-1.82983	0.000310455	0.00355357	0.00270412	3288	tags=45%, list=14%, signal=39%	PLA2R1/PLA2G10/LPCAT4/PLA2G4E/LPCAT1/PLA2G4A/PLBD1/MBOAT2/PLA2G4D/PLA2G4F
KEGG_ASCORBATE_AND_ALDARATE_METABOLISM	KEGG_ASCORBATE_AND_ALDARATE_METABOLISM	kegg_ascorbate_and_aldarate_metabolism	19	0.69991	2.17577	0.000314332	0.00359025	0.00273203	1530	tags=63%, list=6%, signal=59%	UGT2B10/UGT2B7/UGT1A4/ALDH2/UGT2B15/UGT2A1/ALDH7A1/ALDH1B1/UGT1A1/UGT1A9/UGT2B4/ALDH9A1
TIEN_INTESTINE_PROBIOTICS_24HR_DN	TIEN_INTESTINE_PROBIOTICS_24HR_DN	tien_intestine_probiotics_24hr_dn	213	-0.422095	-1.52436	0.00031697	0.00361264	0.00274907	6035	tags=30%, list=25%, signal=23%	CTAGE9/RPS27/RPL5/DNAJC10/RPS23/LAMP3/RPL4/RPL23/RACK1/RPS3A/WARS1/RPS18/MLPH/RPS7/RPL39/RPLP0/PPP1R15A/TMCO3/RPS6/RPL12/RPS11/SNHG32/PABPC1/RPL9P7/RPL23A/RPL13/RPL37A/RPL13A/CDC6/RPS3/PRNP/RPL27A/RPS2/RPS24/ARMCX3/NAP1L1/VASP/TES/LARP6/UNC5B/HKDC1/RPS19/ELF3/GDF15/ALDH3B1/EEF1G/ST6GALNAC4/ARHGEF2/JAG1/MTHFD2/NDRG1/KLF5/NQO1/ASNS/SLC7A1/SLC1A5/PRR15L/SLC6A8/UGT1A10/SEL1L3/GCNT3/S100P/ESRP1/AGR2
REACTOME_ALPHA_LINOLENIC_OMEGA3_AND_LINOLEIC_OMEGA6_ACID_METABOLISM	REACTOME_ALPHA_LINOLENIC_OMEGA3_AND_LINOLEIC_OMEGA6_ACID_METABOLISM	reactome_alpha_linolenic_omega3_and_linoleic_omega6_acid_metabolism	12	0.768802	2.07654	0.000318809	0.00362586	0.00275913	3558	tags=67%, list=15%, signal=57%	SCP2/ACSL1/ACAA1/ACOX1/HSD17B4/ELOVL5/FADS2/ELOVL2
REACTOME_COLLAGEN_DEGRADATION	REACTOME_COLLAGEN_DEGRADATION	reactome_collagen_degradation	42	-0.608489	-1.79318	0.000327895	0.00372126	0.00283172	3200	tags=48%, list=13%, signal=41%	COL4A5/COL9A1/COL6A2/COL12A1/COL13A1/COL5A2/ADAM9/COL5A1/COL6A3/MMP14/COL1A1/COL1A2/COL16A1/COL3A1/MMP2/MMP7/MMP9/MMP11/COL10A1/COL9A2
REACTOME_PLASMA_LIPOPROTEIN_ASSEMBLY	REACTOME_PLASMA_LIPOPROTEIN_ASSEMBLY	reactome_plasma_lipoprotein_assembly	17	0.719017	2.14478	0.000334353	0.00378649	0.00288136	2530	tags=47%, list=11%, signal=42%	APOC4/APOC3/MTTP/SAR1B/APOB/APOC1/APOA1/APOE
REACTOME_ABC_TRANSPORTER_DISORDERS	REACTOME_ABC_TRANSPORTER_DISORDERS	reactome_abc_transporter_disorders	73	0.438351	1.78982	0.000335872	0.00378761	0.00288221	6815	tags=42%, list=29%, signal=30%	ABCB11/ABCB4/ABCC9/ABCG8/ABCC6/ABCG5/APOA1/RNF185/ABCC2/OS9/UBB/PSMB11/PSMA6/PSMC1/PSME1/SEL1L/ERLIN2/ERLIN1/ABCD4/PSMD12/PSME2/LMBRD1/PSMC2/RNF5/PSMD3/ABCB6/PSME4/UBC/DERL1/PSMC3/PSMF1
SENESE_HDAC1_AND_HDAC2_TARGETS_UP	SENESE_HDAC1_AND_HDAC2_TARGETS_UP	senese_hdac1_and_hdac2_targets_up	210	-0.4252	-1.53611	0.000335684	0.00378761	0.00288221	3033	tags=22%, list=13%, signal=20%	IL24/ZBED2/LAPTM5/IL7R/IQGAP1/NAP1L1/TNFRSF11B/GEM/PLEKHB2/GPR3/POU2F2/BIRC3/ITPKA/TMEM65/RAC2/ADAMTS6/PTX3/CHST11/HMGA1/OSMR/NRIP3/COL6A3/PDLIM4/BCL2A1/PDE4D/CXCL8/IL1A/LINC01088/CXCL3/HOMER3/PLAUR/UBASH3B/CCL20/PRRX1/TMEM200A/SLC39A4/EREG/LTB/MMP9/GFPT2/MELTF/RGS2/SLC16A3/SPHK1/TCN1/DKK1/CXCL5
SAENZ_DETOX_PATHWAY_AND_CARCINOGENESIS_DN	SAENZ_DETOX_PATHWAY_AND_CARCINOGENESIS_DN	saenz_detox_pathway_and_carcinogenesis_dn	12	0.766372	2.06997	0.000340182	0.00382812	0.00291304	3845	tags=75%, list=16%, signal=63%	CYP2B6/CYP4F2/CYP2C8/CYP2D6/CYP3A5/GSTK1/SLCO2A1/ABCC2/GSTO1
REACTOME_DISORDERS_OF_TRANSMEMBRANE_TRANSPORTERS	REACTOME_DISORDERS_OF_TRANSMEMBRANE_TRANSPORTERS	reactome_disorders_of_transmembrane_transporters	152	0.342069	1.54867	0.000343895	0.00386177	0.00293864	3615	tags=22%, list=15%, signal=19%	GCK/AVPR1A/ABCB11/ABCB4/ABCC9/SLCO1B3/SLC2A2/SLC34A1/ABCG8/SLC6A2/ABCC6/GCKR/CP/ABCG5/SLCO1B1/SLC1A1/SLC5A2/AVPR2/SLC4A4/SLC16A1/SLC35A3/SLC2A9/APOA1/SLC7A9/SLC2A10/RNF185/SLCO2A1/ABCC2/OS9/UBB/PSMB11/PSMA6/PSMC1
FOROUTAN_PRODRANK_TGFB_EMT_UP	FOROUTAN_PRODRANK_TGFB_EMT_UP	foroutan_prodrank_tgfb_emt_up	157	-0.441961	-1.56162	0.000351073	0.00393408	0.00299367	6402	tags=41%, list=27%, signal=30%	SPDL1/THBS1/TAGLN2/COL4A1/AKT3/FBN1/ITGA5/SPARC/ADAM19/PEA15/DSE/LOX/CCN2/NCF2/SLC26A2/LMCD1/COL4A2/KLF7/PDGFA/TUFT1/VIM/GLIPR1/LBH/INPP4B/PIK3CD/DACT1/SACS/AMIGO2/HSF2BP/HRH1/LARP6/XYLT1/FSTL3/TUBA1A/PDLIM7/MN1/ADAMTS6/ALOX5AP/NREP/TPM4/COL5A1/TGFB1/JAG1/CHST11/NRIP3/COL1A1/SERPINE2/TIMP2/FHOD3/PLAUR/MMP2/POSTN/MYO10/CDH11/MMP9/GFPT2/SEMA3C/MBOAT2/VCAN/PMEPA1/MFAP2/SPHK1/C3orf52/HMGA2
LINDGREN_BLADDER_CANCER_CLUSTER_1_DN	LINDGREN_BLADDER_CANCER_CLUSTER_1_DN	lindgren_bladder_cancer_cluster_1_dn	349	-0.382017	-1.42065	0.0003525	0.00394179	0.00299954	5915	tags=38%, list=25%, signal=29%	SLC1A3/KIF21B/PLK4/NUP62/CDC25B/TRIM11/DLGAP4/ADAM19/DEPDC1/ZNF286A/SMARCA4/LCOR/HCLS1/PEA15/KLHL6/ZWINT/CDC7/KPNA2/MELK/EZH2/LOXL2/COL4A2/RBL1/RACGAP1/WDHD1/LAMA4/KIF4A/NES/MCAM/TOP2A/ATAD2/TRAIP/CENPE/UCK2/RAD51/ORC1/NRP2/FERMT3/CDC6/MOBP/CDC45/EXO1/LGALS1/RAD54L/PDGFRB/CDCA8/ENAH/BUB1/SGO2/KIFC1/PSRC1/TACC3/KIF14/PHF19/MYO5BP2/SLFN11/ARHGAP15/SLC44A2/CDT1/CHAF1B/PELI1/FBLN2/TJP3/CCNB2/SLC12A2/…
GUILLAUMOND_KLF10_TARGETS_DN	GUILLAUMOND_KLF10_TARGETS_DN	guillaumond_klf10_targets_dn	29	0.607539	2.05573	0.00036478	0.00407058	0.00309754	2337	tags=38%, list=10%, signal=34%	GPD1/AQP9/SLCO1B3/SLC2A2/RCAN1/ENPEP/CHPT1/PAPSS2/OIT3/ELOVL5/AK3
WP_LNCRNA_IN_CANONICAL_WNT_SIGNALING_AND_COLORECTAL_CANCER	WP_LNCRNA_IN_CANONICAL_WNT_SIGNALING_AND_COLORECTAL_CANCER	wp_lncrna_in_canonical_wnt_signaling_and_colorectal_cancer	76	-0.530219	-1.7209	0.000366926	0.00408598	0.00310926	2167	tags=22%, list=9%, signal=20%	ROR1/LEF1/NKD2/SFRP4/WNT4/FZD1/H19/FZD7/MACROH2A2/ROR2/CTBP2/FZD2/WNT10B/TFAP2A/SFRP2/DKK1/WNT7B
LIAN_LIPA_TARGETS_3M	LIAN_LIPA_TARGETS_3M	lian_lipa_targets_3m	53	-0.572315	-1.77111	0.000373214	0.00413871	0.00314939	6380	tags=57%, list=27%, signal=41%	MSR1/MS4A6A/C3AR1/LILRB3/FCGR2A/TNFAIP2/C1QC/UTRN/SLFN12L/KLRB1/IGSF6/ACP5/C1QB/LY9/C1QA/ADGRE4P/DNMT3A/LILRB4/CD68/CLEC4E/FCER1G/TREM2/GDF15/TLR7/CLEC4D/ACOD1/RGS1/PLA2G7/CLEC6A/CXCL3
WP_COMPLEMENT_SYSTEM	WP_COMPLEMENT_SYSTEM	wp_complement_system	84	0.399787	1.70649	0.000372467	0.00413871	0.00314939	2758	tags=35%, list=12%, signal=31%	CLEC4M/FCN2/C6/PLG/CFHR4/C8A/F11/SELE/F12/SERPING1/MBL2/MASP1/KLKB1/C4BPA/C1S/ITGB3/MASP2/CFI/C3/PROS1/C4A/CFHR2/C9/APOA1/APCS/F10/VTN/CFH/CD40
ZWANG_CLASS_2_TRANSIENTLY_INDUCED_BY_EGF	ZWANG_CLASS_2_TRANSIENTLY_INDUCED_BY_EGF	zwang_class_2_transiently_induced_by_egf	44	-0.59435	-1.76731	0.000375822	0.00415899	0.00316482	5332	tags=50%, list=22%, signal=39%	CCN2/CLCF1/RNVU1-15/FSTL1/TAF1D/ENC1/OSR1/CDC42EP2/GLIPR1/ANXA2P3/KIR2DL4/GLS/CCNJ/RNF24/HS3ST1/F3/KLF5/DZIP1L/GFPT2/CLIC3/FHDC1/SPHK1
WP_STATIN_INHIBITION_OF_CHOLESTEROL_PRODUCTION	WP_STATIN_INHIBITION_OF_CHOLESTEROL_PRODUCTION	wp_statin_inhibition_of_cholesterol_production	27	0.602971	2.03257	0.000377124	0.00416476	0.0031692	3259	tags=52%, list=14%, signal=45%	CYP7A1/APOC3/MTTP/APOA5/ABCG8/ABCG5/LCAT/LDLR/APOB/APOC1/APOA1/APOE/LRP1/LIPC
REACTOME_LYSINE_CATABOLISM	REACTOME_LYSINE_CATABOLISM	reactome_lysine_catabolism	11	0.799678	2.13329	0.000378259	0.00416866	0.00317218	924	tags=55%, list=4%, signal=52%	AASS/AADAT/PIPOX/GCDH/CRYM/ALDH7A1
TAKEDA_TARGETS_OF_NUP98_HOXA9_FUSION_10D_DN	TAKEDA_TARGETS_OF_NUP98_HOXA9_FUSION_10D_DN	takeda_targets_of_nup98_hoxa9_fusion_10d_dn	119	-0.471652	-1.61454	0.000386011	0.00424533	0.00323051	4008	tags=34%, list=17%, signal=28%	NRP2/ACP5/C1QB/ST14/RTN1/CST7/RGL4/C1QA/TRAV22/IL7R/TSPAN2/RASGRP1/MSC-AS1/SLAMF8/TREM2/DAB2/TLR7/SLC7A8/GAPLINC/LHFPL2/PLA2G7/FJX1/HS3ST1/CLEC5A/S100B/RAB42/CD1B/CXCL3/CD24P4/SLFN13/MMP9/CXCL1/CD24/MAPK13/ANXA3/S100P/TCN1/PPP1R1B/CXCL5/TEX15
WP_ENDOCHONDRAL_OSSIFICATION	WP_ENDOCHONDRAL_OSSIFICATION	wp_endochondral_ossification	51	-0.579097	-1.77878	0.000388034	0.00425005	0.00323411	2303	tags=33%, list=10%, signal=30%	MGP/SERPINH1/GH1/FGFR3/TGFB1/CHST11/SOX9/SCIN/FGFR1/SPP1/TGFB2/MMP9/IGF1R/IGF2/COL10A1/ACAN/BMP7
WP_ENDOCHONDRAL_OSSIFICATION_WITH_SKELETAL_DYSPLASIAS	WP_ENDOCHONDRAL_OSSIFICATION_WITH_SKELETAL_DYSPLASIAS	wp_endochondral_ossification_with_skeletal_dysplasias	51	-0.579097	-1.77878	0.000388034	0.00425005	0.00323411	2303	tags=33%, list=10%, signal=30%	MGP/SERPINH1/GH1/FGFR3/TGFB1/CHST11/SOX9/SCIN/FGFR1/SPP1/TGFB2/MMP9/IGF1R/IGF2/COL10A1/ACAN/BMP7
REACTOME_ABC_FAMILY_PROTEINS_MEDIATED_TRANSPORT	REACTOME_ABC_FAMILY_PROTEINS_MEDIATED_TRANSPORT	reactome_abc_family_proteins_mediated_transport	95	0.390283	1.66999	0.000392799	0.00429342	0.00326711	4376	tags=26%, list=18%, signal=22%	ABCA6/ABCB4/ABCC9/ABCA8/ABCC11/ABCG8/ABCC6/ABCG5/ABCA9/ABCB1/APOA1/PEX19/RNF185/ABCC2/OS9/UBB/PSMB11/ABCD3/PSMA6/PSMC1/ABCB7/ABCA5/PEX3/PSME1/ABCB8
MARZEC_IL2_SIGNALING_UP	MARZEC_IL2_SIGNALING_UP	marzec_il2_signaling_up	111	-0.481853	-1.64123	0.000394549	0.00430373	0.00327495	5420	tags=40%, list=23%, signal=31%	PEA15/CCNE2/CDK5R1/CD40LG/IL10RA/CCR4/CARD9/UCK2/TNFAIP8/CDC6/TNFRSF4/CSF2/ADCY3/CSF2RB/TNFSF14/TNFRSF8/SOCS1/IL24/FGF7/SPRED1/EEF1E1/PTPN7/DUSP2/OSM/IL10/BIRC3/CDC25A/PDE4A/ELMO3/IL2RA/TGFB1/IER3/PRKX/CXCL8/IL1A/TNFRSF18/TNFRSF21/FGFR1/SPP1/HK2/WT1/PHLDA2/LIF/DUSP4
RICKMAN_METASTASIS_DN	RICKMAN_METASTASIS_DN	rickman_metastasis_dn	234	-0.417577	-1.51676	0.000396341	0.00431446	0.00328312	5043	tags=30%, list=21%, signal=24%	NAV1/MOB3A/CD209/IFI16/C1orf162/LCP2/DOK2/DOCK8/BSG/ATP2B4/MIER2/NECTIN1/ZAP70/MAPK12/DMTN/PHLDA3/FAM53B/TUFT1/NUAK2/PTGS2/TNFAIP8/SH3BGRL3/SPI1/TSPO/BAK1/KIAA1522/MYO1G/ADCY7/PAX8/RAB7B/A4GALT/GNA15/ANXA2P3/RHOF/VASP/IGSF3/MIR210/SLAMF8/CD300LF/C15orf39/PTAFR/FCER1G/CAPG/JPT1/SFN/CFAP251/CD44/ST6GALNAC4/TPM4/NDUFA4L2/AMPD3/LAD1/MMP28/IL18/NDRG1/EPPK1/SLC2A1/TNFSF9/HES7/S100A11/SLC6A8/ITGB4/SLC16…
SERVITJA_ISLET_HNF1A_TARGETS_DN	SERVITJA_ISLET_HNF1A_TARGETS_DN	servitja_islet_hnf1a_targets_dn	93	0.397074	1.68544	0.000409661	0.00445037	0.00338654	2314	tags=40%, list=10%, signal=36%	TAT/ACE2/UGT2B10/UGT2B7/TTR/ADH1C/CLTRN/SLC38A4/FBP1/CDO1/SLC2A2/CBS/COX6A2/GATM/CPB2/CYP4V2/DPP4/ENPEP/G6PC2/PKLR/RNASE4/UGT1A1/SLC26A1/PROC/ANKS4B/SFXN2/HNF4A/GC/MLXIPL/GLUL/SERPINA10/SLC37A4/AMBP/RAB37/HGFAC/FH/DDC
ISHIDA_E2F_TARGETS	ISHIDA_E2F_TARGETS	ishida_e2f_targets	50	-0.566767	-1.73702	0.000415442	0.00450399	0.00342735	7284	tags=62%, list=31%, signal=43%	STMN1/NUSAP1/PRC1/LBR/RRM2/MCM3/MCM7/DBF4/KPNA2/EZH2/SGO1/DNA2/TOP2A/RAD51/ASF1B/BUB1/NCAPH/KIFC1/UBE2T/CDT1/CCNB2/MKI67/CDK1/ANLN/CCNB1/PTTG1/TRIP13/CDC20/KIF2C/AURKB/CDCA7
LIEN_BREAST_CARCINOMA_METAPLASTIC_VS_DUCTAL_DN	LIEN_BREAST_CARCINOMA_METAPLASTIC_VS_DUCTAL_DN	lien_breast_carcinoma_metaplastic_vs_ductal_dn	90	-0.497927	-1.65112	0.000421021	0.004546	0.00345931	1568	tags=28%, list=7%, signal=26%	NME5/VAV3/MAL2/AP1M2/TESMIN/MYB/RSPH1/EPPK1/ELF4/HID1/INPP5J/PRR15L/CA12/TTC39A/SPINT2/IL20RA/TFF3/ZG16B/SPDEF/OVOL2/GRHL2/EPCAM/KRT19/FXYD3/AGR2
WATANABE_RECTAL_CANCER_RADIOTHERAPY_RESPONSIVE_DN	WATANABE_RECTAL_CANCER_RADIOTHERAPY_RESPONSIVE_DN	watanabe_rectal_cancer_radiotherapy_responsive_dn	90	-0.497809	-1.65073	0.000421021	0.004546	0.00345931	4669	tags=31%, list=20%, signal=25%	PSPHP1/TMEM147/RPS20/ANXA1/WSB1/ARID5B/LGALS1/ITGAV/PFN2/AGRN/ZNF117/THBS2/FLNA/COL5A2/CAPG/RAC2/LUM/DSG2/SIM2/COL6A3/POU2AF1/COL1A2/COL16A1/COL3A1/ABR/KRT20/TYRO3/FXYD3
MEBARKI_HCC_PROGENITOR_WNT_DN_CTNNB1_DEPENDENT_BLOCKED_BY_FZD8CRD	MEBARKI_HCC_PROGENITOR_WNT_DN_CTNNB1_DEPENDENT_BLOCKED_BY_FZD8CRD	mebarki_hcc_progenitor_wnt_dn_ctnnb1_dependent_blocked_by_fzd8crd	18	0.703966	2.12385	0.000423486	0.00455418	0.00346554	1517	tags=39%, list=6%, signal=36%	LINC01554/JAKMIP2/MRC1/A1BG/BCO2/BTNL9/NR3C2
KEGG_CYSTEINE_AND_METHIONINE_METABOLISM	KEGG_CYSTEINE_AND_METHIONINE_METABOLISM	kegg_cysteine_and_methionine_metabolism	33	0.562206	1.94444	0.000423447	0.00455418	0.00346554	1697	tags=30%, list=7%, signal=28%	TAT/BHMT/DNMT3L/SDS/MAT1A/CDO1/CBS/ADI1/LDHC/GOT2
REACTOME_SARS_COV_1_MODULATES_HOST_TRANSLATION_MACHINERY	REACTOME_SARS_COV_1_MODULATES_HOST_TRANSLATION_MACHINERY	reactome_sars_cov_1_modulates_host_translation_machinery	36	-0.622596	-1.80206	0.000441714	0.00474065	0.00360743	7865	tags=83%, list=33%, signal=56%	RPS15A/RPS29/RPS13/RPS14/HNRNPA1/RPS9/RPS28/RPS27/RPS17/RPS23/RPS4X/RPS3A/RPS18/RPS15/RPS7/RPS8/RPS10/RPS6/RPS27A/RPS11/RPS20/RPS16/RPS3/RPS5/RPS21/RPS2/RPS12/RPS24/RPSA/RPS19
WP_GPCRS_CLASS_A_RHODOPSINLIKE	WP_GPCRS_CLASS_A_RHODOPSINLIKE	wp_gpcrs_class_a_rhodopsinlike	141	-0.451249	-1.57483	0.000445691	0.00477372	0.0036326	6057	tags=56%, list=26%, signal=42%	F2RL3/LPAR6/OR2B6/F2R/C3AR1/GPR65/CMKLR1/PTGIR/P2RY13/CNR1/F2RL1/OR3A2/GPR25/LPAR4/FFAR3/BDKRB2/CXCR2/CCR8/OR2B2/GPR174/PTGER2/HTR6/OPN1SW/CCR4/GPR22/HCAR3/CHML/P2RY12/GPR37L1/GPR68/GPR21/NMUR1/CXCR3/FPR2/PTGDR2/RGL4/LPAR5/XCR1/CCR5/GPR171/GPR83/CCRL2/PTGER4/GPR18/GPR20/HRH1/FFAR1/CXCR4/EDNRA/GPR3/NTSR1/MC4R/FPR1/RHO/PTAFR/F2RL2/MLNR/P2RY10/GPR85/MTNR1A/GPR161/GPR27/HTR1E/ADRA2C/ADORA2B/GPR173/GP…
LANDIS_ERBB2_BREAST_TUMORS_324_UP	LANDIS_ERBB2_BREAST_TUMORS_324_UP	landis_erbb2_breast_tumors_324_up	144	-0.452286	-1.58298	0.000447738	0.00478604	0.00364197	3535	tags=24%, list=15%, signal=20%	ENAH/TCEAL9/EZR/CTSC/SMAGP/DOK1/TSPAN8/CIP2A/SLC12A2/STK39/LXN/FUT8/PLET1/CDK1/EHF/CLIC1/ST6GALNAC4/DSG2/LCN2/IER3/ANK3/F3/CTBP2/TMED3/PTK7/SOX4/NPNT/TGFA/FHDC1/WNK2/SPINT1/HAVCR1/EPCAM/FXYD3
VANDESLUIS_COMMD1_TARGETS_GROUP_2_UP	VANDESLUIS_COMMD1_TARGETS_GROUP_2_UP	vandesluis_commd1_targets_group_2_up	11	-0.824075	-1.84077	0.000449392	0.00479412	0.00364812	1749	tags=45%, list=7%, signal=42%	NDUFA4L2/PFKFB3/HK2/PFKP/ESRP1
KEGG_PORPHYRIN_AND_CHLOROPHYLL_METABOLISM	KEGG_PORPHYRIN_AND_CHLOROPHYLL_METABOLISM	kegg_porphyrin_and_chlorophyll_metabolism	33	0.56139	1.94162	0.000459375	0.00488932	0.00372057	2096	tags=36%, list=9%, signal=33%	UGT2B10/UGT2B7/UGT1A4/ALAS1/UGT2B15/ALAD/UGT2A1/CP/UGT1A1/UGT1A9/UGT2B4/BLVRB
MCCLUNG_DELTA_FOSB_TARGETS_2WK	MCCLUNG_DELTA_FOSB_TARGETS_2WK	mcclung_delta_fosb_targets_2wk	35	-0.613426	-1.7747	0.00046015	0.00488932	0.00372057	2608	tags=34%, list=11%, signal=31%	ASAP1/ARHGEF25/COL5A2/CCN3/SERPINI1/FHOD3/OLFM1/INPP5J/TPBG/STMN2/APBA2/CADPS
REACTOME_TERMINATION_OF_O_GLYCAN_BIOSYNTHESIS	REACTOME_TERMINATION_OF_O_GLYCAN_BIOSYNTHESIS	reactome_termination_of_o_glycan_biosynthesis	15	-0.764917	-1.84975	0.000463277	0.00491276	0.0037384	2293	tags=53%, list=10%, signal=48%	MUC3A/ST6GALNAC4/MUC20/MUC13/MUC17/MUC5B/MUC6/MUC1
HOELZEL_NF1_TARGETS_UP	HOELZEL_NF1_TARGETS_UP	hoelzel_nf1_targets_up	109	-0.46816	-1.58801	0.000467386	0.0049465	0.00376408	5218	tags=37%, list=22%, signal=29%	UPP1/NAV1/IFI16/MAML2/CYB561/PXDN/HEY1/GPR22/PDGFA/NRCAM/STK17B/SMKR1/DRAM1/CPVL/GUCY1A1/NAP1L1/ENDOD1/GLS/TNIK/RAB31/OSBPL3/GDF15/PAPPA/HSPB8/PAG1/PRSS12/ITGA2/PCDH7/HGF/H19/PHLDA2/LINC00511/RELN/GAD1/TRNP1/IGSF1/DUSP4/SEL1L3/CAPN6/NTS
WANG_RECURRENT_LIVER_CANCER_DN	WANG_RECURRENT_LIVER_CANCER_DN	wang_recurrent_liver_cancer_dn	15	0.744573	2.1557	0.00046838	0.0049472	0.00376461	3699	tags=73%, list=16%, signal=62%	INSIG1/SLC27A2/CDO1/TIGD2/SAR1B/ID2/CNGA1/GCH1/ELL2/ETS2/NUDT9
WP_ESTROGEN_METABOLISM_WP5276	WP_ESTROGEN_METABOLISM_WP5276	wp_estrogen_metabolism_wp5276	18	0.698054	2.10601	0.000497491	0.00524431	0.00399069	1746	tags=50%, list=7%, signal=46%	CYP3A4/CYP1A2/UGT2B7/CYP2C8/CYP2C9/HSD17B8/HSD17B4/HSD17B10/CYP3A5
SANSOM_APC_TARGETS	SANSOM_APC_TARGETS	sansom_apc_targets	179	-0.434242	-1.54976	0.000500167	0.00526211	0.00400424	3189	tags=20%, list=13%, signal=18%	CABCOCO1/NDC80/GSDMA/FBLN2/SLC12A2/SYTL1/TUBB2B/WDR62/TRMT9B/ARMC9/ATG9B/ILDR1/KRT23/CD44/MTHFD1L/C18orf54/CD80/LPCAT4/HS3ST1/SOX9/PLCD3/DMP1/ROR2/SHISA2/TC2N/DGKB/HAGHL/SOX4/BCL11A/DUSP4/CDCA7/ASCL2/HUNK/MEG3/EPHB3/HMGA2
WP_CLASSICAL_PATHWAY_OF_STEROIDOGENESIS_WITH_GLUCOCORTICOID_AND_MINERALOCORTICOID_METABOLISM	WP_CLASSICAL_PATHWAY_OF_STEROIDOGENESIS_WITH_GLUCOCORTICOID_AND_MINERALOCORTICOID_METABOLISM	wp_classical_pathway_of_steroidogenesis_with_glucocorticoid_and_mineralocorticoid_metabolism	10	0.812005	2.08008	0.000501651	0.00526734	0.00400822	2549	tags=70%, list=11%, signal=62%	SRD5A2/HSD11B1/CYP11A1/CYB5A/POR/H6PD/CYP17A1
VETTER_TARGETS_OF_PRKCA_AND_ETS1_DN	VETTER_TARGETS_OF_PRKCA_AND_ETS1_DN	vetter_targets_of_prkca_and_ets1_dn	13	-0.764702	-1.78105	0.000521032	0.00546009	0.00415489	1577	tags=46%, list=7%, signal=43%	IGF2BP3/NQO1/PHLDA2/MMP9/CST2/CST1
WONG_MITOCHONDRIA_GENE_MODULE	WONG_MITOCHONDRIA_GENE_MODULE	wong_mitochondria_gene_module	211	0.309608	1.42577	0.00052412	0.00548167	0.00417132	5521	tags=35%, list=23%, signal=27%	PCK2/ALDH6A1/SCP2/GSTZ1/GCDH/CYB5A/HMGCS2/CP/MAOA/CYP27A1/ACADSB/DBT/ACAT1/GCAT/SFXN2/HSD17B10/SFXN5/PCCB/FDXR/GOT2/AGMAT/CRAT/ECHS1/MCEE/FH/SDHB/CRYZ/MCCC2/HINT2/DECR1/CPT1A/COX7B2/NDUFAF1/COX18/ATOX1/NDUFA5/AIFM1/CHDH/NT5M/ATP13A3/SURF1/MRPL49/SUCLG1/GATD3/ECI1/SLC40A1/GSTO1/NFS1/AK2/MRPS18C/AUH/ATP5PF/NDUFS2/NDUFB6/NDUFV1/SLC25A17/NIPSNAP1/MIPEP/UQCRQ/MRPL40/SLC25A22/DLD/TOMM70/MRPS36/PDHB/CLP…
HANN_RESISTANCE_TO_BCL2_INHIBITOR_UP	HANN_RESISTANCE_TO_BCL2_INHIBITOR_UP	hann_resistance_to_bcl2_inhibitor_up	25	-0.68574	-1.83369	0.000527498	0.00550621	0.00418999	4050	tags=60%, list=17%, signal=50%	GPX2/RTN1/MCUB/TNFRSF8/ELAVL3/BRSK2/ITM2C/FSCN1/MXRA5/OLFM1/FLNC/NPTX2/PNMA2/STMN2/PPP2R2C
KOBAYASHI_EGFR_SIGNALING_6HR_DN	KOBAYASHI_EGFR_SIGNALING_6HR_DN	kobayashi_egfr_signaling_6hr_dn	16	-0.750094	-1.83978	0.000534598	0.00555857	0.00422984	1446	tags=38%, list=6%, signal=35%	IER3/F3/PHLDA2/DUSP4/TGFA/HMGA2
REACTOME_SEROTONIN_NEUROTRANSMITTER_RELEASE_CYCLE	REACTOME_SEROTONIN_NEUROTRANSMITTER_RELEASE_CYCLE	reactome_serotonin_neurotransmitter_release_cycle	16	-0.749977	-1.83949	0.000534598	0.00555857	0.00422984	3607	tags=44%, list=15%, signal=37%	CPLX1/SLC18A2/SYN1/STX1A/SYN3/SNAP25/PPFIA4
BLANCO_MELO_COVID19_BRONCHIAL_EPITHELIAL_CELLS_SARS_COV_2_INFECTION_UP	BLANCO_MELO_COVID19_BRONCHIAL_EPITHELIAL_CELLS_SARS_COV_2_INFECTION_UP	blanco_melo_covid19_bronchial_epithelial_cells_sars_cov_2_infection_up	114	-0.472963	-1.61277	0.000537194	0.00557469	0.0042421	3909	tags=32%, list=16%, signal=27%	CSF2/TGM1/CDC42EP2/DRAM1/CORO1A/TNFSF14/ZP3/CYP27B1/ZBED2/IL7R/RHOF/ADAM8/IL1B/POU2F2/BIRC3/TRIM47/LGALS9/OSBP2/IER3/CSGALNACT1/C15orf48/TNF/IKBKE/CXCL8/PLAUR/CCL20/P2RY6/LTB/LIF/CXCL1/DUSP4/CXCL6/TUBB3/S100P/SGPP2/CXCL5/SLC6A14
REACTOME_PEPTIDE_LIGAND_BINDING_RECEPTORS	REACTOME_PEPTIDE_LIGAND_BINDING_RECEPTORS	reactome_peptide_ligand_binding_receptors	113	-0.475181	-1.62079	0.000538998	0.00558256	0.00424809	4558	tags=42%, list=19%, signal=34%	CCL2/CCR4/NPW/QRFP/ANXA1/GPR37L1/NMUR1/CXCR3/FPR2/CXCR6/CXCL16/XCR1/CCL3L1/RXFP3/CCR5/CCL5/CCL22/CCRL2/CXCR4/EDNRA/TACR2/NTSR1/MC4R/NPSR1/FPR1/PMCH/F2RL2/MLNR/XCL1/PNOC/RLN2/CXCL8/AVPR1B/CXCL3/NMB/CCL20/SSTR2/CCR6/NPFFR1/CXCL1/INSL3/CXCL6/UTS2B/OXTR/SSTR3/CXCL5/NTS
REACTOME_METABOLIC_DISORDERS_OF_BIOLOGICAL_OXIDATION_ENZYMES	REACTOME_METABOLIC_DISORDERS_OF_BIOLOGICAL_OXIDATION_ENZYMES	reactome_metabolic_disorders_of_biological_oxidation_enzymes	29	0.596852	2.01957	0.000546373	0.00563705	0.00428955	2549	tags=55%, list=11%, signal=49%	UGT1A4/CYP11A1/MAT1A/FMO3/MAOA/ACY1/CYP27A1/CYP2U1/UGT1A1/CYP7B1/SLC35D1/FDX1/FDXR/TPMT/GCLC/CYP17A1
MEISSNER_NPC_HCP_WITH_H3K27ME3	MEISSNER_NPC_HCP_WITH_H3K27ME3	meissner_npc_hcp_with_h3k27me3	36	-0.617804	-1.78819	0.000545645	0.00563705	0.00428955	3753	tags=50%, list=16%, signal=42%	GFI1/PPM1N/HCK/AJM1/HOXB5/HOXA10/HOXD12/HNF1B/HOXB6/JHY/PDX1/HOXA11/KCNK15/HOXB7/IGF2BP1/MIXL1/FOXL1/ATP12A
MIKKELSEN_IPS_ICP_WITH_H3K4ME3_AND_H327ME3	MIKKELSEN_IPS_ICP_WITH_H3K4ME3_AND_H327ME3	mikkelsen_ips_icp_with_h3k4me3_and_h327me3	86	-0.499523	-1.63504	0.000553248	0.00569696	0.00433514	3868	tags=44%, list=16%, signal=37%	TRIM15/LOXL3/LAMA4/PCDHGA1/TGM1/TCAM1P/FXYD5/KCNJ5/OSBPL5/PTGS1/TLR5/VAV1/REM2/TNFRSF8/GUCY1A1/FIBIN/WNT8A/LTA/MC4R/CD44/PDZD7/SPINK2/TGFB3/FOXS1/CACNB3/TPPP3/CHST3/GAS2L2/MST1R/ISLR/GPR84/TRIM46/UCP1/KCNK10/KCND2/DKK1/BICDL2/ITIH5
KOYAMA_SEMA3B_TARGETS_UP	KOYAMA_SEMA3B_TARGETS_UP	koyama_sema3b_targets_up	236	-0.409148	-1.48679	0.000556362	0.00570977	0.00434489	4260	tags=29%, list=18%, signal=24%	PDGFA/ANXA1/TCEAL8/LGALS3BP/SMTN/PCDHB6/AXL/CRIP1/SP140/SUSD4/DANCR/SH3TC2/TSHZ3/GLIPR1/TCEAL9/KCND1/CTSC/PAQR5/LTBP2/KSR1/ZNF618/MAMLD1/CREB5/MAP1B/TMSB4X/LEF1/PLAG1/LAT2/NOVA1/HDAC7/CCDC9B/CCDC80/BEX4/GDF15/ANTXR1/CNFN/GALNT6/ST6GALNAC4/CCN3/ST8SIA5/EMILIN2/IL12A/HOXA2/LANCL3/DLG3/SLC38A1/MCOLN3/ARFGEF3/SERPINI1/SPRED3/PLAUR/LINC00665/PDX1/TMEM200A/HK2/P2RX5/CKMT1A/KIF3C/FCGBP/FZD2/LPAR2/CHST4/…
CHYLA_CBFA2T3_TARGETS_UP	CHYLA_CBFA2T3_TARGETS_UP	chyla_cbfa2t3_targets_up	355	-0.379869	-1.41566	0.000556633	0.00570977	0.00434489	5929	tags=42%, list=25%, signal=32%	ID1/F2R/CEBPE/MTF2/ABCG1/SH3TC1/C1orf54/RAB11FIP5/PARP8/GPR65/GMFG/GYS1/RBPMS/HVCN1/KCNIP3/CDK5R1/FCGR2A/FNDC3B/CLEC10A/MCTP1/PAM/KLF8/ARHGDIB/KRT18/MTA3/NCF2/CD209/VPREB3/SERPINB1/PTGER2/F13A1/MSANTD3/KLRB1/SLAMF1/CCDC102A/SLCO3A1/ARL11/EVI2B/SIGLEC5/SLA2/CYTH4/CUEDC1/ITM2A/STING1/IGSF6/HOXB2/ATP13A2/TCIRG1/GZMA/TNFAIP8/NOTCH3/ANXA5/SELPLG/EBI3/PHF21A/CLEC12A/MAP3K15/CXCR6/GFI1/CST7/SPI1/IL5RA/T…
OHGUCHI_LIVER_HNF4A_TARGETS_UP	OHGUCHI_LIVER_HNF4A_TARGETS_UP	ohguchi_liver_hnf4a_targets_up	44	0.507803	1.8987	0.000564648	0.0057698	0.00439057	2254	tags=39%, list=10%, signal=35%	CYP2B6/HAO2/PDK4/GSTM1/CYP39A1/SULT2A1/FMO3/LEPR/PCP4L1/ACOT1/ABCB1/ACOT2/SMPX/IFI44/USP18/PSAT1/GADD45B
REACTOME_KINESINS	REACTOME_KINESINS	reactome_kinesins	54	-0.564001	-1.74531	0.000563934	0.0057698	0.00439057	4612	tags=52%, list=19%, signal=42%	KLC2/KIF21B/TUBA1C/KIF19/RACGAP1/KIF20B/KIF4A/CENPE/KIF15/KIFC1/KIF6/KIF18B/KIF18A/TUBB2B/KIF23/KIF11/TUBA1A/KIF20A/TUBB6/TUBB8B/KIF2C/KIF12/TUBB8/KIF3C/KIF5A/KIF26B/KLC3/TUBB3
LIAN_LIPA_TARGETS_6M	LIAN_LIPA_TARGETS_6M	lian_lipa_targets_6m	66	-0.534066	-1.70647	0.000570291	0.00581631	0.00442597	6055	tags=55%, list=26%, signal=41%	MS4A6A/C3AR1/LILRB3/FCGR3A/FCGR2A/CD84/TNFAIP2/C1QC/UTRN/SLFN12L/KLRB1/IGSF6/ACP5/C1QB/LY9/C1QA/ADGRE4P/DNMT3A/SLC37A2/RAB7B/LILRB4/ADAM8/CD68/CLEC4E/FCER1G/TREM2/GDF15/PAPPA/TLR7/CLEC4D/ACOD1/BEX2/RGS1/PLA2G7/CLEC6A/CXCL3
WP_MAMMARY_GLAND_DEVELOPMENT_PATHWAY_EMBRYONIC_DEVELOPMENT_STAGE_1_OF_4	WP_MAMMARY_GLAND_DEVELOPMENT_PATHWAY_EMBRYONIC_DEVELOPMENT_STAGE_1_OF_4	wp_mammary_gland_development_pathway_embryonic_development_stage_1_of_4	14	-0.768019	-1.8201	0.00057264	0.00581802	0.00442726	1569	tags=43%, list=7%, signal=40%	TGFB1/CLDN4/TNF/MIR200A/MIR429/NRG3
REACTOME_SIGNALING_BY_INTERLEUKINS	REACTOME_SIGNALING_BY_INTERLEUKINS	reactome_signaling_by_interleukins	425	-0.370938	-1.39269	0.000571842	0.00581802	0.00442726	5005	tags=26%, list=21%, signal=21%	CBL/CSF1R/CLCF1/RPLP0/F13A1/VCAM1/INPP5D/IL10RA/CCL2/ITGB2/RPS27A/IL15RA/IL37/ITGAX/ANXA1/BATF/VIM/IL33/PTGS2/IL12RB1/LCK/CSF2/EBI3/CD86/H3C4/HIF1A/IL5RA/ANXA2/IL9R/IL17C/CNTFR/CCL3L1/CCR5/HCK/FASLG/PIK3CD/CSF2RB/VAV1/CCL5/CCL22/SOCS1/IL24/IFNL1/PELI1/CSF1/IL19/IL27RA/IL7R/PTPN7/RIPK2/IGHG4/STX3/OSM/GATA3/IL10/IL1B/YWHAZ/IFNG/TIMP1/PTPN14/LAMA5/IL2/FPR1/BOLA2B/PTAFR/IL26/LGALS9/IL36RN/STX1A/PIK3R…
REACTOME_ACYL_CHAIN_REMODELLING_OF_PG	REACTOME_ACYL_CHAIN_REMODELLING_OF_PG	reactome_acyl_chain_remodelling_of_pg	13	-0.762113	-1.77502	0.000580016	0.00588176	0.00447577	3288	tags=54%, list=14%, signal=46%	PLA2R1/PLA2G10/LPCAT4/LPCAT1/PLA2G4A/PLA2G4D/PLA2G4F
REACTOME_EICOSANOIDS	REACTOME_EICOSANOIDS	reactome_eicosanoids	10	0.808191	2.07032	0.000584682	0.00591783	0.00450321	1194	tags=70%, list=5%, signal=67%	CYP8B1/CYP4F2/CYP4A22/CYP4A11/CYP4F3/CYP4F11/CYP4F12
LEE_NEURAL_CREST_STEM_CELL_UP	LEE_NEURAL_CREST_STEM_CELL_UP	lee_neural_crest_stem_cell_up	107	-0.479914	-1.62511	0.000602621	0.00608784	0.00463259	5328	tags=44%, list=22%, signal=34%	NGFR/PCBP4/ITGA4/ZEB2/IFI16/COL14A1/RASL12/BGN/GYPC/ANXA1/HOXB2/NRP2/ENC1/SH3BGRL3/LGALS1/GNRH1/NHLH1/LZTS1/DACT1/SCRG1/ROR1/NAP1L1/PMP22/EDNRA/PDGFRA/MOXD1/LUM/LRRN3/MITF/LAMB1/HMGA1/FAP/HOXA2/COL1A2/BMP5/COL3A1/POSTN/SPP1/SEMA3C/CDH6/S100A11/SNAP25/STMN2/TFAP2A/MDFI/STRA6/C3orf52
REACTOME_PLASMA_LIPOPROTEIN_REMODELING	REACTOME_PLASMA_LIPOPROTEIN_REMODELING	reactome_plasma_lipoprotein_remodeling	31	0.573653	1.98153	0.000614277	0.00619387	0.00471327	2530	tags=45%, list=11%, signal=40%	APOF/APOC3/LPA/MTTP/APOA5/LIPG/PCSK6/LCAT/ANGPTL3/ANGPTL4/GPIHBP1/APOB/APOA1/APOE
DAVICIONI_TARGETS_OF_PAX_FOXO1_FUSIONS_DN	DAVICIONI_TARGETS_OF_PAX_FOXO1_FUSIONS_DN	davicioni_targets_of_pax_foxo1_fusions_dn	55	-0.558708	-1.73276	0.000629401	0.00633438	0.0048202	2760	tags=36%, list=12%, signal=32%	ARHGAP15/NAP1L1/EDNRA/TNIK/MOXD1/IGFBP3/LRRN3/MYOG/PLCB4/RUBCNL/PDE4D/OLFML3/PDP1/ADORA1/RGS2/FKBP10/DUSP4/PPFIA4/SOX11/C3orf52
SAMOLS_TARGETS_OF_KHSV_MIRNAS_DN	SAMOLS_TARGETS_OF_KHSV_MIRNAS_DN	samols_targets_of_khsv_mirnas_dn	54	-0.561806	-1.73852	0.000642101	0.00645003	0.0049082	3372	tags=30%, list=14%, signal=25%	FKBP11/LZTS1/UCP2/ANXA4/BHLHE22/ARMCX6/CD44/SPP1/SHISA2/SPINT2/PMEPA1/LDOC1/HAVCR1/PNMA8A/EPCAM/UCHL1
BIOCARTA_COMP_PATHWAY	BIOCARTA_COMP_PATHWAY	biocarta_comp_pathway	18	0.686755	2.07193	0.000645502	0.00647201	0.00492493	2308	tags=61%, list=10%, signal=55%	C6/C8A/MBL2/MASP1/C1S/C1R/MASP2/C4B/C3/C4A/C9
BOYAULT_LIVER_CANCER_SUBCLASS_G5_DN	BOYAULT_LIVER_CANCER_SUBCLASS_G5_DN	boyault_liver_cancer_subclass_g5_dn	28	-0.658256	-1.80489	0.000652252	0.00652741	0.00496708	5143	tags=71%, list=22%, signal=56%	ARHGDIB/HLA-DPB1/IFI16/SIRPAP1/IL10RA/THEMIS2/CLEC2B/EZR/WIPF1/LAPTM5/PELI1/PTGER4/RAB31/CELF2/DAB2/EMP3/ARL4C/CYBA/S100A11/SEL1L3
LY_AGING_MIDDLE_DN	LY_AGING_MIDDLE_DN	ly_aging_middle_dn	16	-0.744505	-1.82607	0.000654865	0.00654129	0.00497765	4447	tags=81%, list=19%, signal=66%	FOXM1/PTGS2/H2AX/KIF23/KIF11/PLK1/CENPF/CCNB1/CENPA/CDC20/KIF2C/UBE2C/MYBL2
LY_AGING_MIDDLE_UP	LY_AGING_MIDDLE_UP	ly_aging_middle_up	10	-0.814699	-1.78389	0.000659858	0.00657884	0.00500622	3430	tags=70%, list=14%, signal=60%	PTGS1/THBS2/TNFRSF11B/COMP/CRYBB2/CXCL8/FMOD
TONKS_TARGETS_OF_RUNX1_RUNX1T1_FUSION_MONOCYTE_DN	TONKS_TARGETS_OF_RUNX1_RUNX1T1_FUSION_MONOCYTE_DN	tonks_targets_of_runx1_runx1t1_fusion_monocyte_dn	47	-0.563071	-1.70258	0.0006646	0.00661377	0.00503279	5804	tags=51%, list=24%, signal=39%	MDM4/PACC1/ENTPD1/IVNS1ABP/HLA-DQB1/UTRN/STK17B/GPR171/PTPN22/CD1C/BTG2/ADAM8/CD1E/PDE4A/RNF24/ARL4C/SLC38A1/S100B/CD1B/CCR6/LTB/ADAMDEC1/IRF4/RGS2
KEGG_PYRUVATE_METABOLISM	KEGG_PYRUVATE_METABOLISM	kegg_pyruvate_metabolism	40	0.527021	1.89517	0.000674286	0.00669765	0.00509663	1530	tags=40%, list=6%, signal=37%	PCK2/PCK1/GRHPR/ACOT12/LDHD/ALDH2/ACACB/ALDH7A1/HAGH/PKLR/ALDH1B1/ACAT1/ACSS2/PC/LDHC/ALDH9A1
REACTOME_ACYL_CHAIN_REMODELLING_OF_PS	REACTOME_ACYL_CHAIN_REMODELLING_OF_PS	reactome_acyl_chain_remodelling_of_ps	18	-0.714854	-1.79648	0.000675611	0.00669834	0.00509715	3476	tags=50%, list=15%, signal=43%	OSBPL5/PLA2R1/PLA2G10/LPCAT4/PLA2G4E/OSBPL10/PLA2G4A/PLA2G4D/PLA2G4F
WIELAND_UP_BY_HBV_INFECTION	WIELAND_UP_BY_HBV_INFECTION	wieland_up_by_hbv_infection	96	-0.49278	-1.65	0.00067701	0.00669976	0.00509823	6754	tags=57%, list=28%, signal=41%	PRC1/RRM2/TYMS/HLA-DRB1/MCM6/FGL2/HLA-DRA/HLA-DMA/DENND2D/C1orf54/C3AR1/SRGN/HLA-DMB/CD83/VSIG4/WARS1/ARHGDIB/KPNA2/HLA-DPB1/IFI16/HLA-DQB1/IL10RA/THEMIS2/PPT1/IGSF6/TRBC1/GZMA/C1QB/CD53/IFI30/PBK/TYROBP/LYZ/CTSC/DRAM1/PIK3CD/CCL5/GZMK/CD48/UCP2/LAPTM5/COTL1/CXCR4/RNASET2/RAB31/FCER1G/RAC2/CD3D/PTTG1/CD38/SLC7A7/ADGRE1/FCGR1A/UBE2C/GABBR1
AUNG_GASTRIC_CANCER	AUNG_GASTRIC_CANCER	aung_gastric_cancer	45	-0.578274	-1.73325	0.000679328	0.00671025	0.00510622	2793	tags=27%, list=12%, signal=24%	RCC2/SULT1C2/RPL8/HOXA10/BIRC5/MYBL2/HORMAD1/CYP2W1/A4GNT/MAPK13/TYRO3/FXYD3
REACTOME_METABOLISM_OF_ANGIOTENSINOGEN_TO_ANGIOTENSINS	REACTOME_METABOLISM_OF_ANGIOTENSINOGEN_TO_ANGIOTENSINS	reactome_metabolism_of_angiotensinogen_to_angiotensins	13	0.750148	2.05949	0.000693468	0.00683528	0.00520136	1015	tags=38%, list=4%, signal=37%	ACE2/MME/CES1/CPB2/ENPEP
SENESE_HDAC1_AND_HDAC2_TARGETS_DN	SENESE_HDAC1_AND_HDAC2_TARGETS_DN	senese_hdac1_and_hdac2_targets_dn	199	-0.416678	-1.50203	0.000694548	0.00683528	0.00520136	3087	tags=24%, list=13%, signal=21%	EPB41L3/PRICKLE2/ZNF404/LAT2/ENDOD1/SYTL1/SSBP2/TUBA1A/CCDC80/CELF2/COL5A2/MFAP5/ALDH3B1/MN1/LOXL4/LUM/RTKN2/GXYLT2/NOG/C5orf46/AP1M2/S100A4/COL1A1/COL16A1/GPX8/NRXN3/COL3A1/OLFML3/CRYAB/LRRC1/PDGFRL/LINC01638/FGFR1/SPP1/NANOS1/PLEKHG4/TGFB2/TNNC1/BEX1/ALOX5/PCLO/BNC2/PKIB/LINC01116/LOXL1-AS1/TNNT2/KRT80/CCL26
STEGER_ADIPOGENESIS_DN	STEGER_ADIPOGENESIS_DN	steger_adipogenesis_dn	25	-0.678549	-1.81446	0.000704766	0.00692306	0.00526815	2023	tags=72%, list=9%, signal=66%	LOX/PLAT/FSTL1/OSR1/THBS2/CD44/OGN/CCN4/RAB3IL1/PLA2G7/CMTM3/TIMP2/PDPN/OLFML3/MMP2/POSTN/CAPN6/DLK1
WP_BILE_ACIDS_SYNTHESIS_AND_ENTEROHEPATIC_CIRCULATION	WP_BILE_ACIDS_SYNTHESIS_AND_ENTEROHEPATIC_CIRCULATION	wp_bile_acids_synthesis_and_enterohepatic_circulation	10	0.802775	2.05644	0.000716216	0.00697404	0.00530695	2220	tags=60%, list=9%, signal=54%	SLC10A1/ABCB11/CYP7A1/ABCG8/ABCG5/LDLR
KOHN_EMT_EPITHELIAL	KOHN_EMT_EPITHELIAL	kohn_emt_epithelial	21	-0.706271	-1.82576	0.000716256	0.00697404	0.00530695	4090	tags=52%, list=17%, signal=43%	OVOL1/ST14/TJP3/EHF/CLDN4/ADAP1/S100A14/GRHL2/ESRP1/RAB25/ATP2C2
CHNG_MULTIPLE_MYELOMA_HYPERPLOID_UP	CHNG_MULTIPLE_MYELOMA_HYPERPLOID_UP	chng_multiple_myeloma_hyperploid_up	53	-0.556681	-1.72273	0.000716775	0.00697404	0.00530695	7607	tags=72%, list=32%, signal=49%	EIF3K/RPL21/RPS13/EEF1B2/RPS14/NCBP2/HNRNPA1/RPL29/CLTA/RPS9/RPS17/RPS23/RPLP1/RPL24/RPL4/RPS15/RPL37/RPL7A/RPS6/NPM1/RPL35A/RPL36/RPL14/RPS10P2/RPL32/RPS16/RPL18/RPL13A/RPS3/RPL35/RPLP2/RPL27A/RPL28/SCAMP5/FBL/RPSA/RPS19/EEF1G
POMEROY_MEDULLOBLASTOMA_DESMOPLASIC_VS_CLASSIC_DN	POMEROY_MEDULLOBLASTOMA_DESMOPLASIC_VS_CLASSIC_DN	pomeroy_medulloblastoma_desmoplasic_vs_classic_dn	53	-0.555754	-1.71986	0.000716775	0.00697404	0.00530695	5990	tags=53%, list=25%, signal=40%	RPS17/RPS23/RPL24/CNR1/RPS18/RPL39/RPS10/RPL35A/RPS11/RPL9P7/LAMC1/ALDH1A3/NHLH1/RPL7/LTBP2/CXCR4/RPL36A/MGP/COL1A1/COL1A2/COL3A1/NFATC4/GLI1/MYCN/IGF2/VCAN/QSOX1/UCHL1
LEE_TARGETS_OF_PTCH1_AND_SUFU_DN	LEE_TARGETS_OF_PTCH1_AND_SUFU_DN	lee_targets_of_ptch1_and_sufu_dn	64	-0.532093	-1.68907	0.000713192	0.00697404	0.00530695	4758	tags=38%, list=20%, signal=30%	GJA1/CNIH2/ATP1B1/THY1/GRIA1/SPOCK2/GUCY1A1/TSPAN2/CEND1/CDS1/ITPKA/RCAN2/FAM241B/NRIP3/NRXN3/CA8/GAD1/KIF5A/LRP8/CACNA1G/KCND2/SEMA3E/MEG3/PTGDS
REACTOME_CELLULAR_RESPONSE_TO_STARVATION	REACTOME_CELLULAR_RESPONSE_TO_STARVATION	reactome_cellular_response_to_starvation	152	-0.437114	-1.53822	0.0007178	0.00697404	0.00530695	8357	tags=58%, list=35%, signal=38%	UBA52/ITFG2/RRAGD/RRAGC/RPL11/RPS15A/EIF2S2/RPL34/RPS29/RPL19/KPTN/RPL3/RPL21/RPS13/RPL10A/DDIT3/RPS14/RPL17/RPL29/RPL30/RPL27/ATF4/BMT2/ATP6V1C1/RPS9/RPS28/RPS27/RPS17/RPL5/RPL6/RPS23/RPLP1/ATP6V1F/RPL24/RPL31/RPL4/RPS4X/RPL23/RPS3A/RPS18/RPS15/ATP6V1C2/RPS7/RPL39/RPLP0/RPS8/RPL37/RPL7A/RPS10/RPL38/RPS6/RPL35A/RPS27A/RPL36/RPL12/RPL14/RPS11/RPS20/RPL32/RPS16/RPL23A/RPL13/TCIRG1/RPL37A/RPL18/RPL1…
TANG_SENESCENCE_TP53_TARGETS_DN	TANG_SENESCENCE_TP53_TARGETS_DN	tang_senescence_tp53_targets_dn	50	-0.559107	-1.71354	0.000745325	0.00722829	0.00550042	5952	tags=66%, list=25%, signal=50%	BARD1/PLK4/NUP62/LMNB1/FBXO5/DBF4/EZH2/RACGAP1/KIF20B/KIF4A/TOP2A/CENPE/NRGN/PBK/TPX2/BUB1/PTTG3P/MAP1B/CCNB2/TTK/NEK2/KIF23/KIF11/CDK1/KIF20A/CDC25A/CENPA/BIRC5/PTTG1/CDC20/UBE2C/AURKB/PDP1
TIEN_INTESTINE_PROBIOTICS_6HR_UP	TIEN_INTESTINE_PROBIOTICS_6HR_UP	tien_intestine_probiotics_6hr_up	53	-0.555106	-1.71786	0.000750113	0.00726153	0.00552572	6010	tags=55%, list=25%, signal=41%	RPS27/RPS17/RPL5/RPS23/RPL4/RPL23/RPS3A/RPS7/RPL39/RPLP0/GAPDH/RPS6/RPS11/RPL9P7/RPL23A/RPL13/RPL37A/PRNP/ADCY3/RPL27A/RPS2/RPS24/NAP1L1/RPS19/ALDH3B1/EEF1G/KLF5/UGT1A10/SEL1L3
WP_ENDODERM_DIFFERENTIATION	WP_ENDODERM_DIFFERENTIATION	wp_endoderm_differentiation	125	-0.454206	-1.56135	0.000755552	0.00730093	0.0055557	5018	tags=28%, list=21%, signal=22%	EOMES/EZH2/ZNF462/NME1/WDHD1/POU5F1/PABPC1/RARG/DUSP5/LAMC1/PBX1/DNMT3B/TRERF1/WNT8A/LEF1/DUSP2/RAB38/DAB2/VAV3/TET1/NOG/RGS10/HNF1B/TGFB1/HOXA1/TOX/ZIC5/TAF4B/CTBP2/MIXL1/DUSP4/TRIM71/GRHL2/DKK1/BMP7
WP_CODEINE_AND_MORPHINE_METABOLISM	WP_CODEINE_AND_MORPHINE_METABOLISM	wp_codeine_and_morphine_metabolism	13	0.744724	2.0446	0.000767708	0.00739162	0.00562471	1509	tags=69%, list=6%, signal=65%	CYP3A4/UGT2B7/CYP2C8/CYP2D6/SLCO1B1/UGT1A1/UGT1A9/ABCB1/UGT2B4
REACTOME_LEISHMANIA_INFECTION	REACTOME_LEISHMANIA_INFECTION	reactome_leishmania_infection	158	-0.428962	-1.51596	0.000766475	0.00739162	0.00562471	6589	tags=40%, list=28%, signal=29%	GNG13/ACTG1/WAS/ARPC4/PRKAR1B/ARPC3/GNGT1/DVL2/GGT5/C3AR1/RHBDF2/ENTPD1/FCGR3A/ADAM17/NLRP3/GNG2/FCGR2A/NOX1/CD247/GNGT2/FGR/BTK/ABI2/GGT1/P2RX4/NCKAP1L/ARPC1B/GNB4/ADCY3/ADCY7/HCK/WASF1/WIPF1/VAV1/PSTPIP1/IGHG4/IL10/IL1B/IGLC3/CD3G/IGHV4-34/GNAZ/ADCY5/VAV3/GNB3/SYK/PYCARD/WIPF3/SRC/GNG4/IL18/GNG8/FCGR1A/ADORA2B/PRKX/IL1A/IGKV3-11/IGLV3-21/MYO10/FZD7/CYBA/IGKV2-28/ITPR3
REACTOME_CHEMOKINE_RECEPTORS_BIND_CHEMOKINES	REACTOME_CHEMOKINE_RECEPTORS_BIND_CHEMOKINES	reactome_chemokine_receptors_bind_chemokines	35	-0.601421	-1.73996	0.000775493	0.00745312	0.00567151	5287	tags=66%, list=22%, signal=51%	CCL4/CXCR2/CCR8/CCL2/CCR4/CXCR3/CXCR6/CXCL16/XCR1/CCL3L1/CCR5/CCL5/CCL22/CCRL2/CXCR4/XCL1/CXCL8/CXCL3/CCL20/CCR6/CXCL1/CXCL6/CXCL5
REACTOME_METABOLISM_OF_STEROID_HORMONES	REACTOME_METABOLISM_OF_STEROID_HORMONES	reactome_metabolism_of_steroid_hormones	24	0.614365	1.98317	0.000781828	0.00750048	0.00570755	2552	tags=42%, list=11%, signal=37%	SRD5A2/HSD11B1/CYP11A1/SRD5A1/SERPINA6/FDX1/FDXR/HSD17B11/CYP17A1/HSD17B14
KUNINGER_IGF1_VS_PDGFB_TARGETS_DN	KUNINGER_IGF1_VS_PDGFB_TARGETS_DN	kuninger_igf1_vs_pdgfb_targets_dn	40	-0.594582	-1.75146	0.000813015	0.00778568	0.00592457	5885	tags=62%, list=25%, signal=47%	F2R/CKAP2L/SLC37A3/RBPMS/JADE2/CENPH/IL33/CD53/LBH/TPX2/PTGS1/CSF2RB/FBXO32/THBS2/TIMP1/MGP/MMD/RCAN2/ANLN/SMIM36/F3/NCEH1/PLXDC1/DUSP4/HMGA2
REACTOME_GAMMA_CARBOXYLATION_HYPUSINE_FORMATION_AND_ARYLSULFATASE_ACTIVATION	REACTOME_GAMMA_CARBOXYLATION_HYPUSINE_FORMATION_AND_ARYLSULFATASE_ACTIVATION	reactome_gamma_carboxylation_hypusine_formation_and_arylsulfatase_activation	40	0.522788	1.87994	0.000816815	0.00780061	0.00593593	3113	tags=35%, list=13%, signal=30%	F9/ARSF/PROZ/ARSD/PROC/F8/F7/ARSA/PROS1/F2/GGCX/ARSK/F10/FN3K
WAMUNYOKOLI_OVARIAN_CANCER_GRADES_1_2_UP	WAMUNYOKOLI_OVARIAN_CANCER_GRADES_1_2_UP	wamunyokoli_ovarian_cancer_grades_1_2_up	136	-0.446874	-1.5564	0.000817499	0.00780061	0.00593593	4497	tags=27%, list=19%, signal=22%	TPD52/GGT1/DSC2/ATP1B1/BZW2/CHMP4C/HEPH/LYZ/ABHD17C/ECT2/TSPAN8/ASPHD2/STK39/UNC5CL/LRRC8B/MECOM/JPT1/SFN/PIK3R2/RASSF6/MAL2/FOXQ1/KLF5/NQO1/GPR160/MYO10/CTBP2/PHLDA2/CD24/GALNT7/QSOX1/S100A14/C3orf52/ESRP1/EPCAM/MUC1/SYT13
REACTOME_ACYL_CHAIN_REMODELLING_OF_PE	REACTOME_ACYL_CHAIN_REMODELLING_OF_PE	reactome_acyl_chain_remodelling_of_pe	22	-0.677909	-1.77697	0.000821665	0.00781241	0.00594491	3288	tags=41%, list=14%, signal=35%	PLA2R1/PLA2G10/LPCAT4/PLA2G4E/PLA2G4A/PLBD1/MBOAT2/PLA2G4D/PLA2G4F
KEGG_INSULIN_SIGNALING_PATHWAY	KEGG_INSULIN_SIGNALING_PATHWAY	kegg_insulin_signaling_pathway	126	0.348852	1.53792	0.000820703	0.00781241	0.00594491	2426	tags=17%, list=10%, signal=16%	GCK/GYS2/PCK2/SHC4/PCK1/FBP1/ACACB/G6PC1/G6PC2/PKLR/PPARGC1A/PRKAG2/PPP1R3B/IRS1/PIK3R1/FOXO1/PYGL/PDE3B/SOCS2/IRS2/MTOR/FASN
WP_COMPLEMENT_ACTIVATION	WP_COMPLEMENT_ACTIVATION	wp_complement_activation	21	0.655002	2.04275	0.000857473	0.00812391	0.00618195	2308	tags=52%, list=10%, signal=47%	C6/C8A/MASP1/C8B/C1S/C1R/MASP2/C4B/C3/C4A/C9
SENGUPTA_NASOPHARYNGEAL_CARCINOMA_WITH_LMP1_DN	SENGUPTA_NASOPHARYNGEAL_CARCINOMA_WITH_LMP1_DN	sengupta_nasopharyngeal_carcinoma_with_lmp1_dn	113	-0.468526	-1.59809	0.000857256	0.00812391	0.00618195	3373	tags=32%, list=14%, signal=27%	SNTN/CD72/DEFB1/PRKCB/MAP1B/CCDC9B/KRT7/GLYATL2/LINC00926/EFHB/ST8SIA1/MFAP5/ZNF204P/KRT23/JAML/BICD1/RRAD/LCN2/MMP28/MCOLN3/PDPN/NQO1/TMPRSS3/MMP7/TFCP2L1/CXCL6/CHI3L2/ZG16B/ST6GALNAC5/S100P/C19orf33/LAMA1/DMKN/CXCL5/NTS/SLC6A14
NAKAYAMA_SOFT_TISSUE_TUMORS_PCA1_DN	NAKAYAMA_SOFT_TISSUE_TUMORS_PCA1_DN	nakayama_soft_tissue_tumors_pca1_dn	53	-0.552443	-1.70962	0.000861239	0.00813071	0.00618712	2427	tags=40%, list=10%, signal=36%	ITM2C/SIX1/MAGED4B/FGFR3/LRRN2/SEMA6A/NDN/PEG10/OLFM1/ISYNA1/NPTX2/APBA2/GPC4/PEG3/CACNA1G/MDFI/SOX11/CAPN6/PRAME/DLK1/ITIH5
REACTOME_ACTIVATION_OF_THE_MRNA_UPON_BINDING_OF_THE_CAP_BINDING_COMPLEX_AND_EIFS_AND_SUBSEQUENT_BINDING_TO_43S	REACTOME_ACTIVATION_OF_THE_MRNA_UPON_BINDING_OF_THE_CAP_BINDING_COMPLEX_AND_EIFS_AND_SUBSEQUENT_BINDING_TO_43S	reactome_activation_of_the_mrna_upon_binding_of_the_cap_binding_complex_and_eifs_and_subsequent_binding_to_43s	59	-0.529925	-1.66229	0.000859845	0.00813071	0.00618712	8306	tags=64%, list=35%, signal=42%	EIF4EBP1/EIF3H/RPS15A/EIF2S2/RPS29/EIF3K/EIF3D/RPS13/RPS14/EIF3E/EIF4A1/EIF3B/RPS9/RPS28/RPS27/RPS17/RPS23/RPS4X/RPS3A/RPS18/RPS15/RPS7/RPS8/RPS10/RPS6/RPS27A/RPS11/RPS20/PABPC1/RPS16/RPS3/RPS5/RPS21/RPS2/RPS12/RPS24/RPSA/RPS19
RIZ_ERYTHROID_DIFFERENTIATION_6HR	RIZ_ERYTHROID_DIFFERENTIATION_6HR	riz_erythroid_differentiation_6hr	27	-0.64319	-1.74243	0.000869915	0.00817423	0.00622024	1793	tags=37%, list=8%, signal=34%	HOXB3/SIM2/HOXD12/HNF1B/SIX4/CLIP2/HOXA6/HOXC9/HMGA2/RAB25
ENGELMANN_CANCER_PROGENITORS_DN	ENGELMANN_CANCER_PROGENITORS_DN	engelmann_cancer_progenitors_dn	57	-0.542006	-1.69098	0.000868143	0.00817423	0.00622024	2132	tags=26%, list=9%, signal=24%	CALML5/CD44/FGFR3/RLN2/BMP5/SEPTIN5/ZNF296/NBL1/IGSF1/CLIC3/TFF3/RASAL1/OXTR/S100P/BMP7
FOROUTAN_INTEGRATED_TGFB_EMT_UP	FOROUTAN_INTEGRATED_TGFB_EMT_UP	foroutan_integrated_tgfb_emt_up	97	-0.482528	-1.61927	0.000870447	0.00817423	0.00622024	5866	tags=44%, list=25%, signal=33%	FBN1/ITGA5/SPARC/ADAM19/DSE/LOX/CCN2/NCF2/SLC26A2/LMCD1/COL4A2/TUFT1/GLIPR1/DACT1/VGLL3/SACS/HSF2BP/XYLT1/FSTL3/COL5A2/PDLIM7/MN1/ADAMTS6/LUM/ALOX5AP/NREP/COL5A1/TGFB1/JAG1/COL6A3/COL1A1/SERPINE2/TIMP2/COL3A1/FHOD3/MMP2/POSTN/CDH11/GFPT2/VCAN/PMEPA1/MFAP2/SPHK1
HADDAD_T_LYMPHOCYTE_AND_NK_PROGENITOR_DN	HADDAD_T_LYMPHOCYTE_AND_NK_PROGENITOR_DN	haddad_t_lymphocyte_and_nk_progenitor_dn	49	-0.562913	-1.71702	0.000873951	0.00819272	0.00623431	4975	tags=59%, list=21%, signal=47%	ZWINT/CSF1R/F13A1/PLEK/MCM4/ACSL4/CRIP1/ARHGEF10/TYROBP/LY86/CST7/KIF15/LYZ/LGALS1/RNASE6/HCK/GPR183/LEF1/IL7R/JCHAIN/RAB31/SPON1/TNF/CDC20/HGF/LTB/NPTX2/CD24/VCAN
REACTOME_SUMOYLATION_OF_INTRACELLULAR_RECEPTORS	REACTOME_SUMOYLATION_OF_INTRACELLULAR_RECEPTORS	reactome_sumoylation_of_intracellular_receptors	28	0.575072	1.93194	0.000876039	0.00819788	0.00623824	2910	tags=32%, list=12%, signal=28%	ESR1/NR1I2/AR/RORA/PPARA/NR3C2/RXRA/NR3C1/THRB
REACTOME_METABOLISM_OF_PORPHYRINS	REACTOME_METABOLISM_OF_PORPHYRINS	reactome_metabolism_of_porphyrins	24	0.611657	1.97443	0.000880114	0.00821313	0.00624984	3586	tags=54%, list=15%, signal=46%	UGT1A4/SLCO1B3/ABCG2/ALAS1/SLCO2B1/GSTA1/ALAD/SLCO1B1/UGT1A1/BLVRB/FECH/ABCC2/CPOX
WIERENGA_STAT5A_TARGETS_GROUP1	WIERENGA_STAT5A_TARGETS_GROUP1	wierenga_stat5a_targets_group1	105	-0.4796	-1.62571	0.000880748	0.00821313	0.00624984	6179	tags=43%, list=26%, signal=32%	ARL4A/HSPA2/PLEKHA4/GGT5/IL18RAP/TLE3/F2RL1/FNDC3B/CD40LG/CCDC102A/P2RX4/DUSP5/SLC6A9/GATA2/TNFRSF4/ENC1/CST7/SAMSN1/STK17B/A4GALT/TNFAIP8L3/KRBA1/NIBAN2/PFKFB4/DAB2/NCS1/OSBP2/IL4I1/HILPDA/BATF3/PLXNA3/ITGA2/CPXM1/ADGRG5/NDRG1/RAP1GAP/FGF11/DPYSL4/MYO10/ENPP3/LTB/TRIM46/CERCAM/RASGEF1A/MUC1
WP_CHOLESTEROL_METABOLISM_WITH_BLOCH_AND_KANDUTSCHRUSSELL_PATHWAYS	WP_CHOLESTEROL_METABOLISM_WITH_BLOCH_AND_KANDUTSCHRUSSELL_PATHWAYS	wp_cholesterol_metabolism_with_bloch_and_kandutschrussell_pathways	45	0.485134	1.79748	0.000883865	0.00822781	0.00626102	4310	tags=49%, list=18%, signal=40%	ACSL1/SC5D/HMGCS2/CYP27A1/MSMO1/ACOT2/TM7SF2/CYP51A1/HMGCS1/CYP46A1/LSS/ELOVL5/FASN/FADS2/ACAT2/DHCR7/DHCR24/EBP/ELOVL2/IDI1/NSDHL/FDPS
YAO_TEMPORAL_RESPONSE_TO_PROGESTERONE_CLUSTER_9	YAO_TEMPORAL_RESPONSE_TO_PROGESTERONE_CLUSTER_9	yao_temporal_response_to_progesterone_cluster_9	72	-0.510233	-1.64759	0.000891187	0.00828152	0.00630189	4010	tags=31%, list=17%, signal=25%	EMB/CD53/TYROBP/LYZ/CTSC/PAX8/A4GALT/S100A13/TSPAN8/LXN/TES/RNASET2/RPL36A/ELF3/MARCKS/DBNDD2/NFE2L3/PLA2G4A/CD24/KRT19/FXYD3/RAB25
WP_AMPACTIVATED_PROTEIN_KINASE_SIGNALING	WP_AMPACTIVATED_PROTEIN_KINASE_SIGNALING	wp_ampactivated_protein_kinase_signaling	60	0.438793	1.70124	0.000898071	0.00831725	0.00632908	2687	tags=22%, list=11%, signal=19%	INS-IGF2/GYS2/ADRA1A/ADRA1B/ACACB/LEPR/PRKAG2/PIK3R1/HNF4A/MTOR/FASN/CPT1A/ADIPOR2
PUJANA_XPRSS_INT_NETWORK	PUJANA_XPRSS_INT_NETWORK	pujana_xprss_int_network	168	-0.429033	-1.52306	0.000898151	0.00831725	0.00632908	10061	tags=61%, list=42%, signal=36%	RBBP8/RPA1/NAE1/SRSF3/BRCA2/PRPF4/USP1/RIF1/BUB3/KATNA1/HMGN4/EXOSC8/ANP32E/DDX39B/CNOT9/NEMP1/HMMR/CD47/DCP2/POLA1/SMC3/SRSF11/SMC4/STAT5A/PPP1CC/AURKA/TFDP1/MCM2/EIF3H/CNOT3/PMS2P3/RAD21/DNAJC9/CPSF4/HMGB2/ESPL1/PRKDC/MSH2/ILF3/DNMT1/STMN1/FUBP1/MRE11/CAD/LBR/CSNK2A1/RFC4/ZNF43/TTF2/RAD51AP1/TCERG1/CBX3/MCM6/HMGN1/ACYP1/RPIA/NSD2/CNTRL/SKP2/PLK4/MTF2/CCNF/LMNB1/SNRPA1/KNTC1/ZWINT/CASP2/FANCI/SN…
REACTOME_ENDOGENOUS_STEROLS	REACTOME_ENDOGENOUS_STEROLS	reactome_endogenous_sterols	21	0.652585	2.03521	0.000917449	0.00848124	0.00645386	2690	tags=57%, list=11%, signal=51%	CYP8B1/CYP7A1/CYP39A1/CYP11A1/CYP4V2/CYP27A1/CYP7B1/FDX1/FDXR/CYP51A1/CYP46A1/RXRA
KEGG_LINOLEIC_ACID_METABOLISM	KEGG_LINOLEIC_ACID_METABOLISM	kegg_linoleic_acid_metabolism	22	0.63181	1.98928	0.000921078	0.00850005	0.00646818	1997	tags=41%, list=8%, signal=37%	CYP3A4/CYP1A2/CYP3A43/CYP2C8/CYP2C9/CYP2J2/CYP2C18/CYP3A5/CYP2E1
REACTOME_CHOLESTEROL_BIOSYNTHESIS	REACTOME_CHOLESTEROL_BIOSYNTHESIS	reactome_cholesterol_biosynthesis	27	0.57862	1.95048	0.000924634	0.00850344	0.00647076	4310	tags=52%, list=18%, signal=42%	SC5D/MSMO1/TM7SF2/CYP51A1/HMGCS1/LSS/ACAT2/DHCR7/DHCR24/EBP/PLPP6/IDI1/NSDHL/FDPS
LI_WILMS_TUMOR_VS_FETAL_KIDNEY_2_DN	LI_WILMS_TUMOR_VS_FETAL_KIDNEY_2_DN	li_wilms_tumor_vs_fetal_kidney_2_dn	43	-0.579913	-1.72594	0.000923687	0.00850344	0.00647076	4121	tags=47%, list=17%, signal=38%	RARG/FRZB/ITGAV/RUNX3/AGRN/PMP22/GATA3/DAB2/COL5A1/ITGA2/FZD1/SPP1/CDH11/IGF1R/SEMA3C/CDH6/GPC4/TGFA/DLK1/BMP7
AMIT_EGF_RESPONSE_480_MCF10A	AMIT_EGF_RESPONSE_480_MCF10A	amit_egf_response_480_mcf10a	40	-0.59195	-1.74371	0.000928335	0.00851195	0.00647723	2975	tags=25%, list=13%, signal=22%	CYP27B1/RHOF/CHST11/ITGA2/ARL4C/SH2D2A/SOX9/PHLDA2/PMAIP1/POPDC3
GU_PDEF_TARGETS_UP	GU_PDEF_TARGETS_UP	gu_pdef_targets_up	66	-0.525555	-1.67927	0.000928751	0.00851195	0.00647723	5332	tags=45%, list=22%, signal=35%	CCN2/DOCK10/DKK3/COL4A2/COL6A1/VIM/FZD8/LAMC1/HIF1A/VEGFB/TCF3/WIPF1/PIK3CD/COL4A5/LEF1/COL6A2/COL13A1/COL5A2/RAC2/COL5A1/TGFB1/PLCB4/COL6A3/COL1A1/COL16A1/SERPINI1/FZD1/TNC/CDH11/ITGA3
ONO_AML1_TARGETS_UP	ONO_AML1_TARGETS_UP	ono_aml1_targets_up	23	-0.667578	-1.76313	0.000938895	0.00859016	0.00653675	4015	tags=61%, list=17%, signal=51%	CCNF/EOMES/GZMA/CXCR6/FASLG/GZMB/NKG7/IFNG/SLAMF7/SEMA4A/HAVCR2/PDCD1/RGS2/DLK1
LIEN_BREAST_CARCINOMA_METAPLASTIC	LIEN_BREAST_CARCINOMA_METAPLASTIC	lien_breast_carcinoma_metaplastic	28	-0.649138	-1.77989	0.000944844	0.00862979	0.0065669	3031	tags=57%, list=13%, signal=50%	MCAM/PDGFA/TBX2/THBS2/PDGFRA/LUM/TPM4/COL16A1/HTRA3/POSTN/PRRX1/KCNE4/IGF2/MMP16/ACAN/SFRP2
REACTOME_GLUCURONIDATION	REACTOME_GLUCURONIDATION	reactome_glucuronidation	18	0.673991	2.03342	0.000950316	0.00865014	0.00658239	1955	tags=61%, list=8%, signal=56%	UGT2B10/UGT2B7/UGT1A4/UGT2B15/UGT2A1/UGP2/UGT1A1/UGT1A9/UGT2B4/SLC35D1/UGT3A1
RUIZ_TNC_TARGETS_DN	RUIZ_TNC_TARGETS_DN	ruiz_tnc_targets_dn	130	-0.454106	-1.5694	0.000949975	0.00865014	0.00658239	9130	tags=68%, list=39%, signal=42%	CALM2/ODC1/TUBB4B/TIPIN/UGCG/GINS3/LPXN/OIP5/DCTPP1/PDSS1/CAV1/ITGBL1/MCM2/MYBL1/MRTO4/DKC1/FEN1/DNAJC9/POP7/FHL2/TNFRSF12A/FST/RFWD3/RRP7A/YWHAH/RRM2/TYMS/RFC4/RAD51AP1/SPDL1/THBS1/MCM6/MCM3/DTL/BARD1/AUNIP/NAV3/MCM7/PEA15/ZWINT/CCNE2/FANCI/GMNN/SLC7A5/MELK/OGFRL1/FOXM1/MAD2L1/ATAD2/MCM4/ORC1/RAD54B/CDC6/CDC45/EXO1/ASF1B/PBK/SPC25/MCM10/GINS1/RAD54L/DSCC1/EFEMP1/H2AX/CKS2/IL7R/AMIGO2/HJURP/SHCBP…
REACTOME_OTHER_SEMAPHORIN_INTERACTIONS	REACTOME_OTHER_SEMAPHORIN_INTERACTIONS	reactome_other_semaphorin_interactions	17	-0.719785	-1.78107	0.00096137	0.00873586	0.00664762	4576	tags=65%, list=19%, signal=52%	PTPRC/PLXND1/TYROBP/CD72/SEMA4D/TREM2/SEMA4A/PLXNA1/SEMA6A/PLXNB3/SEMA3E
VARELA_ZMPSTE24_TARGETS_UP	VARELA_ZMPSTE24_TARGETS_UP	varela_zmpste24_targets_up	41	0.504527	1.8487	0.0009734	0.0088002	0.00669658	2841	tags=27%, list=12%, signal=24%	CYP26A1/CUX2/ZBTB16/CD14/GADD45A/LEPR/GADD45G/GADD45B/NR1D1/BAIAP2/ATF3
REACTOME_MOLECULES_ASSOCIATED_WITH_ELASTIC_FIBRES	REACTOME_MOLECULES_ASSOCIATED_WITH_ELASTIC_FIBRES	reactome_molecules_associated_with_elastic_fibres	31	-0.620093	-1.72362	0.000971087	0.0088002	0.00669658	5866	tags=61%, list=25%, signal=46%	FBN1/ITGA8/LTBP1/MFAP4/EFEMP2/EMILIN1/ITGAV/EFEMP1/LTBP2/FBLN2/MFAP5/TGFB1/TGFB3/EMILIN2/FBLN1/TGFB2/ITGB8/MFAP2/BMP7
YAO_TEMPORAL_RESPONSE_TO_PROGESTERONE_CLUSTER_16	YAO_TEMPORAL_RESPONSE_TO_PROGESTERONE_CLUSTER_16	yao_temporal_response_to_progesterone_cluster_16	66	-0.524637	-1.67634	0.000972201	0.0088002	0.00669658	6236	tags=53%, list=26%, signal=39%	COL4A1/CNN1/FBN1/SPARC/NPDC1/NME4/TP53/CAVIN3/GPX7/GAPDH/BGN/COL4A2/BZW2/SMOC2/PFN2/DMPK/COL6A2/PDLIM7/DAB2/COL6A3/PCDH7/FABP5/COL1A1/COL1A2/COL3A1/P3H3/C1QTNF12/NPTX2/NPNT/DBN1/VCAN/TNNT2/MFAP2/STRA6/AGR2
LEI_MYB_TARGETS	LEI_MYB_TARGETS	lei_myb_targets	274	-0.390366	-1.43745	0.000993229	0.00896427	0.00682143	2693	tags=17%, list=11%, signal=15%	ATP2A3/PCLAF/GATA3/IL1B/KRT7/LAMA5/GRIP2/DAB2/SFN/LUM/SNRPN/LDHB/PTTG1/RRAD/MDK/LAMB1/EFNA3/LCN2/PTX3/FAP/COL6A3/ADGRG1/COL1A2/SERPINE2/CXCL8/UBE2C/CRYAB/TM4SF1/AURKB/ASNS/LPCAT1/SPINK1/CD24/CA12/DDR1/RGS2/SLC16A3/TFAP2A/ITPR3/TFF3/ANXA3/PTGDS/S100P/EPCAM/KRT19/MUC1/AGR2
REACTOME_COLLAGEN_BIOSYNTHESIS_AND_MODIFYING_ENZYMES	REACTOME_COLLAGEN_BIOSYNTHESIS_AND_MODIFYING_ENZYMES	reactome_collagen_biosynthesis_and_modifying_enzymes	51	-0.559396	-1.71827	0.00100433	0.00904914	0.00688601	4898	tags=51%, list=21%, signal=41%	COL14A1/COL28A1/COL4A2/COL6A1/ADAMTS2/COL20A1/P4HA3/COL4A5/COL9A1/COL6A2/COL12A1/COL13A1/COL21A1/COL5A2/SERPINH1/COL5A1/COL6A3/COL1A1/COL1A2/COL16A1/COL3A1/ADAMTS3/ADAMTS14/P3H3/COL10A1/COL9A2
KEGG_PENTOSE_AND_GLUCURONATE_INTERCONVERSIONS	KEGG_PENTOSE_AND_GLUCURONATE_INTERCONVERSIONS	kegg_pentose_and_glucuronate_interconversions	23	0.617715	1.95058	0.00101069	0.00909109	0.00691793	1509	tags=48%, list=6%, signal=45%	UGT2B10/UGT2B7/UGT1A4/DCXR/UGT2B15/UGT2A1/UGP2/UGT1A1/CRYL1/UGT1A9/UGT2B4
REACTOME_FCGR_ACTIVATION	REACTOME_FCGR_ACTIVATION	reactome_fcgr_activation	18	-0.703962	-1.76911	0.00104182	0.00933962	0.00710705	5663	tags=83%, list=24%, signal=63%	FCGR3A/FCGR2A/CD247/FGR/HCK/IGHG4/IGLC3/CD3G/IGHV4-34/SYK/SRC/FCGR1A/IGKV3-11/IGLV3-21/IGKV2-28
ONDER_CDH1_TARGETS_3_DN	ONDER_CDH1_TARGETS_3_DN	onder_cdh1_targets_3_dn	39	-0.583698	-1.71196	0.00104129	0.00933962	0.00710705	2618	tags=38%, list=11%, signal=34%	IL1B/ADGRE2/EHF/MFAP5/LCN2/ARL4C/CXCL8/SOX9/CXCL3/CXCL1/TGFA/ST6GALNAC5/KLK11/C1orf116/ATP12A
BIOCARTA_CYTOKINE_PATHWAY	BIOCARTA_CYTOKINE_PATHWAY	biocarta_cytokine_pathway	14	-0.748175	-1.77307	0.00104571	0.00935873	0.0071216	2625	tags=64%, list=11%, signal=57%	IL10/IFNG/IL2/IFNB1/IL18/TNF/CXCL8/IL1A/IL4
REACTOME_TRIGLYCERIDE_BIOSYNTHESIS	REACTOME_TRIGLYCERIDE_BIOSYNTHESIS	reactome_triglyceride_biosynthesis	11	0.771407	2.05787	0.00105319	0.00937848	0.00713662	3060	tags=64%, list=13%, signal=55%	MOGAT2/MOGAT1/AGMO/LPIN2/DGAT2/GPAM/LPIN1
REACTOME_GAMMA_CARBOXYLATION_TRANSPORT_AND_AMINO_TERMINAL_CLEAVAGE_OF_PROTEINS	REACTOME_GAMMA_CARBOXYLATION_TRANSPORT_AND_AMINO_TERMINAL_CLEAVAGE_OF_PROTEINS	reactome_gamma_carboxylation_transport_and_amino_terminal_cleavage_of_proteins	11	0.770529	2.05553	0.00105319	0.00937848	0.00713662	2540	tags=73%, list=11%, signal=65%	F9/PROZ/PROC/F7/PROS1/F2/GGCX/F10
RICKMAN_TUMOR_DIFFERENTIATED_WELL_VS_POORLY_DN	RICKMAN_TUMOR_DIFFERENTIATED_WELL_VS_POORLY_DN	rickman_tumor_differentiated_well_vs_poorly_dn	330	-0.380782	-1.41433	0.00105106	0.00937848	0.00713662	4268	tags=23%, list=18%, signal=19%	KLF7/EHD2/GPR68/CARD6/SMTN/OVOL1/IFFO2/TMEM40/SH3BGRL3/HIF1A/GLIPR1/BAK1/LPAR5/ADCY7/INPP4B/PTGS1/SH3PXD2B/UBE2Q2/STK17A/MCUB/C1QTNF6/ZBED2/RNF39/GNA15/B3GNT9/HRH1/VLDLR/PLEKHB2/TES/SLC9A1/GDPD2/RAB31/RAB38/HPSE/IL36RN/JPT1/GOLGA7B/SFN/CFAP251/CD44/MEAK7/TUBB6/TPM4/SDCBP2/AP1M2/METRNL/FBLIM1/CT69/CDSN/PCDH7/FABP5/PDPN/IL1A/EPPK1/IMPDH1/CEMIP/HOMER3/PLAUR/LRFN4/ADAMTS14/OSBPL10/SLC2A1/EREG/TANC2/E…
RICKMAN_HEAD_AND_NECK_CANCER_C	RICKMAN_HEAD_AND_NECK_CANCER_C	rickman_head_and_neck_cancer_c	64	-0.523087	-1.66048	0.0010725	0.0095187	0.00724333	3033	tags=41%, list=13%, signal=36%	IL24/CYP27B1/ZBED2/IL19/SLC39A2/IL36RN/RRAD/MMP28/CT69/CDSN/PCDH7/FLRT2/TNC/DNAH17/SLC2A1/NANOS1/EREG/AIM2/HORMAD1/KRTDAP/ALOX12B/RGS20/DKK1/HMGA2/POPDC3/SLC6A14
JAATINEN_HEMATOPOIETIC_STEM_CELL_DN	JAATINEN_HEMATOPOIETIC_STEM_CELL_DN	jaatinen_hematopoietic_stem_cell_dn	195	-0.413735	-1.48988	0.00107087	0.0095187	0.00724333	6469	tags=48%, list=27%, signal=35%	LILRA5/THBS1/IL2RB/SGSH/FGL2/ITGAM/PIK3R5/MS4A6A/SECTM1/DENND2D/LAT/IL18RAP/GPR65/RGS18/GNLY/THEMIS/CDK5R1/CCL4/FCGR2A/ADTRP/UPP1/CLEC10A/CD247/NCF2/SLC2A3/KCTD12/ITK/F13A1/FGR/KLRB1/DOK2/IL10RA/ITGB2/RCAN3/CLEC4A/CLEC7A/ZAP70/KLRC1/IGSF6/NEXN/PYHIN1/TRBC1/GZMA/FYB1/CAMK4/LCK/LY9/CD86/RTN1/IFI30/CD8A/TYROBP/CST7/LYZ/ITGB2-AS1/CXCL16/LBH/HCK/CRISPLD2/CD5/STK17A/CPVL/MNDA/CCL5/GZMK/ANKRD55/GZMB/CD2…
REACTOME_EPH_EPHRIN_SIGNALING	REACTOME_EPH_EPHRIN_SIGNALING	reactome_eph_ephrin_signaling	86	-0.48823	-1.59808	0.00109078	0.00966482	0.00735452	2037	tags=17%, list=9%, signal=16%	VAV3/EPHA3/EFNA3/SRC/NCK2/LIMK1/EPHB6/MMP2/EPHA10/PAK3/MMP9/DNM1/EPHB3/EPHA6/EFNA5
CROONQUIST_STROMAL_STIMULATION_UP	CROONQUIST_STROMAL_STIMULATION_UP	croonquist_stromal_stimulation_up	49	-0.558052	-1.7022	0.00111076	0.00982554	0.00747682	5929	tags=53%, list=25%, signal=40%	ID1/SPARC/LOX/CCN2/CCL4/PPP1R15A/COL6A1/LAMA4/NOTCH3/THBS2/TMSB4X/IGFBP3/LUM/MYOF/FSCN1/IER3/COL6A3/SULF1/COL1A2/TPM2/CXCL3/OLFM1/SMARCD3/CXCL1/VCAN/RGS2
WP_EPITHELIAL_TO_MESENCHYMAL_TRANSITION_IN_COLORECTAL_CANCER	WP_EPITHELIAL_TO_MESENCHYMAL_TRANSITION_IN_COLORECTAL_CANCER	wp_epithelial_to_mesenchymal_transition_in_colorectal_cancer	134	-0.442376	-1.538	0.00111769	0.00987043	0.00751098	5967	tags=35%, list=25%, signal=26%	AKT3/ID1/ITGA5/SPARC/NOTCH1/WNT16/DLL1/TP53/HRAS/ZEB2/TUSC3/FZD6/SNAI1/EZH2/COL4A2/FOXM1/MAPK12/FZD8/NRP2/NOTCH3/JAG2/HIF1A/PIK3CD/COL4A5/WNT8A/EIF5A2/GDF15/PIK3R2/TGFB1/JAG1/CLDN4/TGFB3/WNT4/FOXQ1/FZD1/FMNL2/MMP2/FZD7/TGFB2/MMP9/CLDN18/FZD2/WNT10B/MAPK13/WNT9A/DLK1/WNT7B
LOPEZ_MESOTHELIOMA_SURVIVAL_DN	LOPEZ_MESOTHELIOMA_SURVIVAL_DN	lopez_mesothelioma_survival_dn	11	-0.802845	-1.79335	0.00112054	0.00987924	0.00751768	3535	tags=64%, list=15%, signal=54%	ENAH/NEK2/TNIK/COL5A1/PLXNA3/CD24/VCAN
REACTOME_DEGRADATION_OF_CYSTEINE_AND_HOMOCYSTEINE	REACTOME_DEGRADATION_OF_CYSTEINE_AND_HOMOCYSTEINE	reactome_degradation_of_cysteine_and_homocysteine	13	0.727455	1.99719	0.00112547	0.00990633	0.0075383	2726	tags=62%, list=12%, signal=54%	CDO1/TST/SUOX/CSAD/GOT2/SLC25A10/ETHE1/TSTD1
SMID_BREAST_CANCER_LUMINAL_A_DN	SMID_BREAST_CANCER_LUMINAL_A_DN	smid_breast_cancer_luminal_a_dn	15	-0.738755	-1.78649	0.00116554	0.0101969	0.0077594	4982	tags=80%, list=21%, signal=63%	SLC7A5/TOP2A/CDC45/TPX2/CDCA8/NCAPH/NDC80/CDCA3/TTLL4/CDC20/MYBL2/LRP8
REACTOME_PLASMA_LIPOPROTEIN_ASSEMBLY_REMODELING_AND_CLEARANCE	REACTOME_PLASMA_LIPOPROTEIN_ASSEMBLY_REMODELING_AND_CLEARANCE	reactome_plasma_lipoprotein_assembly_remodeling_and_clearance	70	0.41811	1.69738	0.00116483	0.0101969	0.0077594	2530	tags=29%, list=11%, signal=26%	APOF/APOC4/CES3/APOC3/LPA/MTTP/APOA5/LIPG/PCSK6/LCAT/ANGPTL3/ANGPTL4/SAR1B/GPIHBP1/LDLR/APOB/APOC1/APOA1/AMN/APOE
IZADPANAH_STEM_CELL_ADIPOSE_VS_BONE_UP	IZADPANAH_STEM_CELL_ADIPOSE_VS_BONE_UP	izadpanah_stem_cell_adipose_vs_bone_up	114	-0.458996	-1.56514	0.00116195	0.0101969	0.0077594	4260	tags=29%, list=18%, signal=24%	PDGFA/UCK2/TCIRG1/CLEC2B/DDX39A/FHOD1/COTL1/NAP1L1/SLC41A1/ITM2C/MECOM/RAB31/HOXA10/CD44/JAG1/C15orf48/ARL4C/MARCHF3/ADORA2B/SERPINI1/NQO1/HOMER3/MARCKSL1/MAB21L2/PLAGL1/AIM2/HOXA11/PHLDA2/GPR84/CDH6/TFAP2A/LRP8/HMGA2
MARKEY_RB1_ACUTE_LOF_UP	MARKEY_RB1_ACUTE_LOF_UP	markey_rb1_acute_lof_up	228	-0.408316	-1.48044	0.00116612	0.0101969	0.0077594	8607	tags=52%, list=36%, signal=34%	MIS18BP1/DCTPP1/ADSL/NAA10/AURKA/TMEM106C/TPGS2/TFDP1/CAV1/TUBB/CSE1L/DSTN/PTMA/RANBP1/RBMX/RAD21/DNAJC9/SASS6/GSK3A/PSPC1/HMGB2/ILF3/SAE1/STMN1/FUBP1/ANP32B/MRE11/NUSAP1/SFPQ/LSM4/H2AZ1/KIF2A/AMD1/CKS1B/CDC25C/SERF2/PRC1/RRM2/PERP/TYMS/RFC4/RAD51AP1/NOP58/SPDL1/CBX5/PABPC4/HMGN1/MCM3/DTL/DTYMK/CCNF/MCM7/CENPK/SLC39A6/GMNN/KPNA2/HDAC2/IQGAP3/KITLG/MYH11/SNHG5/RBL1/RACGAP1/WWTR1/MAD2L1/KIF4A/MCM4/…
BIOCARTA_INFLAM_PATHWAY	BIOCARTA_INFLAM_PATHWAY	biocarta_inflam_pathway	23	-0.66359	-1.7526	0.00117208	0.0101988	0.00776088	4260	tags=61%, list=18%, signal=50%	PDGFA/CSF2/CSF1/IL10/IFNG/IL2/IFNB1/TGFB1/TGFB3/TNF/CXCL8/IL1A/IL4/TGFB2
REACTOME_RAB_GERANYLGERANYLATION	REACTOME_RAB_GERANYLGERANYLATION	reactome_rab_geranylgeranylation	64	-0.522227	-1.65775	0.00117082	0.0101988	0.00776088	4692	tags=27%, list=20%, signal=21%	RAB39A/RAB3B/CHML/RAB40A/RAB7B/RAB31/RAB38/RAB33A/RAB27B/RAB9B/RAB42/RAB6B/RAB19/RAB3D/RAB34/RAB36/RAB25
REN_ALVEOLAR_RHABDOMYOSARCOMA_DN	REN_ALVEOLAR_RHABDOMYOSARCOMA_DN	ren_alveolar_rhabdomyosarcoma_dn	394	-0.366966	-1.37191	0.00117158	0.0101988	0.00776088	6495	tags=32%, list=27%, signal=24%	EXT1/SCARA3/GMDS/ID3/THBS1/STEAP1/ARPC3/TAGLN2/VAT1/CASP4/YKT6/NRP1/TMEM43/CAVIN1/FBN1/RAB11FIP5/ITGA5/NPDC1/NGF/VDR/PEA15/LOX/TMEM184B/CCN2/COL8A1/FNDC3B/PLSCR3/PAM/RCN3/SLC39A6/TUSC3/EFEMP2/PLAT/RHBDF1/LOXL2/GJA1/NSMAF/FSTL1/STX7/COL6A1/TMEM165/VOPP1/LAMA4/SLC10A3/ANXA1/ADAMTS2/UCK2/LGALS3BP/SMTN/AXL/ARPC1B/ACSL4/ANXA5/LAMC1/SH3BGRL3/ANXA2/GLIPR1/LBH/MFGE8/TSPO/FXYD5/ITGAV/PDGFRB/DRAM1/FKBP11/E…
LU_TUMOR_ENDOTHELIAL_MARKERS_UP	LU_TUMOR_ENDOTHELIAL_MARKERS_UP	lu_tumor_endothelial_markers_up	14	-0.744905	-1.76532	0.00117724	0.010227	0.00778235	1069	tags=57%, list=5%, signal=55%	MXRA5/TNFRSF21/EGFL6/POSTN/PLXDC1/MMP9/VCAN/PMAIP1
WP_INFLAMMATORY_RESPONSE_PATHWAY	WP_INFLAMMATORY_RESPONSE_PATHWAY	wp_inflammatory_response_pathway	29	-0.624351	-1.72499	0.00118979	0.0103192	0.00785249	4804	tags=59%, list=20%, signal=47%	CD40LG/ZAP70/LCK/CD86/LAMC1/IL5RA/IFNG/LAMA5/IL2/IL2RA/CD80/LAMB1/IL2RG/COL1A1/COL1A2/COL3A1/IL4
REACTOME_RESOLUTION_OF_SISTER_CHROMATID_COHESION	REACTOME_RESOLUTION_OF_SISTER_CHROMATID_COHESION	reactome_resolution_of_sister_chromatid_cohesion	120	-0.454262	-1.55706	0.00119244	0.0103254	0.0078572	6010	tags=37%, list=25%, signal=28%	RPS27/TUBA1C/CENPL/KNTC1/CENPK/ZWINT/PPP2R1A/CENPH/SGO1/CENPI/MAD2L1/CENPE/ERCC6L/CDCA5/B9D2/SPC25/CDCA8/BUB1/SGO2/CENPO/MAPRE1/NDC80/CCNB2/RCC2/KIF18A/TUBB2B/BUB1B/CDK1/TUBA1A/CENPM/PLK1/SKA1/CENPF/CCNB1/NUF2/CENPA/TUBB6/BIRC5/CDC20/TUBB8B/KIF2C/AURKB/TUBB8/TUBB3
LANDIS_ERBB2_BREAST_PRENEOPLASTIC_DN	LANDIS_ERBB2_BREAST_PRENEOPLASTIC_DN	landis_erbb2_breast_preneoplastic_dn	53	0.46084	1.75688	0.00119888	0.0103644	0.00788684	3337	tags=43%, list=14%, signal=37%	SCP2/GHR/GSTZ1/ACAA2/ST3GAL6/BCKDHB/ALAD/ACAA1/CES1/CPT2/PGM1/ALDH1A1/CHPT1/ABHD5/DECR1/GBE1/ADIPOR2/SOWAHC/GPAM/BCAT2/MCCC1/LPIN1/HADHB
REACTOME_EPHA_MEDIATED_GROWTH_CONE_COLLAPSE	REACTOME_EPHA_MEDIATED_GROWTH_CONE_COLLAPSE	reactome_epha_mediated_growth_cone_collapse	25	-0.66818	-1.78673	0.00120728	0.0104202	0.00792929	1760	tags=24%, list=7%, signal=22%	EPHA3/EFNA3/SRC/EPHA10/EPHA6/EFNA5
CHARAFE_BREAST_CANCER_LUMINAL_VS_BASAL_UP	CHARAFE_BREAST_CANCER_LUMINAL_VS_BASAL_UP	charafe_breast_cancer_luminal_vs_basal_up	354	-0.374172	-1.39445	0.00121277	0.0104506	0.00795249	2997	tags=17%, list=13%, signal=15%	GATA3-AS1/SOX12/TJP3/ANKRD13D/GATA3/KCTD15/C14orf132/RIIAD1/SFI1/GPD1L/SIDT1/GALNT6/LFNG/SLC7A8/TGFB3/SLC4A8/PLXNA3/DLG3/TESMIN/LONRF2/MYB/CACNG4/RHPN1/SLC38A1/ZNF703/RSPH1/CACNB3/KIF12/ARFGEF3/MYCN/PRR36/SYCP2/GPR160/DNAJA4/ZNF296/MYEF2/HK2/TSPAN15/TC2N/HID1/SLC24A3/CRACD/RAB3D/PYCR1/INPP5J/BCAS1/ARID3A/CA12/UAP1L1/TTC39A/PPP2R2C/TFF3/NKAIN1/SPDEF/CTNND2/CREB3L1/EPS8L1/KRT19/ATP2C2/AGR2
NABA_ECM_GLYCOPROTEINS	NABA_ECM_GLYCOPROTEINS	naba_ecm_glycoproteins	141	-0.437261	-1.52601	0.00123716	0.0106436	0.00809932	3907	tags=34%, list=16%, signal=29%	FNDC8/EMILIN1/LAMC1/BGLAP/TINAGL1/SLIT3/MFGE8/CRISPLD2/EFEMP1/AGRN/LTBP2/ZP3/THBS2/FBLN2/INTS6L/LAMA5/MGP/IGFBP3/COMP/MFAP5/SPON1/CCN4/CCN3/SLIT2/FNDC1/LAMB1/EMILIN2/ANOS1/LGI2/CILP2/MXRA5/TNC/FNDC7/GLDN/PAPLN/POSTN/SPP1/FBLN1/DMP1/RELN/NPNT/ZP1/IGFBPL1/CTHRC1/MFAP2/VWDE/FRAS1/LAMA1
WP_FOCAL_ADHESION_PI3KAKTMTORSIGNALING_PATHWAY	WP_FOCAL_ADHESION_PI3KAKTMTORSIGNALING_PATHWAY	wp_focal_adhesion_pi3kaktmtorsignaling_pathway	257	-0.397256	-1.45368	0.00124814	0.0107207	0.00815799	6061	tags=35%, list=26%, signal=26%	PIK3R5/LPAR6/AKT3/F2R/LAMA2/ITGA5/NGF/GYS1/EFNA4/ITGA8/HRAS/PPP2R1A/NGFR/GNG2/LPAR4/ITGA4/SLC2A3/CSF1R/KITLG/PFKFB2/GNGT2/COL4A2/RPS6/FGFR4/ITGB2/ITGA11/LAMA4/PDGFA/ITGAX/FGFR2/GNB4/LAMC1/HIF1A/VEGFB/ITGAV/PDGFRB/LPAR5/PIK3CD/CREB5/THBS2/FGF7/CSF1/IL7R/COL6A2/PPP2R3A/OSM/PDGFRA/LAMA5/IL2/KIT/IFNB1/PFKFB4/COMP/COL5A2/PIK3R2/FGFR3/GNB3/COL5A1/IL2RA/JAK3/LAMB1/EFNA3/IL2RG/OSMR/GNG4/ITGA2/GNG8/COL1A1…
WILENSKY_RESPONSE_TO_DARAPLADIB	WILENSKY_RESPONSE_TO_DARAPLADIB	wilensky_response_to_darapladib	27	-0.635532	-1.72168	0.00125243	0.010723	0.00815976	6013	tags=67%, list=25%, signal=50%	HLA-DMA/DENND2D/BIN2/ITGB2/LAIR1/EVI2B/CXCR3/EVI2A/CCL5/CD48/UCP2/CYBB/CD68/PTAFR/NCF1/PLA2G7/IL1A/PLAUR
WP_T_CELL_MODULATION_IN_PANCREATIC_CANCER	WP_T_CELL_MODULATION_IN_PANCREATIC_CANCER	wp_t_cell_modulation_in_pancreatic_cancer	39	-0.579937	-1.70093	0.00125106	0.010723	0.00815976	3926	tags=56%, list=17%, signal=47%	CD276/CD40LG/TNFRSF4/CD86/VEGFB/LGALS1/FASLG/CCL22/IL10/ICOS/TIGIT/LGALS9/CTLA4/HAVCR2/CD80/TGFB1/TNFSF4/TGFB3/FAP/PDCD1/TGFB2/TNFSF9
REACTOME_MITOCHONDRIAL_FATTY_ACID_BETA_OXIDATION_OF_SATURATED_FATTY_ACIDS	REACTOME_MITOCHONDRIAL_FATTY_ACID_BETA_OXIDATION_OF_SATURATED_FATTY_ACIDS	reactome_mitochondrial_fatty_acid_beta_oxidation_of_saturated_fatty_acids	10	0.786029	2.01354	0.00125858	0.0107584	0.00818671	3962	tags=80%, list=17%, signal=67%	ACADL/ACSM3/ACADM/HADH/ECHS1/ACADS/HADHB/HADHA
PID_INTEGRIN1_PATHWAY	PID_INTEGRIN1_PATHWAY	pid_integrin1_pathway	59	-0.523436	-1.64194	0.00126587	0.0108035	0.00822098	5866	tags=54%, list=25%, signal=41%	FBN1/LAMA2/ITGA5/ITGA8/ITGA4/F13A1/VCAM1/COL6A1/ITGA11/LAMA4/LAMC1/CSPG4/ITGAV/COL4A5/THBS2/COL6A2/LAMA5/COL5A2/COL5A1/MDK/LAMB1/ITGA2/COL6A3/COL1A1/COL1A2/COL3A1/TNC/PLAUR/SPP1/NPNT/ITGA3/LAMA1
TSENG_ADIPOGENIC_POTENTIAL_UP	TSENG_ADIPOGENIC_POTENTIAL_UP	tseng_adipogenic_potential_up	25	-0.667376	-1.78458	0.00126869	0.0108102	0.0082261	4299	tags=48%, list=18%, signal=39%	MAPK12/UCK2/PRSS23/MGP/CCN4/RNF227/MTHFD2/ADORA2B/NDN/CD24/GJB3/DLK1
SCHRAETS_MLL_TARGETS_UP	SCHRAETS_MLL_TARGETS_UP	schraets_mll_targets_up	31	-0.611018	-1.69839	0.0012729	0.0108288	0.00824025	1339	tags=32%, list=6%, signal=30%	HOXA1/SERPINE2/TNC/NDN/MLF1/MMP11/GPC4/PEG3/TNNT2/MSX2
ODONNELL_TARGETS_OF_MYC_AND_TFRC_DN	ODONNELL_TARGETS_OF_MYC_AND_TFRC_DN	odonnell_targets_of_myc_and_tfrc_dn	45	-0.567258	-1.70023	0.00129652	0.0110122	0.00837982	6890	tags=60%, list=29%, signal=43%	CKS1B/CD151/NSD2/PLK4/C4orf46/DEPDC1/ARHGAP11A/DBF4/FOXM1/DNA2/TOP2A/ERCC6L/CDC6/SPC25/HELLS/FBXL21P/BUB1B/CDK1/FAM72C/SNHG26/CENPF/CCNB1/BIRC5/CDC20/AURKB/MYBL2/DEPDC1B
WP_TCELL_RECEPTOR_SIGNALING_PATHWAY	WP_TCELL_RECEPTOR_SIGNALING_PATHWAY	wp_tcell_receptor_signaling_pathway	85	-0.489141	-1.59977	0.00130708	0.0110842	0.00843463	5401	tags=39%, list=23%, signal=30%	CD83/HRAS/CD247/CBL/ITK/PRKCD/LCP2/IL15RA/ZAP70/NFATC2/VIM/MAP4K1/FYB1/LCK/CD8A/CCR5/VAV1/NFATC1/CD3E/PSTPIP1/RIPK2/GATA3/IL1B/PRKCQ/ICOS/CD3G/VAV3/PIK3R2/CD3D/TGFB1/CARD11/IL1A/IRF4
REACTOME_ACTIVATION_OF_GENE_EXPRESSION_BY_SREBF_SREBP	REACTOME_ACTIVATION_OF_GENE_EXPRESSION_BY_SREBF_SREBP	reactome_activation_of_gene_expression_by_srebf_srebp	42	0.492527	1.83672	0.00131988	0.0111644	0.00849561	5580	tags=50%, list=24%, signal=38%	SC5D/ACACB/PPARA/ELOVL6/TM7SF2/CYP51A1/HMGCS1/LSS/FASN/RXRA/HELZ2/GPAM/DHCR7/NFYB/IDI1/TBL1X/FDPS/CHD9/MVK/CREBBP/NCOA2
RICKMAN_TUMOR_DIFFERENTIATED_WELL_VS_MODERATELY_DN	RICKMAN_TUMOR_DIFFERENTIATED_WELL_VS_MODERATELY_DN	rickman_tumor_differentiated_well_vs_moderately_dn	87	-0.484459	-1.59114	0.00132072	0.0111644	0.00849561	4167	tags=32%, list=18%, signal=27%	GPR68/IFFO2/HIF1A/CDC42EP2/PTGS1/PAQR5/IL24/GDPD2/RAB31/IL36RN/GOLGA7B/SFN/CFAP251/TUBB6/CT69/CDSN/PDPN/IL1A/HOMER3/LRFN4/TEAD4/FAM83B/KRTDAP/CYP26B1/SH2D5/PPP2R2C/CDCP1/DMKN
WP_NRF2_PATHWAY	WP_NRF2_PATHWAY	wp_nrf2_pathway	117	0.349692	1.49647	0.00133701	0.0112842	0.0085868	3495	tags=34%, list=15%, signal=29%	CYP2A6/CES4A/UGT2B7/GSTM1/UGT1A4/GSTA2/GSTA5/CYP4A11/CES2/CES3/CES5A/SLC6A13/SLC2A2/NRG1/SLC6A1/GSTA1/SLC6A2/SLC2A5/CBR1/SLC2A12/CES1/UGT1A1/UGT1A9/SLC5A2/GSTT2/SLC39A8/BLVRB/GCLC/SLC2A9/RXRA/SLC2A10/SLC39A14/MGST2/ABCC2/TXNRD3/NFE2L2/SLC2A4/PTGR1/SLC39A9/SLC5A6
REACTOME_TRYPTOPHAN_CATABOLISM	REACTOME_TRYPTOPHAN_CATABOLISM	reactome_tryptophan_catabolism	13	0.722999	1.98496	0.00134907	0.011368	0.00865053	1567	tags=46%, list=7%, signal=43%	IDO2/AADAT/HAAO/ACMSD/TDO2/KMO
MORI_LARGE_PRE_BII_LYMPHOCYTE_UP	MORI_LARGE_PRE_BII_LYMPHOCYTE_UP	mori_large_pre_bii_lymphocyte_up	88	-0.476976	-1.57206	0.00135367	0.0113887	0.00866635	7416	tags=52%, list=31%, signal=36%	CBX1/STMN1/H2AZ1/RANGAP1/CKS1B/PRC1/RRM2/MCM6/ALYREF/MCM3/DTL/RAN/LMNB1/CENPL/SMARCA4/MCM7/KPNA2/MELK/RACGAP1/TOP2A/CDKN3/CENPE/CDCA5/ASF1B/LGALS1/NCAPH/NDC80/H2AX/SLC12A3/CCNB2/TTK/UBE2S/HJURP/MKI67/KIF23/CDK1/TUBA1A/CDCA3/LGALS9/CCNB1/CENPA/HMGA1/CDC20/MYBL2/IGLL1/CDCA7
MCBRYAN_PUBERTAL_BREAST_3_4WK_UP	MCBRYAN_PUBERTAL_BREAST_3_4WK_UP	mcbryan_pubertal_breast_3_4wk_up	180	-0.422348	-1.50747	0.0013595	0.0114198	0.00869	3846	tags=30%, list=16%, signal=25%	ST14/RUNX1/CSPG4/MFGE8/KIAA1522/SLC15A2/EFEMP1/IGHA2/FBXO32/SLC25A24/TSPAN8/COL9A1/SLC12A2/LRRK1/EDNRA/GATA3/JCHAIN/KRT7/PLET1/PTPN14/CDK1/RASSF2/KIT/ID4/EHF/CD248/FAM241B/HSPB8/LRATD1/RNASE3/LCN2/TGFB3/RAB27B/FSCN1/MYB/CSN1S1/MMP14/COL16A1/FZD1/SOX9/NFE2L3/TNC/TEAD2/SPP1/P2RX5/TFCP2L1/DNM1/TMEM51/ATP6V1B1/CDCP1/ESRP1/EPCAM/KRT19/FXYD3
WP_MATRIX_METALLOPROTEINASES	WP_MATRIX_METALLOPROTEINASES	wp_matrix_metalloproteinases	20	-0.684987	-1.75598	0.00136634	0.0114592	0.00871995	2428	tags=50%, list=10%, signal=45%	TIMP1/MMP28/TNF/MMP14/TIMP2/MMP2/MMP7/MMP9/MMP11/MMP16
HAMAI_APOPTOSIS_VIA_TRAIL_DN	HAMAI_APOPTOSIS_VIA_TRAIL_DN	hamai_apoptosis_via_trail_dn	168	-0.423852	-1.50467	0.00137115	0.0114815	0.00873691	4074	tags=30%, list=17%, signal=25%	STX6/CXCR3/PCDHB2/EMILIN1/HIF1A/FXYD5/TRIM16/OSCAR/FHOD1/SLC37A2/IL24/TRAC/DEF6/VASP/FSTL3/SLC16A5/ASB2/BEGAIN/GDF15/SERPINH1/VAV3/HEYL/SH3BP1/RPP25/ASPHD1/FOXB1/SH3D21/BATF3/MDK/FOXS1/LIMD2/ADRA2C/IMPDH1/NMB/PLTP/PLAUR/SSTR2/SLC39A4/FBLN1/ISYNA1/PHLDA2/PYCR1/TRIM46/CYBA/SLC1A5/SOX4/GPR78/SLCO4A1/SPHK1/UCHL1
KEGG_ALANINE_ASPARTATE_AND_GLUTAMATE_METABOLISM	KEGG_ALANINE_ASPARTATE_AND_GLUTAMATE_METABOLISM	kegg_alanine_aspartate_and_glutamate_metabolism	31	0.551539	1.90515	0.00138541	0.0115827	0.00881397	1902	tags=52%, list=8%, signal=48%	GLS2/ABAT/AGXT/CPS1/ALDH5A1/AGXT2/GPT2/ACY3/GPT/ASS1/ASPA/GOT2/ALDH4A1/ASL/GLUL/ADSS1
GHANDHI_DIRECT_IRRADIATION_DN	GHANDHI_DIRECT_IRRADIATION_DN	ghandhi_direct_irradiation_dn	32	-0.61356	-1.72917	0.00139272	0.0116256	0.00884657	2323	tags=38%, list=10%, signal=34%	ARHGEF25/SEMA4D/MN1/HOXB3/KCNK3/NFE2/TOX/PTK7/G6PD/BCL11A/MDFI/S100P
REACTOME_RA_BIOSYNTHESIS_PATHWAY	REACTOME_RA_BIOSYNTHESIS_PATHWAY	reactome_ra_biosynthesis_pathway	20	0.639344	1.98475	0.00140945	0.0117469	0.00893887	1432	tags=45%, list=6%, signal=42%	CYP26A1/RDH16/ADH4/ADH1C/RDH5/ADH1A/ALDH8A1/DHRS4/ALDH1A1
RAY_TUMORIGENESIS_BY_ERBB2_CDC25A_UP	RAY_TUMORIGENESIS_BY_ERBB2_CDC25A_UP	ray_tumorigenesis_by_erbb2_cdc25a_up	172	-0.41325	-1.46814	0.00142728	0.0118769	0.00903781	6083	tags=40%, list=26%, signal=30%	DTL/SNHG11/EFHC1/SPESP1/ID1/ADAM19/MFSD13B/CD200/MCM7/ABHD3/TRPV4/CENPK/TCEAL3/GMNN/VPREB3/B3GNTL1/INPP5D/DMTN/PLAGL2/RARG/EMB/LRRC71/TSPO2/GLIPR1/ALDH1A3/NHLH1/CTSC/ANKRD2/HELLS/TRIM45/RPL22L1/PERM1/ATP1B2/CABCOCO1/NBEA/CREB5/ECT2/ARHGEF17/CCNB2/CIP2A/DCAF12L2/ICA1L/MKI67/DLGAP5/C14orf132/ICOS/PKDCC/TMIGD3/SHCBP1/KRTAP6-3/AKNAD1/SIX1/KIF20A/CFAP251/SEMA3D/ALOX5AP/CENPA/WSCD1/C18orf54/FAIM2/SLIT2…
HUMMERICH_SKIN_CANCER_PROGRESSION_UP	HUMMERICH_SKIN_CANCER_PROGRESSION_UP	hummerich_skin_cancer_progression_up	79	-0.495265	-1.61032	0.00144796	0.0120303	0.00915452	3092	tags=30%, list=13%, signal=27%	SOCS1/THBS2/BLMH/GABRB3/ADAM8/COL5A2/LGALS9/CD44/RIN1/PYCARD/LCN2/COL6A3/CPXM1/MMP14/COL1A1/COL1A2/SSPN/MMP9/CYBA/ITGB4/RGS2/S100A6/EPCAM/KRT19
KEGG_HEMATOPOIETIC_CELL_LINEAGE	KEGG_HEMATOPOIETIC_CELL_LINEAGE	kegg_hematopoietic_cell_lineage	69	-0.513073	-1.6514	0.00145473	0.012049	0.00916878	5151	tags=57%, list=22%, signal=44%	HLA-DRB1/ITGAM/HLA-DRA/CSF2RA/ITGA5/ITGA4/CSF1R/KITLG/FLT3/CD33/CSF2/CD8A/IL5RA/IL9R/CD5/CD1C/CR1/CD3E/CD37/CD2/CSF1/IL7R/IL1B/CD3G/KIT/CD8B/CD1E/CD44/CD3D/IL2RA/CD38/ITGA2/TNF/FCGR1A/IL1A/CD1B/CSF3R/IL4/ITGA3
REACTOME_DEGRADATION_OF_THE_EXTRACELLULAR_MATRIX	REACTOME_DEGRADATION_OF_THE_EXTRACELLULAR_MATRIX	reactome_degradation_of_the_extracellular_matrix	98	-0.472052	-1.58612	0.00145311	0.012049	0.00916878	3239	tags=33%, list=14%, signal=28%	OPTC/COL4A5/COL9A1/COL6A2/COL12A1/COL13A1/ADAM8/ADAMTS9/TIMP1/LAMA5/COL5A2/ADAM9/CD44/COL5A1/LAMB1/COL6A3/MMP14/COL1A1/COL1A2/TIMP2/COL16A1/COL3A1/MMP2/SPP1/MMP7/MMP9/MMP11/MMP16/COL10A1/ACAN/COL9A2/CAPN6
GRUETZMANN_PANCREATIC_CANCER_DN	GRUETZMANN_PANCREATIC_CANCER_DN	gruetzmann_pancreatic_cancer_dn	172	0.309749	1.41597	0.00146282	0.0120971	0.00920542	4449	tags=37%, list=19%, signal=30%	PCK2/KCNJ4/C6/GSTZ1/MAT1A/ACSM3/EPHX2/CDO1/CYB5A/F11/UGT2B15/F12/ACADM/GATM/ACOX1/DMD/RGN/MAOA/HSD17B4/KAT2B/PEBP1/MST1/TOB1/ALDH1A1/SERPINA6/ACO1/PEPD/CRAT/ARSA/GJB1/LSS/CRYZ/MXI1/PEX1/PEX6/RARRES2/PCBD1/CLU/DDT/SMPDL3A/BCAT2/KCNJ15/KANK1/PRPSAP1/SERPINA5/SMPD1/C5/LMAN1/GATD3/SRP54/GAMT/PDIA5/LAMP1/NFIB/HERPUD1/RDX/GRB14/SEC62/GOLGA4/INSR/PPP2R1B/SLC20A2/IL6ST
BROWNE_INTERFERON_RESPONSIVE_GENES	BROWNE_INTERFERON_RESPONSIVE_GENES	browne_interferon_responsive_genes	61	0.437525	1.70108	0.00147827	0.012206	0.00928828	4438	tags=43%, list=19%, signal=35%	IFI27/OASL/IFI6/RSAD2/IFIT3/IFIT2/MX1/IFI44/OAS2/XAF1/TNFSF10/OAS1/TRIM22/BST2/GBP1/ZBTB20/TLR3/MYD88/GCH1/GMPR/IFIT5/UBE2L6/TRIM14/CYTH1/SP100/TYMP
BOYERINAS_ONCOFETAL_TARGETS_OF_LET7A1	BOYERINAS_ONCOFETAL_TARGETS_OF_LET7A1	boyerinas_oncofetal_targets_of_let7a1	11	-0.795882	-1.7778	0.00148779	0.0122656	0.00933362	3689	tags=64%, list=16%, signal=54%	FIGN/COL4A5/SLC25A24/NAP1L1/IGF2BP2/IGF2BP1/HMGA2
KEGG_WNT_SIGNALING_PATHWAY	KEGG_WNT_SIGNALING_PATHWAY	kegg_wnt_signaling_pathway	129	-0.449562	-1.55143	0.00149158	0.0122779	0.00934298	3215	tags=19%, list=14%, signal=17%	PRKCB/NFATC1/PRICKLE2/WNT8A/LEF1/NKD2/SFRP4/RAC2/PRICKLE1/MAPK10/WNT4/PLCB4/NFATC4/PRKX/FZD1/FZD7/MMP7/CTBP2/FZD2/WNT10B/WNT9A/SFRP2/VANGL2/DKK1/WNT7B
REACTOME_MISCELLANEOUS_SUBSTRATES	REACTOME_MISCELLANEOUS_SUBSTRATES	reactome_miscellaneous_substrates	10	0.781654	2.00234	0.00149541	0.0122904	0.00935251	1259	tags=80%, list=5%, signal=76%	CYP3A43/CYP4F2/CYP4A22/CYP4A11/CYP4F3/CYP4F11/CYP2D6/CYP2U1
ONDER_CDH1_TARGETS_3_UP	ONDER_CDH1_TARGETS_3_UP	onder_cdh1_targets_3_up	15	0.713944	2.06702	0.00150774	0.0123537	0.00940065	2255	tags=53%, list=10%, signal=48%	ALDH6A1/ZBTB16/LEPR/KLF9/RNASE4/TCEA2/KCNMA1/TSC22D3
MARSON_FOXP3_TARGETS_STIMULATED_UP	MARSON_FOXP3_TARGETS_STIMULATED_UP	marson_foxp3_targets_stimulated_up	28	-0.635647	-1.7429	0.00150697	0.0123537	0.00940065	5320	tags=57%, list=22%, signal=44%	THEMIS/ITK/ZAP70/EVI2B/ANXA1/GPR171/TNFSF14/PTPN22/SLC25A24/BTLA/PTGER4/CYTIP/IL2/CRTAM/POU2AF1/MLLT3
WP_ANGIOPOIETINLIKE_PROTEIN_8_REGULATORY_PATHWAY	WP_ANGIOPOIETINLIKE_PROTEIN_8_REGULATORY_PATHWAY	wp_angiopoietinlike_protein_8_regulatory_pathway	125	0.338875	1.48577	0.00151689	0.0124096	0.00944321	3225	tags=20%, list=14%, signal=17%	CYP3A4/CYP2B6/CYP7A1/SLC16A2/PCK1/FBP1/ABCG8/G6PC1/ABCG5/PIK3C2G/PRKAG2/IRS1/PIK3R1/FOXO1/MLXIPL/MAP3K13/IRS2/MTOR/FASN/MAP3K5/RXRA/THRB/PIK3R4/SESN3/MAP3K14
WP_ETHANOL_EFFECTS_ON_HISTONE_MODIFICATIONS	WP_ETHANOL_EFFECTS_ON_HISTONE_MODIFICATIONS	wp_ethanol_effects_on_histone_modifications	31	0.550317	1.90092	0.0015362	0.0124996	0.00951163	1997	tags=32%, list=8%, signal=30%	ADH1B/ADH1C/MAT1A/ADH1A/ALDH2/HDAC6/KAT2B/ACSS2/ALDH1A1/CYP2E1
NABA_COLLAGENS	NABA_COLLAGENS	naba_collagens	31	-0.607204	-1.68779	0.0015396	0.0124996	0.00951163	5331	tags=74%, list=22%, signal=58%	COL4A1/COL23A1/COL8A1/COL14A1/COL28A1/COL4A2/COL6A1/COL20A1/COL4A5/COL9A1/COL6A2/COL12A1/COL13A1/COL21A1/COL5A2/COL5A1/COL6A3/COL1A1/COL1A2/COL16A1/COL3A1/COL10A1/COL9A2
REACTOME_COLLAGEN_CHAIN_TRIMERIZATION	REACTOME_COLLAGEN_CHAIN_TRIMERIZATION	reactome_collagen_chain_trimerization	31	-0.607204	-1.68779	0.0015396	0.0124996	0.00951163	5331	tags=74%, list=22%, signal=58%	COL4A1/COL23A1/COL8A1/COL14A1/COL28A1/COL4A2/COL6A1/COL20A1/COL4A5/COL9A1/COL6A2/COL12A1/COL13A1/COL21A1/COL5A2/COL5A1/COL6A3/COL1A1/COL1A2/COL16A1/COL3A1/COL10A1/COL9A2
WHITEHURST_PACLITAXEL_SENSITIVITY	WHITEHURST_PACLITAXEL_SENSITIVITY	whitehurst_paclitaxel_sensitivity	31	-0.605988	-1.68441	0.0015396	0.0124996	0.00951163	4052	tags=29%, list=17%, signal=24%	MPP7/ADGRD2/SIPA1L2/B3GNT9/GAL3ST4/PAPLN/HS6ST2/ITIH5/SYT13
CLASPER_LYMPHATIC_VESSELS_DURING_METASTASIS_DN	CLASPER_LYMPHATIC_VESSELS_DURING_METASTASIS_DN	clasper_lymphatic_vessels_during_metastasis_dn	31	-0.605937	-1.68427	0.0015396	0.0124996	0.00951163	5866	tags=65%, list=25%, signal=49%	FBN1/LAMA2/LTBP1/LOX/BGN/COL6A1/LTBP2/COL6A2/TIMP1/COL5A2/COL5A1/SYK/EMILIN2/COL6A3/COL1A2/COL3A1/CDH11/SEMA3C/VCAN/CXCL6
PID_CD8_TCR_DOWNSTREAM_PATHWAY	PID_CD8_TCR_DOWNSTREAM_PATHWAY	pid_cd8_tcr_downstream_pathway	52	-0.540645	-1.66781	0.00156177	0.0126603	0.00963395	5739	tags=46%, list=24%, signal=35%	STAT4/HRAS/CD247/EOMES/NFATC2/EGR4/TNFRSF4/CD8A/FASLG/PRKCB/NFATC1/CD3E/GZMB/PTPN7/PRKCQ/CD3G/IFNG/IL2/CD8B/CD3D/IL2RA/IL2RG/TNF/TNFRSF18
BORLAK_LIVER_CANCER_EGF_UP	BORLAK_LIVER_CANCER_EGF_UP	borlak_liver_cancer_egf_up	49	-0.548466	-1.67296	0.00157522	0.0127499	0.00970216	3677	tags=53%, list=16%, signal=45%	RRM2/RBM3/COL4A1/KRT8/ID1/KRT18/CD63/PDGFA/ANXA2/TCEAL9/ECT2/BTG2/MKI67/CDK1/ELF3/CCNB1/BEX2/VIL1/SLC7A7/SPP1/LTB/RAB3D/S100A11/DDR1/TGFA/TFF3
REACTOME_ACYL_CHAIN_REMODELLING_OF_PI	REACTOME_ACYL_CHAIN_REMODELLING_OF_PI	reactome_acyl_chain_remodelling_of_pi	13	-0.735679	-1.71345	0.00160174	0.012945	0.00985061	3288	tags=54%, list=14%, signal=46%	PLA2R1/PLA2G10/PLA2G4E/PLA2G4A/PLBD1/PLA2G4D/PLA2G4F
WP_NCRNAS_INVOLVED_IN_WNT_SIGNALING_IN_HEPATOCELLULAR_CARCINOMA	WP_NCRNAS_INVOLVED_IN_WNT_SIGNALING_IN_HEPATOCELLULAR_CARCINOMA	wp_ncrnas_involved_in_wnt_signaling_in_hepatocellular_carcinoma	67	-0.513715	-1.64297	0.00160659	0.0129645	0.00986546	4974	tags=28%, list=21%, signal=22%	FZD6/EZH2/DKK2/FZD8/DANCR/ROR1/LEF1/NKD2/SFRP4/WNT4/FZD1/FZD7/ROR2/CTBP2/FZD2/WNT10B/SFRP2/DKK1/WNT7B
KEGG_NOD_LIKE_RECEPTOR_SIGNALING_PATHWAY	KEGG_NOD_LIKE_RECEPTOR_SIGNALING_PATHWAY	kegg_nod_like_receptor_signaling_pathway	58	-0.522372	-1.63576	0.00162979	0.0131199	0.00998369	4671	tags=31%, list=20%, signal=25%	NAIP/CCL2/CARD9/MAPK12/CARD6/CCL5/PSTPIP1/RIPK2/IL1B/BIRC3/PYCARD/MAPK10/IL18/TNF/CXCL8/CASP5/CXCL1/MAPK13
WP_HIPPOMERLIN_SIGNALING_DYSREGULATION	WP_HIPPOMERLIN_SIGNALING_DYSREGULATION	wp_hippomerlin_signaling_dysregulation	96	-0.479905	-1.60689	0.00163076	0.0131199	0.00998369	5754	tags=38%, list=24%, signal=29%	ITGA5/PAK4/ITGA8/HRAS/CCN2/NGFR/CDH20/ITGA4/CSF1R/FLT3/FGFR4/ITGB2/ITGA11/CDH24/FOXM1/ITGAX/FGFR2/ITGAV/PDGFRB/PDGFRA/KIT/CD44/FGFR3/PLCB4/ITGA2/TEAD4/FGFR1/TEAD2/CDH11/PAK3/IGF1R/CDH6/PAK6/ITGB4/ITGB8/ITGA3
GAUSSMANN_MLL_AF4_FUSION_TARGETS_G_UP	GAUSSMANN_MLL_AF4_FUSION_TARGETS_G_UP	gaussmann_mll_af4_fusion_targets_g_up	195	-0.408888	-1.47243	0.00164971	0.0132523	0.0100845	5158	tags=33%, list=22%, signal=26%	DUSP22/DOCK10/POLQ/MCU/SLC26A2/SYT11/SPIRE1/DOCK8/NOL4L/RNF122/SLC18B1/EGFL7/NCALD/EMB/ARID5B/UBD/NRARP/CFAP119/LRRC71/MSL3P1/IQUB/PTPRO/OSR2/PRKG1/PAQR5/PCDHB5/FBXO32/C1QTNF6/CD48/ARHGEF17/FIBIN/ADAM8/CPSF4L/GDPD2/CRTAM/RHO/LRRC49/RAB38/ANLN/TET1/CCN3/PLP2/LYPD6/NEGR1/SLC35D3/ST8SIA5/GNG4/REP15/FOXQ1/ANKDD1B/BMF/CRMP1/NDN/PEG10/ROR2/P2RX5/TMSB10/RELN/SH2D5/CTNND2/SIX2/FOXJ1/UCHL1/SYT13/AGR2
BIOCARTA_NKT_PATHWAY	BIOCARTA_NKT_PATHWAY	biocarta_nkt_pathway	23	-0.654335	-1.72816	0.00166506	0.0133555	0.010163	5287	tags=65%, list=22%, signal=51%	CCL4/CD40LG/CCR4/IFNGR2/CXCR3/IL12RB1/CSF2/CCR5/CXCR4/IFNG/IL2/TGFB1/TGFB3/IL4/TGFB2
KEGG_LIMONENE_AND_PINENE_DEGRADATION	KEGG_LIMONENE_AND_PINENE_DEGRADATION	kegg_limonene_and_pinene_degradation	10	0.778761	1.99493	0.00169106	0.0135437	0.0103062	2929	tags=80%, list=12%, signal=70%	EHHADH/ALDH2/ALDH7A1/ALDH1B1/ALDH9A1/ECHS1/NAA80/ALDH3A2
WP_MICROGLIA_PATHOGEN_PHAGOCYTOSIS_PATHWAY	WP_MICROGLIA_PATHOGEN_PHAGOCYTOSIS_PATHWAY	wp_microglia_pathogen_phagocytosis_pathway	38	-0.580398	-1.69522	0.0016975	0.0135546	0.0103144	5060	tags=61%, list=21%, signal=48%	C1QC/NCF2/ITGB2/NCKAP1L/ARPC1B/C1QB/TYROBP/C1QA/HCK/PIK3CD/VAV1/NCF4/CYBB/PIK3R6/FCER1G/TREM2/NCF1/VAV3/RAC2/PIK3R2/SYK/FCGR1A/CYBA
WHITFIELD_CELL_CYCLE_LITERATURE	WHITFIELD_CELL_CYCLE_LITERATURE	whitfield_cell_cycle_literature	43	-0.565489	-1.68301	0.00169506	0.0135546	0.0103144	7511	tags=67%, list=32%, signal=46%	MSH2/CCNG2/CDKN2D/CDC25C/RRM2/TYMS/MCM6/CDC25B/CCNF/CCNE2/RACGAP1/TOP2A/CDKN3/CDC6/CDC45/BUB1/E2F5/CKS2/CCNB2/BUB1B/CDK1/PLK1/KIF20A/CENPF/CCNB1/CDC25A/CENPA/BIRC5/CDC20
LOPEZ_MESOTHELIOMA_SURVIVAL_OVERALL_DN	LOPEZ_MESOTHELIOMA_SURVIVAL_OVERALL_DN	lopez_mesothelioma_survival_overall_dn	14	-0.735305	-1.74257	0.00170519	0.0135957	0.0103457	3400	tags=64%, list=14%, signal=55%	PSRC1/NEK2/JPT1/COL5A1/PLXNA3/HOXB6/PIMREG/CD24/MBOAT2
SHIPP_DLBCL_VS_FOLLICULAR_LYMPHOMA_UP	SHIPP_DLBCL_VS_FOLLICULAR_LYMPHOMA_UP	shipp_dlbcl_vs_follicular_lymphoma_up	45	-0.561655	-1.68344	0.00170957	0.0136102	0.0103568	6874	tags=56%, list=29%, signal=40%	MIF/CLTA/CCT5/CCT3/ATIC/ENO1/MCM7/KPNA2/MELK/NME1/SNRPB/IMPDH2/CDKN3/IFI30/HCK/DLGAP5/CCNB1/CENPA/ALDOA/HMGA1/MTHFD2/BCL2A1/SLC1A5/PKM/PFKP
KRIEG_HYPOXIA_VIA_KDM3A	KRIEG_HYPOXIA_VIA_KDM3A	krieg_hypoxia_via_kdm3a	48	-0.55184	-1.68118	0.00172961	0.0137493	0.0104626	2372	tags=33%, list=10%, signal=30%	BIRC3/CLEC4E/GDF15/C15orf48/MARCHF3/KIF2C/TM4SF1/PLAUR/SLC7A1/SPINK1/PHLDA2/PIMREG/CXCL1/TM4SF19/CXCL5/HMGA2
HOLLERN_EMT_BREAST_TUMOR_UP	HOLLERN_EMT_BREAST_TUMOR_UP	hollern_emt_breast_tumor_up	129	-0.447666	-1.54489	0.0017351	0.0137724	0.0104802	6484	tags=46%, list=27%, signal=33%	SCARA3/WAS/EHBP1L1/FOLR2/GPR34/FKBP9/ITGA5/EPB41L2/RGS18/VSIG4/EFEMP2/CSF1R/PLAT/F13A1/LOXL3/CCDC102A/CCL2/CLEC4A/ADGRA2/VIM/PLXND1/AXL/NRP2/LSP1/GNB4/OSR1/SPI1/GLIPR1/STK17B/FXYD5/MCUB/NFATC1/C1QTNF6/DOK1/SACS/SNX20/TTYH2/CSF1/B3GNT9/LTC4S/PDGFRA/DAB2/PHLDB1/GPR85/MEDAG/RRAD/LAMB1/MARVELD1/EMP3/S100A4/TIMP2/HTRA3/PRRX1/OLFM1/FLNC/NBL1/DBN1/DNM1/PRRX2
AMIT_EGF_RESPONSE_120_MCF10A	AMIT_EGF_RESPONSE_120_MCF10A	amit_egf_response_120_mcf10a	39	-0.57543	-1.68771	0.00176549	0.013972	0.0106321	5265	tags=38%, list=22%, signal=30%	MRGBP/BAX/PHLDA3/ENC1/ALDH1A3/NAP1L1/IL1B/GDF15/GPR161/IL1A/PLAUR/CCL20/EREG/LIF/SH2D3A
LEE_LIVER_CANCER_DENA_UP	LEE_LIVER_CANCER_DENA_UP	lee_liver_cancer_dena_up	52	-0.537844	-1.65917	0.00176401	0.013972	0.0106321	6395	tags=65%, list=27%, signal=48%	THBS1/TAGLN2/MCM6/COL4A1/ID1/PEA15/CD63/PLAT/VCAM1/COL4A2/PLEK/VNN3P/RPL36/ANXA1/NOTCH3/ANXA5/ANXA2/MFGE8/COL4A5/FBLN2/KIF11/LAMA5/GPC3/PTPRE/LCN2/POU2AF1/NDRG1/BCL2A1/SOX9/SPP1/CD24/HOXC6/RGS2/TFF3
LENAOUR_DENDRITIC_CELL_MATURATION_DN	LENAOUR_DENDRITIC_CELL_MATURATION_DN	lenaour_dendritic_cell_maturation_dn	121	-0.447995	-1.5344	0.00176903	0.0139793	0.0106377	6058	tags=39%, list=26%, signal=29%	SF3B4/SLC1A3/UPK2/C3AR1/KYNU/STAB1/FCGR2A/GLA/ARHGDIB/CSF1R/CD180/FYB1/EVI2A/RTN1/CLEC2B/LYZ/CORO1A/DOK1/LST1/CD37/CYTIP/BTG2/ATP2A3/CYBB/IL1B/PTAFR/FCER1G/PDLIM7/NCF1/CD44/AMPD3/LHFPL2/LGALS2/IL2RG/EMP3/IER3/S100A4/TNF/CXCL8/CXCL3/NMB/TAX1BP3/PLAUR/MARCKSL1/SPINK1/MMP9/CXCL5
XU_GH1_AUTOCRINE_TARGETS_DN	XU_GH1_AUTOCRINE_TARGETS_DN	xu_gh1_autocrine_targets_dn	122	-0.447831	-1.53247	0.00177494	0.0140053	0.0106574	4182	tags=28%, list=18%, signal=23%	NRCAM/SLC39A10/BAMBI/TGIF2/ARID5B/TNFRSF4/DDX39A/NBEA/TMSB4X/COL12A1/LXN/PCLAF/LAMA5/RAB31/NIBAN2/MUC3A/UNC5C/HPSE/IL36RN/CD44/SULF1/CACNG4/SLC38A1/NETO2/PWAR1/OLFM1/RELN/SEMA3C/DBN1/PMEPA1/CTNND2/KRT80/EFNA5/AGR2
MIKKELSEN_MEF_ICP_WITH_H3K27ME3	MIKKELSEN_MEF_ICP_WITH_H3K27ME3	mikkelsen_mef_icp_with_h3k27me3	133	-0.434746	-1.50964	0.00180041	0.0141852	0.0107944	3845	tags=33%, list=16%, signal=28%	TCAM1P/SOGA3/C1QA/KCNJ5/CD72/ARHGAP9/PIK3CD/TNFRSF8/VRTN/TJP3/PHACTR1/GRB7/CHRNG/POU2F2/LTA/ODAD1/C17orf50/HOXB3/CD3D/PNOC/FAIM2/AQP2/TNF/NRSN2/NFE2/CFAP65/PKHD1L1/GAS2L2/AVPR1B/DNAJB13/GALNTL6/GPR84/UCP1/LRRC36/KCNK10/KCND2/WFDC10A/ALPI/PRSS16/ENTPD3/PNMA8A/ESRP1/DKK1/BICDL2
IIZUKA_LIVER_CANCER_PROGRESSION_G1_G2_UP	IIZUKA_LIVER_CANCER_PROGRESSION_G1_G2_UP	iizuka_liver_cancer_progression_g1_g2_up	12	0.721462	1.94867	0.00180758	0.0142207	0.0108214	4260	tags=75%, list=18%, signal=62%	KCNJ4/ADH1A/KCNJ8/OAS2/GABARAPL1/LYRM9/PDLIM5/UBE2L6/PSME1
MOOTHA_GLUCONEOGENESIS	MOOTHA_GLUCONEOGENESIS	mootha_gluconeogenesis	28	0.553583	1.85975	0.00183371	0.0144051	0.0109616	1799	tags=36%, list=8%, signal=33%	PCK2/GPD1/ALDOB/PCK1/FBP1/GPT/ENO3/PC/LDHC/ALDOC
NADLER_OBESITY_DN	NADLER_OBESITY_DN	nadler_obesity_dn	45	0.46521	1.72366	0.00184523	0.0144529	0.010998	3459	tags=40%, list=15%, signal=34%	THRSP/PCK1/ALDH2/RBP4/MYLK/HP/PC/SOD1/ECHS1/CYP2E1/SDHB/APOE/GBE1/DDT/BCAT2/MCCC1/NNAT/UBB
PEREZ_TP53_AND_TP63_TARGETS	PEREZ_TP53_AND_TP63_TARGETS	perez_tp53_and_tp63_targets	177	-0.409033	-1.45955	0.00184461	0.0144529	0.010998	4802	tags=33%, list=20%, signal=27%	RBM38/SMAD9/RASEF/ADAP2/THEMIS2/TUFT1/FOXF1/BAMBI/NOTCH3/NRARP/LBH/ZIC2/ERFE/SIPA1L2/CRISPLD2/MICALL2/KSR1/EPB41L3/ARHGEF17/BLMH/RASGRP1/DOC2B/MYLIP/UNC5B/HIC2/OTULINL/MOXD1/SLC35E4/CELF2/CKB/IGFBP3/SEMA4D/GLIS2/ID4/CGAS/SLC16A14/SLIT2/PTX3/HR/METRNL/KCNK3/MARCHF3/SOX8/EPPK1/CRYAB/MXRA5/FZD1/TOX/DPYSL4/LRRC37A4P/IGF1R/EVPL/PAK6/IGF2/PPP2R2C/HUNK/EPHB3/SLC4A11/WNT7B
CHANDRAN_METASTASIS_DN	CHANDRAN_METASTASIS_DN	chandran_metastasis_dn	265	-0.383485	-1.40814	0.00185407	0.0145009	0.0110345	4307	tags=27%, list=18%, signal=22%	CUEDC1/EVA1C/EFS/FGFR2/SMOC2/NEXN/SMTN/PTGS2/ARHGEF10/TSHZ3/SLC15A2/CRISPLD2/C11orf80/SMAGP/PRICKLE2/TSPAN2/BTG2/DEF6/DACT3/COL13A1/DUSP2/SYTL1/IRAG1/FAM3B/MOXD1/ASB2/ARMCX1/GOLM1/SCN7A/ILDR1/GLIS2/PWWP2B/MN1/OGN/LFNG/TUBB6/ZNF532/CCN3/HSPB8/EPHA3/SMPDL3B/PYCARD/RRAD/CACNA2D1/CD38/PDE5A/DBNDD2/RAB27B/B3GALNT1/PCDH7/SELENOM/SPATC1L/SSPN/MXRA5/EPHB6/FHOD3/FMOD/PRRX1/TSPAN15/GABBR1/BCAS1/SEMA3C/RNF1…
BOSCO_EPITHELIAL_DIFFERENTIATION_MODULE	BOSCO_EPITHELIAL_DIFFERENTIATION_MODULE	bosco_epithelial_differentiation_module	32	-0.605858	-1.70746	0.00186885	0.0145951	0.0111062	2257	tags=34%, list=10%, signal=31%	IGLJ3/ELF3/HSPB8/LCN2/F3/TM4SF1/H19/KRT78/DUOX2/MUC1/SLC6A14
WP_GENES_CONTROLLING_NEPHROGENESIS	WP_GENES_CONTROLLING_NEPHROGENESIS	wp_genes_controlling_nephrogenesis	32	-0.605224	-1.70568	0.00189266	0.0147594	0.0112313	2723	tags=41%, list=11%, signal=36%	CXCR4/SIX1/KIRREL1/SLIT2/HNF1B/WNT4/NCK2/EYA1/ETV4/HOXA11/WT1/ITGA3/LMX1B
BRIDEAU_IMPRINTED_GENES	BRIDEAU_IMPRINTED_GENES	brideau_imprinted_genes	53	-0.538007	-1.66494	0.00190966	0.0148703	0.0113157	924	tags=28%, list=4%, signal=27%	SCIN/SNURF/MST1R/NDN/PEG10/PLAGL1/WT1/PHLDA2/IGF2/PPP1R9A/PEG3/ASCL2/MEG3/ART5/DLK1
NAKAYAMA_SOFT_TISSUE_TUMORS_PCA1_UP	NAKAYAMA_SOFT_TISSUE_TUMORS_PCA1_UP	nakayama_soft_tissue_tumors_pca1_up	67	-0.51023	-1.63182	0.0019126	0.0148715	0.0113166	6395	tags=67%, list=27%, signal=49%	THBS1/MS4A4A/ITGAM/HLA-DRA/FCGR3A/KYNU/BIN2/VSIG4/FCGR2A/CSF1R/HLA-DQB1/F13A1/DOCK2/CCL2/SLA/NCKAP1L/GZMA/C1QB/IFI30/LYZ/C1QA/AIF1/LILRB1/CTSC/EFEMP1/ARHGAP15/CCL5/GZMK/HLA-DQA1/NCF4/TRAC/THBS2/LY96/CD52/TIMP1/SLAMF8/TRBC2/CD44/LUM/FAP/S100A4/FCGR1A/PLTP/GABBR1/S100A6
WP_MESODERMAL_COMMITMENT_PATHWAY	WP_MESODERMAL_COMMITMENT_PATHWAY	wp_mesodermal_commitment_pathway	134	-0.432364	-1.50319	0.00192321	0.0149322	0.0113627	6516	tags=35%, list=27%, signal=26%	TWSG1/EXT1/PAX6/ARL4A/FOXC1/MTF2/PARP8/ADAM19/PLCH1/DLL1/ACVR2B/EOMES/SNAI1/ZNF462/RPL38/WDHD1/POU5F1/TRIM28/FZD8/RARG/ARID5B/TBX1/ZIC2/PBX1/DNMT3B/TRERF1/AMH/LEF1/GATA3/VAV3/TET1/NOG/RGS10/KLF5/MIR200A/TOX/ZIC5/FGFR1/TEAD2/CTBP2/HES7/MIXL1/TRIM71/GRHL2/DKK1/HMGA2/BMP7
BUFFA_HYPOXIA_METAGENE	BUFFA_HYPOXIA_METAGENE	buffa_hypoxia_metagene	49	-0.545183	-1.66294	0.00193785	0.0150028	0.0114165	5806	tags=43%, list=24%, signal=32%	TUBA1C/ENO1/MRGBP/MAP7D1/SEC61G/GAPDH/KIF4A/CDKN3/PSRC1/SHCBP1/TUBA1A/KIF20A/ANLN/TUBB6/HILPDA/NDRG1/SLC2A1/HK2/PFKP/ESRP1/CA9
WP_NEURAL_CREST_DIFFERENTIATION	WP_NEURAL_CREST_DIFFERENTIATION	wp_neural_crest_differentiation	70	-0.493108	-1.58469	0.00193793	0.0150028	0.0114165	2970	tags=27%, list=13%, signal=24%	WNT8A/PMP22/HDAC7/MITF/FGFR3/MYB/HOXA1/HDAC9/GBX2/SOX9/ZIC5/FGFR1/CTBP2/TLX2/CDH6/PRTG/TFAP2A/MSX2/BMP7
XU_HGF_SIGNALING_NOT_VIA_AKT1_48HR_DN	XU_HGF_SIGNALING_NOT_VIA_AKT1_48HR_DN	xu_hgf_signaling_not_via_akt1_48hr_dn	18	-0.689109	-1.73178	0.00194165	0.0150098	0.0114218	2622	tags=44%, list=11%, signal=40%	DLGAP5/PLK1/KIF20A/CD248/CENPF/GTSE1/SPP1/FXYD2
REACTOME_MET_PROMOTES_CELL_MOTILITY	REACTOME_MET_PROMOTES_CELL_MOTILITY	reactome_met_promotes_cell_motility	36	-0.588214	-1.70254	0.00197094	0.0152142	0.0115774	2378	tags=33%, list=10%, signal=30%	LAMA5/COL5A2/COL5A1/LAMB1/SRC/ITGA2/COL1A1/COL1A2/COL3A1/HGF/ITGA3/LAMA1
CHARAFE_BREAST_CANCER_LUMINAL_VS_BASAL_DN	CHARAFE_BREAST_CANCER_LUMINAL_VS_BASAL_DN	charafe_breast_cancer_luminal_vs_basal_dn	408	-0.364573	-1.36579	0.00197397	0.0152156	0.0115784	6060	tags=32%, list=26%, signal=25%	ICAM1/FERMT1/AKT3/SLC1A3/CAVIN1/FAM171A1/CD58/STAT4/TKT/GPSM2/RBMS1/FKBP1A/F2RL1/DSE/LOX/COL8A1/FNDC3B/UPP1/CAVIN3/PM20D2/FZD6/ANXA2P2/IFI16/PLAT/SIRPAP1/MAML2/OGFRL1/LOXL2/SOAT1/COL4A2/GAS1/FSTL1/ADA/WWTR1/EVA1C/ANXA1/STING1/CARD6/AXL/PTGS2/TNFAIP8/KLHL29/LAMC1/ATP1A1/HIF1A/PRNP/ANXA2/GLIPR1/LBH/MFGE8/FXYD5/ALDH1A3/RUNX3/TCEAL9/CTSC/STK17A/PIK3CD/MTMR2/RNF145/MPZL1/COTL1/GNA15/IL7R/DUOX1/GJC1/AT…
OSADA_ASCL1_TARGETS_DN	OSADA_ASCL1_TARGETS_DN	osada_ascl1_targets_dn	19	-0.689921	-1.7472	0.00198342	0.0152663	0.011617	2372	tags=47%, list=10%, signal=43%	BIRC3/RASSF2/CD44/BCL2A1/KLF5/FGFR1/SEMA3C/DKK1/WNT7B
SCHAEFFER_PROSTATE_DEVELOPMENT_12HR_DN	SCHAEFFER_PROSTATE_DEVELOPMENT_12HR_DN	schaeffer_prostate_development_12hr_dn	37	-0.583514	-1.69613	0.00199933	0.0153132	0.0116527	5366	tags=46%, list=23%, signal=36%	ZWINT/COL8A1/KPNA2/PLAT/NSG2/ENC1/PRMT1/ELAVL3/RASA3/CHD3/CRMP1/PRRX1/OLFM1/RIMKLA/TUBB3/PRPH/HMGA2
WP_EXTRAFOLLICULAR_AND_FOLLICULAR_B_CELL_ACTIVATION_BY_SARSCOV2	WP_EXTRAFOLLICULAR_AND_FOLLICULAR_B_CELL_ACTIVATION_BY_SARSCOV2	wp_extrafollicular_and_follicular_b_cell_activation_by_sarscov2	55	-0.536127	-1.66273	0.00200386	0.0153132	0.0116527	5140	tags=51%, list=22%, signal=40%	ZEB2/CRP/CD40LG/PTPRC/ITGB2/ITGAX/EBI3/SH2D1A/MFGE8/TNFSF13B/GPR183/CR1/BTLA/CXCR4/IL10/ICOS/IFNG/IL2/SLAMF7/TLR7/SYK/CD80/IL12A/TNF/PDCD1/IL4/TMSB10/IRF4
SWEET_KRAS_TARGETS_DN	SWEET_KRAS_TARGETS_DN	sweet_kras_targets_dn	55	-0.536054	-1.6625	0.00200386	0.0153132	0.0116527	611	tags=18%, list=3%, signal=18%	ARL4C/BEX1/RGS2/DUSP4/LRP8/EPHB3/IGF2-AS/DKK1/CXCL5/HMGA2
ELVIDGE_HYPOXIA_UP	ELVIDGE_HYPOXIA_UP	elvidge_hypoxia_up	150	-0.426827	-1.49876	0.00200202	0.0153132	0.0116527	2760	tags=24%, list=12%, signal=21%	NAP1L1/CXCR4/VLDLR/KRT7/ELF3/IGFBP3/ADGRE2/GDF15/NREP/B3GNT4/SFXN3/HILPDA/EFNA3/CSGALNACT1/S100A4/ARTN/NDRG1/ADORA2B/LIMCH1/TMEFF1/SOX9/CEMIP/PLAUR/PDGFRL/DPYSL4/SLC2A1/PFKFB3/HK2/EGLN3/DDR1/QSOX1/S100A6/SLCO4A1/PFKP/PPFIA4/CA9
DURAND_STROMA_NS_UP	DURAND_STROMA_NS_UP	durand_stroma_ns_up	155	-0.418624	-1.47749	0.0019934	0.0153132	0.0116527	5055	tags=37%, list=21%, signal=29%	TMEM266/PREX2/SLC2A3/SNAI1/NOX4/GPX7/HECTD2/SLFN12L/NAIP/MAP3K6/PLCB1/MPP7/OSR1/LY9/GLIPR1/EZR/SH3RF3/CTSC/TNFSF13B/DMPK/TMEM141/CREB5/UCP2/SCAMP5/ELOVL4/ZNF518B/UNC5B/GDF15/LFNG/NREP/AMPD3/BICD1/HAVCR2/LPCAT4/SLC4A8/RAB27B/HS3ST1/FBLIM1/FOXQ1/RAB6B/CRYAB/NANOS1/FZD7/AIM2/CEP126/ARNT2/PTPN13/TNFSF9/MLF1/CA12/PRELID3A/LPAR2/SLC16A3/GJB3/RCOR2/DMRT2/KRT19
KEGG_CHEMOKINE_SIGNALING_PATHWAY	KEGG_CHEMOKINE_SIGNALING_PATHWAY	kegg_chemokine_signaling_pathway	158	-0.416746	-1.47279	0.00201758	0.0153959	0.0117157	5380	tags=34%, list=23%, signal=26%	HRAS/GNG2/PLCB2/CCL4/GRK7/CXCR2/CCR8/ITK/PRKCD/CCL4L2/GNGT2/FGR/DOCK2/CCL2/CCR4/PLCB1/CXCR3/GNB4/CXCR6/ADCY3/CXCL16/XCR1/CCL3L1/ADCY7/CCR5/HCK/PIK3CD/PRKCB/VAV1/CCL5/CCL22/TIAM2/CXCR4/ADCY5/NCF1/VAV3/RAC2/PIK3R2/GNB3/XCL1/JAK3/PLCB4/GNG4/GNG8/PRKX/CXCL8/CXCL3/CCL20/CCR6/CXCL1/CXCL6/CCL26/CXCL5
RUAN_RESPONSE_TO_TNF_TROGLITAZONE_DN	RUAN_RESPONSE_TO_TNF_TROGLITAZONE_DN	ruan_response_to_tnf_troglitazone_dn	35	0.507489	1.75847	0.0020236	0.0154001	0.0117188	3429	tags=54%, list=14%, signal=47%	FXYD1/PFKFB1/APOC4/SELENBP1/PXMP2/ALAD/MMUT/HSD17B4/TST/PC/DHRS3/IDH1/HIPK2/FASN/AQP7/GPAM/NRIP1/ORM2/SLC2A4
HSIAO_HOUSEKEEPING_GENES	HSIAO_HOUSEKEEPING_GENES	hsiao_housekeeping_genes	389	-0.359833	-1.34408	0.0020239	0.0154001	0.0117188	8363	tags=43%, list=35%, signal=28%	ANXA11/UBA52/CD74/HSP90AB1/ARPC2/DSTN/LASP1/PTMA/HLA-DPA1/TLE5/FUS/RPL11/SQSTM1/CAPN2/UQCRB/ARF3/SSB/SERPINB6/PPIA/RPS15A/ARHGAP1/CSTB/RPL34/NACA/YBX1/RPS29/CSNK2B/RPL19/FTL/DYNLL1/RPL3/LGALS3/FKBP4/VPS72/RPL21/STMN1/UQCRH/EEF1B2/ANP32B/RPL10A/S100A10/RAC1/H2AZ1/RPS14/EEF1D/CAPNS1/GNAS/RPL17/EIF3E/PFN1/HNRNPA1/YWHAH/RPL29/FNTA/CLTA/ATP5MC2/RPL27/ATF4/ACTG1/HDAC1/NPC2/EIF4A1/PAX6/TAGLN2/HLA-DRA/RP…
KLEIN_TARGETS_OF_BCR_ABL1_FUSION	KLEIN_TARGETS_OF_BCR_ABL1_FUSION	klein_targets_of_bcr_abl1_fusion	36	-0.587253	-1.69976	0.00204092	0.0155075	0.0118005	4975	tags=56%, list=21%, signal=44%	CSF1R/BTK/CD33/PTPRC/GYPC/IKZF1/RUNX1/TCF3/MNDA/NCF4/IL7R/CXCR4/POU2F2/SIGLEC8/SYK/CD38/TNFRSF13B/POU2AF1/CSF3R/IRF4
WP_VITAMIN_D_RECEPTOR_PATHWAY	WP_VITAMIN_D_RECEPTOR_PATHWAY	wp_vitamin_d_receptor_pathway	136	-0.43272	-1.5071	0.00204628	0.0155261	0.0118147	3196	tags=31%, list=13%, signal=27%	IGSF9B/SLC37A2/HLA-DQA1/CYP27B1/BTLA/PTGER4/RASGRP1/SULT1C2/COL13A1/TNFRSF11B/PRKCQ/IGFBP3/ID4/LGALS9/ADGRE5/GXYLT2/HLA-DQA2/HILPDA/CTLA4/PNOC/TGFB1/TNFSF4/IL12A/S100A4/CREG2/TIMP2/CRACR2B/CASP5/KRTAP5-1/SPP1/SALL4/TGFB2/G6PD/ALOX5/IRF4/S100A6/CST1/TRPV6/ALPI/EFNA5/ATP2C2/CA9
ISSAEVA_MLL2_TARGETS	ISSAEVA_MLL2_TARGETS	issaeva_mll2_targets	45	-0.554669	-1.6625	0.00207672	0.0157347	0.0119734	5149	tags=49%, list=22%, signal=38%	CAVIN3/LOXL2/FSTL1/SLCO3A1/AXL/CRIP1/CSPG4/DENND3/SLC16A5/ELF3/HPSE/COL5A1/IL18/ADGRG1/HDAC9/PCDH7/FLRT2/BMP5/TNNC1/LMO1/DUSP9/DKK1
VILIMAS_NOTCH1_TARGETS_UP	VILIMAS_NOTCH1_TARGETS_UP	vilimas_notch1_targets_up	48	-0.546451	-1.66476	0.00209136	0.0158231	0.0120407	6220	tags=62%, list=26%, signal=46%	CD69/ICAM1/IL12B/LAT/CD83/IL10RA/HEY1/ZAP70/GZMA/THY1/NOTCH3/LCK/CD86/NRARP/CCL5/NFATC1/GZMB/CD2/GATA3/CD3G/BIRC3/P2RY10/CD3D/CTLA4/CD80/CARD11/BCL2A1/TNFRSF18/TOX/DDR1
GRAHAM_CML_QUIESCENT_VS_CML_DIVIDING_UP	GRAHAM_CML_QUIESCENT_VS_CML_DIVIDING_UP	graham_cml_quiescent_vs_cml_dividing_up	21	-0.67923	-1.75585	0.00211555	0.0159835	0.0121628	2618	tags=43%, list=11%, signal=38%	IL1B/RGS1/TNFSF4/CXCL8/CXCL3/CCL20/CXCL1/CXCL6/CXCL5
KEGG_HEDGEHOG_SIGNALING_PATHWAY	KEGG_HEDGEHOG_SIGNALING_PATHWAY	kegg_hedgehog_signaling_pathway	42	-0.57108	-1.68294	0.00214508	0.0161608	0.0122977	1466	tags=29%, list=6%, signal=27%	ZIC2/BMP8A/WNT8A/WNT4/BMP5/LRP2/PRKX/GLI1/WNT10B/WNT9A/BMP7/WNT7B
KUROZUMI_RESPONSE_TO_ONCOCYTIC_VIRUS	KUROZUMI_RESPONSE_TO_ONCOCYTIC_VIRUS	kurozumi_response_to_oncocytic_virus	38	-0.574191	-1.67709	0.00214235	0.0161608	0.0122977	5062	tags=58%, list=21%, signal=46%	CXCR2/CD40LG/IL10RA/CCL2/CCR4/CXCR3/XCR1/CCR5/CCL5/CCL22/IL1B/LTA/IFNG/IL36RN/IL2RG/IL18/TNF/IL1A/CCL20/SPP1/CCR6/LTB
BLANCO_MELO_RESPIRATORY_SYNCYTIAL_VIRUS_INFECTION_A594_CELLS_DN	BLANCO_MELO_RESPIRATORY_SYNCYTIAL_VIRUS_INFECTION_A594_CELLS_DN	blanco_melo_respiratory_syncytial_virus_infection_a594_cells_dn	96	-0.474707	-1.58949	0.00215031	0.0161774	0.0123103	3062	tags=31%, list=13%, signal=27%	SLC52A1/TJP3/BCAM/KCNJ11/RIBC2/SFRP4/FGFR3/LINC00313/ST6GAL2/HR/LINC02593/SLC7A7/MMP28/CACNG4/KIF12/RAP1GAP/TPPP3/USH1C/MYO1A/PRR36/LTB/SLC29A4/CIDEC/ANXA13/BCAS1/FCGBP/MUC5B/EPS8L3/EPHB3/NTS
VANDESLUIS_COMMD1_TARGETS_GROUP_3_DN	VANDESLUIS_COMMD1_TARGETS_GROUP_3_DN	vandesluis_commd1_targets_group_3_dn	27	-0.623054	-1.68788	0.00219482	0.016489	0.0125474	1909	tags=48%, list=8%, signal=44%	MFAP4/WFDC1/VCAM1/NRARP/TMSB4X/NREP/HOXD12/RGS2/EN2/MFAP2/TUBB3/DMRT2/UCHL1
RHEIN_ALL_GLUCOCORTICOID_THERAPY_UP	RHEIN_ALL_GLUCOCORTICOID_THERAPY_UP	rhein_all_glucocorticoid_therapy_up	65	-0.514199	-1.63766	0.00221862	0.0166443	0.0126656	4982	tags=42%, list=21%, signal=33%	SLC7A5/ZNF165/PTPRC/DUSP5/ASAH1/ZNF331/LY86/LYZ/GLIPR1/EZR/MNDA/GPR183/PELI1/GPR18/CYTIP/LY96/BIRC3/C15orf39/P2RY10/VNN2/CXCL8/P2RX5/ADAM28/RGS2/DUSP4/SEL1L3/ITPR3
REACTOME_DISEASES_OF_CARBOHYDRATE_METABOLISM	REACTOME_DISEASES_OF_CARBOHYDRATE_METABOLISM	reactome_diseases_of_carbohydrate_metabolism	32	0.543238	1.85801	0.00223171	0.0166955	0.0127046	4166	tags=44%, list=18%, signal=36%	GYS2/DCXR/ALDOB/KHK/G6PC1/HYAL1/EPM2A/SLC37A4/GBE1/NHLRC1/NAGLU/UBB/GAA/GUSB
REACTOME_SEMAPHORIN_INTERACTIONS	REACTOME_SEMAPHORIN_INTERACTIONS	reactome_semaphorin_interactions	60	-0.511074	-1.60801	0.0022292	0.0166955	0.0127046	5293	tags=37%, list=22%, signal=29%	CDK5R1/PIP5K1C/MYH11/PTPRC/LIMK2/PLXND1/TYROBP/CD72/SEMA4D/TREM2/DPYSL3/SEMA4A/PLXNA1/PLXNA3/LIMK1/CRMP1/SEMA6A/DPYSL4/PAK3/PLXNB3/SEMA3A/SEMA3E
REACTOME_INTERFERON_ALPHA_BETA_SIGNALING	REACTOME_INTERFERON_ALPHA_BETA_SIGNALING	reactome_interferon_alpha_beta_signaling	60	0.419104	1.6249	0.00225276	0.0168059	0.0127886	4249	tags=37%, list=18%, signal=30%	IFI27/IFIT1/OASL/IFI6/RSAD2/IFIT3/IFIT2/MX1/OAS2/XAF1/USP18/OAS1/BST2/IRF6/HLA-C/OAS3/PTPN11/IFITM1/STAT2/IFIT5/IRF2/EGR1
TAKEDA_TARGETS_OF_NUP98_HOXA9_FUSION_16D_DN	TAKEDA_TARGETS_OF_NUP98_HOXA9_FUSION_16D_DN	takeda_targets_of_nup98_hoxa9_fusion_16d_dn	110	-0.455517	-1.54954	0.00225272	0.0168059	0.0127886	3609	tags=27%, list=15%, signal=23%	RGL4/KCNJ5/LINC00342/PELI1/TSPAN2/ANKRD13D/SULT1C2/TMIGD3/ARMCX1/NCF1/GAPLINC/AMPD3/PTX3/HS3ST1/ANOS1/PLTP/CD24P4/FGFR1/BHLHE41/SLFN13/ANKRD18A/MMP9/CXCL1/CD24/FCGBP/MGAM/ANXA3/S100P/TCN1/CXCL5
REACTOME_RHO_GTPASES_ACTIVATE_FORMINS	REACTOME_RHO_GTPASES_ACTIVATE_FORMINS	reactome_rho_gtpases_activate_formins	133	-0.431087	-1.49693	0.00228439	0.0170181	0.01295	8565	tags=49%, list=36%, signal=31%	NUP107/PPP1CC/DYNC1I2/ACTB/ITGB3BP/DYNC1H1/INCENP/TUBA4A/MRTFA/DYNLL1/SPC24/NUP37/RAC1/RANGAP1/KIF2A/PFN1/NUP43/ACTG1/SPDL1/RPS27/DVL2/TUBA1C/CENPL/KNTC1/CENPK/ZWINT/PPP2R1A/CENPH/SGO1/CENPI/MAD2L1/FMNL3/CENPE/ERCC6L/B9D2/SPC25/CDCA8/BUB1/PFN2/SGO2/CENPO/MAPRE1/NDC80/RCC2/KIF18A/TUBB2B/BUB1B/TUBA1A/CENPM/FMNL1/PLK1/SKA1/CENPF/NUF2/CENPA/TUBB6/BIRC5/SRC/CDC20/TUBB8B/KIF2C/AURKB/FMNL2/TUBB8/TUBB3
REACTOME_SYNTHESIS_OF_BILE_ACIDS_AND_BILE_SALTS_VIA_27_HYDROXYCHOLESTEROL	REACTOME_SYNTHESIS_OF_BILE_ACIDS_AND_BILE_SALTS_VIA_27_HYDROXYCHOLESTEROL	reactome_synthesis_of_bile_acids_and_bile_salts_via_27_hydroxycholesterol	15	0.700429	2.02789	0.00229201	0.01702	0.0129515	3886	tags=60%, list=16%, signal=50%	CYP8B1/AKR1D1/CYP7A1/CYP27A1/CYP7B1/AKR1C4/RXRA/AKR1C2/NR1H4
DACOSTA_ERCC3_ALLELE_XPCS_VS_TTD_UP	DACOSTA_ERCC3_ALLELE_XPCS_VS_TTD_UP	dacosta_ercc3_allele_xpcs_vs_ttd_up	20	-0.671351	-1.72102	0.00229392	0.01702	0.0129515	3413	tags=55%, list=14%, signal=47%	E2F5/EPB41L3/IGSF3/HOXB5/RASSF2/MDK/PTX3/GNG4/PCDH7/NMB/ADORA1
PARK_TRETINOIN_RESPONSE_AND_PML_RARA_FUSION	PARK_TRETINOIN_RESPONSE_AND_PML_RARA_FUSION	park_tretinoin_response_and_pml_rara_fusion	29	-0.606838	-1.67661	0.00229422	0.01702	0.0129515	5884	tags=62%, list=25%, signal=47%	CEBPE/BIK/UPP1/TNFAIP2/FGR/PKN1/SLA/RARG/LSP1/SPI1/SEMA4D/NCF1/ALOX5AP/CD38/IER3/HOXA1/NDRG1/ELF4
IIZUKA_LIVER_CANCER_PROGRESSION_L1_G1_UP	IIZUKA_LIVER_CANCER_PROGRESSION_L1_G1_UP	iizuka_liver_cancer_progression_l1_g1_up	18	0.639538	1.92947	0.00230862	0.0170838	0.013	3439	tags=56%, list=15%, signal=48%	CPEB3/AGL/C1R/SLC31A1/IGFBP4/ID2/PRCP/AMFR/ORM1/FERMT2
SHEPARD_BMYB_TARGETS	SHEPARD_BMYB_TARGETS	shepard_bmyb_targets	64	-0.507771	-1.61186	0.00230922	0.0170838	0.013	5355	tags=53%, list=23%, signal=41%	FBXO5/INKA2/MELK/PARPBP/FGFR4/HEY1/PCDH18/FOXM1/ASPM/ARID5B/ATP1A1/TPX2/TACC3/KIF14/UCP2/TTK/MKI67/DLGAP5/KIF23/KIF11/CDK1/CDCA2/CDCA3/ANLN/CCNB1/BIRC5/GTSE1/PRR11/MDK/KRT2/HMGA1/CDC20/AURKB/SOX11
WP_TRYPTOPHAN_CATABOLISM_LEADING_TO_NAD_PRODUCTION	WP_TRYPTOPHAN_CATABOLISM_LEADING_TO_NAD_PRODUCTION	wp_tryptophan_catabolism_leading_to_nad_production	13	0.704056	1.93295	0.00232197	0.0171543	0.0130537	4472	tags=69%, list=19%, signal=56%	AADAT/HAAO/TDO2/KMO/NAMPT/NMRK1/AFMID/NMNAT1/QPRT
BURTON_ADIPOGENESIS_8	BURTON_ADIPOGENESIS_8	burton_adipogenesis_8	75	-0.482844	-1.56682	0.00232806	0.0171755	0.0130698	5398	tags=40%, list=23%, signal=31%	VCL/LOX/BAX/SLC7A5/CD276/VCAM1/B9D1/ANXA5/ASAH1/FXYD5/ITGAV/TCEAL9/PRSS23/COL4A5/PTGIS/FGF7/TES/TUBA1A/RAB31/PDLIM7/CAPG/OGN/PLA2G7/EMP3/CMTM3/PDPN/PLTP/TMSB10/TPBG/ANXA3
REACTOME_ARACHIDONIC_ACID_METABOLISM	REACTOME_ARACHIDONIC_ACID_METABOLISM	reactome_arachidonic_acid_metabolism	50	0.4601	1.75222	0.00234272	0.0171839	0.0130762	1259	tags=34%, list=5%, signal=32%	CYP1A2/CYP8B1/CYP4F2/CYP2C8/CYP4A22/CYP2C9/CYP4A11/PON1/PON3/EPHX2/CYP2J2/ALOX15B/CYP4F3/CYP4F11/CBR1/FAAH/CYP2U1
WP_WNT_SIGNALING_IN_KIDNEY_DISEASE	WP_WNT_SIGNALING_IN_KIDNEY_DISEASE	wp_wnt_signaling_in_kidney_disease	27	-0.621286	-1.68309	0.00234362	0.0171839	0.0130762	1596	tags=26%, list=7%, signal=24%	MAPK10/WNT4/FZD1/FZD7/FZD2/WNT10B/WNT7B
HINATA_NFKB_TARGETS_FIBROBLAST_UP	HINATA_NFKB_TARGETS_FIBROBLAST_UP	hinata_nfkb_targets_fibroblast_up	73	-0.49345	-1.59972	0.00233615	0.0171839	0.0130762	2618	tags=25%, list=11%, signal=22%	IL1B/KRT7/CCNB1/LRRN3/PTX3/IER3/MMP14/ABCC1/CXCL8/ADAMTS3/CXCL3/CCL20/MSC/GABBR1/ANXA13/CXCL1/CXCL6/CXCL5
REACTOME_METABOLISM_OF_WATER_SOLUBLE_VITAMINS_AND_COFACTORS	REACTOME_METABOLISM_OF_WATER_SOLUBLE_VITAMINS_AND_COFACTORS	reactome_metabolism_of_water_soluble_vitamins_and_cofactors	115	0.345459	1.49011	0.00234531	0.0171839	0.0130762	4183	tags=43%, list=18%, signal=35%	CYP8B1/ALDH1L1/MTHFD1/AOX1/CYB5A/ACACB/PNPO/MMUT/SHMT1/BTD/GPHN/MTHFS/PC/PANK1/MOCS1/PCCB/SLC23A2/NADK2/RNLS/THTPA/PCCA/NAMPT/MOCOS/MCCC2/FASN/AMN/MMACHC/MMAA/LDLRAP1/ENPP1/NMRK1/MCCC1/NUDT12/SLC19A3/SLC19A2/SLC5A6/DHFR/SLC23A1/MOCS2/HLCS/DHFR2/GSTO1/PARP9/NAXD/NMNAT1/SLC46A1/NFS1/PARP10/PARP16
DEURIG_T_CELL_PROLYMPHOCYTIC_LEUKEMIA_UP	DEURIG_T_CELL_PROLYMPHOCYTIC_LEUKEMIA_UP	deurig_t_cell_prolymphocytic_leukemia_up	327	-0.374144	-1.38913	0.00234329	0.0171839	0.0130762	4624	tags=29%, list=20%, signal=24%	NTAQ1/H2BC10/HEY1/SF3A2/TPD52/GGT1/ATP1B1/IMPDH2/MCAM/BZW2/MCM4/FAM53B/PCGF2/IFNGR2/LGALS3BP/GPD2/GPSM3/SAP25/RAD54B/GIT1/MOBP/GNRHR/DDX11/PRMT1/JAG2/PTPRO/BOP1/TCEAL9/CRISPLD2/TRIM45/PLA2R1/GPR171/SCRG1/RPL28/NCDN/RPL18AP16/RPSAP44/CR1/LST1/ECT2/MPZL1/AK5/SOX12/CCNB2/COL6A2/TSPAN2/RIPK2/MKI67/PCLAF/SLC7A6/JCHAIN/HKDC1/WDR62/ITM2C/ARL2/SSBP2/TRIP10/C15orf39/MPP3/SPON1/SFN/CCNB1/GALNT6/ACRV1/LRRN3…
REACTOME_SIGNALING_BY_RECEPTOR_TYROSINE_KINASES	REACTOME_SIGNALING_BY_RECEPTOR_TYROSINE_KINASES	reactome_signaling_by_receptor_tyrosine_kinases	464	-0.350216	-1.31784	0.00240804	0.0176193	0.0134076	5025	tags=23%, list=21%, signal=19%	ATP6V1C2/CBL/NCF2/HDAC2/PLAT/KITLG/RIT1/PRKCD/FLT3/ABI2/COL4A2/FGFR4/COL6A1/RPS27A/LAMA4/MAPK12/PDGFA/EGR4/HSPB1/FGFR2/NCKAP1L/AXL/TCIRG1/NRP2/LCK/SH2B2/LAMC1/HIF1A/PTPRO/VEGFB/GABRG2/ITGAV/PDGFRB/WASF1/PRKCB/VAV1/COL4A5/SOCS1/NCF4/THBS2/FGF7/SPRED1/GABRB3/COL9A1/GRB7/COL6A2/CYBB/PDGFRA/LAMA5/KIT/GABRQ/ID4/COL5A2/NCF1/VAV3/PIK3R2/FGFR3/COL5A1/GABRG3/JAK3/RRAD/PAG1/MDK/LAMB1/SRC/IL2RG/NCK2/ITGA2/C…
KEGG_TYPE_I_DIABETES_MELLITUS	KEGG_TYPE_I_DIABETES_MELLITUS	kegg_type_i_diabetes_mellitus	36	-0.582442	-1.68584	0.00241434	0.0176412	0.0134242	6464	tags=64%, list=27%, signal=47%	ICA1/HLA-DRB1/HLA-DRA/HLA-DMA/IL12B/HLA-DMB/HLA-DPB1/HLA-DQB1/CD86/HLA-DOA/FASLG/HLA-DQA1/GZMB/IL1B/LTA/IFNG/IL2/HLA-DQA2/CD80/IL12A/TNF/IL1A/GAD1
SHETH_LIVER_CANCER_VS_TXNIP_LOSS_PAM2	SHETH_LIVER_CANCER_VS_TXNIP_LOSS_PAM2	sheth_liver_cancer_vs_txnip_loss_pam2	156	-0.411009	-1.451	0.00242231	0.0176753	0.0134501	6276	tags=40%, list=26%, signal=30%	TAGLN2/COL4A1/BICDL1/MEOX1/TANC1/DNAJC10/DLG4/SPARC/NPDC1/ABCC5/UPP1/CD276/CLCF1/CENPH/COMTD1/UNC119/CKLF/FMNL3/MCAM/TCEAL8/MYADM/ACSL4/HEPH/ANXA2/LGALS1/TCEAL9/PSRC1/FKBP11/ARHGAP18/TACC3/TSPAN8/GJC1/BTG2/NAP1L1/AKR1B1/GOLM1/PTPRE/CCNB1/NUF2/WNK4/DSG2/PTTG1/SMPDL3B/FSCN1/IER3/BCL2L14/ADGRG1/TAX1BP3/TOR4A/MACIR/PRRX1/PFKFB3/SLC39A4/SEMG1/HID1/BEX1/S100A11/UAP1L1/DDR1/RAB34/SEL1L3/PEG3/BMP7
JOHANSSON_GLIOMAGENESIS_BY_PDGFB_DN	JOHANSSON_GLIOMAGENESIS_BY_PDGFB_DN	johansson_gliomagenesis_by_pdgfb_dn	15	-0.720488	-1.74232	0.00244728	0.017833	0.0135702	1660	tags=33%, list=7%, signal=31%	WIPF3/CACNB3/TYRO3/KCNH3/PPP1R1B
REACTOME_C_TYPE_LECTIN_RECEPTORS_CLRS	REACTOME_C_TYPE_LECTIN_RECEPTORS_CLRS	reactome_c_type_lectin_receptors_clrs	130	-0.434821	-1.50276	0.00245684	0.0178783	0.0136046	5380	tags=23%, list=23%, signal=18%	HRAS/CLEC10A/CD209/PRKCD/CLEC4A/CLEC7A/RPS27A/CARD9/NFATC2/CLEC4C/CCL22/NFATC1/IL1B/MUC3A/CLEC4E/FCER1G/CLEC4D/SYK/PYCARD/SRC/CARD11/CLEC6A/MUC20/MUC13/PAK3/MUC17/MUC5B/ITPR3/MUC6/MUC1
KEGG_CARDIAC_MUSCLE_CONTRACTION	KEGG_CARDIAC_MUSCLE_CONTRACTION	kegg_cardiac_muscle_contraction	52	-0.529449	-1.63328	0.0024615	0.0178878	0.0136119	4402	tags=33%, list=19%, signal=27%	ATP1B1/CACNA1D/CACNA1C/ATP1A1/ATP1B2/ATP1B3/SLC9A1/CACNB1/TPM4/CACNA2D1/UQCR10P1/CACNG4/CACNB3/TPM2/TNNC1/FXYD2/TNNT2
REACTOME_GLUCONEOGENESIS	REACTOME_GLUCONEOGENESIS	reactome_gluconeogenesis	30	0.534443	1.8174	0.00247423	0.0179558	0.0136636	3104	tags=47%, list=13%, signal=41%	PCK2/ALDOB/PCK1/FBP1/G6PC1/G6PC2/ENO3/PC/GOT2/ALDOC/SLC37A4/SLC25A13/SLC25A10/GOT1
BURTON_ADIPOGENESIS_PEAK_AT_24HR	BURTON_ADIPOGENESIS_PEAK_AT_24HR	burton_adipogenesis_peak_at_24hr	40	-0.564275	-1.66219	0.00249233	0.0180494	0.0137349	7284	tags=62%, list=31%, signal=43%	STMN1/NUSAP1/RANGAP1/CAD/CDC25C/PRC1/CENPL/BBLN/KPNA2/MELK/RACGAP1/TOP2A/BUB1/KIFC1/H2AX/CDK1/KIF20A/ANLN/CCNB1/PTTG1/LCN2/CDC20/UBE2C/AURKB/ISYNA1
REACTOME_RAC1_GTPASE_CYCLE	REACTOME_RAC1_GTPASE_CYCLE	reactome_rac1_gtpase_cycle	178	-0.411571	-1.4688	0.00249389	0.0180494	0.0137349	7116	tags=40%, list=30%, signal=29%	PREX1/VANGL1/ARHGAP23/RAC1/ARAP3/OPHN1/ARHGAP30/LBR/ABL2/ARHGAP27/PLEKHG6/ARHGAP25/ARHGAP26/WAS/ARAP2/YKT6/SRGAP1/PAK4/ARHGAP44/NOX1/ARHGDIB/DOCK10/PREX2/NCF2/IQGAP3/CDC42EP1/ABI2/DOCK2/TAGAP/DOCK8/RACGAP1/ARHGAP4/MCAM/PKN1/NCKAP1L/MPP7/GIT1/ARHGEF10/GMIP/ARHGEF39/WASF1/ARHGAP9/WIPF1/ARHGAP15/VAV1/ECT2/NCF4/TIAM2/AMIGO2/DEF6/IQGAP1/CYBB/ARHGEF25/FMNL1/NCF1/PLEKHG2/ARHGAP22/VAV3/ARHGAP39/PIK3R2/SH…
BECKER_TAMOXIFEN_RESISTANCE_DN	BECKER_TAMOXIFEN_RESISTANCE_DN	becker_tamoxifen_resistance_dn	46	-0.549047	-1.65078	0.0025262	0.0182585	0.0138939	1138	tags=35%, list=5%, signal=33%	HDAC2/GJA1/CEP170/TRIM16/TTK/GATA3/LRP2/CXCL8/TM4SF1/FGFR1/PEG10/IGF1R/SEMA3C/CD24/MSX2/TCN1
REACTOME_ASSEMBLY_OF_COLLAGEN_FIBRILS_AND_OTHER_MULTIMERIC_STRUCTURES	REACTOME_ASSEMBLY_OF_COLLAGEN_FIBRILS_AND_OTHER_MULTIMERIC_STRUCTURES	reactome_assembly_of_collagen_fibrils_and_other_multimeric_structures	44	-0.557198	-1.65684	0.00253891	0.0183255	0.0139449	5340	tags=55%, list=23%, signal=42%	LOX/COL8A1/COL14A1/LOXL2/COL4A2/PXDN/LOXL3/COL6A1/COL4A5/COL9A1/COL6A2/COL12A1/COL5A2/LOXL4/COL5A1/COL6A3/COL1A1/COL1A2/COL3A1/MMP7/MMP9/COL10A1/ITGB4/COL9A2
REACTOME_MET_ACTIVATES_PTK2_SIGNALING	REACTOME_MET_ACTIVATES_PTK2_SIGNALING	reactome_met_activates_ptk2_signaling	26	-0.625403	-1.68796	0.00255332	0.0184046	0.0140051	2378	tags=46%, list=10%, signal=42%	LAMA5/COL5A2/COL5A1/LAMB1/SRC/ITGA2/COL1A1/COL1A2/COL3A1/HGF/ITGA3/LAMA1
KEGG_HYPERTROPHIC_CARDIOMYOPATHY_HCM	KEGG_HYPERTROPHIC_CARDIOMYOPATHY_HCM	kegg_hypertrophic_cardiomyopathy_hcm	61	-0.515594	-1.6245	0.00257925	0.0185575	0.0141215	1886	tags=26%, list=8%, signal=24%	CACNB1/TPM4/CACNA2D1/TGFB1/TGFB3/ITGA2/TNF/CACNG4/CACNB3/TPM2/TGFB2/TNNC1/ITGB4/ITGB8/TNNT2/ITGA3
RYAN_MANTLE_CELL_LYMPHOMA_NOTCH_DIRECT_UP	RYAN_MANTLE_CELL_LYMPHOMA_NOTCH_DIRECT_UP	ryan_mantle_cell_lymphoma_notch_direct_up	131	-0.426063	-1.47278	0.0025815	0.0185575	0.0141215	6334	tags=42%, list=27%, signal=31%	PPAN/RHOBTB1/ICAM1/DENND2D/SH3TC1/ENTPD1/SSH2/TLE3/ZMIZ1/DSE/CDK5R1/ADTRP/CD84/UBALD2/FGR/IL10RA/THEMIS2/FMNL3/CUEDC1/BATF/NOTCH3/CD300A/SH2B2/IKZF1/NRARP/LY86/MX2/RUNX3/SASH3/CD72/HASPIN/PELI1/DUSP2/ARHGEF3/XYLT1/CD27/CAMKK1/GALNT6/RHOH/CDC25A/PRICKLE1/IL21R/HES4/TNF/TNFRSF13B/POU2AF1/BCL2A1/CHST10/UBASH3B/TMPRSS3/MYBL2/LPCAT1/P2RX5/PTP4A3/CHI3L2
WP_TCA_CYCLE_AKA_KREBS_OR_CITRIC_ACID_CYCLE	WP_TCA_CYCLE_AKA_KREBS_OR_CITRIC_ACID_CYCLE	wp_tca_cycle_aka_krebs_or_citric_acid_cycle	18	0.633838	1.91227	0.00260757	0.0187198	0.014245	5679	tags=72%, list=24%, signal=55%	SUCLG2/SDHD/FH/SDHB/SDHA/SUCLG1/SDHC/DLST/ACO2/DLD/OGDH/IDH2/IDH3A
WP_FAMILIAL_HYPERLIPIDEMIA_TYPE_4	WP_FAMILIAL_HYPERLIPIDEMIA_TYPE_4	wp_familial_hyperlipidemia_type_4	19	0.639706	1.98862	0.00261711	0.018763	0.0142779	3259	tags=63%, list=14%, signal=55%	GCK/MTTP/APOA5/GCKR/LCAT/FAS/DGAT2/GPIHBP1/LDLR/APOA1/LRP1/LIPC
WP_CANCER_IMMUNOTHERAPY_BY_PD1_BLOCKADE	WP_CANCER_IMMUNOTHERAPY_BY_PD1_BLOCKADE	wp_cancer_immunotherapy_by_pd1_blockade	22	-0.652189	-1.70955	0.00267035	0.019119	0.0145487	4405	tags=59%, list=19%, signal=48%	ZAP70/NFATC2/BATF/LCK/CD8A/NFATC1/CD3E/CD3G/IFNG/CD8B/CD3D/PDCD1/NFATC4
PID_TCR_PATHWAY	PID_TCR_PATHWAY	pid_tcr_pathway	63	-0.512569	-1.62267	0.00270829	0.0193647	0.0147357	6449	tags=44%, list=27%, signal=32%	WAS/HLA-DRA/LAT/HRAS/CD247/CBL/ITK/LCP2/PTPRC/ZAP70/SLA2/MAP4K1/FYB1/LCK/CD86/PRKCB/VAV1/CD3E/RASGRP1/STK39/PRKCQ/CD3G/FLNA/CD3D/CD80/PAG1/CARD11/TRPV6
WATANABE_COLON_CANCER_MSI_VS_MSS_UP	WATANABE_COLON_CANCER_MSI_VS_MSS_UP	watanabe_colon_cancer_msi_vs_mss_up	27	-0.617882	-1.67387	0.00276644	0.0197353	0.0150177	5324	tags=59%, list=22%, signal=46%	CASP2/NCF2/IQGAP3/CRIP1/ZIC2/ETV5/MYRF/RGS1/RAB27B/SOX8/PDE10A/PLA2G4A/GAD1/DUSP4/TFAP2A/AGR2
PUJANA_BREAST_CANCER_WITH_BRCA1_MUTATED_UP	PUJANA_BREAST_CANCER_WITH_BRCA1_MUTATED_UP	pujana_breast_cancer_with_brca1_mutated_up	55	-0.529506	-1.64219	0.00276753	0.0197353	0.0150177	10055	tags=80%, list=42%, signal=46%	RPA1/USP1/KATNA1/HMGN4/EXOSC8/CNOT9/HMMR/SRSF11/SMC4/TFDP1/MCM2/MSH2/ILF3/DNMT1/STMN1/MRE11/CAD/LBR/RFC4/TTF2/RAD51AP1/TCERG1/MCM6/RPIA/SKP2/MTF2/SNRPA/CDC7/EZH2/FOXM1/DNA2/MCM4/NCAPD2/SH2D1A/RAD54L/DDX39A/NDC80/UBE2S/CDK1/BLM/CENPA/CDC20/AURKB/MYBL2
KAN_RESPONSE_TO_ARSENIC_TRIOXIDE	KAN_RESPONSE_TO_ARSENIC_TRIOXIDE	kan_response_to_arsenic_trioxide	93	-0.460809	-1.53706	0.00279234	0.0198591	0.015112	5730	tags=43%, list=24%, signal=33%	LMNB1/GPR65/GSTM3/MCM7/FBXO5/NOX1/SLC2A3/KCTD12/RIT1/PPP1R15A/HEY1/NES/TOP2A/CLEC2B/SPC25/BOP1/TRIM16/SACS/IL7R/NAP1L1/DLGAP5/PDGFRA/MGP/KIF20A/GDF15/MYCNOS/DPYSL3/IGF2BP3/JAG1/ARL4C/NDRG1/PTPRZ1/CXCL8/CRYAB/ASNS/PIMREG/GFPT2/VCAN/SEL1L3/DKK1
REACTOME_COPI_DEPENDENT_GOLGI_TO_ER_RETROGRADE_TRAFFIC	REACTOME_COPI_DEPENDENT_GOLGI_TO_ER_RETROGRADE_TRAFFIC	reactome_copi_dependent_golgi_to_er_retrograde_traffic	93	-0.459714	-1.53341	0.00279234	0.0198591	0.015112	4612	tags=27%, list=19%, signal=22%	RACGAP1/KIF20B/KIF4A/CENPE/KIF15/KIFC1/KIF6/KIF18B/KIF18A/TUBB2B/KIF23/KIF11/TUBA1A/KIF20A/TUBB6/TUBB8B/KIF2C/KIF12/TUBB8/TMED3/KIF3C/KIF5A/KIF26B/KLC3/TUBB3
WP_SELECTIVE_EXPRESSION_OF_CHEMOKINE_RECEPTORS_DURING_TCELL_POLARIZATION	WP_SELECTIVE_EXPRESSION_OF_CHEMOKINE_RECEPTORS_DURING_TCELL_POLARIZATION	wp_selective_expression_of_chemokine_receptors_during_tcell_polarization	26	-0.622205	-1.67933	0.00285079	0.0202478	0.0154077	5876	tags=65%, list=25%, signal=49%	IL12B/CCL4/CD40LG/CCR4/IFNGR2/CXCR3/IL12RB1/CSF2/CCR5/CXCR4/IFNG/IL2/TGFB1/TGFB3/IL12A/IL4/TGFB2
FOURNIER_ACINAR_DEVELOPMENT_LATE_2	FOURNIER_ACINAR_DEVELOPMENT_LATE_2	fournier_acinar_development_late_2	272	-0.378493	-1.39217	0.00287671	0.0204047	0.0155271	9130	tags=47%, list=39%, signal=29%	CALM2/ACTN1/ODC1/TIPIN/NDC1/POLA1/NUP205/SRSF11/ME2/DCAF15/SMC4/MANF/ELK3/VRK1/GFPT1/ITGB5/DROSHA/NUP107/ACTB/PALLD/AURKA/MCM2/XRCC3/CSE1L/MAP4K4/FEN1/RANBP1/SSB/DNAJC9/POP7/TNFRSF12A/SMS/DNM1L/PRKDC/CCT2/PHC2/ILF3/FKBP4/SAE1/NUP37/RFWD3/NUP188/NUSAP1/COLGALT1/RCC1/H2AZ1/CAD/CKS1B/PFN1/PRC1/YWHAH/RRM2/CSNK2A1/ACTG1/MCM6/MRPL17/NSD2/MCM3/DTL/FERMT1/BARD1/SKP2/DNAJC10/PHTF2/SH3TC1/CCNF/DEPDC1/SNRPA…
REACTOME_DISEASES_OF_GLYCOSYLATION	REACTOME_DISEASES_OF_GLYCOSYLATION	reactome_diseases_of_glycosylation	124	-0.431256	-1.48119	0.00288507	0.0204368	0.0155516	6495	tags=36%, list=27%, signal=26%	EXT1/THBS1/THSD7A/ADAMTS8/BCAN/THSD4/GPC5/NOTCH1/CHSY1/DPM2/ADAMTS10/SLC26A2/BGN/KERA/OMD/ADAMTS2/NOTCH3/SDC3/CSPG4/PRELP/SEMA5B/AGRN/THBS2/ADAMTS9/MUC3A/GPC3/SPON1/OGN/ADAMTS6/LUM/LFNG/CHST3/ADAMTS3/GPC2/MUC20/FMOD/ADAMTS14/MUC13/MUC17/MUC5B/VCAN/ACAN/GPC4/MUC6/MUC1
XU_AKT1_TARGETS_6HR	XU_AKT1_TARGETS_6HR	xu_akt1_targets_6hr	26	0.552086	1.82346	0.00289422	0.0204745	0.0155802	1524	tags=27%, list=6%, signal=25%	TAT/IFIT1/HERC5/IFI6/INHBC/IFIT3/MX1
CHICAS_RB1_TARGETS_LOW_SERUM	CHICAS_RB1_TARGETS_LOW_SERUM	chicas_rb1_targets_low_serum	93	-0.458477	-1.52928	0.00291831	0.0206176	0.0156891	7017	tags=47%, list=30%, signal=33%	RBIS/UQCC2/SBF2-AS1/AAK1/NDUFA3/ROMO1/TMEM258/TYMS/ATP5MC2/MCM6/NSD2/MCM3/DTL/RPS28/LSM7/TMEM171/LMNB1/DEPDC1/CCNE2/COX6B1/COPS9/SNRPE/RPL38/CKLF/SNRPB/MCM4/RPS21/HELLS/CDT1/RNF145/PCLAF/CENPW/RPL36A/SNORD60/CYTOR/ZFAS1/NIBAN1/ZNF827/SULF1/SNHG6/SOX4/C4orf48/CDCA7/PITX1
MANNE_COVID19_ICU_VS_HEALTHY_DONOR_PLATELETS_DN	MANNE_COVID19_ICU_VS_HEALTHY_DONOR_PLATELETS_DN	manne_covid19_icu_vs_healthy_donor_platelets_dn	132	-0.433187	-1.50095	0.00292809	0.0206593	0.0157208	4889	tags=34%, list=21%, signal=27%	HLA-DQB1/UTRN/COL4A2/STK26/P2RY12/MACROD2/PLCB1/PLCL1/SH2D1A/HLA-DOA/SPC25/MEX3B/ENAH/ZNF347/ZNF117/HLA-DQA1/BTLA/ATP13A5/IL7R/CPAMD8/MECOM/ZNF660/UGT2B28/PAPPA/DPYSL3/P2RY10/MAPK10/LGALS2/SMIM36/SLC4A8/PLD4/ANKDD1B/TNFRSF21/CEMIP/SCIN/NANOS1/PACSIN1/TC2N/TGFB2/IGF2/WNT9A/CTNND2/DLK1/CXCL5/EFNA5
REACTOME_CLASS_I_PEROXISOMAL_MEMBRANE_PROTEIN_IMPORT	REACTOME_CLASS_I_PEROXISOMAL_MEMBRANE_PROTEIN_IMPORT	reactome_class_i_peroxisomal_membrane_protein_import	19	0.633304	1.96871	0.00294222	0.0207042	0.015755	4875	tags=63%, list=21%, signal=50%	PXMP2/PEX14/PEX12/ACBD5/PEX19/ALDH3A2/ABCD3/PXMP4/PEX16/PEX3/PEX13/SLC25A17
LY_AGING_OLD_DN	LY_AGING_OLD_DN	ly_aging_old_dn	53	-0.527451	-1.63228	0.00294038	0.0207042	0.015755	7100	tags=53%, list=30%, signal=37%	H2AZ1/CKS1B/CDK4/TYMS/PKMYT1/BARD1/CDC25B/CCNF/FOXM1/PTGS2/DDX39A/CTSC/KIF14/H2AX/FBL/KIF23/KIF11/PLK1/CENPF/CCNB1/CENPA/CDC20/KIF2C/CXCL8/UBE2C/POSTN/MYBL2/CDH11
MUELLER_PLURINET	MUELLER_PLURINET	mueller_plurinet	287	-0.380191	-1.40203	0.00295595	0.0207734	0.0158077	9742	tags=56%, list=41%, signal=33%	VAMP8/GMPS/EXOSC7/GTF2H2/NME1-NME2/ANAPC1/WRN/WDR77/EXOSC8/GAR1/RUVBL1/PMF1/HMMR/LUC7L3/EXOSC3/TK1/POLG2/PARP1/NACC1/ORC2/HSPA14/SMN1/SNRPC/HAUS1/NCL/ANP32A/RAD9A/CASP6/SET/DAZAP1/SMARCC1/DCTPP1/ARID3B/STRBP/PTPN6/AURKA/MCM2/HSP90AB1/ITGB3BP/STXBP2/HSPH1/PTMA/RFC2/FUS/FEN1/SSB/POP7/PASK/HSPE1/MYBBP1A/MSH2/GNL3/BCL2/PA2G4/FUBP1/MRE11/LSM4/MRPS12/CKS1B/CDC25C/FAM136A/PFN1/NLE1/POLD1/RFC4/HDAC1/NOP5…
ELVIDGE_HYPOXIA_BY_DMOG_UP	ELVIDGE_HYPOXIA_BY_DMOG_UP	elvidge_hypoxia_by_dmog_up	117	-0.446814	-1.52753	0.00298008	0.0209036	0.0159067	4773	tags=34%, list=20%, signal=27%	LOXL2/GJA1/OLFML2A/YEATS2/HEY1/DSC2/KLF7/WSB1/TNFAIP8/ZNF292/MGAT5/NAP1L1/CXCR4/VLDLR/ELF3/IGFBP3/GDF15/SFXN3/HILPDA/CSGALNACT1/S100A4/ARTN/NDRG1/ADORA2B/LIMCH1/TMEFF1/SOX9/CEMIP/PLAUR/DPYSL4/SLC2A1/PFKFB3/HK2/EGLN3/QSOX1/S100A6/SLCO4A1/PFKP/PPFIA4/CA9
MANNE_COVID19_COMBINED_COHORT_VS_HEALTHY_DONOR_PLATELETS_DN	MANNE_COVID19_COMBINED_COHORT_VS_HEALTHY_DONOR_PLATELETS_DN	manne_covid19_combined_cohort_vs_healthy_donor_platelets_dn	191	-0.39768	-1.42778	0.00298231	0.0209036	0.0159067	5034	tags=35%, list=21%, signal=27%	PREX2/KCTD12/HLA-DQB1/UTRN/RASEF/COL4A2/STK26/P2RY12/MS4A14/PLCB1/IL33/SDK1/PLCL1/ZNF229/SH2D1A/HLA-DOA/CPNE4/SPC25/ENAH/CLEC4C/CPVL/ZNF347/SLC37A2/ZNF665/ZNF117/HLA-DQA1/ANKRD55/BTLA/ATP13A5/IL7R/CPAMD8/UNC5B/SIGLEC12/GLYATL2/MECOM/ZNF660/WDFY4/UGT2B28/PAPPA/DPYSL3/P2RY10/GPR55/MAPK10/LGALS2/SMIM36/SLC4A8/PLD4/MYOF/TPPP3/ANKDD1B/TNFRSF21/CEMIP/SCIN/PACSIN1/TGFB2/CA8/IGF2/SNAP25/NEURL1/CXCL6/DCDC…
REACTOME_REMOVAL_OF_AMINOTERMINAL_PROPEPTIDES_FROM_GAMMA_CARBOXYLATED_PROTEINS	REACTOME_REMOVAL_OF_AMINOTERMINAL_PROPEPTIDES_FROM_GAMMA_CARBOXYLATED_PROTEINS	reactome_removal_of_aminoterminal_propeptides_from_gamma_carboxylated_proteins	10	0.76024	1.94748	0.00300558	0.0210391	0.0160098	2540	tags=70%, list=11%, signal=63%	F9/PROZ/PROC/F7/PROS1/F2/F10
LIEN_BREAST_CARCINOMA_METAPLASTIC_VS_DUCTAL_UP	LIEN_BREAST_CARCINOMA_METAPLASTIC_VS_DUCTAL_UP	lien_breast_carcinoma_metaplastic_vs_ductal_up	62	-0.511352	-1.61679	0.00302374	0.0211384	0.0160854	3682	tags=42%, list=16%, signal=36%	PRNP/CSPG4/KIF14/COL9A1/HRH1/TNFRSF11B/LARP6/NIBAN2/FLNA/IGF2BP3/PTX3/FJX1/FABP5/BCL2A1/IGF2BP2/ADORA2B/S100B/CXCL8/EYA1/SRSF12/NT5DC2/YBX3/PLAGL1/PLA2G4A/HORMAD1/CYP26B1
PID_HNF3B_PATHWAY	PID_HNF3B_PATHWAY	pid_hnf3b_pathway	40	0.484821	1.74341	0.00303387	0.0211538	0.0160972	2762	tags=52%, list=12%, signal=46%	GCK/TAT/TTR/ALDOB/PCK1/ALAS1/SLC2A2/BDH1/ACADM/G6PC1/HADH/PKLR/IGFBP1/HNF4A/F2/HMGCS1/HNF1A/APOA1/FOXA2/CPT1A/NR3C1
TARTE_PLASMA_CELL_VS_PLASMABLAST_UP	TARTE_PLASMA_CELL_VS_PLASMABLAST_UP	tarte_plasma_cell_vs_plasmablast_up	303	-0.365915	-1.35391	0.00303223	0.0211538	0.0160972	5344	tags=38%, list=23%, signal=30%	RBPMS/PLCB2/JADE2/ASMT/RPS18/RPS15/PAM/TNFAIP2/CXCR2/RPL39/COL14A1/RPLP0/VCAM1/FGR/RPL7A/FSTL1/RPS11/MCAM/ITGAX/HSPB1/HOXB2/ARHGEF16/RPS16/RPL23A/GZMA/RPL37A/RBMS2/RUNX1/FRZB/CEACAM4/LYZ/MX2/NHLH1/IGLJ1/RPS21/PFN2/SLC15A2/CD72/RPS2/RPL18A/RPL28/CCL22/LTBP2/P2RX1/CR1/ZNF117/HLA-DQA1/LST1/CD3E/CSF1/GPR18/IL7R/BTG2/HRH1/LTC4S/RPSA/ELAVL3/ADAM8/GUSBP11/MC4R/SPTB/HLA-DQB2/AMPD1/BIRC3/TRBV9/CD8B/FCER1G…
TONKS_TARGETS_OF_RUNX1_RUNX1T1_FUSION_SUSTAINDED_IN_ERYTHROCYTE_UP	TONKS_TARGETS_OF_RUNX1_RUNX1T1_FUSION_SUSTAINDED_IN_ERYTHROCYTE_UP	tonks_targets_of_runx1_runx1t1_fusion_sustainded_in_erythrocyte_up	41	-0.555097	-1.63155	0.00304691	0.0212088	0.016139	5929	tags=51%, list=25%, signal=38%	ID1/CD200/RBPMS/IFI16/PLAT/P2RX4/HSPB1/NRCAM/ANXA2/AMIGO2/NAP1L1/GDF15/ARMCX2/TM4SF1/NQO1/HOMER3/SOX4/VCAN/DDR1/UCHL1/NTS
CROMER_METASTASIS_DN	CROMER_METASTASIS_DN	cromer_metastasis_dn	66	-0.503179	-1.60778	0.00304971	0.0212088	0.016139	3479	tags=24%, list=15%, signal=21%	TRIM16/C11orf80/IGSF3/RAB31/CKB/LAD1/ALDOA/KLF5/PHLDA2/S100A11/TPBG/ITGB4/GJB3/PFKP/ITGA3/FXYD3
PID_EPHA_FWDPATHWAY	PID_EPHA_FWDPATHWAY	pid_epha_fwdpathway	29	-0.5992	-1.6555	0.00309848	0.0214919	0.0163544	5005	tags=38%, list=21%, signal=30%	CBL/FGR/LCK/HCK/PIK3R6/VAV3/EPHA3/EFNA3/SRC/EPHA6/EFNA5
KYNG_ENVIRONMENTAL_STRESS_RESPONSE_NOT_BY_GAMMA_IN_OLD	KYNG_ENVIRONMENTAL_STRESS_RESPONSE_NOT_BY_GAMMA_IN_OLD	kyng_environmental_stress_response_not_by_gamma_in_old	29	-0.599157	-1.65538	0.00309848	0.0214919	0.0163544	4135	tags=38%, list=17%, signal=31%	TP53I11/LCK/PRSS23/HLA-DQA1/PDE3A/NDRG1/FUT4/HGF/CNKSR1/AP3B2/ITGB8
VERRECCHIA_EARLY_RESPONSE_TO_TGFB1	VERRECCHIA_EARLY_RESPONSE_TO_TGFB1	verrecchia_early_response_to_tgfb1	51	-0.528522	-1.62343	0.00310516	0.0215103	0.0163684	6287	tags=49%, list=27%, signal=36%	RHOG/ICAM1/CYTH2/PCDHGC3/SPARC/PLAT/NME1/BSG/COL6A1/ITGB2/LAMA4/RPSA/TIMP1/IGFBP3/ADAM9/CD44/COL6A3/MMP14/COL1A2/COL3A1/MARCKSL1/CDH6/VCAN/EPHB3/ITGA3
NOUSHMEHR_GBM_SILENCED_BY_METHYLATION	NOUSHMEHR_GBM_SILENCED_BY_METHYLATION	noushmehr_gbm_silenced_by_methylation	41	-0.554247	-1.62905	0.00314139	0.021733	0.0165379	1251	tags=37%, list=5%, signal=35%	CABCOCO1/CHRDL2/BIRC3/FABP5/PDPN/F3/JHY/FMOD/MMP9/FLNC/SEL1L3/CTHRC1/SEMA3E/RAB36/ARMC3
WP_NRP1TRIGGERED_SIGNALING_PATHWAYS_IN_PANCREATIC_CANCER	WP_NRP1TRIGGERED_SIGNALING_PATHWAYS_IN_PANCREATIC_CANCER	wp_nrp1triggered_signaling_pathways_in_pancreatic_cancer	51	-0.528099	-1.62213	0.00315049	0.0217678	0.0165643	1587	tags=22%, list=7%, signal=20%	PLXNA1/SRC/TGFB3/COL1A1/COL1A2/HGF/MMP2/SLC39A4/TGFB2/MMP9/SEMA3A
BOSCO_TH1_CYTOTOXIC_MODULE	BOSCO_TH1_CYTOTOXIC_MODULE	bosco_th1_cytotoxic_module	93	-0.456915	-1.52407	0.00317025	0.0218759	0.0166467	6934	tags=58%, list=29%, signal=41%	PRF1/SAMD3/RRM2/TYMS/ANXA2R/CD300E/STRIP2/F2R/RHBDF2/STAT4/ADAM19/CMKLR1/STAB1/GNLY/FFAR3/CDC7/PTGER2/F13A1/SLAMF1/IL15RA/DNA2/SLA2/DPCD/SH2D1A/TSHZ3/RUNX3/CCR5/CD5/GPR171/GZMK/SOCS1/GZMB/NKG7/CALHM6/MKI67/IL10/PRKCQ/IFNG/PLEKHO1/IFNB1/HAPLN3/IL4I1/ACOD1/CTLA4/IL2RA/CD38/BCL2L14/SMOX/CEMIP/FUT2/SSTR2/ARNT2/P2RX5/IRF4
MALIK_REPRESSED_BY_ESTROGEN	MALIK_REPRESSED_BY_ESTROGEN	malik_repressed_by_estrogen	11	-0.775758	-1.73285	0.00320973	0.0221198	0.0168322	3350	tags=64%, list=14%, signal=55%	EFEMP1/CXCR4/CLDN4/NDRG1/RAP1GAP/MUC1/BMP7
SANSOM_WNT_PATHWAY_REQUIRE_MYC	SANSOM_WNT_PATHWAY_REQUIRE_MYC	sansom_wnt_pathway_require_myc	58	-0.511707	-1.60237	0.00323111	0.0222384	0.0169225	5915	tags=43%, list=25%, signal=32%	SLC1A3/RABEP2/DVL2/TP53/LDB1/CCNE2/BAX/FZD6/PLAT/PTGS2/FRZB/LEF1/CD44/CCN4/SIM2/MMP14/SOX9/FZD7/ROR2/SLC1A5/SEMA3C/SOX4/ASCL2/EPHB3/BMP7
ONO_FOXP3_TARGETS_UP	ONO_FOXP3_TARGETS_UP	ono_foxp3_targets_up	20	-0.663951	-1.70205	0.00325004	0.0223111	0.0169778	4025	tags=55%, list=17%, signal=46%	CXCR3/CCR5/GPR83/GZMB/IL10/SLAMF7/ADGRE5/TNFRSF18/IZUMO1R/RGS2/DLK1
FINAK_BREAST_CANCER_SDPP_SIGNATURE	FINAK_BREAST_CANCER_SDPP_SIGNATURE	finak_breast_cancer_sdpp_signature	23	-0.639281	-1.6884	0.00324741	0.0223111	0.0169778	5027	tags=70%, list=21%, signal=55%	CD247/PLEK/GZMA/CD8A/FRZB/RUNX3/CD48/CD52/TRBV5-4/F2RL2/HOXA10/OGN/SNTG2/SPP1/ADRA2A/FAXC
WINZEN_DEGRADED_VIA_KHSRP	WINZEN_DEGRADED_VIA_KHSRP	winzen_degraded_via_khsrp	85	-0.469447	-1.53536	0.00326781	0.0224043	0.0170487	4260	tags=34%, list=18%, signal=28%	PDGFA/DUSP5/PTGS2/CSF2/GPR183/PTGER4/ELOVL4/GEM/TMC7/GDF15/PAPPA/TRIM6/JAG1/TRPC1/TNF/SERPINE2/CXCL8/SERPINI1/F3/CXCL3/PLAUR/CCL20/MUC13/EREG/SPINK1/CYP26B1/TGFA/PMAIP1/DKK1
WINTER_HYPOXIA_UP	WINTER_HYPOXIA_UP	winter_hypoxia_up	87	-0.464478	-1.52551	0.00329155	0.022538	0.0171505	5308	tags=32%, list=22%, signal=25%	DPM2/MRGBP/CNIH4/GAPDH/NME1/TPD52L2/HOMER1/PTGFRN/COL4A5/CDCA4/PFKFB4/ANLN/HILPDA/NDUFA4L2/RNF24/ALDOA/NDRG1/IGF2BP2/ADORA2B/CXCL8/TEAD4/C16orf74/SLC2A1/TANC2/CA12/TPBG/SLC6A8/CA9
WIEMANN_TELOMERE_SHORTENING_AND_CHRONIC_LIVER_DAMAGE_UP	WIEMANN_TELOMERE_SHORTENING_AND_CHRONIC_LIVER_DAMAGE_UP	wiemann_telomere_shortening_and_chronic_liver_damage_up	10	0.75655	1.93803	0.00334265	0.0228586	0.0173944	915	tags=40%, list=4%, signal=38%	CYP2B6/CYP4A11/ALAD/CES1
WP_MIRNA_TARGETS_IN_ECM_AND_MEMBRANE_RECEPTORS	WP_MIRNA_TARGETS_IN_ECM_AND_MEMBRANE_RECEPTORS	wp_mirna_targets_in_ecm_and_membrane_receptors	29	-0.597027	-1.6495	0.00339124	0.0231612	0.0176247	4741	tags=72%, list=20%, signal=58%	THBS1/COL4A1/MIR30C2/COL4A2/COL6A1/ITGA11/LAMA4/LAMC1/MIR25/MIR548AA2/THBS2/COL6A2/MIR548AA1/COL5A2/MIR589/COL5A1/COL6A3/COL1A2/COL3A1/MIR200A/MIR429
DACOSTA_ERCC3_ALLELE_XPCS_VS_TTD_DN	DACOSTA_ERCC3_ALLELE_XPCS_VS_TTD_DN	dacosta_ercc3_allele_xpcs_vs_ttd_dn	30	-0.607495	-1.68781	0.003422	0.0233414	0.0177618	3097	tags=40%, list=13%, signal=35%	ROR1/PPP2R3A/CXCR4/VLDLR/SSBP2/ANOS1/FABP5/COL1A2/GULP1/PDGFRL/SOX4/VCAN
REACTOME_RHO_GTPASE_CYCLE	REACTOME_RHO_GTPASE_CYCLE	reactome_rho_gtpase_cycle	432	-0.34866	-1.30852	0.00347087	0.0236445	0.0179924	6863	tags=33%, list=29%, signal=24%	PREX1/VANGL1/ARHGAP23/RAC1/ARAP3/FGD2/OPHN1/ARHGAP30/LBR/CCT6A/ABL2/ARHGAP6/ARHGAP27/PLEKHG6/ARHGAP25/PARD6B/FLOT1/ACTG1/ARHGAP26/ADD3/WAS/RHOBTB1/RHOG/ARAP2/RASAL2/PKN3/YKT6/STIP1/NIPSNAP2/CAVIN1/SH3RF1/PLEKHG5/LMNB1/SRGAP1/PAK4/UBXN11/WDR91/ARHGAP44/PHIP/ARHGAP11A/NOX1/CPD/ARHGDIB/DOCK10/MSI2/PREX2/NCF2/IQGAP3/CDC42EP1/SLC4A7/ABI2/DOCK2/GJA1/TAGAP/DOCK8/RACGAP1/ARHGAP4/POTEE/ZAP70/FMNL3/MCAM/PK…
BOYLAN_MULTIPLE_MYELOMA_C_D_DN	BOYLAN_MULTIPLE_MYELOMA_C_D_DN	boylan_multiple_myeloma_c_d_dn	236	-0.385791	-1.40191	0.00347685	0.023655	0.0180004	5777	tags=38%, list=24%, signal=29%	IL18RAP/STAT4/ZNF467/LILRB3/ENTPD1/RGS18/SLCO4C1/F2RL1/LAX1/FNDC3B/UPP1/LPAR4/PLIN3/EOMES/IFI16/ITK/GPR174/SLFN12L/F13A1/VCAM1/ADA/PLEK/SLCO3A1/KLRC1/IGSF6/GZMA/FYB1/CXCR6/SH2D1A/LYZ/ANXA2/TFEC/INPP4B/CCL5/PTPN22/SLC25A24/NBEA/GPR183/CD3E/ARMCX3/LILRB4/TSPAN2/NKG7/ZBP1/PRKCQ/ICOS/CD3G/SLC16A5/KRBA1/KIT/GNAZ/FPR1/TRBC2/CD8B/CLEC4E/OSBPL3/SPON1/PTPRE/VAV3/CHST1/SEMA4A/DSG2/CD3D/RNASE3/LDHB/ARMCX2/C…
BOWIE_RESPONSE_TO_TAMOXIFEN	BOWIE_RESPONSE_TO_TAMOXIFEN	bowie_response_to_tamoxifen	17	0.644923	1.92377	0.00349585	0.0237238	0.0180528	2257	tags=47%, list=10%, signal=43%	IFI27/IFIT1/IFI6/IFIT3/IFIT2/MX1/OAS2/OAS1
KEGG_ECM_RECEPTOR_INTERACTION	KEGG_ECM_RECEPTOR_INTERACTION	kegg_ecm_receptor_interaction	67	-0.499555	-1.59768	0.00349264	0.0237238	0.0180528	4741	tags=43%, list=20%, signal=35%	COL4A2/COL6A1/ITGA11/LAMA4/LAMC1/SDC3/ITGAV/AGRN/THBS2/COL6A2/LAMA5/COMP/COL5A2/CD44/COL5A1/LAMB1/ITGA2/COL6A3/COL1A1/COL1A2/COL3A1/SV2A/TNC/SPP1/RELN/ITGB4/ITGB8/ITGA3/LAMA1
EINAV_INTERFERON_SIGNATURE_IN_CANCER	EINAV_INTERFERON_SIGNATURE_IN_CANCER	einav_interferon_signature_in_cancer	25	0.575148	1.87992	0.00351922	0.023852	0.0181503	4311	tags=48%, list=18%, signal=39%	IFIT1/IFI6/IFIT3/MX1/IFI44/OAS2/OAS1/BST2/RXRA/MORC3/UBE2L6/SP100
GOUYER_TATI_TARGETS_DN	GOUYER_TATI_TARGETS_DN	gouyer_tati_targets_dn	15	-0.707142	-1.71004	0.00355097	0.0240366	0.0182909	4314	tags=73%, list=18%, signal=60%	MCAM/MAPK12/CSPG4/A4GALT/LOXL4/S100A4/FABP5/IGF2/PTP4A3/BMP7/RBBP8NL
GAVIN_PDE3B_TARGETS	GAVIN_PDE3B_TARGETS	gavin_pde3b_targets	22	-0.64419	-1.68858	0.00356876	0.0241264	0.0183592	6246	tags=77%, list=26%, signal=57%	FGL2/ENTPD1/SYTL2/SYT11/F13A1/EBI3/LAMC1/NCF4/GZMB/CYBB/IL10/SYTL1/NCF1/CTLA4/IL2RA/TGFB1/IL18
REACTOME_ANTIGEN_ACTIVATES_B_CELL_RECEPTOR_BCR_LEADING_TO_GENERATION_OF_SECOND_MESSENGERS	REACTOME_ANTIGEN_ACTIVATES_B_CELL_RECEPTOR_BCR_LEADING_TO_GENERATION_OF_SECOND_MESSENGERS	reactome_antigen_activates_b_cell_receptor_bcr_leading_to_generation_of_second_messengers	31	-0.582907	-1.62026	0.0035817	0.0241833	0.0184024	3545	tags=42%, list=15%, signal=36%	CD79B/DAPP1/PIK3CD/VAV1/IGLC3/IGHV4-34/SYK/TRPC1/ORAI2/IGKV3-11/IGLV3-21/IGKV2-28/ITPR3
VALK_AML_CLUSTER_2	VALK_AML_CLUSTER_2	valk_aml_cluster_2	24	-0.635537	-1.68962	0.00358964	0.0241901	0.0184077	4088	tags=50%, list=17%, signal=41%	HOXB2/EZR/TRIM16/GUCY1A1/LAPTM4B/ARHGAP22/IL2RA/JAG1/ADGRG1/HOXA5/PLA2G4A/PTP4A3
LEE_LIVER_CANCER_HEPATOBLAST	LEE_LIVER_CANCER_HEPATOBLAST	lee_liver_cancer_hepatoblast	13	-0.710701	-1.65528	0.00359178	0.0241901	0.0184077	4187	tags=77%, list=18%, signal=63%	VIM/PTGS2/EZR/KRT7/TIMP1/CD44/F3/TNC/PLAUR/KRT19
REACTOME_L1CAM_INTERACTIONS	REACTOME_L1CAM_INTERACTIONS	reactome_l1cam_interactions	97	-0.45459	-1.52551	0.00359948	0.0242114	0.0184239	4347	tags=28%, list=18%, signal=23%	KIF4A/NRCAM/NRP2/LAMC1/ITGAV/EZR/SCN1B/TUBB2B/SPTB/TUBA1A/SCN7A/TUBB6/LAMB1/SRC/DLG3/ITGA2/CNTNAP1/KCNQ3/TUBB8B/ANK3/TUBB8/FGFR1/ANK1/CD24/DNM1/TUBB3/LAMA1
PEDERSEN_METASTASIS_BY_ERBB2_ISOFORM_4	PEDERSEN_METASTASIS_BY_ERBB2_ISOFORM_4	pedersen_metastasis_by_erbb2_isoform_4	90	-0.458657	-1.5209	0.00362802	0.0243726	0.0185465	2428	tags=22%, list=10%, signal=20%	TIMP1/TUBA1A/GOLM1/SOX3/LAD1/IL18/MYB/TIMP2/ADORA2B/PTPN13/PHLDA2/SLC24A3/CRACD/TMC6/SLC16A3/S100A6/B3GNT3/SYT13/PRSS22/AGR2
REACTOME_ACETYLCHOLINE_NEUROTRANSMITTER_RELEASE_CYCLE	REACTOME_ACETYLCHOLINE_NEUROTRANSMITTER_RELEASE_CYCLE	reactome_acetylcholine_neurotransmitter_release_cycle	13	-0.709863	-1.65333	0.00364499	0.0244433	0.0186003	3607	tags=38%, list=15%, signal=33%	PPFIA2/CPLX1/STX1A/SNAP25/PPFIA4
MARTORIATI_MDM4_TARGETS_NEUROEPITHELIUM_UP	MARTORIATI_MDM4_TARGETS_NEUROEPITHELIUM_UP	martoriati_mdm4_targets_neuroepithelium_up	157	-0.412005	-1.45578	0.0036477	0.0244433	0.0186003	2440	tags=18%, list=10%, signal=17%	RPS19/PTPN14/GPC3/TRIM6/FOXB1/BEX2/GTSE1/GAS5/ALDOA/SERPINE2/SLC2A1/BHLHE41/SALL4/HK2/EGLN3/PTK7/C12orf75/PTP4A3/VCAN/PRTG/SLC16A3/PEG3/PMAIP1/CTHRC1/MEG3/PFKP/TRIM71/IGDCC4/KRT19
REACTOME_G_ALPHA_Q_SIGNALLING_EVENTS	REACTOME_G_ALPHA_Q_SIGNALLING_EVENTS	reactome_g_alpha_q_signalling_events	160	-0.405663	-1.43491	0.00365557	0.0244653	0.018617	6178	tags=44%, list=26%, signal=33%	GNGT1/GHRL/F2RL3/LPAR6/F2R/GPR65/RGS18/F2RL1/HRAS/GNG2/PLCB2/LPAR4/FFAR3/BDKRB2/PRKCD/DGKH/GNGT2/BTK/QRFP/ANXA1/RGS19/GPR68/PLCB1/NMUR1/GNB4/FPR2/GNRHR/DAGLA/GNRH1/LPAR5/XCR1/GNA15/HRH1/RASGRP1/FFAR1/DGKA/EDNRA/GPR132/DGKG/PRKCQ/TACR2/NTSR1/ARHGEF25/NPSR1/PTAFR/PMCH/F2RL2/MLNR/P2RY10/PIK3R2/GNB3/XCL1/RGS1/PLCB4/GNG4/GNG8/AVPR1B/NMB/P2RY6/DGKB/FFAR2/NPFFR1/RGS2/LPAR2/UTS2B/ITPR3/GAST/OXTR/LPAR3/NTS
WP_PROSTAGLANDIN_AND_LEUKOTRIENE_METABOLISM_IN_SENESCENCE	WP_PROSTAGLANDIN_AND_LEUKOTRIENE_METABOLISM_IN_SENESCENCE	wp_prostaglandin_and_leukotriene_metabolism_in_senescence	27	-0.608176	-1.64757	0.00371349	0.0248218	0.0188883	5380	tags=56%, list=23%, signal=43%	HRAS/PTGER2/TBXAS1/PLCB1/PTGS2/ADCY3/PTGS1/PTGIS/PTGER4/LTC4S/ALOX5AP/PLA2G4A/ALOX5/PTGES/PTGDS
HELLER_HDAC_TARGETS_DN	HELLER_HDAC_TARGETS_DN	heller_hdac_targets_dn	259	-0.378862	-1.3877	0.00371877	0.0248259	0.0188915	5143	tags=29%, list=22%, signal=23%	ARHGDIB/ZEB2/DOCK10/SMYD5/SLC7A5/PPP1R15A/FAIM/GJA1/NSMAF/INPP5D/APOBEC3G/CNIH3/PTPRC/CD180/CLEC7A/UCK2/SLA/MAP4K1/SELPLG/LY9/SH2D1A/CLEC2B/PBX1/ADCY7/CTSC/WIPF1/NOP56/CD48/CLIC2/GUCY1A1/LAPTM5/CYTIP/LY96/CD52/RPS19/TRBV21-1/NUDT1/FMNL1/CELF2/PLK1/SERPINH1/CD44/RHOH/CCN4/ZNF532/FGFR3/GTSE1/IL21R/IL2RG/EMP3/MYB/SULF1/POU2AF1/SLC38A1/RUBCNL/FABP5/LIMD2/PDE4D/ANK3/HOMER3/MYCN/TMPRSS3/HGF/MGAT3/MYBL2…
HUPER_BREAST_BASAL_VS_LUMINAL_DN	HUPER_BREAST_BASAL_VS_LUMINAL_DN	huper_breast_basal_vs_luminal_dn	45	-0.53658	-1.60828	0.00375886	0.0250343	0.01905	2181	tags=22%, list=9%, signal=20%	IGFBP3/TPM4/LCN2/CLDN4/HMGA1/TM4SF1/GAD1/BACE2/DKK1/KRT19
GAUSSMANN_MLL_AF4_FUSION_TARGETS_E_UP	GAUSSMANN_MLL_AF4_FUSION_TARGETS_E_UP	gaussmann_mll_af4_fusion_targets_e_up	81	-0.466799	-1.5223	0.00375937	0.0250343	0.01905	3210	tags=41%, list=14%, signal=35%	KCTD12/ASPN/LMCD1/HEY1/ATP1B1/CRIP1/GNRHR/PROCR/CCL5/BVES/PDGFRA/RCAN2/ID4/ZC2HC1A/NREP/ADGRE5/MEDAG/SULF1/HDAC9/GAL3ST4/PDE10A/CRYAB/CEMIP/PDGFRL/ISLR/POSTN/CDH11/NPNT/CXCL6/PMAIP1/CTHRC1/SFRP2/KCNF1
LEONARD_HYPOXIA	LEONARD_HYPOXIA	leonard_hypoxia	39	-0.556661	-1.63266	0.00378342	0.0251004	0.0191004	2784	tags=31%, list=12%, signal=27%	HOXA4/RASGRP1/PFKFB4/ALDOA/ADORA2B/HOXA5/F3/SLC2A1/SLC16A3/TGFA/PFKP/MUC1
YU_MYC_TARGETS_UP	YU_MYC_TARGETS_UP	yu_myc_targets_up	43	-0.546091	-1.62528	0.00377768	0.0251004	0.0191004	5026	tags=47%, list=21%, signal=37%	GMNN/KPNA2/RACGAP1/TOP2A/CDKN3/ASPM/BUB1/ECT2/CKS2/CCNB2/UBE2S/MKI67/PCLAF/CDK1/PLK1/KIF20A/ANLN/CCNB1/BIRC5/YBX3
REACTOME_SELENOAMINO_ACID_METABOLISM	REACTOME_SELENOAMINO_ACID_METABOLISM	reactome_selenoamino_acid_metabolism	115	-0.447826	-1.52581	0.00378205	0.0251004	0.0191004	8025	tags=67%, list=34%, signal=45%	RPL11/IARS1/RPS15A/EPRS1/GSR/RPL34/RPS29/RPL19/RPL3/RPL21/RPS13/RPL10A/RPS14/RPL17/RPL29/RPL30/RPL27/RPS9/RPS28/RPS27/RPS17/RPL5/RPL6/RPS23/RPLP1/RPL24/RPL31/RPL4/RPS4X/RPL23/RPS3A/RPS18/RPS15/RPS7/RPL39/RPLP0/RPS8/RPL37/RPL7A/RPS10/RPL38/RPS6/RPL35A/RPS27A/RPL36/RPL12/RPL14/RPS11/RPS20/RPL32/RPS16/RPL23A/RPL13/RPL37A/RPL18/RPL13A/RPL26/RPS3/RPS5/RPL35/RPLP2/RPL27A/RPS21/RPS2/RPS12/RPL18A/RPL22L1…
VANLOO_SP3_TARGETS_DN	VANLOO_SP3_TARGETS_DN	vanloo_sp3_targets_dn	84	0.355863	1.519	0.00383701	0.0254244	0.0193469	2328	tags=26%, list=10%, signal=24%	UGT2B10/UGT2B7/CFAP57/EHHADH/ALDOB/UPB1/CDO1/KHK/ACBD4/DHRS4/MAOA/MTHFS/GCAT/TOM1L1/F7/FAH/FUOM/TPMT/CD302/HSD17B11/FABP2/RABEPK
STAEGE_EWING_FAMILY_TUMOR	STAEGE_EWING_FAMILY_TUMOR	staege_ewing_family_tumor	23	-0.634371	-1.67543	0.00384234	0.0254281	0.0193497	4590	tags=61%, list=19%, signal=49%	KCNAB3/DKK2/AMER2/ITM2A/LIPI/MAGED4/SNHG1/BCL11B/BHLHE22/PAPPA/PRSS35/GDF10/CYP26B1/LINGO1
RODWELL_AGING_KIDNEY_DN	RODWELL_AGING_KIDNEY_DN	rodwell_aging_kidney_dn	129	0.326818	1.45084	0.00385785	0.0254991	0.0194038	4386	tags=40%, list=19%, signal=33%	FNDC5/ADCY1/AASS/GHR/FOLH1/KNG1/SELENBP1/CPEB3/KLF9/BCKDHB/HDAC6/MMUT/NUDT7/DBT/AUTS2/ABTB2/PEBP1/FAXDC2/PHYH/ECI2/NNT/GOT2/HERPUD2-AS1/GABARAPL1/ISOC1/AMT/PPM1K/GABARAPL3/GNG7/SIAH2/CCNB1IP1/C1orf226/ADH5/FMO5/IMPACT/SRR/KANK1/HADHB/LINC00667/BBOF1/ABCA5/KLHL24/NDUFS1/RTN4/RHOBTB3/APLP2/AK2/NEDD4L/MTO1/CEP70/UAP1/ENOSF1
REACTOME_DEFENSINS	REACTOME_DEFENSINS	reactome_defensins	10	-0.770753	-1.68766	0.00387387	0.0255733	0.0194602	3376	tags=60%, list=14%, signal=51%	ART1/DEFB1/DEFB124/DEFB133/CCR6/DEFB126
EBAUER_TARGETS_OF_PAX3_FOXO1_FUSION_UP	EBAUER_TARGETS_OF_PAX3_FOXO1_FUSION_UP	ebauer_targets_of_pax3_foxo1_fusion_up	157	-0.410086	-1.449	0.00388689	0.0256275	0.0195015	3482	tags=27%, list=15%, signal=23%	EZR/CCR5/INPP4B/MYL6B/RSPH6A/DMPK/DOK1/EPB41L3/ACHE/TRAC/SLC12A2/HRH1/LAT2/ADAM8/PRKCQ/AMPD1/MUC3A/ARMC9/SELENOW/CACNB1/BICD1/PNOC/NEBL/TRAF5/P3H4/COL6A3/COL1A1/COL16A1/CRYAB/LRTM1/TEAD4/MYO10/TNNC1/EGLN3/ADAP1/LIF/CYP2W1/RGS2/PRRX2/SPDEF/EPS8L1/ATP2C2
HELLER_SILENCED_BY_METHYLATION_UP	HELLER_SILENCED_BY_METHYLATION_UP	heller_silenced_by_methylation_up	236	-0.384763	-1.39817	0.00389944	0.0256785	0.0195403	6111	tags=42%, list=26%, signal=31%	HLA-DRA/ICAM1/HLA-DMA/ID1/FBN1/HLA-DRB6/CCNF/SPARC/ADAM19/GPSM2/KYNU/LAMP3/CD200/HLA-DMB/TNFAIP2/DOCK10/NCF2/HLA-DPB1/HLA-DQB1/SURF2/VCAM1/APOBEC3G/PLEK/CLEC7A/FOXM1/MCAM/TOP2A/MAP3K6/ATP13A2/LSP1/TNFRSF4/EBI3/UBD/CD86/H3C4/CST7/SAMSN1/DDX43/GAGE2A/BUB1/HCK/RPS2/DAPP1/PIK3CD/AGRN/CSF2RB/GPR183/SOCS1/HLA-DQA1/NCF4/S100A13/PTGER4/GATA3/KRT7/BIRC3/RASSF2/ST8SIA1/IGFBP3/PLK1/CAPG/SLAMF7/NCF1/CD1E/CEN…
XU_HGF_SIGNALING_NOT_VIA_AKT1_48HR_UP	XU_HGF_SIGNALING_NOT_VIA_AKT1_48HR_UP	xu_hgf_signaling_not_via_akt1_48hr_up	30	-0.604119	-1.67843	0.00390738	0.0256991	0.0195559	2428	tags=33%, list=10%, signal=30%	TIMP1/ITPKA/CD44/ST6GALNAC4/HMGA1/ASNS/CCL20/LTB/ITPR3/CDCP1
ZHAN_MULTIPLE_MYELOMA_CD1_VS_CD2_DN	ZHAN_MULTIPLE_MYELOMA_CD1_VS_CD2_DN	zhan_multiple_myeloma_cd1_vs_cd2_dn	49	-0.529501	-1.61511	0.00394039	0.0258784	0.0196924	3573	tags=37%, list=15%, signal=31%	TAFA5/SLFN11/PRKCB/CXCR4/LAMA5/CD27/LAPTM4B/TMTC2/ZNF215/PRDM5/PNOC/RASSF6/SINHCAF/MGAT3/OSBPL10/GPR160/BCL11A/SPINT2
SMID_BREAST_CANCER_LUMINAL_B_UP	SMID_BREAST_CANCER_LUMINAL_B_UP	smid_breast_cancer_luminal_b_up	139	0.32423	1.44543	0.00394435	0.0258784	0.0196924	1514	tags=19%, list=6%, signal=18%	CYP2A6/ESR1/CYP2B7P/GLS2/CYP2B6/ASCL1/RDH16/ABAT/GFRA1/RETREG1/GSTZ1/SORD/DIO1/ACOX2/FBP1/SLC27A2/PCSK6/AGL/NUDT6/CAMK2B/ACADSB/QDPR/SLC1A1/REPS2/CHN2/SYBU/SERPINA6
REACTOME_SPHINGOLIPID_DE_NOVO_BIOSYNTHESIS	REACTOME_SPHINGOLIPID_DE_NOVO_BIOSYNTHESIS	reactome_sphingolipid_de_novo_biosynthesis	43	-0.544826	-1.62151	0.00396309	0.0259694	0.0197616	352	tags=14%, list=1%, signal=14%	PLPP2/CERS1/SPTSSB/SPHK1/SGPP2/FA2H
REACTOME_FACTORS_INVOLVED_IN_MEGAKARYOCYTE_DEVELOPMENT_AND_PLATELET_PRODUCTION	REACTOME_FACTORS_INVOLVED_IN_MEGAKARYOCYTE_DEVELOPMENT_AND_PLATELET_PRODUCTION	reactome_factors_involved_in_megakaryocyte_development_and_platelet_production	138	-0.426642	-1.48606	0.00403172	0.0263867	0.0200792	5905	tags=33%, list=25%, signal=25%	KLC2/KIF21B/TUBA1C/TP53/KIF19/DOCK10/HDAC2/DOCK2/DOCK8/RACGAP1/KIF20B/KIF4A/EHD2/CENPE/GATA2/PHF21A/SH2B2/H3C4/KIF15/KIFC1/KIF6/KIF18B/KIF18A/GATA3/CARMIL1/TUBB2B/KIF23/KIF11/TUBA1A/IFNB1/KIF20A/TUBB6/MICAL1/MYB/NFE2/TUBB8B/KIF2C/KIF12/H3C7/TUBB8/KIF3C/KIF5A/KIF26B/KLC3/TUBB3
HOLLEMAN_ASPARAGINASE_RESISTANCE_B_ALL_UP	HOLLEMAN_ASPARAGINASE_RESISTANCE_B_ALL_UP	holleman_asparaginase_resistance_b_all_up	26	-0.611033	-1.64917	0.00404065	0.0264128	0.020099	8238	tags=81%, list=35%, signal=53%	IGFBP7/RPL11/EIF3K/RPL3/EIF3D/EEF1B2/NOP53/RPL5/RPL6/RPL4/RACK1/RPLP0/RPL7A/RPL13A/RPS3/RPS5/FBL/GATA3/EEF1G/TPM4/LPCAT1
WP_CHOLESTEROL_BIOSYNTHESIS_PATHWAY	WP_CHOLESTEROL_BIOSYNTHESIS_PATHWAY	wp_cholesterol_biosynthesis_pathway	15	0.680441	1.97002	0.00405015	0.0264254	0.0201086	6101	tags=80%, list=26%, signal=59%	SC5D/MSMO1/CYP51A1/HMGCS1/LSS/DHCR7/IDI1/NSDHL/FDPS/MVK/PMVK/HMGCR
FRASOR_RESPONSE_TO_SERM_OR_FULVESTRANT_UP	FRASOR_RESPONSE_TO_SERM_OR_FULVESTRANT_UP	frasor_response_to_serm_or_fulvestrant_up	21	0.602139	1.87788	0.00405249	0.0264254	0.0201086	2531	tags=24%, list=11%, signal=21%	SRD5A1/AKAP3/DGCR5/CD302/DUSP10
REACTOME_FOXO_MEDIATED_TRANSCRIPTION_OF_OXIDATIVE_STRESS_METABOLIC_AND_NEURONAL_GENES	REACTOME_FOXO_MEDIATED_TRANSCRIPTION_OF_OXIDATIVE_STRESS_METABOLIC_AND_NEURONAL_GENES	reactome_foxo_mediated_transcription_of_oxidative_stress_metabolic_and_neuronal_genes	24	0.561125	1.81132	0.00409886	0.0266626	0.0202891	3011	tags=46%, list=13%, signal=40%	GCK/ABCA6/PCK1/CAT/G6PC1/PPARGC1A/IGFBP1/FOXO1/NR3C1/FOXO4/SIRT3
TOYOTA_TARGETS_OF_MIR34B_AND_MIR34C	TOYOTA_TARGETS_OF_MIR34B_AND_MIR34C	toyota_targets_of_mir34b_and_mir34c	441	-0.34494	-1.29711	0.00409778	0.0266626	0.0202891	8113	tags=46%, list=34%, signal=31%	HAUS6/STRBP/MCM8/AURKA/TFDP1/BRI3BP/TUBB/ITFG2/ARHGAP19/RBM17/MED28/RFC2/FUS/TRA2A/ZNF473/BMPR1A/FEN1/XPO5/MAPT/ZNF202/EIF2S2/B4GALT3/PRELID2/PASK/POMK/DNM1L/ZNF141/LRP11/RAD51D/CCT6P1/AGAP4/KMT5A/SNU13/ANKLE2/NSD3/POLD3/ZMYND19/ILF3/CPSF6/SPC24/TSEN54/EIF5A/PA2G4/DESI2/ANP32B/MRE11/NUSAP1/COLGALT1/SH3GLB2/RIOK1/CENPJ/ANAPC7/GPR19/CCDC93/SLC25A19/DBF4B/PDRG1/SAMD1/ZMYND8/CDK4/LRRC8C/RIC8B/COPS7B/…
MOOTHA_GLYCOGEN_METABOLISM	MOOTHA_GLYCOGEN_METABOLISM	mootha_glycogen_metabolism	18	0.615796	1.85784	0.00410594	0.0266761	0.0202994	2640	tags=39%, list=11%, signal=35%	GYS2/AGL/G6PC1/GCKR/PYGL/SLC37A4/GBE1
DAVICIONI_RHABDOMYOSARCOMA_PAX_FOXO1_FUSION_DN	DAVICIONI_RHABDOMYOSARCOMA_PAX_FOXO1_FUSION_DN	davicioni_rhabdomyosarcoma_pax_foxo1_fusion_dn	10	-0.768854	-1.6835	0.0041486	0.0269205	0.0204854	2361	tags=60%, list=10%, signal=54%	ATP2B4/MOXD1/IGFBP3/OLFML3/PDP1/SOX11
WP_METABOLIC_PATHWAY_OF_LDL_HDL_AND_TG_INCLUDING_DISEASES	WP_METABOLIC_PATHWAY_OF_LDL_HDL_AND_TG_INCLUDING_DISEASES	wp_metabolic_pathway_of_ldl_hdl_and_tg_including_diseases	16	0.663789	1.94968	0.00416403	0.0269878	0.0205366	3259	tags=56%, list=14%, signal=49%	MTTP/LIPG/LCAT/LDLR/APOB/APOA1/APOE/LDLRAP1/LIPC
APPIERTO_RESPONSE_TO_FENRETINIDE_UP	APPIERTO_RESPONSE_TO_FENRETINIDE_UP	appierto_response_to_fenretinide_up	34	-0.574419	-1.65113	0.00417461	0.0270235	0.0205638	2303	tags=26%, list=10%, signal=24%	RRP12/ITGAX/MYADM/MGP/GDF15/TM4SF1/GAD1/CCNJL/UCHL1
TURASHVILI_BREAST_DUCTAL_CARCINOMA_VS_LOBULAR_NORMAL_UP	TURASHVILI_BREAST_DUCTAL_CARCINOMA_VS_LOBULAR_NORMAL_UP	turashvili_breast_ductal_carcinoma_vs_lobular_normal_up	70	-0.478383	-1.53736	0.00419963	0.0271525	0.0206619	7227	tags=51%, list=30%, signal=36%	GLRX3/NUSAP1/RAC1/CCT5/RBM34/GDPD1/DTL/UBE2D1/FBN1/CCNE2/FANCI/ATP2B1/MELK/RACGAP1/VOPP1/TOP2A/ASPM/FAR2/EPB41L3/HDGFL3/FUT8/UNC5B/SFRP4/COL5A2/ANLN/LRRC15/PRR11/TRIM59/B3GALNT1/SULF1/COL1A1/COL1A2/COL3A1/COL10A1/VCAN/CTHRC1
WP_NEURAL_CREST_CELL_MIGRATION_DURING_DEVELOPMENT	WP_NEURAL_CREST_CELL_MIGRATION_DURING_DEVELOPMENT	wp_neural_crest_cell_migration_during_development	34	-0.574267	-1.65069	0.00422126	0.0272593	0.0207432	3289	tags=29%, list=14%, signal=25%	PIK3CD/PIK3R6/F2RL2/EPHB6/MMP2/CDH11/PAK3/MMP9/PAK6/EPHB3
REACTOME_KERATAN_SULFATE_DEGRADATION	REACTOME_KERATAN_SULFATE_DEGRADATION	reactome_keratan_sulfate_degradation	13	-0.706008	-1.64435	0.00423031	0.0272847	0.0207625	4569	tags=54%, list=19%, signal=43%	KERA/OMD/PRELP/OGN/LUM/FMOD/ACAN
KEGG_FOCAL_ADHESION	KEGG_FOCAL_ADHESION	kegg_focal_adhesion	172	-0.394525	-1.40161	0.00425466	0.0274087	0.0208568	3638	tags=24%, list=15%, signal=20%	VEGFB/PARVG/ITGAV/PDGFRB/PIK3CD/PRKCB/VAV1/THBS2/COL6A2/VASP/PDGFRA/LAMA5/BIRC3/COMP/FLNA/COL5A2/VAV3/RAC2/PIK3R2/COL5A1/LAMB1/MAPK10/SRC/CAV3/ITGA2/COL6A3/COL1A1/COL1A2/COL3A1/TNC/HGF/SPP1/PAK3/IGF1R/RELN/FLNC/PAK6/ITGB4/ITGB8/ITGA3/LAMA1
ZAMORA_NOS2_TARGETS_DN	ZAMORA_NOS2_TARGETS_DN	zamora_nos2_targets_dn	80	0.354049	1.47909	0.00435151	0.0279987	0.0213058	3317	tags=28%, list=14%, signal=24%	CYP7A1/AZGP1/SERPINC1/SORD/SLC6A13/F12/SERPING1/CP/HP/NFIA/FDX1/CD81/VWF/STARD10/FZD4/APOB/AKR1C4/GALK1/CFH/PRPSAP1/ZFP36L1/HPN
WP_NEPHROGENESIS	WP_NEPHROGENESIS	wp_nephrogenesis	10	-0.767517	-1.68058	0.00436839	0.0280735	0.0213627	1556	tags=50%, list=7%, signal=47%	OSR1/JAG1/WNT4/SIX2/BMP7
WONG_ENDMETRIUM_CANCER_DN	WONG_ENDMETRIUM_CANCER_DN	wong_endmetrium_cancer_dn	64	-0.495659	-1.57342	0.00437648	0.0280916	0.0213765	4211	tags=47%, list=18%, signal=39%	EHD2/EFS/EMILIN1/MIR503HG/TSHZ3/TNXA/OSR2/CRISPLD2/EFEMP1/FBXO32/VGLL3/SLC18A2/PDGFRA/XYLT1/SFRP4/CD248/PAPPA/OGN/WNT4/TRPC1/FLRT2/COL3A1/KLRC2/HGF/NDN/OLFM1/WT1/PLEKHH2/SLC24A3/PEG3
BROWNE_HCMV_INFECTION_2HR_DN	BROWNE_HCMV_INFECTION_2HR_DN	browne_hcmv_infection_2hr_dn	42	-0.553572	-1.63134	0.00440558	0.0282444	0.0214928	4614	tags=45%, list=19%, signal=36%	RAB3B/CENPE/AXL/CDC42EP2/ANXA2/NAP1L1/COL13A1/KIF23/CENPF/CENPA/BIRC5/ITGA2/ABCC1/UBE2C/TPM2/F3/PLAUR/ITGA3/KRT19
MORI_SMALL_PRE_BII_LYMPHOCYTE_UP	MORI_SMALL_PRE_BII_LYMPHOCYTE_UP	mori_small_pre_bii_lymphocyte_up	70	-0.47761	-1.53488	0.00441723	0.0282851	0.0215238	3079	tags=23%, list=13%, signal=20%	ACHE/BTG2/ACSS1/GAS7/SELENOW/MARCKS/EPHA3/IL12A/POU2AF1/TAX1BP3/PAFAH1B3/SLC1A5/RELN/ADRA2A/IRF4/RGS2
REACTOME_PD_1_SIGNALING	REACTOME_PD_1_SIGNALING	reactome_pd_1_signaling	25	-0.630177	-1.68511	0.00448085	0.0286581	0.0218076	7039	tags=76%, list=30%, signal=53%	TRAV8-4/CD274/HLA-DRB1/HLA-DRA/CD247/HLA-DPB1/HLA-DQB1/TRAV29DV5/LCK/TRAV19/HLA-DQA1/CD3E/TRBV7-9/TRBV12-3/CD3G/HLA-DQB2/HLA-DQA2/CD3D/PDCD1
NAKAJIMA_EOSINOPHIL	NAKAJIMA_EOSINOPHIL	nakajima_eosinophil	17	-0.677445	-1.6763	0.0045008	0.0287512	0.0218784	3854	tags=41%, list=16%, signal=35%	PTGDR2/IL5RA/P2RY10/ADGRE1/MARCKSL1/TFF3/S100P
LU_TUMOR_ANGIOGENESIS_UP	LU_TUMOR_ANGIOGENESIS_UP	lu_tumor_angiogenesis_up	22	-0.636171	-1.66756	0.00451709	0.0288208	0.0219314	4852	tags=64%, list=20%, signal=51%	NOTCH1/EZH2/E2F3/HEY1/PDGFA/JAG2/ITGAV/CXCR4/CD44/JAG1/FGFR1/SPP1/MMP9/VCAN
KEGG_RENIN_ANGIOTENSIN_SYSTEM	KEGG_RENIN_ANGIOTENSIN_SYSTEM	kegg_renin_angiotensin_system	11	0.717656	1.91448	0.00453621	0.0289082	0.0219979	1015	tags=27%, list=4%, signal=26%	ACE2/MME/ENPEP
KANG_FLUOROURACIL_RESISTANCE_DN	KANG_FLUOROURACIL_RESISTANCE_DN	kang_fluorouracil_resistance_dn	14	-0.707226	-1.67603	0.00459618	0.0292554	0.0222621	884	tags=43%, list=4%, signal=41%	MST1R/SLC2A1/ITGB4/BACE2/S100A14/S100P
TONKS_TARGETS_OF_RUNX1_RUNX1T1_FUSION_GRANULOCYTE_DN	TONKS_TARGETS_OF_RUNX1_RUNX1T1_FUSION_GRANULOCYTE_DN	tonks_targets_of_runx1_runx1t1_fusion_granulocyte_dn	13	-0.701728	-1.63438	0.004656	0.0295656	0.0224982	6727	tags=85%, list=28%, signal=61%	PILRA/FCER1A/GDPD5/ENTPD1/IL10RA/PMP22/ADAM8/PDE4C/NCF1/ALOX5AP/ALOX5
WP_LEPTIN_SIGNALING_PATHWAY	WP_LEPTIN_SIGNALING_PATHWAY	wp_leptin_signaling_pathway	75	0.379838	1.57217	0.00465194	0.0295656	0.0224982	3223	tags=23%, list=14%, signal=20%	ESR1/ACACB/LEPR/PLCG2/CFL2/IRS1/PIK3R1/FOXO1/CISH/PDE3B/SOCS2/MTOR/CCND1/FYN/ERBB2/IL1RN/IKBKG
WP_LIPID_METABOLISM_IN_SENESCENT_CELLS	WP_LIPID_METABOLISM_IN_SENESCENT_CELLS	wp_lipid_metabolism_in_senescent_cells	17	-0.674982	-1.67021	0.00470655	0.0298399	0.0227069	2390	tags=59%, list=10%, signal=53%	TP53/HRAS/PTGS2/PLA2G10/PLA2G7/PLA2G4E/PLA2G4A/ALOX5/PLA2G4D/PLA2G4F
KEGG_ETHER_LIPID_METABOLISM	KEGG_ETHER_LIPID_METABOLISM	kegg_ether_lipid_metabolism	27	-0.59867	-1.62182	0.00471039	0.0298399	0.0227069	2390	tags=30%, list=10%, signal=27%	PLA2G10/PLA2G7/LPCAT4/PLA2G4E/PAFAH1B3/LPCAT1/PLA2G4A/PLPP2
WP_CHOLESTEROL_SYNTHESIS_DISORDERS	WP_CHOLESTEROL_SYNTHESIS_DISORDERS	wp_cholesterol_synthesis_disorders	17	0.63239	1.88638	0.00473734	0.0299751	0.0228098	4310	tags=59%, list=18%, signal=48%	SC5D/MSMO1/CYP51A1/HMGCS1/LSS/DHCR7/DHCR24/EBP/IDI1/FDPS
REACTOME_GLUTATHIONE_CONJUGATION	REACTOME_GLUTATHIONE_CONJUGATION	reactome_glutathione_conjugation	31	0.511771	1.76778	0.00475895	0.030005	0.0228326	3876	tags=55%, list=16%, signal=46%	GSTM1/GSTA2/GSTA5/GSTZ1/GSTT2B/GSTA1/GSTT2/GSTK1/MGST1/GCLC/AKR1A1/CNDP2/MGST2/OPLAH/ESD/GSTO1/GSTM4
HAHTOLA_CTCL_PATHOGENESIS	HAHTOLA_CTCL_PATHOGENESIS	hahtola_ctcl_pathogenesis	14	-0.704337	-1.66918	0.00475559	0.030005	0.0228326	3199	tags=79%, list=13%, signal=68%	LILRA5/IL2RB/MS4A4A/CCL5/GZMB/IL7R/CD52/NKG7/VAV3/XCL1/S100P
REACTOME_CRMPS_IN_SEMA3A_SIGNALING	REACTOME_CRMPS_IN_SEMA3A_SIGNALING	reactome_crmps_in_sema3a_signaling	14	-0.70359	-1.66741	0.00475559	0.030005	0.0228326	1996	tags=43%, list=8%, signal=39%	DPYSL3/PLXNA1/PLXNA3/CRMP1/DPYSL4/SEMA3A
LEE_INTRATHYMIC_T_PROGENITOR	LEE_INTRATHYMIC_T_PROGENITOR	lee_intrathymic_t_progenitor	18	-0.662509	-1.66493	0.00476967	0.0300371	0.022857	4463	tags=56%, list=19%, signal=45%	RIMS3/GUCY1B1/GUCY1A1/JCHAIN/TLR7/GXYLT2/TNFSF4/ADGRG1/NDN/FXYD2
REACTOME_METHYLATION	REACTOME_METHYLATION	reactome_methylation	14	0.683686	1.91722	0.004803	0.0301805	0.0229661	6013	tags=71%, list=25%, signal=53%	CYP1A2/MAT1A/TPMT/AS3MT/MAT2B/GSTO1/COMT/N6AMT1/NNMT/MAT2A
HESS_TARGETS_OF_HOXA9_AND_MEIS1_DN	HESS_TARGETS_OF_HOXA9_AND_MEIS1_DN	hess_targets_of_hoxa9_and_meis1_dn	78	-0.472898	-1.53454	0.00480376	0.0301805	0.0229661	5442	tags=49%, list=23%, signal=38%	GPR137B/UPP1/CSF1R/FGR/PLEK/CLEC4A/CLEC7A/TPD52/ANXA1/MYADM/LSP1/FPR2/LYZ/CCR5/HCK/CSF2RB/LILRB4/BTG2/ANXA4/STX3/CYBB/IL1B/CD300LF/TRPV2/FPR1/DAB2/MITF/CCN3/RNASE3/LCN2/S100A4/IL18/NDRG1/FCGR1A/CXCL3/FFAR2/MMP9/VCAN
LINDVALL_IMMORTALIZED_BY_TERT_UP	LINDVALL_IMMORTALIZED_BY_TERT_UP	lindvall_immortalized_by_tert_up	60	-0.492152	-1.54848	0.00483528	0.0303428	0.0230896	4344	tags=33%, list=18%, signal=27%	KRT18/ATP2B1/TRIM28/NES/ARPC1B/DANCR/PTGS1/FKBP11/EFEMP1/ARMC9/LUM/RGS10/PDE5A/HMGA1/FZD7/EREG/RNF150/SLC6A8/DKK1/UCHL1
ENK_UV_RESPONSE_KERATINOCYTE_UP	ENK_UV_RESPONSE_KERATINOCYTE_UP	enk_uv_response_keratinocyte_up	462	-0.340058	-1.27889	0.00484475	0.0303665	0.0231076	6108	tags=26%, list=26%, signal=19%	MCM3/RPS9/UBE2M/SF3B4/FOXC1/OAZ1/CYTH2/KRT8/RALY/LAMA2/GPS2/NME4/ATP6V1F/KYNU/ENO1/F2RL1/PEA15/CDK16/ZNF211/PPP2R1A/RACK1/CCN2/DPM2/COX6B1/PLIN3/GLA/RPS15/KRT18/PPP1R15A/TRIM15/ZNF165/RPS10/BSG/H2BC10/RPL12/SNRPB/RPL14/RPS11/TRIM28/HSPB1/BAMBI/OVOL1/DUSP5/TCIRG1/RPL18/RPS3/SELPLG/RPS5/IFI30/H3C4/RPL35/ANXA2/LGALS1/STK17B/RPS21/PTGS1/PAX8/RPL18A/RPL28/AP1G2/VASP/GEM/IL1B/YWHAZ/H1-3/KRT7/RPL8/FMNL1…
PID_CD8_TCR_PATHWAY	PID_CD8_TCR_PATHWAY	pid_cd8_tcr_pathway	52	-0.513367	-1.58367	0.00485654	0.0304047	0.0231367	5784	tags=42%, list=24%, signal=32%	LAT/HRAS/CD247/CBL/LCP2/PTPRC/ZAP70/LCK/CD86/CD8A/PRKCB/VAV1/CD3E/RASGRP1/PRKCQ/CD3G/CD8B/CD3D/CD80/PAG1/CARD11/TRPV6
REACTOME_TRIGLYCERIDE_METABOLISM	REACTOME_TRIGLYCERIDE_METABOLISM	reactome_triglyceride_metabolism	27	0.530393	1.78791	0.00487346	0.0304748	0.02319	3315	tags=41%, list=14%, signal=35%	MOGAT2/MOGAT1/AGMO/LPIN2/DGAT2/PNPLA4/FABP2/ABHD5/GPAM/LPIN1/PLIN1
REACTOME_HEME_DEGRADATION	REACTOME_HEME_DEGRADATION	reactome_heme_degradation	13	0.673843	1.85	0.00490774	0.0306532	0.0233258	2096	tags=62%, list=9%, signal=56%	UGT1A4/SLCO1B3/ABCG2/SLCO2B1/GSTA1/SLCO1B1/UGT1A1/BLVRB
WP_MAMMALIAN_DISORDER_OF_SEXUAL_DEVELOPMENT	WP_MAMMALIAN_DISORDER_OF_SEXUAL_DEVELOPMENT	wp_mammalian_disorder_of_sexual_development	17	-0.673311	-1.66607	0.00496373	0.0309415	0.0235451	4144	tags=59%, list=17%, signal=49%	FGFR2/PBX1/AMH/CBX2/WNT4/SOX8/SOX9/WT1/INSL3/PTGDS
PETROVA_PROX1_TARGETS_DN	PETROVA_PROX1_TARGETS_DN	petrova_prox1_targets_dn	51	-0.519473	-1.59564	0.00496548	0.0309415	0.0235451	5764	tags=47%, list=24%, signal=36%	SRGN/ITGA5/LYL1/ARHGDIB/CCL2/NRCAM/AXL/PRNP/LY75/TFEC/PROCR/LTBP2/KRT7/PFKM/ARHGAP22/LDHB/IGF2BP3/EMP3/FAP/PDLIM4/MMP14/TNFRSF21/PLA2G4A/VCAN
BLANCO_MELO_COVID19_SARS_COV_2_INFECTION_A594_CELLS_UP	BLANCO_MELO_COVID19_SARS_COV_2_INFECTION_A594_CELLS_UP	blanco_melo_covid19_sars_cov_2_infection_a594_cells_up	64	-0.492917	-1.56471	0.00499486	0.0310882	0.0236568	3909	tags=44%, list=16%, signal=37%	CSF2/ADM2/ZMIZ1-AS1/ROCK1P1/CCL5/IL1B/ALDH1L2/CLEC4E/PTPRE/N4BP3/FUT1/NDUFA4L2/ZFAS1/AMPD3/BEX2/ULBP1/GAS5/PTX3/C15orf48/MTHFD2/KCNQ3/BCL2A1/CXCL8/IL1A/DNAH17/EREG/TMEM156/CDCP1
KAMMINGA_EZH2_TARGETS	KAMMINGA_EZH2_TARGETS	kamminga_ezh2_targets	40	-0.546991	-1.61127	0.00500926	0.0311415	0.0236974	9136	tags=68%, list=39%, signal=42%	IPO5/SMC4/PPP1CC/AURKA/TFDP1/EED/MCM2/NUSAP1/H2AZ1/PRC1/MCM3/DBF4/GMNN/KPNA2/RBL1/MAD2L1/TOP2A/MCM4/CDCA5/TACC3/ECT2/CCNB2/NEK2/NAP1L1/MKI67/AURKB/CDCA7
WP_TCA_CYCLE_AND_DEFICIENCY_OF_PYRUVATE_DEHYDROGENASE_COMPLEX_PDHC	WP_TCA_CYCLE_AND_DEFICIENCY_OF_PYRUVATE_DEHYDROGENASE_COMPLEX_PDHC	wp_tca_cycle_and_deficiency_of_pyruvate_dehydrogenase_complex_pdhc	16	0.651047	1.91226	0.0050165	0.0311502	0.023704	5044	tags=69%, list=21%, signal=54%	PCK1/PC/SUCLG2/ACO1/IDH1/FH/SDHA/DLST/MDH1/DLD/OGDH
DOANE_BREAST_CANCER_CLASSES_DN	DOANE_BREAST_CANCER_CLASSES_DN	doane_breast_cancer_classes_dn	31	-0.571828	-1.58946	0.00504407	0.031285	0.0238065	1457	tags=29%, list=6%, signal=27%	FSCN1/MARCHF3/ARTN/TIMP2/CHST3/PLAUR/SPP1/PMAIP1/POPDC3
REACTOME_ROLE_OF_LAT2_NTAL_LAB_ON_CALCIUM_MOBILIZATION	REACTOME_ROLE_OF_LAT2_NTAL_LAB_ON_CALCIUM_MOBILIZATION	reactome_role_of_lat2_ntal_lab_on_calcium_mobilization	20	-0.652311	-1.67221	0.00506398	0.031372	0.0238728	2716	tags=45%, list=11%, signal=40%	LAT2/IGLC3/IGHV4-34/FCER1G/PIK3R2/SYK/IGKV3-11/IGLV3-21/IGKV2-28
ANDERSEN_LIVER_CANCER_KRT19_UP	ANDERSEN_LIVER_CANCER_KRT19_UP	andersen_liver_cancer_krt19_up	33	-0.580784	-1.65441	0.00509254	0.0315123	0.0239795	9453	tags=91%, list=40%, signal=55%	YWHAQ/CALM2/RPP21/KHDRBS1/ZSWIM1/DYNLT1/CSTB/RPL3/CCT2/RPL10A/RPS14/POLR1H/NOP58/CBX3/RPIA/RPS17/RPS3A/RPS18/NCF2/CHKB/RPL35A/ZDHHC7/RPL13A/RPL27A/ARHGAP18/RPS12/RPL9/NAP1L1/TES/EPCAM
WP_NEURAL_CREST_CELL_MIGRATION_IN_CANCER	WP_NEURAL_CREST_CELL_MIGRATION_IN_CANCER	wp_neural_crest_cell_migration_in_cancer	36	-0.564894	-1.63504	0.00513519	0.0317394	0.0241523	3289	tags=28%, list=14%, signal=24%	PIK3CD/PIK3R6/F2RL2/EPHB6/MMP2/CDH11/PAK3/MMP9/PAK6/EPHB3
REACTOME_REGULATION_OF_INSULIN_SECRETION	REACTOME_REGULATION_OF_INSULIN_SECRETION	reactome_regulation_of_insulin_secretion	69	-0.485749	-1.56345	0.00518009	0.0319798	0.0243353	5327	tags=41%, list=22%, signal=32%	GNG2/PLCB2/CACNA1A/GNGT2/CACNA1D/PLCB1/ACSL4/GNB4/CACNA1C/GNA15/IQGAP1/FFAR1/KCNS3/KCNJ11/ADCY5/STX1A/MARCKS/GNB3/GNG4/GNG8/CACNB3/ADRA2C/SLC2A1/KCNC2/SNAP25/GLP1R/ADRA2A/ITPR3
KOHOUTEK_CCNT1_TARGETS	KOHOUTEK_CCNT1_TARGETS	kohoutek_ccnt1_targets	45	-0.527324	-1.58054	0.00523745	0.0322966	0.0245763	4050	tags=38%, list=17%, signal=31%	GPX2/ANXA5/CXCL16/S100A13/CD68/SFN/ENPP5/PGC/CLDN4/C15orf48/ARL4C/CRYAB/STMN3/SLC39A4/TEX19/S100A1/ITGB4
WP_LUNG_FIBROSIS	WP_LUNG_FIBROSIS	wp_lung_fibrosis	49	-0.520194	-1.58672	0.00526458	0.032389	0.0246467	3199	tags=39%, list=13%, signal=34%	CCL2/PDGFA/CSF2/CCL5/FGF7/IL1B/TIMP1/TGFB1/PTX3/TNF/CXCL8/HGF/MMP2/SPP1/IL4/MMP9/MUC5B/TGFA/BMP7
TSENG_IRS1_TARGETS_UP	TSENG_IRS1_TARGETS_UP	tseng_irs1_targets_up	95	-0.449373	-1.50191	0.00526276	0.032389	0.0246467	4439	tags=29%, list=19%, signal=24%	LAMA4/B4GALNT1/MAPK12/PDGFA/UCK2/BUB1/PRSS23/NOP56/RPL39L/PCLAF/TES/MGP/CCN4/PAG1/RNF227/GAS5/FAP/MTHFD2/CPXM1/ADORA2B/ASNS/NDN/SPP1/MYBL2/CD24/DBN1/GJB3/DLK1
VILIMAS_NOTCH1_TARGETS_DN	VILIMAS_NOTCH1_TARGETS_DN	vilimas_notch1_targets_dn	18	-0.661324	-1.66195	0.0052803	0.0324483	0.0246918	6196	tags=83%, list=26%, signal=62%	ITGAM/CSF2RA/LILRB3/MATK/CLEC10A/NCF2/CSF1R/BTK/ITGB2/GFI1/LYZ/TREML1/NCF4/TREM2/CSF3R
TAKEDA_TARGETS_OF_NUP98_HOXA9_FUSION_16D_UP	TAKEDA_TARGETS_OF_NUP98_HOXA9_FUSION_16D_UP	takeda_targets_of_nup98_hoxa9_fusion_16d_up	140	-0.417785	-1.45806	0.00531688	0.0326355	0.0248342	4412	tags=41%, list=19%, signal=34%	AP1S3/NCALD/ADGRA2/HOXB2/MAP4K1/MPP7/PTGS2/LSP1/IKZF1/LBH/MX2/CLNK/DEFB1/NAPSB/CD1C/BTLA/SLC18A2/ASPHD2/GPR18/GEM/TESPA1/XYLT1/SMYD3/KIT/ASB2/SLAMF7/CD1E/TIFAB/LUM/SIGLEC6/CLEC4D/HOXB3/SPINK2/RAB33A/NEGR1/GPR82/LGALS2/CD38/RAB27B/MCOLN2/C15orf48/HDAC9/SLC38A1/GAPT/HOXA5/TOX/TMEM200A/EREG/CCR6/WT1/C12orf75/LIF/SOX4/PKIB/IRF4/DUSP4/TDRD9/LPAR3
WP_OSTEOBLAST_DIFFERENTIATION_AND_RELATED_DISEASES	WP_OSTEOBLAST_DIFFERENTIATION_AND_RELATED_DISEASES	wp_osteoblast_differentiation_and_related_diseases	89	-0.455445	-1.5052	0.00536517	0.032894	0.025031	5635	tags=38%, list=24%, signal=29%	NOTCH1/WNT16/DLL1/FZD6/PRKCD/SMAD9/FGFR4/HEY1/MAPK12/PPARG/FZD8/FGFR2/NOTCH3/JAG2/PIK3CD/PRKCB/WNT8A/FGF7/PIK3R6/PRKCQ/PIK3R2/FGFR3/MAPK10/JAG1/WNT4/FZD1/SOX9/FGFR1/FZD7/FZD2/WNT10B/MAPK13/WNT9A/WNT7B
REACTOME_METABOLISM_OF_COFACTORS	REACTOME_METABOLISM_OF_COFACTORS	reactome_metabolism_of_cofactors	18	0.606588	1.83006	0.00537442	0.0329129	0.0250454	6438	tags=78%, list=27%, signal=57%	GCHFR/IDH1/GCH1/COQ6/DHFR/PDSS2/COQ9/COQ5/COQ2/AKT1/COQ3/PTS/COQ7/CALM1
REACTOME_BASIGIN_INTERACTIONS	REACTOME_BASIGIN_INTERACTIONS	reactome_basigin_interactions	21	-0.655309	-1.69402	0.00541082	0.0330979	0.0251861	4982	tags=57%, list=21%, signal=45%	SLC7A5/BSG/ATP1B1/SPN/ATP1B2/ATP1B3/SLC7A6/SLC7A8/SLC7A7/SLC16A3/ITGA3/SLC7A10
MCBRYAN_PUBERTAL_BREAST_4_5WK_DN	MCBRYAN_PUBERTAL_BREAST_4_5WK_DN	mcbryan_pubertal_breast_4_5wk_dn	181	0.290688	1.33517	0.00543578	0.0332124	0.0252733	4544	tags=32%, list=19%, signal=26%	PDK4/KCNB1/GPD1/EHHADH/SLC16A2/ALDH1L1/ACSL1/IGFALS/ZBTB16/ACAA2/KLF15/STEAP3/ETFDH/BCHE/CP/ZFAND5/DBT/ACAT1/REEP6/KLHL2/ACSF2/MLXIPL/SFXN1/MAPK8IP1/ACVR1C/PER3/NFIC/NIPSNAP3A/HIPK2/NR1D1/IGFBP4/PLIN5/SLC25A10/PEX6/PRKCE/GPAM/BCAT2/BLCAP/NNAT/FMC1/MTARC1/MLX/LRP5/SLC2A4/SUCLG1/ECI1/ECH1/GID4/APLP2/ACO2/MTCH2/AKT2/COQ5/CYTH1/BMP1/LIPA/EIF4G1/AHCYL1
REACTOME_AFLATOXIN_ACTIVATION_AND_DETOXIFICATION	REACTOME_AFLATOXIN_ACTIVATION_AND_DETOXIFICATION	reactome_aflatoxin_activation_and_detoxification	17	0.629534	1.87786	0.0054561	0.0332984	0.0253387	3291	tags=65%, list=14%, signal=56%	CYP2A13/CYP3A4/CYP1A2/AKR7A3/ACY3/ACY1/CYP3A5/MGST1/AKR7L/MGST2/AKR7A2
SATO_SILENCED_BY_METHYLATION_IN_PANCREATIC_CANCER_2	SATO_SILENCED_BY_METHYLATION_IN_PANCREATIC_CANCER_2	sato_silenced_by_methylation_in_pancreatic_cancer_2	34	-0.568524	-1.63418	0.00548431	0.0334323	0.0254406	4135	tags=44%, list=17%, signal=36%	TP53I11/CSF2/ST14/GAGE1/CSF1/TES/MAGED4B/SFN/TNF/HOXA1/NPTX2/IGF2/CACNA1G/LDOC1/UCHL1
KORKOLA_EMBRYONIC_CARCINOMA_VS_SEMINOMA_DN	KORKOLA_EMBRYONIC_CARCINOMA_VS_SEMINOMA_DN	korkola_embryonic_carcinoma_vs_seminoma_dn	16	-0.688587	-1.68892	0.00552339	0.033601	0.0255689	2334	tags=38%, list=10%, signal=34%	KIT/OSBPL3/TUBBP5/TDRD12/PDPN/PRAME
CHIARADONNA_NEOPLASTIC_TRANSFORMATION_KRAS_UP	CHIARADONNA_NEOPLASTIC_TRANSFORMATION_KRAS_UP	chiaradonna_neoplastic_transformation_kras_up	115	-0.440446	-1.50067	0.00552457	0.033601	0.0255689	5870	tags=37%, list=25%, signal=28%	PLK4/ADAM19/UBA2/ZWINT/TNFAIP2/IVNS1ABP/CDC7/VCAM1/GJA1/RBL1/TOP2A/BZW2/UHRF1/RAD51/EVI2A/NCAPH/PRKCB/H2AX/THBS2/TMSB4X/CYTIP/SLC12A2/NAP1L1/PCLAF/FUT8/TIMP1/LUM/CENPA/TUBB6/TGFB1/PCDH7/PDPN/ETV4/MARCKSL1/SPP1/EREG/MYEF2/TPBG/SLC6A8/UGT1A10/DLK1/HMGA2
WP_TRANSCRIPTION_FACTOR_REGULATION_IN_ADIPOGENESIS	WP_TRANSCRIPTION_FACTOR_REGULATION_IN_ADIPOGENESIS	wp_transcription_factor_regulation_in_adipogenesis	18	0.605389	1.82644	0.00557471	0.0338673	0.0257716	4287	tags=67%, list=18%, signal=55%	PCK2/PPARGC1A/IRS1/FOXO1/IRS2/RXRA/NR3C1/NRIP1/LPIN1/SLC2A4/CEBPB/INSR
WONG_EMBRYONIC_STEM_CELL_CORE	WONG_EMBRYONIC_STEM_CELL_CORE	wong_embryonic_stem_cell_core	323	-0.365221	-1.35597	0.00563446	0.0341914	0.0260182	7935	tags=41%, list=33%, signal=27%	IARS1/SSB/POP7/EIF2S2/KRAS/HSPE1/HMGB2/EIF3K/NOP2/MSH2/PDCD2/NIFK/GNL3/DNMT1/PA2G4/UQCRH/GARS1/RPL10A/NUSAP1/LSM4/RCC1/RCN2/CKS1B/CDK4/FAM136A/NCBP2/HNRNPA1/RRM2/CCT5/POLD1/HDAC1/EIF4A1/CBX3/PUS1/LSM2/STIP1/MCM3/DTL/RPS27/BRIX1/PLK4/MTF2/DTYMK/RPS23/CCNF/LMNB1/SNRPA1/NME4/ENO1/MCM7/TP53/BAX/DBF4/SNRPA/CHEK1/CDC7/GMNN/KPNA2/E2F3/RPS8/GJA1/RACGAP1/WDHD1/GNPDA1/TCOF1/MAD2L1/KIF4A/TOP2A/PABPC1/MCM4/C…
HOOI_ST7_TARGETS_DN	HOOI_ST7_TARGETS_DN	hooi_st7_targets_dn	108	-0.43956	-1.48895	0.00572266	0.0346853	0.026394	2723	tags=25%, list=11%, signal=22%	CXCR4/C4orf47/PFKFB4/TET1/GXYLT2/NOG/TPM4/STON1/PLA2G7/C2CD4A/CSGALNACT1/ZDHHC13/PDLIM4/NDRG1/COL1A1/MCOLN3/TM4SF1/CEMIP/GPR160/MLLT3/PAK3/PAK6/ITGB8/EPHB3/PPFIA4/CREB3L1/TCN1
REACTOME_MITOTIC_PROMETAPHASE	REACTOME_MITOTIC_PROMETAPHASE	reactome_mitotic_prometaphase	195	-0.391392	-1.40942	0.00572886	0.0346853	0.026394	9121	tags=47%, list=38%, signal=29%	DCTN2/HAUS1/TUBB4B/SMC3/PCM1/SMC4/HAUS5/TUBA1B/NUP107/PPP1CC/HAUS6/DYNC1I2/TUBB/ITGB3BP/DYNC1H1/SDCCAG8/INCENP/CEP131/CEP290/TUBA4A/ODF2/RAD21/CSNK2B/DYNLL1/SPC24/NUP37/HAUS8/CENPJ/RANGAP1/KIF2A/SSNA1/OFD1/CSNK2A1/NUP43/SPDL1/CSNK1E/MZT1/MZT2B/RPS27/CNTRL/PLK4/TUBA1C/CENPL/KNTC1/CENPK/ZWINT/PPP2R1A/CEP135/CENPH/MZT2A/SGO1/CENPI/CEP72/MAD2L1/CENPE/ERCC6L/CDCA5/B9D2/NCAPD2/SPC25/CDCA8/BUB1/SGO2/NCA…
PECE_MAMMARY_STEM_CELL_UP	PECE_MAMMARY_STEM_CELL_UP	pece_mammary_stem_cell_up	129	-0.42608	-1.47039	0.00577947	0.034952	0.026597	9350	tags=57%, list=39%, signal=34%	FTH1P5/COX6C/RPS26/TUBB4B/MANBA/ATP5ME/RPL15/RPL41/RPS19BP1/NDUFS5/CLTB/UBA52/ATP5F1E/PTMA/STK35/TUBA4A/UQCRB/CDC42SE2/PPIA/CSTB/NACA/RALA/RPS29/BAG3/EIF3K/DYNLL1/RPS13/NOP53/RPL10A/RPS14/EEF1D/RBIS/PERP/ACTG1/SOCS3/WFS1/RPS28/KRT8/RPLP1/RPL24/SMARCA4/DLL1/BBLN/RPS18/SEC61G/RPS7/RPL39/GAPDH/RPL7A/RPS10/RPL35A/RPS20/RPS16/RPL23A/RPL13/RPL13A/RPS3/RPLP2/RPL27A/RPS2/RPS12/RPL18A/RPL28/RPSA/TUBB2B/RP…
WP_EICOSANOID_METABOLISM_VIA_LIPOOXYGENASES_LOX	WP_EICOSANOID_METABOLISM_VIA_LIPOOXYGENASES_LOX	wp_eicosanoid_metabolism_via_lipooxygenases_lox	27	0.526411	1.77449	0.00586947	0.0354561	0.0269806	3894	tags=63%, list=16%, signal=53%	CYP4F2/CYP4A22/EHHADH/CYP4A11/ACOX2/ALOX15B/ACAA1/ACOX1/PPARA/CYP4F12/LTB4R2/LTB4R/TRPV1/HPGD/PTGR1/PTGR2/ACOX3
WP_IRINOTECAN_PATHWAY	WP_IRINOTECAN_PATHWAY	wp_irinotecan_pathway	12	0.671516	1.81377	0.00589998	0.0356001	0.0270902	1746	tags=75%, list=7%, signal=70%	CYP3A4/CES2/ABCG2/CES1/BCHE/SLCO1B1/UGT1A1/UGT1A9/CYP3A5
KEGG_GRAFT_VERSUS_HOST_DISEASE	KEGG_GRAFT_VERSUS_HOST_DISEASE	kegg_graft_versus_host_disease	32	-0.573313	-1.61574	0.00591453	0.0356475	0.0271263	6406	tags=66%, list=27%, signal=48%	PRF1/HLA-DRB1/HLA-DRA/HLA-DMA/HLA-DMB/KIR2DL3/HLA-DPB1/HLA-DQB1/KLRC1/CD86/HLA-DOA/FASLG/HLA-DQA1/GZMB/IL1B/IFNG/IL2/HLA-DQA2/CD80/TNF/IL1A
ONDER_CDH1_TARGETS_1_UP	ONDER_CDH1_TARGETS_1_UP	onder_cdh1_targets_1_up	128	0.322702	1.42743	0.00592935	0.0356966	0.0271636	3768	tags=32%, list=16%, signal=27%	PCK2/ALDH6A1/FBXO2/ANG/ZBTB16/IGFBP2/LEPR/KLF9/ALOX15B/CYP4F3/CYP4F11/RNASE4/TCEA2/EPHX1/PRKAG2/MST1/KCNMA1/CSRP2/PDE4DIP/GABARAPL1/GCLC/TSC22D3/HERC1/NR1D1/PAN2/APOE/TMEM187/PER1/ATF3/DNAJB9/SEC24D/C1QL1/BTN3A3/CALML4/NR1D2/DBP/LRP5/CD55/CDKN1B/METTL25B/KLHL24
REACTOME_FOXO_MEDIATED_TRANSCRIPTION	REACTOME_FOXO_MEDIATED_TRANSCRIPTION	reactome_foxo_mediated_transcription	58	0.408737	1.59076	0.0059806	0.0359645	0.0273675	1480	tags=21%, list=6%, signal=19%	GCK/ABCA6/PCK1/CAT/GADD45A/G6PC1/PINK1/KAT2B/PPARGC1A/IGFBP1/RBL2/FOXO1
REACTOME_GLYCOSAMINOGLYCAN_METABOLISM	REACTOME_GLYCOSAMINOGLYCAN_METABOLISM	reactome_glycosaminoglycan_metabolism	107	-0.435354	-1.47422	0.00606363	0.0364227	0.0277161	6499	tags=38%, list=27%, signal=28%	HAS3/EXT1/SGSH/BCAN/B4GALT5/GPC5/ABCC5/CHSY1/HS3ST2/DSE/SLC26A2/CHST12/BGN/KERA/OMD/SDC3/CSPG4/PRELP/AGRN/SLC9A1/XYLT1/GPC3/HPSE/CD44/OGN/CHST1/LUM/B3GNT4/CHST11/HS3ST1/HAS1/CSGALNACT1/CHST3/GPC2/FMOD/CEMIP/VCAN/ACAN/GPC4/B3GNT3/HS6ST2
KEGG_INTESTINAL_IMMUNE_NETWORK_FOR_IGA_PRODUCTION	KEGG_INTESTINAL_IMMUNE_NETWORK_FOR_IGA_PRODUCTION	kegg_intestinal_immune_network_for_iga_production	36	-0.561114	-1.6241	0.0060774	0.0364644	0.0277479	6406	tags=61%, list=27%, signal=45%	HLA-DRB1/HLA-DRA/HLA-DMA/HLA-DMB/ITGA4/HLA-DPB1/HLA-DQB1/CD40LG/IL15RA/CD86/HLA-DOA/TNFSF13B/HLA-DQA1/CXCR4/IL10/ICOS/IL2/HLA-DQA2/CD80/TGFB1/TNFRSF13B/IL4
LU_IL4_SIGNALING	LU_IL4_SIGNALING	lu_il4_signaling	82	-0.45911	-1.50027	0.00611746	0.0366635	0.0278994	6246	tags=43%, list=26%, signal=32%	FGL2/CD69/RPL5/STAT4/VCL/CCN2/GNG2/CCL4/MOK/NCF2/BATF/SLA/EVI2A/CD86/SAMSN1/LY75/CD79B/SLC15A2/RPS2/CCL5/SOCS1/ZBED2/PDE7A/TLR7/IL2RA/TNFRSF11A/GCSAM/PEG10/MTCL1/WT1/ALOX5/SEL1L3/QSOX1/SPINT2/PMAIP1
REACTOME_DISEASES_ASSOCIATED_WITH_GLYCOSAMINOGLYCAN_METABOLISM	REACTOME_DISEASES_ASSOCIATED_WITH_GLYCOSAMINOGLYCAN_METABOLISM	reactome_diseases_associated_with_glycosaminoglycan_metabolism	39	-0.543512	-1.5941	0.00618729	0.0370404	0.0281862	6495	tags=54%, list=27%, signal=39%	EXT1/BCAN/GPC5/CHSY1/SLC26A2/BGN/KERA/OMD/SDC3/CSPG4/PRELP/AGRN/GPC3/OGN/LUM/CHST3/GPC2/FMOD/VCAN/ACAN/GPC4
LEE_RECENT_THYMIC_EMIGRANT	LEE_RECENT_THYMIC_EMIGRANT	lee_recent_thymic_emigrant	224	-0.379402	-1.37143	0.00620952	0.0371318	0.0282557	5069	tags=29%, list=21%, signal=23%	PM20D2/CBL/RAI1/HDAC2/SLC2A3/IFI16/HOOK3/PXDN/CACHD1/PTPRC/ABCC10/CHML/TOP2A/PABPC1/ITM2A/MPP7/GZMA/GNB4/CAMK4/SH2D1A/PRMT1/STK17B/AIF1/RNASE6/CDCA7L/RPL18A/NAPSB/GPR171/CKS2/ANKRD55/CCRL2/PTGER4/EEF1E1/CALHM6/PCLAF/GATA3/FUT8/ZNF738/ZNF677/SNORD60/TMEM65/VAV3/NREP/MTHFD1L/DSG2/MARCKS/RGS1/IGF2BP3/ZNF827/TIMP2/PDE4D/CD1B/TOX/UBASH3B/YBX3/TAF4B/ZNF711/P2RX5/SOX4/TMEM156/BCL11A/CDCA7/CHI3L2/PMEPA1/…
CHEN_HOXA5_TARGETS_9HR_DN	CHEN_HOXA5_TARGETS_9HR_DN	chen_hoxa5_targets_9hr_dn	40	-0.538117	-1.58513	0.00622644	0.0371913	0.028301	6330	tags=45%, list=27%, signal=33%	SYNGR2/PCDHGC3/SKP2/RTL8C/PRR16/EHD2/G6PC3/CKAP4/H2AX/SERPINH1/ST6GALNAC4/CBX6/MARCKS/FJX1/SV2A/LPCAT1/FZD2/PLPP2
FOURNIER_ACINAR_DEVELOPMENT_EARLY_UP	FOURNIER_ACINAR_DEVELOPMENT_EARLY_UP	fournier_acinar_development_early_up	19	0.600797	1.86766	0.0062402	0.0372318	0.0283318	1966	tags=37%, list=8%, signal=34%	SRD5A1/IGFBP2/LEPR/PID1/SUCLG2/MACROD1/PPL
WP_AMPLIFICATION_AND_EXPANSION_OF_ONCOGENIC_PATHWAYS_AS_METASTATIC_TRAITS	WP_AMPLIFICATION_AND_EXPANSION_OF_ONCOGENIC_PATHWAYS_AS_METASTATIC_TRAITS	wp_amplification_and_expansion_of_oncogenic_pathways_as_metastatic_traits	15	-0.685844	-1.65854	0.00629115	0.0374939	0.0285313	2896	tags=60%, list=12%, signal=53%	NOTCH1/VCAM1/CYTIP/LEF1/CXCR4/JAG1/SRC/TNC/POSTN
PID_IL23_PATHWAY	PID_IL23_PATHWAY	pid_il23_pathway	32	-0.57128	-1.61002	0.0062992	0.0374999	0.0285359	6259	tags=56%, list=26%, signal=41%	SOCS3/IL12B/IL18RAP/STAT4/CCL2/IL12RB1/CD3E/IL24/IL19/IL1B/IFNG/IL2/IL18/TNF/IL17F/CXCL1/ALOX12B/ITGA3
WP_CYTOKINES_AND_INFLAMMATORY_RESPONSE	WP_CYTOKINES_AND_INFLAMMATORY_RESPONSE	wp_cytokines_and_inflammatory_response	23	-0.617097	-1.62981	0.00642724	0.0381769	0.029051	4260	tags=70%, list=18%, signal=57%	HLA-DRB1/HLA-DRA/IL12B/PDGFA/CSF2/CSF1/IL10/IL1B/IFNG/IL2/IFNB1/TGFB1/TNF/IL1A/IL4/CXCL1
WINTER_HYPOXIA_METAGENE	WINTER_HYPOXIA_METAGENE	winter_hypoxia_metagene	217	-0.383659	-1.38578	0.00642362	0.0381769	0.029051	2394	tags=24%, list=10%, signal=21%	HIF1A/ANXA2/VEGFB/LGALS1/ALDH1A3/PTGS1/ART1/COL4A5/THBS2/CXCR4/RPL36A/CDK1/PFKFB4/ELF3/IGFBP3/COL5A2/HILPDA/LDHB/COL5A1/BATF3/TGFB1/ALDOA/TGFB3/HDAC9/NDRG1/FABP5/ADORA2B/CXCL8/F3/PLAUR/HGF/MMP2/SLC2A1/SPP1/BHLHE41/MMP7/PFKFB3/HK2/IGF2/CA12/TPBG/SLC6A8/SLC6A6/QSOX1/TGFA/BACE2/TFF3/PKM/KRT19/MUC1/CA9
ROSS_ACUTE_MYELOID_LEUKEMIA_CBF	ROSS_ACUTE_MYELOID_LEUKEMIA_CBF	ross_acute_myeloid_leukemia_cbf	75	-0.463741	-1.50483	0.00648204	0.0384597	0.0292662	5753	tags=44%, list=24%, signal=33%	CD58/SPARC/CBFB/HLA-DMB/PTGIR/RASA4/WFDC1/HLA-DPB1/MYH11/PTGER2/ATP2B4/IL15RA/EGFL7/NCALD/HIF1A/IL5RA/ADCY7/DNMT3B/WIPF1/CD52/LAT2/HPGDS/DUSP2/SYNGR1/BLVRA/C15orf39/MN1/CLEC5A/CLIP2/ABR/ITGB4/PMAIP1/PRAME
REACTOME_GOLGI_TO_ER_RETROGRADE_TRANSPORT	REACTOME_GOLGI_TO_ER_RETROGRADE_TRANSPORT	reactome_golgi_to_er_retrograde_transport	127	-0.413833	-1.42605	0.0064958	0.0384984	0.0292957	4612	tags=23%, list=19%, signal=18%	RACGAP1/KIF20B/KIF4A/CENPE/KIF15/KIFC1/KIF6/KIF18B/KIF18A/TUBB2B/KIF23/KIF11/TUBA1A/KIF20A/TUBB6/BICD1/TUBB8B/KIF2C/KIF12/RAB6B/TUBB8/PAFAH1B3/PLA2G4A/TMED3/KIF3C/KIF5A/KIF26B/KLC3/TUBB3
REACTOME_CITRIC_ACID_CYCLE_TCA_CYCLE	REACTOME_CITRIC_ACID_CYCLE_TCA_CYCLE	reactome_citric_acid_cycle_tca_cycle	22	0.567074	1.78545	0.00655561	0.0388098	0.0295326	5679	tags=68%, list=24%, signal=52%	NNT/SUCLG2/SDHD/FH/SDHB/SDHA/SUCLG1/FAHD1/SDHC/DLST/ACO2/DLD/OGDH/IDH2/IDH3A
VANDESLUIS_COMMD1_TARGETS_GROUP_3_UP	VANDESLUIS_COMMD1_TARGETS_GROUP_3_UP	vandesluis_commd1_targets_group_3_up	71	-0.484681	-1.55734	0.00660392	0.0390524	0.0297172	3623	tags=35%, list=15%, signal=30%	LY75/PLEKHA2/EZR/FKBP11/ETV5/TSPAN8/HKDC1/BEX4/DSG2/BEX2/LGALS2/AP1M2/ALDOA/IER3/RENBP/PHLDA2/EGLN3/CYBA/SLC16A3/FOLR1/TNNT2/ITGA3/SPINT1/KRT19/AFP
FERRANDO_TAL1_NEIGHBORS	FERRANDO_TAL1_NEIGHBORS	ferrando_tal1_neighbors	17	-0.664677	-1.64471	0.00666826	0.0393893	0.0299736	5768	tags=76%, list=24%, signal=58%	DTYMK/CSF1R/ITGB2/LCK/RUNX1/CD6/CD3E/TRAC/CD2/TRBC2/BCL2A1/MYBL2/FOLR1
BROWN_MYELOID_CELL_DEVELOPMENT_UP	BROWN_MYELOID_CELL_DEVELOPMENT_UP	brown_myeloid_cell_development_up	146	-0.409026	-1.43633	0.00669043	0.0394765	0.03004	5475	tags=39%, list=23%, signal=30%	BBLN/RACK1/FCGR2A/UPP1/CPD/SLFN12L/FGR/SOAT1/CD33/ITGB2/NFAM1/CLEC4A/GYG1/ITGAX/RPL13/FPR2/ANXA5/TYROBP/AOAH/HCK/CLEC4C/SIGLEC9/LILRB4/CD52/IQGAP1/ANXA4/CYBB/IL1B/ARHGEF3/FPR1/CD68/TREM2/CAPG/DAB2/UGT2B28/GLIPR2/CD44/TIFAB/IL4I1/BOLL/CD80/TRPM2/LCN2/CLEC5A/TNF/BCL2A1/FCGR1A/SEPTIN5/CLEC6A/NQO1/PLAUR/EREG/G6PD/S100A11/SLC6A6/QSOX1/S100A6
VANHARANTA_UTERINE_FIBROID_UP	VANHARANTA_UTERINE_FIBROID_UP	vanharanta_uterine_fibroid_up	37	-0.549806	-1.59815	0.00675405	0.0397324	0.0302346	3215	tags=49%, list=14%, signal=42%	LOXL2/COL4A2/HEPH/PRKCB/LTBP2/EDNRA/IGSF3/ITM2C/COL5A2/SULF1/COL1A1/COL3A1/CRMP1/MMP11/SOX4/IGF2/MFAP2/COL9A2
PID_AVB3_INTEGRIN_PATHWAY	PID_AVB3_INTEGRIN_PATHWAY	pid_avb3_integrin_pathway	65	-0.48827	-1.55508	0.00675489	0.0397324	0.0302346	5398	tags=43%, list=23%, signal=33%	VCL/COL8A1/CBL/CSF1R/COL14A1/COL6A1/ADGRA2/MFGE8/ITGAV/COL4A5/CSF1/COL9A1/COL6A2/COL12A1/COL13A1/COL5A2/VAV3/COL5A1/SRC/COL6A3/COL1A1/COL1A2/COL16A1/COL3A1/SPP1/IGF1R/COL10A1/COL9A2
WIERENGA_STAT5A_TARGETS_DN	WIERENGA_STAT5A_TARGETS_DN	wierenga_stat5a_targets_dn	181	-0.3948	-1.41047	0.00675614	0.0397324	0.0302346	5718	tags=36%, list=24%, signal=27%	DEPDC1/RGS18/NOTCH1/VASH1/PTGIR/CTDSPL/PLCB2/JAM3/CD84/WFDC1/IFI16/CD96/CHST12/OGFRL1/PLEKHO2/LOXL3/PLEK/SLC9A9/SAMD14/PCYOX1L/GUCY1B1/BATF/BAMBI/FERMT3/ZNF185/EMILIN1/MSRB3/LYZ/PBX1/FAR2/TMC8/PSRC1/SLC37A1/CORO1A/NAP1L3/TREML1/LST1/ACOT11/DOK3/COTL1/SLC12A2/TTK/CXCR4/SLC9A1/ARHGEF3/CCDC9B/TMEM44/FCER1G/STX1A/TPM4/PIP4P2/LHFPL2/LCN2/CRACR2B/GAPT/TPM2/SALL2/UBASH3B/SLC24A3/ADRA2A/LY6G6D/EFHC2/TMEM…
WP_UREA_CYCLE_AND_METABOLISM_OF_AMINO_GROUPS	WP_UREA_CYCLE_AND_METABOLISM_OF_AMINO_GROUPS	wp_urea_cycle_and_metabolism_of_amino_groups	18	0.597453	1.8025	0.00677643	0.0397589	0.0302548	1779	tags=50%, list=8%, signal=46%	NAGS/OTC/SARDH/CPS1/GATM/ARG1/ASS1/ACY1/ASL
REACTOME_GLYCOGEN_METABOLISM	REACTOME_GLYCOGEN_METABOLISM	reactome_glycogen_metabolism	24	0.544902	1.75895	0.00678301	0.0397589	0.0302548	3849	tags=42%, list=16%, signal=35%	GYS2/AGL/UGP2/PGM1/PYGL/EPM2A/GBE1/NHLRC1/UBB/GAA
KOYAMA_SEMA3B_TARGETS_DN	KOYAMA_SEMA3B_TARGETS_DN	koyama_sema3b_targets_dn	325	-0.356088	-1.3219	0.00677736	0.0397589	0.0302548	5383	tags=26%, list=23%, signal=21%	CTDSPL/NLRP3/INKA2/SSR2/TTC13/RIMBP3/ATP2B1/IVNS1ABP/EFEMP2/CAMSAP2/KITLG/RPL37/FBXL7/SGO1/THEMIS2/OPN1SW/EGFL7/XRCC2/CSPP1/GATA2/ARID5B/RPL26/NCAPD2/CORO7/JAG2/SLIT3/FLVCR1/SLFN11/FBXO32/DPY19L2P2/NFATC1/ROR1/ZP3/FBLN2/PRRT3-AS1/AMIGO2/NEK2/KLRA1P/NOVA1/SYNGR1/SLC12A5/SHCBP1/BIRC3/PLEKHO1/KRBA1/AKR1B1/NKD2/SLC44A3/PLK1/ID4/TICRR/SOBP/TRIM6/DLGAP3/RRAD/TRAF5/JAG1/TBX2-AS1/C15orf48/GNG4/ADORA2B/IN…
BIOCARTA_TCYTOTOXIC_PATHWAY	BIOCARTA_TCYTOTOXIC_PATHWAY	biocarta_tcytotoxic_pathway	12	-0.717833	-1.64858	0.00679165	0.0397658	0.0302601	6060	tags=83%, list=26%, signal=62%	ICAM1/CD247/PTPRC/ITGB2/THY1/CD8A/CD3E/CD2/CD3G/CD3D
PID_IL12_STAT4_PATHWAY	PID_IL12_STAT4_PATHWAY	pid_il12_stat4_pathway	31	-0.563126	-1.56527	0.006807	0.039812	0.0302952	6111	tags=48%, list=26%, signal=36%	HLA-DRA/IL18RAP/STAT4/CD247/CD86/CD3E/ETV5/CD3G/IFNG/IL2/CD3D/IL2RA/CD80/TGFB1/IL18
YAO_TEMPORAL_RESPONSE_TO_PROGESTERONE_CLUSTER_0	YAO_TEMPORAL_RESPONSE_TO_PROGESTERONE_CLUSTER_0	yao_temporal_response_to_progesterone_cluster_0	68	0.379834	1.50927	0.00683168	0.0399126	0.0303718	3768	tags=41%, list=16%, signal=35%	MYCL/AOX1/ALAS1/ADRB2/RORA/CYP4V2/HAUS4/CTSF/EPHX1/LAMA3/TEF/GSTT2/ALDOC/GABARAPL1/PROS1/HSD17B11/LAMB3/MXI1/NR1D1/ST6GAL1/CFH/PNPLA2/SMPDL3A/NR1D2/DBP/BNIP3/MET/KLHL24
REACTOME_ABC_TRANSPORTERS_IN_LIPID_HOMEOSTASIS	REACTOME_ABC_TRANSPORTERS_IN_LIPID_HOMEOSTASIS	reactome_abc_transporters_in_lipid_homeostasis	14	0.671002	1.88165	0.00686066	0.0400054	0.0304424	4128	tags=64%, list=17%, signal=53%	ABCA6/ABCG8/ABCG5/ABCA9/APOA1/PEX19/ABCD3/ABCA5/PEX3
WP_ONECARBON_METABOLISM	WP_ONECARBON_METABOLISM	wp_onecarbon_metabolism	29	0.513518	1.73759	0.00686257	0.0400054	0.0304424	1099	tags=28%, list=5%, signal=26%	BHMT/ALDH1L1/MTHFD1/MAT1A/FOLH1/FTCD/SHMT1/MTHFS
HOLLEMAN_VINCRISTINE_RESISTANCE_ALL_DN	HOLLEMAN_VINCRISTINE_RESISTANCE_ALL_DN	holleman_vincristine_resistance_all_dn	19	-0.65171	-1.65043	0.00687502	0.0400343	0.0304644	5882	tags=68%, list=25%, signal=51%	LSM7/RPL31/SCNM1/RPL12/VIM/ATP13A2/RPL23A/RPLP2/RPS2/RPS12/RPS24/CD44/TMSB10
BERENJENO_TRANSFORMED_BY_RHOA_FOREVER_DN	BERENJENO_TRANSFORMED_BY_RHOA_FOREVER_DN	berenjeno_transformed_by_rhoa_forever_dn	26	-0.596762	-1.61066	0.00692546	0.040284	0.0306544	4758	tags=46%, list=20%, signal=37%	GJA1/PTGS2/HASPIN/ECT2/MGP/CCDC80/IER3/PLAUR/POSTN/EREG/NPNT/ANXA3
BIOCARTA_ALK_PATHWAY	BIOCARTA_ALK_PATHWAY	biocarta_alk_pathway	32	-0.568754	-1.6029	0.00697239	0.0405128	0.0308285	1837	tags=22%, list=8%, signal=20%	NOG/TGFB1/TGFB3/BMP5/FZD1/TGFB2/BMP7
TURASHVILI_BREAST_DUCTAL_CARCINOMA_VS_DUCTAL_NORMAL_DN	TURASHVILI_BREAST_DUCTAL_CARCINOMA_VS_DUCTAL_NORMAL_DN	turashvili_breast_ductal_carcinoma_vs_ductal_normal_dn	153	-0.402324	-1.41839	0.00701093	0.0406924	0.0309652	3202	tags=27%, list=14%, signal=23%	FBXO32/CDRT4/AK5/SPRED1/KCNC4/HOTAIRM1/TUBB2B/JCHAIN/CCDC9B/KRT7/KIT/MGP/GPC3/ELF3/ID4/EHF/ZNF204P/KRT23/MIR23AHG/RRAD/PTX3/ZNF667/CRYAB/SOX9/FHOD3/TM4SF1/TNC/PAPLN/YBX3/FZD7/BHLHE41/MMP7/SHISA2/ANKRD18A/PAK3/PLEKHH2/ITGB4/TGFA/ITGB8/OXTR/PLEKHS1
KAUFFMANN_MELANOMA_RELAPSE_UP	KAUFFMANN_MELANOMA_RELAPSE_UP	kauffmann_melanoma_relapse_up	61	-0.493929	-1.55624	0.00704485	0.0408448	0.0310812	6731	tags=51%, list=28%, signal=36%	RFC2/PMS2P3/PPIA/MSH2/RRM2/RFC4/RAD51AP1/FANCG/MCM6/MCM3/MCM7/CHEK1/POLQ/GMNN/MAD2L1/TOP2A/FANCD2/MCM4/XRCC2/EME1/RAD51/CDC6/CDC45/EXO1/RAD54L/NEIL3/BLM/CENPF/ORC6/PTTG1/CTBP2
WP_PATHOGENESIS_OF_SARSCOV2_MEDIATED_BY_NSP9NSP10_COMPLEX	WP_PATHOGENESIS_OF_SARSCOV2_MEDIATED_BY_NSP9NSP10_COMPLEX	wp_pathogenesis_of_sarscov2_mediated_by_nsp9nsp10_complex	19	-0.650436	-1.6472	0.00708179	0.0410144	0.0312102	7150	tags=79%, list=30%, signal=55%	LBP/HLA-DRB1/HLA-DRA/MMP25/CD247/CRP/ZAP70/LCK/CD8A/CD3E/CD2/CD3G/CD8B/CXCL8/IGLL1
REACTOME_MITOTIC_SPINDLE_CHECKPOINT	REACTOME_MITOTIC_SPINDLE_CHECKPOINT	reactome_mitotic_spindle_checkpoint	110	-0.43205	-1.46971	0.007103	0.0410926	0.0312697	8565	tags=46%, list=36%, signal=30%	NUP107/PPP1CC/DYNC1I2/ITGB3BP/DYNC1H1/INCENP/UBE2E1/DYNLL1/SPC24/NUP37/ANAPC7/RANGAP1/KIF2A/NUP43/SPDL1/RPS27/UBE2D1/CENPL/KNTC1/CENPK/ZWINT/PPP2R1A/CENPH/SGO1/CENPI/MAD2L1/CENPE/ERCC6L/B9D2/SPC25/CDCA8/BUB1/SGO2/CENPO/MAPRE1/NDC80/RCC2/UBE2S/KIF18A/BUB1B/CENPM/PLK1/SKA1/CENPF/NUF2/CENPA/BIRC5/CDC20/KIF2C/UBE2C/AURKB
SANA_RESPONSE_TO_IFNG_UP	SANA_RESPONSE_TO_IFNG_UP	sana_response_to_ifng_up	67	0.383122	1.52789	0.0071273	0.0411885	0.0313427	4068	tags=40%, list=17%, signal=33%	SEPTIN4/LIPG/SERPING1/APOL3/C1S/MX1/OAS2/DDX60/LAP3/TNFSF10/CXCL11/HSD17B11/RAC3/OAS1/TRIM22/BST2/GBP1/CFH/APOL1/IFIH1/HLA-C/GBP3/PLA1A/CEACAM1/VAMP5/PARP9/UBE2L6
PIONTEK_PKD1_TARGETS_DN	PIONTEK_PKD1_TARGETS_DN	piontek_pkd1_targets_dn	15	-0.681891	-1.64898	0.00713701	0.0412	0.0313514	4631	tags=53%, list=20%, signal=43%	RPS6/PDGFA/UHRF1/H2AC12/TUBA1A/H2AC14/ATP12A/AFP
WP_VITAMIN_K_METABOLISM_AND_ACTIVATION_OF_DEPENDENT_PROTEINS	WP_VITAMIN_K_METABOLISM_AND_ACTIVATION_OF_DEPENDENT_PROTEINS	wp_vitamin_k_metabolism_and_activation_of_dependent_proteins	12	0.663968	1.79338	0.00718509	0.0412543	0.0313928	3208	tags=75%, list=14%, signal=65%	F9/PROZ/PROC/F7/PROS1/F2/GGCX/F10/VKORC1
RUAN_RESPONSE_TO_TNF_UP	RUAN_RESPONSE_TO_TNF_UP	ruan_response_to_tnf_up	12	0.663398	1.79184	0.00718509	0.0412543	0.0313928	1217	tags=25%, list=5%, signal=24%	THRSP/CP/HP
KIM_MYC_AMPLIFICATION_TARGETS_DN	KIM_MYC_AMPLIFICATION_TARGETS_DN	kim_myc_amplification_targets_dn	85	-0.453923	-1.48459	0.00716887	0.0412543	0.0313928	5036	tags=32%, list=21%, signal=25%	ZNF468/KITLG/RAB3B/ATP2B4/RMST/RIMKLB/NFATC2/TMEM67/ZNF292/CLEC2D/PLEKHA2/ZNF83/ZNF347/LCA5/PIF1/ELF3/DPYSL3/GAS2L3/ZNF415/NEBL/RASSF6/ZNF880/ZNF93/KLF5/ELOVL7/IL17RD/GRHL2
WP_WNT_SIGNALING_PATHWAY_AND_PLURIPOTENCY	WP_WNT_SIGNALING_PATHWAY_AND_PLURIPOTENCY	wp_wnt_signaling_pathway_and_pluripotency	84	-0.453497	-1.48158	0.00716887	0.0412543	0.0313928	5851	tags=31%, list=25%, signal=23%	DVL2/WNT16/TP53/PPP2R1A/FZD6/PRKCD/RACGAP1/POU5F1/FZD8/PRKCB/ESRRB/LEF1/PPP2R3A/PRKCQ/NKD2/CD44/MAPK10/WNT4/FZD1/FZD7/MMP7/CTBP2/FZD2/WNT10B/PPP2R2C/WNT7B
VERHAAK_GLIOBLASTOMA_PRONEURAL	VERHAAK_GLIOBLASTOMA_PRONEURAL	verhaak_glioblastoma_proneural	139	-0.414399	-1.44459	0.00718385	0.0412543	0.0313928	2220	tags=22%, list=9%, signal=20%	PODXL2/CKB/JPT1/CDC25A/NLGN3/MARCKS/RAB33A/RNFT2/ADGRB3/PLCB4/GNG4/MYB/INAVA/TMEFF1/PDE10A/FHOD3/CRMP1/MARCKSL1/DPYSL4/PAFAH1B3/MYO10/ZNF711/PAK3/BEX1/SLCO5A1/SOX4/DBN1/MMP16/NKAIN1/VAX2/SOX11
PID_FRA_PATHWAY	PID_FRA_PATHWAY	pid_fra_pathway	31	-0.560663	-1.55843	0.00719877	0.0412884	0.0314187	4758	tags=42%, list=20%, signal=34%	GJA1/CCL2/NFATC2/BGLAP/NFATC1/MGP/COL1A2/CXCL8/PLAUR/MMP2/LIF/MMP9/ITGB4
REACTOME_CARNITINE_METABOLISM	REACTOME_CARNITINE_METABOLISM	reactome_carnitine_metabolism	14	0.669785	1.87824	0.00722493	0.041394	0.0314991	2690	tags=50%, list=11%, signal=44%	THRSP/ACACB/CPT2/PRKAG2/SLC25A20/CPT1A/RXRA
BOWIE_RESPONSE_TO_EXTRACELLULAR_MATRIX	BOWIE_RESPONSE_TO_EXTRACELLULAR_MATRIX	bowie_response_to_extracellular_matrix	16	0.638872	1.8765	0.00731483	0.0416852	0.0317206	2257	tags=38%, list=10%, signal=34%	IFIT1/IFI6/IFIT3/IFIT2/MX1/OAS1
WP_ALANINE_AND_ASPARTATE_METABOLISM	WP_ALANINE_AND_ASPARTATE_METABOLISM	wp_alanine_and_aspartate_metabolism	11	0.696744	1.8587	0.00730513	0.0416852	0.0317206	1779	tags=73%, list=8%, signal=67%	ABAT/AGXT/GPT/ASS1/PC/ASPA/GOT2/ASL
ROSS_AML_WITH_AML1_ETO_FUSION	ROSS_AML_WITH_AML1_ETO_FUSION	ross_aml_with_aml1_eto_fusion	71	-0.482215	-1.54942	0.00730366	0.0416852	0.0317206	4619	tags=42%, list=19%, signal=34%	PTPN12/CIITA/TWSG1/TMEM43/CD58/PTGIR/RASA4/WFDC1/H2BC10/VOPP1/EGFL7/NCALD/IL5RA/LAPTM5/LAT2/ENDOD1/HPGDS/C15orf39/MYRF/PELI2/RGS10/CLEC5A/PALM/BEX1/ITGB4/SLCO4A1/RASAL1/PRAME/TCN1/EPCAM
REACTOME_RHO_GTPASE_EFFECTORS	REACTOME_RHO_GTPASE_EFFECTORS	reactome_rho_gtpase_effectors	298	-0.359794	-1.33105	0.00731341	0.0416852	0.0317206	8565	tags=44%, list=36%, signal=28%	NUP107/PPP1CC/DYNC1I2/ACTB/H2BC14/H3C11/ABL1/ITGB3BP/DYNC1H1/ARPC2/INCENP/H2AC20/CTTN/KDM1A/TUBA4A/MAPK3/WASF2/MRTFA/RHOQ/CIT/KIF5B/DYNLL1/H4C3/SPC24/NUP37/RAC1/H2AZ1/RANGAP1/KIF2A/CDC25C/H2AC7/PFN1/PRC1/YWHAH/NUP43/ACTG1/H4C5/WAS/ARPC4/SPDL1/ARPC3/RHOG/PKN3/H4C4/RPS27/KLC2/DVL2/DLG4/TUBA1C/CENPL/H2AB1/KNTC1/CENPK/ZWINT/PPP2R1A/NOX1/H4C1/NCF2/IQGAP3/MYH11/PRKCD/CENPH/BTK/ABI2/H2AC4/SGO1/H2BC10/CE…
BROWNE_HCMV_INFECTION_48HR_DN	BROWNE_HCMV_INFECTION_48HR_DN	browne_hcmv_infection_48hr_dn	406	-0.345156	-1.29237	0.00729246	0.0416852	0.0317206	6036	tags=30%, list=25%, signal=23%	GABRA1/PKMYT1/AKT3/MBOAT7/CAVIN1/LAMA2/C3AR1/DLGAP4/UBE2I/NGF/TRAF3IP3/PTGIR/VDR/RPL23/HRAS/RBPMS/LOX/RASA4/ITGA4/AP4M1/CXCR2/EFEMP2/MYH11/HOXD3/CACNA1A/LOXL2/GJA1/OLFML2A/RAB3B/COL6A1/ITGB2/OPN1SW/JCAD/LIMK2/SAMD14/CHML/PPARG/ADAMTS2/PCGF2/LGALS3BP/FPR2/PTGDR2/CACNA1C/SH2D1A/CDC42EP2/ANXA2/PTPRO/TCF3/PBX1/PRMT2/STK17A/EFEMP1/CORO1A/NAP1L3/GZMK/LTBP2/DOK1/MAP1B/ACHE/S100A13/THBS2/COL6A2/GJC1/PPP2…
RHODES_CANCER_META_SIGNATURE	RHODES_CANCER_META_SIGNATURE	rhodes_cancer_meta_signature	65	-0.48604	-1.54798	0.00737297	0.0419716	0.0319386	8295	tags=52%, list=35%, signal=34%	TUBB/PTMA/IARS1/ILF2/HSPE1/MRPS12/NCBP2/CCT5/RFC4/GFUS/HDAC1/CBX3/MCM3/SMARCA4/SNRPF/KPNA2/SNRPE/NME1/TOP2A/CDKN3/IFNGR2/TPX2/E2F5/CKS2/UBE2S/PCLAF/CDK1/PLK1/FAP/MTHFD2/COL1A2/PAFAH1B3/MMP9/SOX4
ALCALAY_AML_BY_NPM1_LOCALIZATION_UP	ALCALAY_AML_BY_NPM1_LOCALIZATION_UP	alcalay_aml_by_npm1_localization_up	128	-0.420874	-1.45097	0.0074027	0.042096	0.0320332	5788	tags=38%, list=24%, signal=28%	C3AR1/ITGA5/GSTM3/RTL8C/ADAM17/LTBP1/WDR91/BIK/KRT18/F13A1/RTL8A/DSC2/HOXB2/TGIF2/GATA2/TCEAL9/HOXA4/DRAM1/DEFB1/COL4A5/EPB41L3/ZNF580/HOXB5/LAPTM4B/RAB38/ARHGAP22/HOXA10/DPYSL3/LUM/HOXB3/JAG1/PTX3/HOXA2/ADGRE1/HOXA1/HOXB6/HOXA5/NFE2L3/MMP2/FZD7/HOXA11/SNCAIP/WT1/LTB/SLC24A3/ADAMDEC1/HOXB7/HOXA6
KAPOSI_LIVER_CANCER_MET_UP	KAPOSI_LIVER_CANCER_MET_UP	kaposi_liver_cancer_met_up	18	-0.652348	-1.6394	0.00743337	0.0421937	0.0321076	5075	tags=61%, list=21%, signal=48%	CD63/ARPC1B/ANXA5/FGD6/ITGAV/CKS2/TUBB6/HILPDA/HMGA1/NCK2/MDFI
WANG_BARRETTS_ESOPHAGUS_UP	WANG_BARRETTS_ESOPHAGUS_UP	wang_barretts_esophagus_up	44	-0.528591	-1.57178	0.00744361	0.0421937	0.0321076	2931	tags=30%, list=12%, signal=26%	TMSB4X/SLC12A2/ATP2A3/LGALS9/WNT4/IGLL1/FCGBP/MUC5B/ITGB4/RGS2/ITGA3/S100P/PRSS22
BILD_MYC_ONCOGENIC_SIGNATURE	BILD_MYC_ONCOGENIC_SIGNATURE	bild_myc_oncogenic_signature	188	-0.387995	-1.39676	0.00743581	0.0421937	0.0321076	6190	tags=32%, list=26%, signal=24%	NRP1/SLC12A8/TRMT1/SRM/CYTH2/METTL1/ATIC/FAM86B1/NGFR/DUSP22/TNFAIP2/RHBDF1/SERPINB1/NPM1/ATP2B4/TCOF1/PCYOX1L/WSB1/MAP3K6/SMTN/TGM1/RUNX1/FGD6/FCHSD1/CDCA8/BOP1/LTBP2/NOP56/ZBED2/DUOX1/DUSP2/DGKA/ADAM8/NCR3LG1/INTS6L/TUBA1A/GPD1L/DAB2/PFKM/PLEKHG2/KRTAP2-3/OSBP2/MEAK7/COL5A1/BEND3/MICAL1/CCDC78/MCOLN2/ZNF667/COL1A1/FGF11/STMN3/PDP1/MST1R/TAF4B/LINC00173/HK2-DT/SLC6A8/MEG3/EPS8L1/HS6ST2
WORSCHECH_TUMOR_REJECTION_UP	WORSCHECH_TUMOR_REJECTION_UP	worschech_tumor_rejection_up	54	-0.502324	-1.55445	0.00747988	0.0423542	0.0322298	5287	tags=48%, list=22%, signal=37%	CCL4/CLEC10A/IFI16/ITK/TAGAP/CKLF/LCK/TNFRSF4/FASLG/CCL5/CCL22/GZMB/CCRL2/LILRB4/IL7R/IL1B/JCHAIN/IFNG/IL4I1/EBF4/IL2RG/BCL2A1/IL1A/CXCL3/IL17F/IRF4
STONER_ESOPHAGEAL_CARCINOGENESIS_UP	STONER_ESOPHAGEAL_CARCINOGENESIS_UP	stoner_esophageal_carcinogenesis_up	37	-0.54557	-1.58583	0.00750974	0.0424782	0.0323241	3531	tags=19%, list=15%, signal=16%	BUB1/PCLAF/ADAMTS6/SH2D2A/KRT20/TGFA/BPIFB2
BIOCARTA_THELPER_PATHWAY	BIOCARTA_THELPER_PATHWAY	biocarta_thelper_pathway	12	-0.714187	-1.64021	0.0075523	0.0426737	0.0324728	6060	tags=75%, list=26%, signal=56%	ICAM1/CD247/PTPRC/ITGB2/THY1/CD3E/CD2/CD3G/CD3D
FINETTI_BREAST_CANCER_KINOME_GREEN	FINETTI_BREAST_CANCER_KINOME_GREEN	finetti_breast_cancer_kinome_green	16	-0.67679	-1.65999	0.00758816	0.0427857	0.0325581	4860	tags=81%, list=21%, signal=65%	MLKL/ITK/FGR/BTK/ZAP70/MAP4K1/LCK/STK17B/HCK/PRKCB/PRKCQ/SYK/JAK3
KANG_AR_TARGETS_UP	KANG_AR_TARGETS_UP	kang_ar_targets_up	16	-0.676592	-1.6595	0.00758816	0.0427857	0.0325581	6236	tags=81%, list=26%, signal=60%	COL4A1/VDR/COL4A2/COL6A1/PDGFA/TUFT1/FGFR2/COL5A1/TGFB3/BMP5/MMP2/TGFB2/MMP9
WHITFIELD_CELL_CYCLE_G2_M	WHITFIELD_CELL_CYCLE_G2_M	whitfield_cell_cycle_g2_m	193	-0.391336	-1.40654	0.00762343	0.0428939	0.0326404	7235	tags=41%, list=31%, signal=29%	ANP32B/SMARCB1/CDKN2D/NUSAP1/SFPQ/VANGL1/NCOA5/RANGAP1/CNTROB/LMNA/CKS1B/YWHAH/LBR/SELENON/SMARCD1/SPDL1/IDI2/MZT1/ME3/CDC25B/DEPDC1/GPSM2/JADE2/ARHGDIB/CDC42EP1/KIF20B/FOXM1/SOGA1/MCM4/PSMG3/CENPE/WSB1/SMTN/PBK/FRZB/TPX2/BUB1/SGO2/E2F5/ADM5/KIF14/PIK3CD/SLC44A2/ECT2/CKS2/ASPHD2/CCNB2/TTK/NEK2/PLAG1/MKI67/DLGAP5/SHCBP1/BUB1B/CDCA3/PLK1/ANLN/JPT1/CENPF/CCNB1/NUF2/GAS2L3/CENPA/ADGRE5/BIRC5/GTSE1/PR…
GAUSSMANN_MLL_AF4_FUSION_TARGETS_F_UP	GAUSSMANN_MLL_AF4_FUSION_TARGETS_F_UP	gaussmann_mll_af4_fusion_targets_f_up	167	-0.395655	-1.40376	0.00761912	0.0428939	0.0326404	5466	tags=34%, list=23%, signal=26%	F2RL1/ADGRL3/SSBP4/LOX/PREX2/PLAT/DKK3/SERPINB1/PCDHB18P/GAS1/H2BC10/COL6A1/MAPK12/STING1/ADAMTS2/LGALS3BP/OSR1/ZNF185/DRAM1/OPTC/LTBP2/TMEM141/AFAP1L2/S100A13/COL6A2/BTG2/TNFRSF11B/ARHGEF3/ARHGAP28/BHLHE22/LGALS9/MFAP5/DAB2/OGN/PRICKLE1/RRAD/TGFB3/EMILIN2/OSMR/IL18/COL3A1/OLFML3/FMOD/TOX/CDHR4/FBLN1/RNF150/IL17RD/PTP4A3/GPC4/GJB3/CACNA1G/MEG3/MFAP2/WNK2/HS6ST2
HU_GENOTOXIC_DAMAGE_4HR	HU_GENOTOXIC_DAMAGE_4HR	hu_genotoxic_damage_4hr	35	-0.535883	-1.55036	0.00769546	0.0432535	0.0329141	3531	tags=40%, list=15%, signal=34%	BUB1/MAPRE1/NCDN/H2AX/CDT1/ECT2/CKS2/NEK2/ANLN/PTTG1/MTHFD2/CDC20/TIMP2/TNNC1
REACTOME_FCERI_MEDIATED_CA_2_MOBILIZATION	REACTOME_FCERI_MEDIATED_CA_2_MOBILIZATION	reactome_fceri_mediated_ca_2_mobilization	35	-0.535099	-1.54809	0.00778874	0.0437031	0.0332562	4860	tags=43%, list=21%, signal=34%	ITK/LCP2/BTK/NFATC2/VAV1/NFATC1/IGLC3/IGHV4-34/FCER1G/VAV3/SYK/IGKV3-11/IGLV3-21/IGKV2-28/ITPR3
GHANDHI_BYSTANDER_IRRADIATION_UP	GHANDHI_BYSTANDER_IRRADIATION_UP	ghandhi_bystander_irradiation_up	69	-0.475627	-1.53087	0.00779184	0.0437031	0.0332562	4167	tags=36%, list=18%, signal=30%	GPR68/DUSP5/IL33/PTGS2/CREB5/DUSP2/IL1B/POU2F2/LRRC8B/BIRC3/MIR23AHG/BCL2A1/CXCL8/IL1A/CXCL3/SRSF12/TNFSF15/PLA2G4A/PRR7-AS1/LIF/CXCL1/PTGES/TESC/CXCL5/POPDC3
YAMAZAKI_TCEB3_TARGETS_DN	YAMAZAKI_TCEB3_TARGETS_DN	yamazaki_tceb3_targets_dn	183	-0.388178	-1.39073	0.00783744	0.0439127	0.0334157	4619	tags=28%, list=19%, signal=23%	H2BC10/TPD52/GNPDA1/RIMKLB/TOP2A/ITM2A/ANXA1/UHRF1/EMB/ENAH/RFX2/MIR17HG/PSRC1/CDCA7L/MAP1B/ECT2/CKS2/FIBIN/SPRED1/LAPTM5/NEK2/UBE2S/TUBB2B/CPSF4L/KIF11/BUB1B/CKB/AKR1B1/KIF20A/DSG2/LDHB/CACNA2D1/CLDN4/ALDOA/UTF1/HMGA1/SIX4/SINHCAF/GLI1/SPP1/MYBL2/CTBP2/CYBA/IGF2/S100A6/SPINT2/MEG3/EPCAM/KRT19/UCHL1/AGR2
KEGG_PRIMARY_IMMUNODEFICIENCY	KEGG_PRIMARY_IMMUNODEFICIENCY	kegg_primary_immunodeficiency	30	-0.578418	-1.60703	0.00785335	0.0439557	0.0334484	5193	tags=60%, list=22%, signal=47%	RFXANK/CD40LG/BTK/ADA/PTPRC/ZAP70/DCLRE1C/LCK/CD8A/CD3E/IL7R/ICOS/CD8B/CD3D/JAK3/IL2RG/TNFRSF13B/IGLL1
BIOCARTA_TOB1_PATHWAY	BIOCARTA_TOB1_PATHWAY	biocarta_tob1_pathway	19	-0.647316	-1.6393	0.00790884	0.0442199	0.0336495	3061	tags=53%, list=13%, signal=46%	CD3E/CD3G/IFNG/IL2/CD3D/IL2RA/TGFB1/TGFB3/IL4/TGFB2
ONO_AML1_TARGETS_DN	ONO_AML1_TARGETS_DN	ono_aml1_targets_dn	34	-0.55882	-1.60629	0.00792172	0.0442455	0.033669	5154	tags=56%, list=22%, signal=44%	CD84/CCR8/RBL1/SGO1/CXCR3/SLAMF6/TCF3/RUNX3/CCR5/CCL5/GPR83/CXCR4/IL10/ADGRE5/TNFRSF18/IZUMO1R/IL4/FFAR2/IRF4
BREUHAHN_GROWTH_FACTOR_SIGNALING_IN_LIVER_CANCER	BREUHAHN_GROWTH_FACTOR_SIGNALING_IN_LIVER_CANCER	breuhahn_growth_factor_signaling_in_liver_cancer	15	-0.677478	-1.63831	0.00798286	0.0445403	0.0338933	3250	tags=40%, list=14%, signal=35%	DACT1/TGFB1/HGF/FZD7/IGF2/TGFA
JECHLINGER_EPITHELIAL_TO_MESENCHYMAL_TRANSITION_UP	JECHLINGER_EPITHELIAL_TO_MESENCHYMAL_TRANSITION_UP	jechlinger_epithelial_to_mesenchymal_transition_up	57	-0.491678	-1.53397	0.00803622	0.0445584	0.0339071	5218	tags=47%, list=22%, signal=37%	UPP1/SNAI1/GAS1/ADA/COL6A1/VIM/HIF1A/PDGFRB/PTGS1/PROCR/PTPN22/COL6A2/PMP22/VLDLR/PDGFRA/RNASET2/CD68/DAB2/SERPINH1/LAMB1/PLA2G7/MTHFD2/COL3A1/ASNS/TNC/MMP2/CXCL6
GAURNIER_PSMD4_TARGETS	GAURNIER_PSMD4_TARGETS	gaurnier_psmd4_targets	60	-0.480622	-1.5122	0.00802915	0.0445584	0.0339071	6406	tags=47%, list=27%, signal=34%	HLA-DRB1/HLA-DRA/HLA-DMA/IL12B/C3AR1/HLA-DMB/HLA-DPB1/HLA-DQB1/CCL2/IL12RB1/CD86/HLA-DOA/CXCL16/CCR5/CCL5/HLA-DQA1/IL10/HLA-DQB2/HLA-DPB2/TGFB1/IL21R/TNF/CXCL8/IL1A/CXCL3/CCL20/CXCL1/CXCL6
BOYLAN_MULTIPLE_MYELOMA_PCA1_UP	BOYLAN_MULTIPLE_MYELOMA_PCA1_UP	boylan_multiple_myeloma_pca1_up	96	-0.448778	-1.50267	0.00801425	0.0445584	0.0339071	5211	tags=43%, list=22%, signal=33%	LPAR4/PLIN3/IFI16/ITK/SLFN12L/MAGED1/KLRC1/IGSF6/FYB1/CXCR6/LYZ/TFEC/IGHA2/CCL5/SLC25A24/NBEA/ARMCX3/LILRB4/NKG7/ZBP1/JCHAIN/IGKV1D-43/FPR1/TRBC2/OSBPL3/SPON1/VAV3/CHST1/CD3D/RNASE3/ARMCX2/CACNA1H/LCN2/FSCN1/B3GALNT1/SELENOM/GPR160/LTB/MMP9/EPCAM/AFP
WP_CHEMOKINE_SIGNALING_PATHWAY	WP_CHEMOKINE_SIGNALING_PATHWAY	wp_chemokine_signaling_pathway	140	-0.409804	-1.43021	0.00799558	0.0445584	0.0339071	5380	tags=32%, list=23%, signal=25%	HRAS/GNG2/PLCB2/CCL4/CXCR2/CCR8/ITK/PRKCD/GNGT2/FGR/DOCK2/CCR4/PLCB1/CXCR3/GNB4/CXCR6/ADCY3/CXCL16/XCR1/ADCY7/HCK/PIK3CD/PRKCB/VAV1/CCL5/CCL22/TIAM2/CXCR4/ADCY5/NCF1/VAV3/RAC2/PIK3R2/GNB3/XCL1/JAK3/PLCB4/GNG4/GNG8/PRKX/CXCL3/CCL20/CCR6/CCL26/CXCL5
OKUMURA_INFLAMMATORY_RESPONSE_LPS	OKUMURA_INFLAMMATORY_RESPONSE_LPS	okumura_inflammatory_response_lps	164	-0.402896	-1.42717	0.00803525	0.0445584	0.0339071	6047	tags=35%, list=26%, signal=26%	FOXC1/PKMYT1/AKT3/PELP1/MTF2/IL18RAP/CD200/MSH4/VDR/FKBP1A/DSE/PTMAP1/FCGR2A/CLGN/PAM/DOCK10/FZD6/SIRPAP1/CEP135/SLC4A7/RUNX1/RPS21/CCL5/TNFRSF8/ETV5/PTGER4/IL27RA/CCNB2/RASGRP1/NAP1L1/BIRC3/RAB31/RAB38/ZC2HC1A/CHST1/ORC6/ZNF813/NXN/MARCKS/NIBAN1/TNFSF4/FSCN1/PGAP4/ORAI2/CXCL8/NFE2L3/GDF11/GULP1/MARCKSL1/WT1/ADAP1/SOX4/CA12/SPHK1/MSX2/FA2H/PRSS22
WHITFIELD_CELL_CYCLE_G2	WHITFIELD_CELL_CYCLE_G2	whitfield_cell_cycle_g2	161	-0.397489	-1.40846	0.00803525	0.0445584	0.0339071	7752	tags=44%, list=33%, signal=30%	ASXL1/TYSND1/HMGB2/KIF5B/ESPL1/SV2B/NUSAP1/HAUS8/NCOA5/RANGAP1/CDC25C/LBR/TTF2/CBX5/BORA/HSPA2/CYTH2/CKAP2L/CCNF/LMNB1/CENPL/UBXN11/STIL/POLQ/KPNA2/MELK/ZNF587/GAS1/FAM110A/RHNO1/FAM72B/MAD2L1/TOP2A/FANCD2/TRAIP/WSB1/EBI3/STK17B/CDCA8/ARHGEF39/NCAPH/KIFC1/PSRC1/SKA3/NDC80/H2AX/CIP2A/UNC5CL/HJURP/NEIL3/KIF23/WDR62/KIF11/TIMP1/PIF1/CDK1/TUBA1A/CDCA2/CDCA3/ANLN/JPT1/GAS2L3/CCN4/TRIM59/UBE2C/AURKB/NM…
BIOCARTA_IL12_PATHWAY	BIOCARTA_IL12_PATHWAY	biocarta_il12_pathway	18	-0.648501	-1.62973	0.00804854	0.0445804	0.0339238	5739	tags=61%, list=24%, signal=46%	STAT4/CD247/CXCR3/IL12RB1/CCR5/CD3E/ETV5/CD3G/IFNG/CD3D/IL18
BIOCARTA_PDZS_PATHWAY	BIOCARTA_PDZS_PATHWAY	biocarta_pdzs_pathway	14	-0.685224	-1.62389	0.00806303	0.0446143	0.0339496	1420	tags=29%, list=6%, signal=27%	DLG3/NRXN3/ANK1/PCLO
MARTENS_BOUND_BY_PML_RARA_FUSION	MARTENS_BOUND_BY_PML_RARA_FUSION	martens_bound_by_pml_rara_fusion	430	-0.343498	-1.28958	0.00810128	0.0447795	0.0340753	6087	tags=31%, list=26%, signal=24%	ZNF710/RPS9/ICAM1/OAZ1/ABI3/ID1/ANKDD1A/TUBA1C/RCSD1/RHBDF2/CD58/LYL1/RPL24/NUP210/EXOSC4/IQCD/ZMIZ1/NLRP3/RNF149/PLCB2/INKA2/FAM78A/NUTF2/UPP1/MIDN/ADAMTS10/ITGA4/TNFAIP2/SLC7A5/MAML2/TOMM40/PRKCD/LCP2/SERPINB1/FGR/FLT3/TPD52L2/PLEK/RPS6/ITGB2/RNF122/ATP2B4/NECTIN1/MCAM/CYTH4/CUEDC1/TBXAS1/STING1/FAM53B/UCK2/PLXND1/NUAK2/DUSP5/NMUR1/FERMT3/ACP5/TNFRSF4/FBXO46/CACNA1C/SPN/TYROBP/SH3BGRL3/RUNX1/SP…
REN_ALVEOLAR_RHABDOMYOSARCOMA_UP	REN_ALVEOLAR_RHABDOMYOSARCOMA_UP	ren_alveolar_rhabdomyosarcoma_up	75	-0.458503	-1.48783	0.00811327	0.0447993	0.0340904	5636	tags=43%, list=24%, signal=33%	RPL31/CNR1/ALPK3/PTBP2/RBM38/FGFR4/HEY1/NCALD/NES/ITM2A/NRCAM/TGIF2/JAG2/NHLH1/DMPK/ATP2A3/IGSF3/TUBB2B/SIX1/CELF2/MYOG/EYA1/TPPP3/SEMA6A/MYCN/TNNC1/SLC24A3/IGF2/SPINT2/TNNT2/SOX11/POPDC3
SU_PLACENTA	SU_PLACENTA	su_placenta	19	-0.64673	-1.63781	0.00821899	0.0453362	0.0344989	1793	tags=32%, list=8%, signal=29%	HOXB3/PLXNA3/PDPN/PHLDA2/TLX2/MSX2
MULLIGAN_NTF3_SIGNALING_VIA_INSR_AND_IGF1R_DN	MULLIGAN_NTF3_SIGNALING_VIA_INSR_AND_IGF1R_DN	mulligan_ntf3_signaling_via_insr_and_igf1r_dn	10	0.721417	1.84803	0.00829905	0.0457126	0.0347854	3926	tags=60%, list=17%, signal=50%	PDK4/KAT2B/CRADD/HSD17B11/SH3BP5/H1-0
WACKER_HYPOXIA_TARGETS_OF_VHL	WACKER_HYPOXIA_TARGETS_OF_VHL	wacker_hypoxia_targets_of_vhl	12	-0.710473	-1.63168	0.00831295	0.0457126	0.0347854	2181	tags=42%, list=9%, signal=38%	IGFBP3/HK2/TGFA/PFKP/CA9
WP_CANONICAL_AND_NONCANONICAL_NOTCH_SIGNALING	WP_CANONICAL_AND_NONCANONICAL_NOTCH_SIGNALING	wp_canonical_and_noncanonical_notch_signaling	24	-0.611661	-1.62614	0.00830938	0.0457126	0.0347854	5635	tags=46%, list=24%, signal=35%	NOTCH1/DLL1/MAML2/HEY1/NOTCH3/JAG2/LEF1/JAG1/DLK2/MFAP2/DLK1
WP_GLYCEROPHOSPHOLIPID_BIOSYNTHETIC_PATHWAY	WP_GLYCEROPHOSPHOLIPID_BIOSYNTHETIC_PATHWAY	wp_glycerophospholipid_biosynthetic_pathway	27	0.507977	1.71235	0.00836514	0.0458872	0.0349182	3061	tags=33%, list=13%, signal=29%	GPD1/LPIN2/PEMT/CHPT1/GPAT3/PCYT2/GPAM/LPIN1/CEPT1
HUMMEL_BURKITTS_LYMPHOMA_UP	HUMMEL_BURKITTS_LYMPHOMA_UP	hummel_burkitts_lymphoma_up	38	-0.53839	-1.57252	0.00837051	0.0458872	0.0349182	3626	tags=34%, list=15%, signal=29%	TCF3/WASF1/LZTS1/LHFPL6/LEF1/TUBB2B/SSBP2/TUBA1A/FHOD3/RAP1GAP2/SOX11/BMP7/UCHL1
MCGARVEY_SILENCED_BY_METHYLATION_IN_COLON_CANCER	MCGARVEY_SILENCED_BY_METHYLATION_IN_COLON_CANCER	mcgarvey_silenced_by_methylation_in_colon_cancer	27	-0.579865	-1.57088	0.0083653	0.0458872	0.0349182	3971	tags=63%, list=17%, signal=52%	ICAM1/GSTM3/JAM3/DKK3/GNB4/DDX43/EFEMP1/FBLN2/LEF1/SFRP4/BOLL/CTAG2/FOXQ1/SALL4/NEURL1/ASCL2/UCHL1
REACTOME_ANTI_INFLAMMATORY_RESPONSE_FAVOURING_LEISHMANIA_PARASITE_INFECTION	REACTOME_ANTI_INFLAMMATORY_RESPONSE_FAVOURING_LEISHMANIA_PARASITE_INFECTION	reactome_anti_inflammatory_response_favouring_leishmania_parasite_infection	76	-0.47131	-1.5297	0.00848604	0.0464729	0.0353639	5849	tags=47%, list=25%, signal=36%	GNG13/PRKAR1B/GNGT1/GGT5/RHBDF2/FCGR3A/ADAM17/GNG2/FCGR2A/CD247/GNGT2/FGR/GGT1/GNB4/ADCY3/ADCY7/HCK/IGHG4/IL10/IGLC3/CD3G/IGHV4-34/GNAZ/ADCY5/GNB3/SYK/SRC/GNG4/GNG8/FCGR1A/ADORA2B/PRKX/IGKV3-11/IGLV3-21/IGKV2-28/ITPR3
GALINDO_IMMUNE_RESPONSE_TO_ENTEROTOXIN	GALINDO_IMMUNE_RESPONSE_TO_ENTEROTOXIN	galindo_immune_response_to_enterotoxin	77	-0.452653	-1.46957	0.00861207	0.0471146	0.0358522	5777	tags=40%, list=24%, signal=31%	IL18RAP/ITGA5/CD83/CCL4/TNFAIP2/SLFN12L/GAPDH/PDGFA/PTGS2/CSF2RB/CCL5/LILRB4/DUSP2/IL1B/PDLIM7/PTPRE/CD44/RAC2/PHLDB1/ACOD1/IER3/TNF/PCDH7/IKBKE/ADORA2B/CXCL3/PLAUR/MARCKSL1/SPP1/TNFSF9/PKM
REACTOME_ION_CHANNEL_TRANSPORT	REACTOME_ION_CHANNEL_TRANSPORT	reactome_ion_channel_transport	142	-0.405435	-1.4185	0.00867179	0.0473928	0.0360639	4528	tags=28%, list=19%, signal=23%	ATP2B4/RPS27A/ATP1B1/RIPK3/UNC80/ATP13A2/TTYH3/TCIRG1/BSND/ATP1A1/CLCNKA/ATP1B2/BEST1/CLIC2/TTYH2/ATP13A5/ATP1B3/ATP2A3/FXYD4/TRPV2/ASIC1/WNK4/TRPM2/TRPC1/MCOLN2/TRPM6/MCOLN3/BEST3/CLCNKB/NALCN/SLC9C1/ATP6V1B1/FXYD2/TRPV6/ANO9/TRPA1/WNK2/FXYD3/ATP2C2/ATP12A
REACTOME_DISEASES_ASSOCIATED_WITH_O_GLYCOSYLATION_OF_PROTEINS	REACTOME_DISEASES_ASSOCIATED_WITH_O_GLYCOSYLATION_OF_PROTEINS	reactome_diseases_associated_with_o_glycosylation_of_proteins	51	-0.504256	-1.54889	0.0087009	0.0475032	0.0361479	4216	tags=33%, list=18%, signal=27%	ADAMTS2/NOTCH3/SEMA5B/THBS2/ADAMTS9/MUC3A/SPON1/ADAMTS6/LFNG/ADAMTS3/MUC20/ADAMTS14/MUC13/MUC17/MUC5B/MUC6/MUC1
DUNNE_TARGETS_OF_AML1_MTG8_FUSION_UP	DUNNE_TARGETS_OF_AML1_MTG8_FUSION_UP	dunne_targets_of_aml1_mtg8_fusion_up	43	-0.525948	-1.56533	0.0087106	0.0475075	0.0361512	4528	tags=49%, list=19%, signal=40%	ATP2B4/SLA/SELPLG/TRGC2/CST7/SAMSN1/LYZ/LST1/LAPTM5/PTGER4/PSTPIP1/NKG7/CXCR4/ITM2C/ALDH3B1/ALOX5AP/RNASE3/NFE2/CMTM3/CSF3R/CD24
WP_PHOTODYNAMIC_THERAPYINDUCED_NFKB_SURVIVAL_SIGNALING	WP_PHOTODYNAMIC_THERAPYINDUCED_NFKB_SURVIVAL_SIGNALING	wp_photodynamic_therapyinduced_nfkb_survival_signaling	32	-0.55868	-1.57451	0.00879961	0.0479439	0.0364833	4805	tags=50%, list=20%, signal=40%	ICAM1/EGLN2/VCAM1/CD40LG/PTGS2/CSF2/IL1B/BIRC3/IL2/BIRC5/TNF/BCL2A1/CXCL8/IL1A/MMP2/MMP9
YOKOE_CANCER_TESTIS_ANTIGENS	YOKOE_CANCER_TESTIS_ANTIGENS	yokoe_cancer_testis_antigens	29	-0.571058	-1.57775	0.00887544	0.0482182	0.036692	2928	tags=38%, list=12%, signal=33%	PTGER4/MPP3/CENPF/RRAD/TRIP13/FBXL2/GABBR1/MMP11/NPTX2/LRP8/TDRD9
REACTOME_KERATINIZATION	REACTOME_KERATINIZATION	reactome_keratinization	63	-0.486037	-1.53868	0.00889514	0.0482182	0.036692	2504	tags=30%, list=11%, signal=27%	KRT7/KRTAP6-3/KRTAP5-7/KLK14/KRT23/KRTAP2-3/KRT36/DSG2/KRT2/CDSN/KRTAP20-2/KRTAP5-1/KRT20/KRTAP19-1/EVPL/KRT78/KRT40/KRT80/KRT19
BLANCO_MELO_COVID19_SARS_COV_2_INFECTION_A594_CELLS_DN	BLANCO_MELO_COVID19_SARS_COV_2_INFECTION_A594_CELLS_DN	blanco_melo_covid19_sars_cov_2_infection_a594_cells_dn	63	-0.485733	-1.53772	0.00889514	0.0482182	0.036692	4601	tags=38%, list=19%, signal=31%	FGFR4/NCALD/NRGN/GPX2/DACT2/MCM10/TONSL/H2AX/SPEF1/RIBC2/RECQL4/SFRP4/RADIL/VIL1/OLFML3/MYO1A/H19/PEG10/PACSIN1/BCAS1/PRR15L/HPDL/EPHB3/SPDEF
DOANE_RESPONSE_TO_ANDROGEN_DN	DOANE_RESPONSE_TO_ANDROGEN_DN	doane_response_to_androgen_dn	225	-0.373452	-1.35134	0.00886046	0.0482182	0.036692	4314	tags=32%, list=18%, signal=26%	PLK4/MTF2/EPB41L2/RBMS1/NACA4P/ABCC5/VDR/LTBP1/CCNE2/PCBP4/SMYD5/PRKCD/FBXL7/MCAM/TRAIP/MCM4/CACNA1D/WSB1/BAMBI/PLXND1/PLCB1/SAP25/RAD54B/FYB1/RTN1/IFI30/TINAGL1/SUSD4/CDC42EP2/RAD54L/HELLS/RPS2/NCDN/EPB41L4A/BLMH/PHC1/AMIGO2/CXCR4/GATA3/SLC9A1/ARHGEF3/PTPN14/SSBP2/CDK1/MGP/RIBC2/CKB/IGFBP3/RECQL4/SERPINH1/DTX3/MN1/CHST1/CDC25A/PELI2/MARCKS/RGS10/PYCARD/TRAF5/SNPH/LPCAT4/ZDHHC13/ZNF93/TNC/FBLN1/P…
CREIGHTON_ENDOCRINE_THERAPY_RESISTANCE_4	CREIGHTON_ENDOCRINE_THERAPY_RESISTANCE_4	creighton_endocrine_therapy_resistance_4	282	-0.362985	-1.33716	0.00888686	0.0482182	0.036692	3200	tags=21%, list=13%, signal=18%	COL4A5/RPL28/SLC25A24/LINC00342/AFAP1L2/IL24/IL27RA/CALHM6/DUBR/GLS/TUBB2B/XYLT1/RAB31/MGP/KIF20A/DOK7/MAGED4B/CCNB1/CBX2/NREP/TUBB6/ADGRE5/HSPB8/COL5A1/SMPDL3B/FGD3/PNMA1/KRTCAP3/HR/EMP3/MYB/ITGA2/SULF1/ZNF703/NRXN3/SINHCAF/MEX3A/STMN3/TMPRSS3/H19/YBX3/SSTR2/SNHG14/OLFM1/ADORA1/C12orf75/IGF1R/PKIB/CA12/TPBG/VCAN/TTC39A/KCNMB4/LINC01116/IGSF1/PMAIP1/PLAC1/RNF183/TCN1
REACTOME_COMMON_PATHWAY_OF_FIBRIN_CLOT_FORMATION	REACTOME_COMMON_PATHWAY_OF_FIBRIN_CLOT_FORMATION	reactome_common_pathway_of_fibrin_clot_formation	18	0.58025	1.7506	0.00892336	0.048322	0.036771	3689	tags=72%, list=16%, signal=61%	SERPINC1/F13B/PROC/F8/SERPIND1/F5/PROS1/F2/F10/SERPINA5/FGA/FGB/FGG
VERRECCHIA_RESPONSE_TO_TGFB1_C1	VERRECCHIA_RESPONSE_TO_TGFB1_C1	verrecchia_response_to_tgfb1_c1	18	-0.64523	-1.62151	0.00897129	0.0485323	0.036931	5748	tags=61%, list=24%, signal=46%	SPARC/PLAT/NME1/BSG/RPSA/IGFBP3/ADAM9/CD44/VCAN/EPHB3/ITGA3
CUI_TCF21_TARGETS_UP	CUI_TCF21_TARGETS_UP	cui_tcf21_targets_up	30	-0.57435	-1.59572	0.00912158	0.0492455	0.0374737	2837	tags=43%, list=12%, signal=38%	COL6A2/HJURP/LUM/MDK/LHFPL2/FAP/COL3A1/ISLR/CDH6/VCAN/MEG3/SOX11/IGDCC4
DARWICHE_SQUAMOUS_CELL_CARCINOMA_DN	DARWICHE_SQUAMOUS_CELL_CARCINOMA_DN	darwiche_squamous_cell_carcinoma_dn	160	-0.390881	-1.38263	0.00911853	0.0492455	0.0374737	2518	tags=18%, list=11%, signal=16%	BRSK2/KRTAP6-3/CDS1/PLA2G10/BHLHE22/ARMC9/TREM2/CALML5/SFN/NUF2/RNASE3/BATF3/PVT1/KRT2/LGALS2/CHST11/TEX48/INAVA/BCL2A1/PKHD1/MSI1/ASNS/HOMER3/MYCN/MYO1A/TYRO3/GRIP1/ART5/OVOL2
AMIT_EGF_RESPONSE_240_HELA	AMIT_EGF_RESPONSE_240_HELA	amit_egf_response_240_hela	56	-0.48939	-1.5207	0.00915788	0.0493914	0.0375848	3482	tags=23%, list=15%, signal=20%	EZR/SYDE1/IL7R/FHL3/TPM4/PCDH7/NDRG1/TM4SF1/GFPT2/RGS2/GJB3/LRP8/DKK1
FOSTER_TOLERANT_MACROPHAGE_DN	FOSTER_TOLERANT_MACROPHAGE_DN	foster_tolerant_macrophage_dn	391	-0.339471	-1.26881	0.0092172	0.0496612	0.03779	6259	tags=32%, list=26%, signal=24%	SOCS3/CD69/ITPKB/ARL4A/ETV6/DENND6B/SECTM1/AKT3/TANC1/PLEKHA4/F2R/IL12B/SOCS7/TMEM171/B4GALT5/RHBDF2/PARP8/TLE3/GPSM2/NOTCH1/RCN1/DLL1/CD83/MGAT4A/PHIP/BCL9/UPP1/SLC45A3/TMEM243/IFI16/SLFN12L/LCP2/OGFRL1/SLC4A7/VCAM1/DGKH/ADAP2/GJA1/TMCO3/TAGAP/RBL1/SHISA3/NFKBID/HOMER1/SLCO3A1/IL15RA/GYPC/KLF7/MYADM/STX6/MPP7/DUSP5/IL33/PTGS2/GNB4/LCK/IKZF1/CD86/ITGAV/ZBTB32/IQSEC2/PLEKHA2/EZR/CTSC/SLC2A6/DRAM1/…
REACTOME_NRAGE_SIGNALS_DEATH_THROUGH_JNK	REACTOME_NRAGE_SIGNALS_DEATH_THROUGH_JNK	reactome_nrage_signals_death_through_jnk	58	-0.486175	-1.52241	0.00927178	0.0499048	0.0379755	5769	tags=36%, list=24%, signal=27%	PLEKHG5/NGF/NGFR/MAGED1/ARHGEF16/ARHGEF10/ARHGEF39/VAV1/ECT2/ARHGEF17/ARHGEF33/TIAM2/ARHGEF3/PLEKHG2/VAV3/ARHGEF2/ARHGEF4/FGD3/ABR/OBSCN/ARHGEF38
BIOCARTA_PPARA_PATHWAY	BIOCARTA_PPARA_PATHWAY	biocarta_ppara_pathway	48	0.422617	1.59661	0.00931182	0.0500429	0.0380805	3945	tags=31%, list=17%, signal=26%	EHHADH/ACOX1/PPARA/NOS2/HSD17B4/PPARGC1A/PIK3R1/DUSP1/APOA1/RXRA/NRIP1/NR0B2/NFKBIA/CITED2/STAT5B
PID_NFAT_TFPATHWAY	PID_NFAT_TFPATHWAY	pid_nfat_tfpathway	44	-0.522116	-1.55252	0.0093162	0.0500429	0.0380805	4286	tags=48%, list=18%, signal=39%	CD40LG/PPARG/NFATC2/EGR4/PTGS2/CSF2/IKZF1/FASLG/NFATC1/DGKA/GATA3/PRKCQ/IFNG/IL2/CTLA4/IL2RA/BATF3/TNF/CXCL8/IL4/IRF4
MISSIAGLIA_REGULATED_BY_METHYLATION_DN	MISSIAGLIA_REGULATED_BY_METHYLATION_DN	missiaglia_regulated_by_methylation_dn	120	-0.417545	-1.43121	0.00935053	0.0501768	0.0381824	8407	tags=52%, list=35%, signal=34%	AURKA/CAV1/ARHGAP19/CSE1L/RANBP1/RBMX/HMGB2/ESPL1/PRKDC/POLD3/ILF3/DNMT1/STMN1/ANP32B/NUSAP1/RCC1/H2AZ1/CAD/CDC25C/PRC1/HNRNPA1/LBR/TYMS/MTFP1/RFC4/ALYREF/DTYMK/LMNB1/KNTC1/ZWINT/SNRPA/CHEK1/GMNN/EZH2/FOXM1/TRIM28/CDKN3/CENPE/NRGN/CDC6/CDC45/DANCR/NCAPH/KIFC1/KIF14/CDT1/NEK2/FBL/MKI67/PCLAF/DLGAP5/FUT8/KIF23/BUB1B/CDK1/MECOM/CENPM/CENPF/PCDH7/UBE2C/ITGB4/SEMA3A/MDFI
MORI_LARGE_PRE_BII_LYMPHOCYTE_DN	MORI_LARGE_PRE_BII_LYMPHOCYTE_DN	mori_large_pre_bii_lymphocyte_dn	55	-0.500401	-1.55193	0.00936191	0.0501874	0.0381905	6301	tags=49%, list=27%, signal=36%	BTG1/HLA-DMA/PIP4K2A/GPR65/HLA-DMB/CD83/SERPINB1/VCAM1/DOCK2/SOAT1/IL10RA/PTPRC/LY86/GMIP/ITGAV/CD79B/ADCY7/WIPF1/HLA-DQA1/LAT2/RASA3/BIRC3/SEMA4D/CAPG/IL4I1/IL2RG/LTB
SCHOEN_NFKB_SIGNALING	SCHOEN_NFKB_SIGNALING	schoen_nfkb_signaling	32	-0.556548	-1.5685	0.00937662	0.0502158	0.0382121	4558	tags=47%, list=19%, signal=38%	CCL2/NUAK2/PTGS2/CSF2/PTGER4/PMP22/IL1B/BIRC3/IGFBP3/JAG1/PTX3/SULF1/CXCL8/IL1A/MMP9
WP_RETINOL_METABOLISM	WP_RETINOL_METABOLISM	wp_retinol_metabolism	14	0.655881	1.83925	0.00941058	0.0503471	0.038312	2203	tags=50%, list=9%, signal=45%	CYP2A6/AOX1/ADH1A/DHRS4/ALDH1A1/BCO1/PNPLA4
KIM_WT1_TARGETS_12HR_UP	KIM_WT1_TARGETS_12HR_UP	kim_wt1_targets_12hr_up	147	-0.40074	-1.40583	0.0094515	0.0505153	0.03844	4528	tags=29%, list=19%, signal=23%	ATP2B4/GGT1/ATP1B1/SLC10A3/THY1/LBH/CSPG4/BAK1/FHOD1/GPR183/CSF1/ENDOD1/TNFRSF11B/DLGAP5/PDGFRA/ZNF702P/PLEKHO1/ST8SIA1/ID4/GDF15/DAB2/SERPINH1/MN1/FGFR3/MYOF/ADGRG1/HSPA12A/SOX9/TM4SF1/MYCN/TMPRSS3/CDR2L/FGFR1/FZD7/BHLHE41/ADORA1/WT1/KIF3C/CA12/DDR1/C1orf116/CREB3L1
[truncated: 4,336 more rows]

## Sheet: Filtered data
ID	Description		setSize	enrichmentScore	NES	pvalue	p.adjust	qvalue	rank	leading_edge	core_enrichment
[truncated: 5,334 more rows]
