# Supplementary material for: Association of mitochondrial phosphoenolpyruvate carboxykinase with prognosis and immune regulation in hepatocellular carcinoma
Source: Sci Rep. 2024 Jun 18;14:14051. doi: 10.1038/s41598-024-64907-7 (PMC11189538; doi:10.1038/s41598-024-64907-7)
Supplement: Supplementary file 9 — Supplementary Information 9. [file 41598_2024_64907_MOESM9_ESM.xlsx]

## Sheet: Figure 1H
Quantitative statistical analysis in Figure 1H
		PCK2		GAPDH	relative expression
P1	T1	6166.1	T1	43059.7	0.143199
	N1	42733.7	N1	38278.5	1.11639
P2	T2	18052.7	T2	32263.8	0.559533
	N2	26871.9	N2	36970.2	0.726852
							T	N	T	N
P3	T3	33263.4	T3	38317.4	0.868104		0.143199	1.11639	0.12827	1
	N3	41197.2	N3	39457.3	1.04409		0.559533	0.726852	0.769803	1
P4	T4	11794.5	T4	36341.3	0.324549		0.868104	1.04409	0.831442	1
	N4	37896.2	N4	37522.5	1.00996		0.324549	1.00996	0.321348	1
							0.714352	1.11097	0.642997	1
							0.0530549	0.407016	0.130351	1
P5	T5	22142.2	T5	30996.3	0.714352		0.040208	0.510086	0.078826	1
	N5	41757.2	N5	37586.2	1.11097		0.621492	1.06102	0.585752	1
P6	T6	2081.53	T6	39233.5	0.0530549
	N6	18373.3	N6	45141.6	0.407016
P7	T7	1264.04	T7	31437.6	0.040208
	N7	19631	N7	38485.6	0.510086
P8	T8	23889.4	T8	38438.7	0.621492
	N8	45104.5	N8	42510.6	1.06102

## Sheet: Figure 10A
Quantitative statistical analysis in Figure 10A
			GAPDH		PCK2			PCK2/GAPDH
first experiment	LO2	1	29319		1	5701.45		0.194463
	HEP1	2	27029.3		2	4685.23		0.173338
	HEP3B	3	24230.9		3	11625.2		0.479767
	HEPG2	4	21730.5		4	32244.2		1.48382
	LM3	5	24750.6		5	2985.08		0.120606
	HUH7	6	27558.6		6	16002.3		0.580663
second experiment	LO2	1	25855.1		1	8576.08		0.331698
	HEP1	2	23848.6		2	6381.23		0.267572
	HEP3B	3	21716.7		3	10307.4		0.47463
	HEPG2	4	23635.3		4	30042.5		1.27108
	LM3	5	27314		5	4036.89		0.147796
	HUH7	6	27632.3		6	14127.1		0.511252
third experiment	LO2	1	27142.5		1	9553.23		0.351966
	HEP1	2	27438.2		2	9570.05		0.348786
	HEP3B	3	27051.2		3	16483.6		0.609348
	HEPG2	4	24152.5		4	31646.2		1.31027
	LM3	5	25524.2		5	11137.3		0.436345
	HUH7	6	21960.1		6	22536.2		1.02624
fourth experiment	LO2	1	22004		1	11450.3		0.520374
	HEP1	2	27567.8		2	12522.2		0.454231
	HEP3B	3	19547.6		3	13750.8		0.70345
	HEPG2	4	17763.8		4	31326		1.76348
	LM3	5	18959.8		5	10949.2		0.577495
	HUH7	6	18013.7		6	16144.4		0.89623

## Sheet: Figure 10B
Quantitative statistical analysis in Figure 10B
HepG2		GAPDH			PCK2			PCK2/GAPDH
	2	NC	34290	2	NC	41236		1.20257
		shPCK2-1	26303		shPCK2-1	28202.1		1.0722
		shPCK2-2	31894.5		shPCK2-2	25984.1		0.81469
		shPCK2-3	33654.1		shPCK2-3	22202.4		0.659725
	3	NC	42715.3	3	NC	42811		1.00224
		shPCK2-1	39053.1		shPCK2-1	25503.6		0.653049
		shPCK2-2	34184.2		shPCK2-2	26594.6		0.777977
		shPCK2-3	37789.1		shPCK2-3	22778.2		0.602773
	1	NC	36007.1	1	NC	40448.9		1.12336
		shPCK2-1	38583.6		shPCK2-1	25552.9		0.662272
		shPCK2-2	37017.5		shPCK2-2	23126.8		0.624751
		shPCK2-3	35272.6		shPCK2-3	13701.7		0.388452
HuH7		GAPDH			PCK2			PCK2/GAPDH
	1	NC	34879.2	1	NC	43135.5		1.23671
		shPCK2-1	42781.9		shPCK2-1	15194.1		0.355152
		shPCK2-2	28538.6		shPCK2-2	10060.7		0.352529
		shPCK2-3	30702.8		shPCK2-3	8435.47		0.274746
	2	NC	39676.2	2	NC	49526.2		1.24826
		shPCK2-1	31840.3		shPCK2-1	25047.1		0.786649
		shPCK2-2	35964.6		shPCK2-2	12677.8		0.352509
		shPCK2-3	38783.8		shPCK2-3	6782		0.174867
	3	NC	39288.1	3	NC	42179.2		1.07359
		shPCK2-1	39524.9		shPCK2-1	11933		0.301911
		shPCK2-2	33714.6		shPCK2-2	8954.46		0.265596
		shPCK2-3	38085.3		shPCK2-3	11490.6		0.301707

## Sheet: Figure 11A
Quantitative statistical analysis in Figure 11A
		GAPDH			PCK2		PCK2/GAPDH
HEP1	2	vector	78349.1		vector	7238.81	0.0923917
		pck2(oe)	57172.4		pck2(oe)	81675.4	1.42858
	1	vector	80402.4		vector	11035.6	0.137255
		pck2(oe)	80909		pck2(oe)	84077.4	1.03916
	3	vector	75505.5		vector	25637.5	0.339545
		pck2(oe)	60396.8		pck2(oe)	91357.8	1.51263
		GAPDH			PCK2		PCK2/GAPDH
LM3	1	vector	76180.7		vector	10811.4	0.141918
		pck2(oe)	65745.8		pck2(oe)	84207.1	1.2808
	2	vector	64521.8		vector	8167.12	0.126579
		pck2(oe)	81523		pck2(oe)	81051.5	0.994216
	3	vector	78866.3		vector	14303.5	0.181364
		pck2(oe)	64806.1		pck2(oe)	96235.1	1.48497

## Sheet: Sheet4
Quantitative statistical analysis in Figure 12
			NC	shPCK2 2-2	shPCK2 2-3	PCK2/GAPDH							NC	shPCK2 2-2	shPCK2 2-3	PCK2/GAPDH
HepG2	E-cadherin	1	54091.5	34357.3	31841	1.05762	0.694601	0.589855		HuH-7	E-cadherin	1	56543.9	46062.4	27396.7	1.08434	0.905824	0.567315
		2	60995.1	50032.1	42587.5	1.22715	0.992113	0.811712				2	57146.1	16823.8	15490.3	1.1145	0.326962	0.314742
		3	51002.1	30102.7	31110	0.976866	0.62944	0.661239				3	50190.7	29982.1	20283.2	1.02875	0.631004	0.439694
	N-cadherin	2	39599.6	47984.5	53329.2	0.774266	0.970101	0.987924			N-cadherin	1	38078.9	50456.2	47008.1	0.730238	0.992229	0.973416
		3	40789.1	51301	50477.1	0.820631	1.01727	0.962086				2	40436.7	50889.8	49874.2	0.788623	0.989017	1.01337
		1	35435.7	49946.2	49937.1	0.678715	1.04436	1.06141				3	30329.2	48922.2	50293.3	0.621654	1.02962	1.09025
	PCK2	1	54091.5	34357.3	31841	1.05762	0.694601	0.589855			PCK2	1	59002.8	18866.4	20207.4	1.13149	0.37101	0.418443
		2	57268.4	29753.5	24138.6	1.15218	0.589998	0.460078				2	52667.8	22718.7	12615.7	1.02716	0.441526	0.256334
		3	55408.8	30963.9	39107.2	1.06127	0.647448	0.831219				3	53984.2	12270.6	4960.05	1.10651	0.258247	0.107523
	Vimentin	1	37132.1	52837.5	55225.9	0.726021	1.06821	1.02306			Vimentin	2	40471.3	51400.5	55460.8	0.776117	1.0108	1.14845
		2	28482.8	59910.8	38477.3	0.573042	1.188	0.733372				1	39786.3	57136.5	47331.6	0.775938	1.11042	0.961713
		3	27246.6	55449.4	51919.1	0.521867	1.15944	1.10353				3	29872.4	50323.2	48972.2	0.612291	1.0591	1.06161
	GAPDH	2	51144.7	49463.4	53981.1						GAPDH	1	52145.9	50851.4	48291.9
		3	49704.6	50429.8	52466.3							2	51275.1	51455	49215.9
		1	52209.9	47824.5	47048							3	48787.9	47514.9	46130.3
	Bcl2	1	27030.7	33236.6	52223	0.528514	0.671943	0.967431			Bcl2	2	10964.3	31470.1	41215.9	0.210263	0.618865	0.853475
		2	20112	50123.2	50091.1	0.404631	0.99392	0.95473				1	12463.9	41512.8	55742.2	0.243078	0.80678	1.1326
		3	19989.1	49870.9	50198.9	0.38286	1.04279	1.06697				3	16985.4	35542.6	45964.5	0.348148	0.74803	0.996407
	Bax	1	49127.4	29322.8	23955	0.960557	0.592818	0.443767			Bax	2	49911.3	37964.6	36321.8	0.957147	0.746579	0.752131
		2	48956.2	38398.7	41353.6	0.984945	0.761428	0.788193				3	47666.6	27354.3	32523	0.929626	0.531616	0.660822
		3	53864.6	40976.3	39051.8	1.03169	0.856806	0.830042				1	53562.7	23310.8	17111.5	1.09787	0.490599	0.370938
			Vector	PCK2			PCK2/GAPDH						Vector	PCK2			PCK2/GAPDH
SK-Hep1	E-cadherin	2	23714.6	64636.9			0.300089	0.820579		LM3	E-cadherin	1	45772.7	78542			0.598515	1.00339
		1	30314.4	76129.4			0.387094	1.00549				2	40122.3	80324.3			0.527254	1.03049
		3	30506.7	69808.2			0.392385	0.908495				3	39872.3	78129.2			0.524399	1.01041
	N-cadherin	1	85183.2	27374.9			1.07792	0.347531			N-cadherin	1	87396.7	50228.3			1.14278	0.641674
		2	59829.4	10707			0.763981	0.141413				2	86827.5	18955.4			1.14101	0.243182
		3	68327.3	10373.3			0.878841	0.135				3	80342.2	30784.4			1.05666	0.39812
	PCK2	1	12768.4	83590.2			0.161573	1.0612			PCK2	1	4296.77	79004.6			0.0561836	1.00929
		2	20942.2	84296.6			0.267418	1.11336				2	2988.89	74577.9			0.0392775	0.956772
		3	26427.2	85819.4			0.339913	1.11687				3	3845.62	79555.5			0.0505774	1.02885
	Vimentin	1	77054.1	43367.9			0.975057	0.550565			Vimentin	1	73394.5	53617.2			0.95969	0.684968
		2	79788.5	52391.3			1.01885	0.691965				2	69432.4	50324.3			0.912422	0.645619
		3	75062.1	31296.7			0.965466	0.4073				3	70432.2	49734.2			0.926322	0.643189
	GAPDH	1	79025.2	78769.8							GAPDH	2	76477.2	78277
		2	78312.7	75713.8								1	76096.8	77947.4
		3	77747	76839.4								3	76034.3	77324.4
	Bcl2	1	85024.8	24859.3			1.07592	0.315594			Bcl2	1	91363.2	13488.7			1.19465	0.17232
		2	82444.9	20884.1			1.05277	0.27583				2	80893.4	20324.9			1.06303	0.260752
		3	82252.3	24772			1.05795	0.322387				3	81834.3	21043.3			1.07628	0.272143
	Bax	2	50935.4	65937.8			0.644546	0.837094			Bax	1	42574.4	64199.2			0.556694	0.820153
		3	47232	68968.6			0.603121	0.910912				2	46373.8	70073.4			0.609405	0.898983
		1	44208.6	65198.8			0.568621	0.848508				3	40327.3	69938.3			0.530383	0.904479
