# Supplementary material for: Association of mitochondrial phosphoenolpyruvate carboxykinase with prognosis and immune regulation in hepatocellular carcinoma
Source: Sci Rep. 2024 Jun 18;14:14051. doi: 10.1038/s41598-024-64907-7 (PMC11189538; doi:10.1038/s41598-024-64907-7)
Supplement: Supplementary file 10 — Supplementary Information 10. [file 41598_2024_64907_MOESM10_ESM.xlsx]

## Sheet: Sheet 1
pair_info	status	PCK2
TCGA-BC-A10Q	Tumor	3.9213
TCGA-BC-A10Q	Normal	8.60928
TCGA-BC-A10R	Tumor	7.68055
TCGA-BC-A10R	Normal	8.93523
TCGA-BC-A10T	Tumor	9.02815
TCGA-BC-A10T	Normal	8.10281
TCGA-BC-A10U	Tumor	7.14349
TCGA-BC-A10U	Normal	7.9636
TCGA-BC-A10W	Tumor	7.02058
TCGA-BC-A10W	Normal	7.87935
TCGA-BC-A10X	Tumor	8.3395
TCGA-BC-A10X	Normal	8.54566
TCGA-BC-A10Y	Tumor	9.91059
TCGA-BC-A10Y	Normal	8.65335
TCGA-BC-A10Z	Tumor	9.33387
TCGA-BC-A10Z	Normal	8.16025
TCGA-BC-A110	Tumor	8.08549
TCGA-BC-A110	Normal	8.68365
TCGA-BC-A216	Tumor	7.26371
TCGA-BC-A216	Normal	7.49356
TCGA-BD-A2L6	Tumor	9.09539
TCGA-BD-A2L6	Normal	7.67409
TCGA-BD-A3EP	Tumor	7.39162
TCGA-BD-A3EP	Normal	8.7033
TCGA-DD-A113	Tumor	6.4037
TCGA-DD-A113	Normal	8.41428
TCGA-DD-A114	Tumor	7.38859
TCGA-DD-A114	Normal	8.51869
TCGA-DD-A116	Tumor	7.56776
TCGA-DD-A116	Normal	8.76637
TCGA-DD-A118	Tumor	6.22911
TCGA-DD-A118	Normal	8.67436
TCGA-DD-A119	Tumor	8.02257
TCGA-DD-A119	Normal	8.31685
TCGA-DD-A11A	Tumor	8.51764
TCGA-DD-A11A	Normal	7.35095
TCGA-DD-A11B	Tumor	8.71985
TCGA-DD-A11B	Normal	8.09779
TCGA-DD-A11C	Tumor	8.86302
TCGA-DD-A11C	Normal	8.87809
TCGA-DD-A11D	Tumor	8.233
TCGA-DD-A11D	Normal	8.72737
TCGA-DD-A1EB	Tumor	9.64641
TCGA-DD-A1EB	Normal	9.17008
TCGA-DD-A1EC	Tumor	4.22113
TCGA-DD-A1EC	Normal	7.96916
TCGA-DD-A1EE	Tumor	7.85477
TCGA-DD-A1EE	Normal	8.3888
TCGA-DD-A1EG	Tumor	7.03287
TCGA-DD-A1EG	Normal	8.85408
TCGA-DD-A1EH	Tumor	7.6639
TCGA-DD-A1EH	Normal	8.32824
TCGA-DD-A1EI	Tumor	6.99005
TCGA-DD-A1EI	Normal	9.03022
TCGA-DD-A1EJ	Tumor	7.31371
TCGA-DD-A1EJ	Normal	8.52451
TCGA-DD-A1EL	Tumor	5.16466
TCGA-DD-A1EL	Normal	8.74961
TCGA-DD-A39V	Tumor	6.42723
TCGA-DD-A39V	Normal	7.98725
TCGA-DD-A39W	Tumor	6.86046
TCGA-DD-A39W	Normal	9.14455
TCGA-DD-A39X	Tumor	7.28954
TCGA-DD-A39X	Normal	8.65782
TCGA-DD-A39Z	Tumor	7.62009
TCGA-DD-A39Z	Normal	8.1561
TCGA-DD-A3A1	Tumor	6.31187
TCGA-DD-A3A1	Normal	8.3442
TCGA-DD-A3A2	Tumor	7.60785
TCGA-DD-A3A2	Normal	8.86968
TCGA-DD-A3A3	Tumor	6.40983
TCGA-DD-A3A3	Normal	8.64747
TCGA-DD-A3A4	Tumor	8.38827
TCGA-DD-A3A4	Normal	8.66778
TCGA-DD-A3A5	Tumor	9.4956
TCGA-DD-A3A5	Normal	8.8031
TCGA-DD-A3A6	Tumor	2.60516
TCGA-DD-A3A6	Normal	8.27514
TCGA-DD-A3A8	Tumor	9.34818
TCGA-DD-A3A8	Normal	8.82454
TCGA-EP-A12J	Tumor	9.65797
TCGA-EP-A12J	Normal	9.02324
TCGA-EP-A26S	Tumor	9.20784
TCGA-EP-A26S	Normal	9.13799
TCGA-EP-A3RK	Tumor	6.72139
TCGA-EP-A3RK	Normal	8.57496
TCGA-ES-A2HT	Tumor	8.73544
TCGA-ES-A2HT	Normal	8.78953
TCGA-FV-A23B	Tumor	7.78839
TCGA-FV-A23B	Normal	8.46496
TCGA-FV-A2QR	Tumor	7.84174
TCGA-FV-A2QR	Normal	8.16872
TCGA-FV-A3I0	Tumor	4.85455
TCGA-FV-A3I0	Normal	8.92309
TCGA-FV-A3I1	Tumor	8.12586
TCGA-FV-A3I1	Normal	9.13053
TCGA-FV-A3R2	Tumor	9.6502
TCGA-FV-A3R2	Normal	8.61744
TCGA-G3-A3CH	Tumor	8.61355
TCGA-G3-A3CH	Normal	9.0054
