# Supplementary material for: Association of mitochondrial phosphoenolpyruvate carboxykinase with prognosis and immune regulation in hepatocellular carcinoma
Source: Sci Rep. 2024 Jun 18;14:14051. doi: 10.1038/s41598-024-64907-7 (PMC11189538; doi:10.1038/s41598-024-64907-7)
Supplement: Supplementary file 11 — Supplementary Information 11. [file 41598_2024_64907_MOESM11_ESM.xlsx]

## Sheet: Sheet 1
sample_id	status	PCK2
TCGA-2V-A95S-01A-11R-A37K-07	Tumor	6.66382
TCGA-2Y-A9GS-01A-12R-A38B-07	Tumor	8.00289
TCGA-2Y-A9GT-01A-11R-A38B-07	Tumor	8.69642
TCGA-2Y-A9GU-01A-11R-A38B-07	Tumor	7.22802
TCGA-2Y-A9GV-01A-11R-A38B-07	Tumor	8.18963
TCGA-2Y-A9GW-01A-11R-A38B-07	Tumor	7.27354
TCGA-2Y-A9GX-01A-11R-A38B-07	Tumor	7.90467
TCGA-2Y-A9GY-01A-11R-A38B-07	Tumor	5.36412
TCGA-2Y-A9GZ-01A-11R-A39D-07	Tumor	9.68277
TCGA-2Y-A9H0-01A-11R-A38B-07	Tumor	8.15516
TCGA-2Y-A9H1-01A-11R-A38B-07	Tumor	8.04593
TCGA-2Y-A9H2-01A-12R-A38B-07	Tumor	6.04938
TCGA-2Y-A9H3-01A-11R-A38B-07	Tumor	5.19086
TCGA-2Y-A9H4-01A-11R-A38B-07	Tumor	9.07409
TCGA-2Y-A9H5-01A-11R-A38B-07	Tumor	7.54199
TCGA-2Y-A9H6-01A-11R-A39D-07	Tumor	7.43249
TCGA-2Y-A9H7-01A-11R-A39D-07	Tumor	7.63919
TCGA-2Y-A9H8-01A-11R-A39D-07	Tumor	9.66826
TCGA-2Y-A9H9-01A-21R-A39D-07	Tumor	8.89708
TCGA-2Y-A9HA-01A-11R-A39D-07	Tumor	9.23957
TCGA-2Y-A9HB-01A-11R-A39D-07	Tumor	8.72411
TCGA-3K-AAZ8-01A-12R-A39D-07	Tumor	8.99784
TCGA-4R-AA8I-01A-11R-A38B-07	Tumor	9.21307
TCGA-5C-A9VG-01A-11R-A37K-07	Tumor	6.21704
TCGA-5C-A9VH-01A-11R-A37K-07	Tumor	7.37178
TCGA-5C-AAPD-01A-21R-A39D-07	Tumor	7.81868
TCGA-5R-AA1C-01A-11R-A41C-07	Tumor	8.35135
TCGA-5R-AA1D-01A-11R-A38B-07	Tumor	6.41186
TCGA-5R-AAAM-01A-12R-A41C-07	Tumor	8.36389
TCGA-BC-4072-01B-11R-A155-07	Tumor	6.20453
TCGA-BC-4073-01B-02R-A131-07	Tumor	5.35729
TCGA-BC-A10Q-01A-11R-A131-07	Tumor	3.9213
TCGA-BC-A10Q-11A-11R-A131-07	Normal	8.60928
TCGA-BC-A10R-01A-11R-A131-07	Tumor	7.68055
TCGA-BC-A10R-11A-11R-A131-07	Normal	8.93523
TCGA-BC-A10S-01A-22R-A131-07	Tumor	7.93849
TCGA-BC-A10T-01A-11R-A131-07	Tumor	9.02815
TCGA-BC-A10T-11A-11R-A131-07	Normal	8.10281
TCGA-BC-A10U-01A-11R-A131-07	Tumor	7.14349
TCGA-BC-A10U-11A-11R-A131-07	Normal	7.9636
TCGA-BC-A10W-01A-11R-A131-07	Tumor	7.02058
TCGA-BC-A10W-11A-11R-A131-07	Normal	7.87935
TCGA-BC-A10X-01A-11R-A131-07	Tumor	8.3395
TCGA-BC-A10X-11A-11R-A131-07	Normal	8.54566
TCGA-BC-A10Y-01A-11R-A131-07	Tumor	9.91059
TCGA-BC-A10Y-11A-11R-A131-07	Normal	8.65335
TCGA-BC-A10Z-01A-11R-A131-07	Tumor	9.33387
TCGA-BC-A10Z-11A-11R-A131-07	Normal	8.16025
TCGA-BC-A110-01A-11R-A131-07	Tumor	8.08549
TCGA-BC-A110-11A-11R-A131-07	Normal	8.68365
TCGA-BC-A112-01A-11R-A131-07	Tumor	4.22548
TCGA-BC-A216-01A-11R-A155-07	Tumor	7.26371
TCGA-BC-A216-11A-11R-A155-07	Normal	7.49356
TCGA-BC-A217-01A-11R-A155-07	Tumor	7.71924
TCGA-BC-A3KF-01A-11R-A213-07	Tumor	8.94352
TCGA-BC-A3KG-01A-11R-A213-07	Tumor	7.31561
TCGA-BC-A5W4-01A-11R-A28V-07	Tumor	8.92601
TCGA-BC-A69H-01A-11R-A311-07	Tumor	5.98183
TCGA-BC-A69I-01A-11R-A311-07	Tumor	8.99437
TCGA-BC-A8YO-01A-11R-A37K-07	Tumor	8.52837
TCGA-BD-A2L6-01A-11R-A213-07	Tumor	9.09539
TCGA-BD-A2L6-11A-21R-A213-07	Normal	7.67409
TCGA-BD-A3EP-01A-11R-A22L-07	Tumor	7.39162
TCGA-BD-A3EP-11A-12R-A22L-07	Normal	8.7033
TCGA-BD-A3ER-01A-11R-A213-07	Tumor	7.43322
TCGA-BW-A5NO-01A-11R-A27V-07	Tumor	8.429
TCGA-BW-A5NP-01A-11R-A27V-07	Tumor	6.27395
TCGA-BW-A5NQ-01A-11R-A27V-07	Tumor	7.56419
TCGA-CC-5258-01A-01R-A131-07	Tumor	7.1829
TCGA-CC-5259-01A-31R-A213-07	Tumor	5.74578
TCGA-CC-5260-01A-01R-A131-07	Tumor	5.16269
TCGA-CC-5261-01A-01R-A131-07	Tumor	7.78932
TCGA-CC-5262-01A-01R-A131-07	Tumor	8.46127
TCGA-CC-5263-01A-01R-A131-07	Tumor	5.70673
TCGA-CC-5264-01A-01R-A131-07	Tumor	7.13883
TCGA-CC-A123-01A-11R-A131-07	Tumor	5.09624
TCGA-CC-A1HT-01A-11R-A131-07	Tumor	4.9326
TCGA-CC-A3M9-01A-11R-A213-07	Tumor	4.93731
TCGA-CC-A3MA-01A-11R-A213-07	Tumor	5.06915
TCGA-CC-A3MB-01A-11R-A213-07	Tumor	7.67065
TCGA-CC-A3MC-01A-11R-A22L-07	Tumor	6.95259
TCGA-CC-A5UC-01A-11R-A28V-07	Tumor	7.07101
TCGA-CC-A5UD-01A-11R-A28V-07	Tumor	6.57538
TCGA-CC-A5UE-01A-11R-A28V-07	Tumor	7.27524
TCGA-CC-A7IE-01A-21R-A38B-07	Tumor	5.05621
TCGA-CC-A7IF-01A-11R-A33J-07	Tumor	7.937
TCGA-CC-A7IG-01A-11R-A33J-07	Tumor	5.72063
TCGA-CC-A7IH-01A-11R-A33J-07	Tumor	8.40073
TCGA-CC-A7II-01A-11R-A33J-07	Tumor	2.90086
TCGA-CC-A7IJ-01A-11R-A33R-07	Tumor	5.55449
TCGA-CC-A7IK-01A-12R-A33R-07	Tumor	7.4455
TCGA-CC-A7IL-01A-11R-A33R-07	Tumor	9.00083
TCGA-CC-A8HS-01A-11R-A36F-07	Tumor	6.8003
TCGA-CC-A8HT-01A-11R-A36F-07	Tumor	5.83527
TCGA-CC-A8HU-01A-11R-A36F-07	Tumor	7.84676
TCGA-CC-A8HV-01A-11R-A36F-07	Tumor	5.64373
TCGA-CC-A9FS-01A-11R-A37K-07	Tumor	8.89431
TCGA-CC-A9FU-01A-11R-A37K-07	Tumor	6.00193
TCGA-CC-A9FV-01A-11R-A37K-07	Tumor	3.54249
TCGA-CC-A9FW-01A-11R-A37K-07	Tumor	6.85191
TCGA-DD-A113-01A-11R-A131-07	Tumor	6.4037
TCGA-DD-A113-11A-12R-A131-07	Normal	8.41428
TCGA-DD-A114-01A-11R-A131-07	Tumor	7.38859
TCGA-DD-A114-11A-12R-A131-07	Normal	8.51869
TCGA-DD-A115-01A-11R-A131-07	Tumor	8.81459
TCGA-DD-A116-01A-11R-A131-07	Tumor	7.56776
TCGA-DD-A116-11A-12R-A26B-07	Normal	8.76637
TCGA-DD-A118-01A-11R-A131-07	Tumor	6.22911
TCGA-DD-A118-11A-11R-A131-07	Normal	8.67436
TCGA-DD-A119-01A-11R-A131-07	Tumor	8.02257
TCGA-DD-A119-11A-11R-A131-07	Normal	8.31685
TCGA-DD-A11A-01A-11R-A131-07	Tumor	8.51764
TCGA-DD-A11A-11A-11R-A131-07	Normal	7.35095
TCGA-DD-A11B-01A-11R-A131-07	Tumor	8.71985
TCGA-DD-A11B-11A-11R-A131-07	Normal	8.09779
TCGA-DD-A11C-01A-11R-A131-07	Tumor	8.86302
TCGA-DD-A11C-11A-11R-A131-07	Normal	8.87809
TCGA-DD-A11D-01A-11R-A131-07	Tumor	8.233
TCGA-DD-A11D-11A-12R-A131-07	Normal	8.72737
TCGA-DD-A1EA-01A-11R-A131-07	Tumor	8.6741
TCGA-DD-A1EB-01A-11R-A131-07	Tumor	9.64641
TCGA-DD-A1EB-11A-11R-A131-07	Normal	9.17008
TCGA-DD-A1EC-01A-21R-A131-07	Tumor	4.22113
TCGA-DD-A1EC-11A-11R-A131-07	Normal	7.96916
TCGA-DD-A1ED-01A-11R-A155-07	Tumor	7.57884
TCGA-DD-A1EE-01A-11R-A131-07	Tumor	7.85477
TCGA-DD-A1EE-11A-11R-A131-07	Normal	8.3888
TCGA-DD-A1EF-01A-11R-A131-07	Tumor	6.73825
TCGA-DD-A1EG-01A-11R-A213-07	Tumor	7.03287
TCGA-DD-A1EG-11A-11R-A213-07	Normal	8.85408
TCGA-DD-A1EH-01A-11R-A131-07	Tumor	7.6639
TCGA-DD-A1EH-11A-11R-A131-07	Normal	8.32824
TCGA-DD-A1EI-01A-11R-A131-07	Tumor	6.99005
TCGA-DD-A1EI-11A-11R-A131-07	Normal	9.03022
TCGA-DD-A1EJ-01A-11R-A155-07	Tumor	7.31371
TCGA-DD-A1EJ-11A-11R-A155-07	Normal	8.52451
TCGA-DD-A1EK-01A-11R-A213-07	Tumor	8.2525
TCGA-DD-A1EL-01A-11R-A155-07	Tumor	5.16466
TCGA-DD-A1EL-11A-11R-A155-07	Normal	8.74961
TCGA-DD-A39V-01A-11R-A213-07	Tumor	6.42723
TCGA-DD-A39V-11A-11R-A213-07	Normal	7.98725
TCGA-DD-A39W-01A-11R-A213-07	Tumor	6.86046
TCGA-DD-A39W-11A-11R-A213-07	Normal	9.14455
TCGA-DD-A39X-01A-11R-A213-07	Tumor	7.28954
TCGA-DD-A39X-11A-11R-A213-07	Normal	8.65782
TCGA-DD-A39Y-01A-11R-A213-07	Tumor	7.16512
TCGA-DD-A39Z-01A-11R-A213-07	Tumor	7.62009
TCGA-DD-A39Z-11A-21R-A213-07	Normal	8.1561
TCGA-DD-A3A1-01A-11R-A213-07	Tumor	6.31187
TCGA-DD-A3A1-11A-11R-A213-07	Normal	8.3442
TCGA-DD-A3A2-01A-11R-A213-07	Tumor	7.60785
TCGA-DD-A3A2-11A-11R-A213-07	Normal	8.86968
TCGA-DD-A3A3-01A-11R-A22L-07	Tumor	6.40983
TCGA-DD-A3A3-11A-11R-A22L-07	Normal	8.64747
TCGA-DD-A3A4-01A-11R-A22L-07	Tumor	8.38827
TCGA-DD-A3A4-11A-11R-A22L-07	Normal	8.66778
TCGA-DD-A3A5-01A-11R-A22L-07	Tumor	9.4956
TCGA-DD-A3A5-11A-11R-A22L-07	Normal	8.8031
TCGA-DD-A3A6-01A-11R-A22L-07	Tumor	2.60516
TCGA-DD-A3A6-11A-11R-A22L-07	Normal	8.27514
TCGA-DD-A3A7-01A-11R-A22L-07	Tumor	6.975
TCGA-DD-A3A8-01A-11R-A22L-07	Tumor	9.34818
TCGA-DD-A3A8-11A-11R-A22L-07	Normal	8.82454
TCGA-DD-A3A9-01A-11R-A266-07	Tumor	7.04526
TCGA-DD-A4NA-01A-11R-A266-07	Tumor	3.62749
TCGA-DD-A4NB-01A-12R-A266-07	Tumor	6.04091
TCGA-DD-A4ND-01A-11R-A266-07	Tumor	7.20657
TCGA-DD-A4NE-01A-11R-A27V-07	Tumor	8.28191
TCGA-DD-A4NF-01A-11R-A27V-07	Tumor	7.83304
TCGA-DD-A4NG-01A-11R-A27V-07	Tumor	6.49098
TCGA-DD-A4NH-01A-11R-A27V-07	Tumor	5.15513
TCGA-DD-A4NI-01A-11R-A27V-07	Tumor	8.32539
TCGA-DD-A4NJ-01A-11R-A27V-07	Tumor	8.29287
TCGA-DD-A4NK-01A-11R-A28V-07	Tumor	9.42204
TCGA-DD-A4NL-01A-11R-A28V-07	Tumor	8.07782
TCGA-DD-A4NN-01A-11R-A28V-07	Tumor	7.10102
TCGA-DD-A4NO-01A-11R-A28V-07	Tumor	7.7185
TCGA-DD-A4NP-01A-11R-A28V-07	Tumor	7.61757
TCGA-DD-A4NQ-01A-21R-A28V-07	Tumor	5.99322
TCGA-DD-A4NR-01A-11R-A311-07	Tumor	7.23973
TCGA-DD-A4NS-01A-11R-A311-07	Tumor	8.16072
TCGA-DD-A4NV-01A-11R-A311-07	Tumor	8.13118
TCGA-DD-A73A-01A-12R-A32O-07	Tumor	7.86469
TCGA-DD-A73B-01A-12R-A32O-07	Tumor	9.59534
TCGA-DD-A73C-01A-12R-A33J-07	Tumor	8.48862
TCGA-DD-A73D-01A-12R-A32O-07	Tumor	8.05074
TCGA-DD-A73E-01A-12R-A32O-07	Tumor	7.00881
TCGA-DD-A73F-01A-11R-A32O-07	Tumor	9.0503
TCGA-DD-A73G-01A-22R-A32O-07	Tumor	7.24461
TCGA-DD-AA3A-01A-11R-A37K-07	Tumor	3.72779
TCGA-DD-AAC8-01A-11R-A41C-07	Tumor	5.33601
TCGA-DD-AAC9-01A-11R-A41C-07	Tumor	8.24169
TCGA-DD-AACA-01A-11R-A41C-07	Tumor	8.01485
TCGA-DD-AACA-02A-11R-A41C-07	Tumor	8.66783
TCGA-DD-AACA-02B-11R-A41C-07	Tumor	8.56113
TCGA-DD-AACB-01A-11R-A41C-07	Tumor	7.4321
TCGA-DD-AACC-01A-11R-A41C-07	Tumor	6.61226
TCGA-DD-AACD-01A-11R-A41C-07	Tumor	7.1179
TCGA-DD-AACE-01A-11R-A41C-07	Tumor	6.97456
TCGA-DD-AACF-01A-11R-A41C-07	Tumor	8.65819
TCGA-DD-AACG-01A-11R-A41C-07	Tumor	6.51441
TCGA-DD-AACH-01A-11R-A41C-07	Tumor	6.15101
TCGA-DD-AACI-01A-11R-A41C-07	Tumor	5.83558
TCGA-DD-AACJ-01A-11R-A41C-07	Tumor	8.16282
TCGA-DD-AACK-01A-11R-A41C-07	Tumor	8.11226
TCGA-DD-AACL-01A-11R-A41C-07	Tumor	6.28745
TCGA-DD-AACN-01A-11R-A41C-07	Tumor	7.40432
TCGA-DD-AACO-01A-11R-A41C-07	Tumor	7.94003
TCGA-DD-AACP-01A-11R-A41C-07	Tumor	6.66896
TCGA-DD-AACQ-01A-11R-A41C-07	Tumor	7.99405
TCGA-DD-AACS-01A-11R-A41C-07	Tumor	8.7266
TCGA-DD-AACT-01A-11R-A41C-07	Tumor	7.0784
TCGA-DD-AACU-01A-11R-A41C-07	Tumor	8.75714
TCGA-DD-AACV-01A-11R-A41C-07	Tumor	8.85844
TCGA-DD-AACW-01A-11R-A41C-07	Tumor	7.34672
TCGA-DD-AACX-01A-11R-A41C-07	Tumor	7.63446
TCGA-DD-AACY-01A-11R-A41C-07	Tumor	7.83813
TCGA-DD-AACZ-01A-11R-A41C-07	Tumor	6.04397
TCGA-DD-AAD0-01A-11R-A41C-07	Tumor	9.13454
TCGA-DD-AAD1-01A-11R-A41C-07	Tumor	7.77887
TCGA-DD-AAD2-01A-11R-A41C-07	Tumor	7.49799
TCGA-DD-AAD3-01A-11R-A41C-07	Tumor	7.67979
TCGA-DD-AAD5-01A-11R-A41C-07	Tumor	5.31736
TCGA-DD-AAD6-01A-11R-A41C-07	Tumor	5.66785
TCGA-DD-AAD8-01A-11R-A41C-07	Tumor	8.17008
TCGA-DD-AADA-01A-11R-A41C-07	Tumor	6.57397
TCGA-DD-AADB-01A-11R-A41C-07	Tumor	7.87697
TCGA-DD-AADC-01A-11R-A41C-07	Tumor	6.19472
TCGA-DD-AADD-01A-11R-A41C-07	Tumor	7.50068
TCGA-DD-AADF-01A-11R-A41C-07	Tumor	8.19303
TCGA-DD-AADG-01A-11R-A41C-07	Tumor	9.49237
TCGA-DD-AADI-01A-11R-A41C-07	Tumor	6.07154
TCGA-DD-AADJ-01A-11R-A41C-07	Tumor	8.65514
TCGA-DD-AADK-01A-11R-A41C-07	Tumor	7.43219
TCGA-DD-AADL-01A-11R-A41C-07	Tumor	8.84142
TCGA-DD-AADM-01A-11R-A41C-07	Tumor	8.07716
TCGA-DD-AADN-01A-11R-A41C-07	Tumor	6.49246
TCGA-DD-AADO-01A-11R-A41C-07	Tumor	5.74562
TCGA-DD-AADP-01A-11R-A39D-07	Tumor	8.88625
TCGA-DD-AADQ-01A-11R-A41C-07	Tumor	6.57288
TCGA-DD-AADR-01A-11R-A41C-07	Tumor	8.66008
TCGA-DD-AADS-01A-11R-A41C-07	Tumor	8.85575
TCGA-DD-AADU-01A-11R-A41C-07	Tumor	7.81995
TCGA-DD-AADV-01A-11R-A39D-07	Tumor	8.83308
TCGA-DD-AADW-01A-11R-A39D-07	Tumor	6.86673
TCGA-DD-AADY-01A-11R-A41C-07	Tumor	8.51186
TCGA-DD-AAE0-01A-11R-A41C-07	Tumor	4.79307
TCGA-DD-AAE1-01A-11R-A41C-07	Tumor	6.85764
TCGA-DD-AAE2-01A-11R-A41C-07	Tumor	9.75748
TCGA-DD-AAE3-01A-11R-A41C-07	Tumor	9.5124
TCGA-DD-AAE4-01A-11R-A41C-07	Tumor	9.4116
TCGA-DD-AAE6-01A-11R-A41C-07	Tumor	9.6665
TCGA-DD-AAE7-01A-11R-A41C-07	Tumor	8.33566
TCGA-DD-AAE9-01A-11R-A41C-07	Tumor	8.51707
TCGA-DD-AAEA-01A-11R-A41C-07	Tumor	8.12213
TCGA-DD-AAEB-01A-11R-A41C-07	Tumor	8.28597
TCGA-DD-AAED-01A-12R-A41C-07	Tumor	6.4009
TCGA-DD-AAEE-01A-11R-A41C-07	Tumor	8.73494
TCGA-DD-AAEG-01A-11R-A39D-07	Tumor	7.35823
TCGA-DD-AAEH-01A-11R-A41C-07	Tumor	8.79914
TCGA-DD-AAEI-01A-11R-A41C-07	Tumor	8.44747
TCGA-DD-AAEK-01A-11R-A41C-07	Tumor	7.65821
TCGA-DD-AAVP-01A-11R-A41C-07	Tumor	7.58482
TCGA-DD-AAVQ-01A-11R-A41C-07	Tumor	7.15982
TCGA-DD-AAVR-01A-11R-A41C-07	Tumor	7.27606
TCGA-DD-AAVS-01A-11R-A41C-07	Tumor	7.96899
TCGA-DD-AAVU-01A-11R-A41C-07	Tumor	7.95972
TCGA-DD-AAVV-01A-11R-A41C-07	Tumor	6.52242
TCGA-DD-AAVW-01A-11R-A41C-07	Tumor	6.95085
TCGA-DD-AAVX-01A-11R-A41C-07	Tumor	8.76644
TCGA-DD-AAVY-01A-11R-A41C-07	Tumor	9.11423
TCGA-DD-AAVZ-01A-11R-A41C-07	Tumor	7.41978
TCGA-DD-AAW0-01A-11R-A41C-07	Tumor	8.15948
TCGA-DD-AAW1-01A-11R-A41C-07	Tumor	8.90605
TCGA-DD-AAW2-01A-11R-A41C-07	Tumor	8.94049
TCGA-DD-AAW3-01A-11R-A41C-07	Tumor	8.75628
TCGA-ED-A459-01A-11R-A266-07	Tumor	5.88798
TCGA-ED-A4XI-01A-11R-A266-07	Tumor	8.89308
TCGA-ED-A5KG-01A-11R-A27V-07	Tumor	6.29813
TCGA-ED-A627-01A-12R-A311-07	Tumor	7.75748
TCGA-ED-A66X-01A-11R-A311-07	Tumor	6.75305
TCGA-ED-A66Y-01A-11R-A311-07	Tumor	8.3934
TCGA-ED-A7PX-01A-51R-A352-07	Tumor	3.49621
TCGA-ED-A7PY-01A-11R-A33R-07	Tumor	7.32393
TCGA-ED-A7PZ-01A-11R-A33R-07	Tumor	7.27741
TCGA-ED-A7XO-01A-11R-A352-07	Tumor	9.6477
TCGA-ED-A7XP-01A-11R-A352-07	Tumor	6.66518
TCGA-ED-A82E-01A-11R-A352-07	Tumor	3.56722
TCGA-ED-A8O5-01A-11R-A36F-07	Tumor	6.60787
TCGA-ED-A8O6-01A-11R-A36F-07	Tumor	6.84153
TCGA-ED-A97K-01A-21R-A38B-07	Tumor	5.90613
TCGA-EP-A12J-01A-11R-A131-07	Tumor	9.65797
TCGA-EP-A12J-11A-11R-A131-07	Normal	9.02324
TCGA-EP-A26S-01A-11R-A16W-07	Tumor	9.20784
TCGA-EP-A26S-11A-12R-A16W-07	Normal	9.13799
TCGA-EP-A2KA-01A-11R-A180-07	Tumor	6.95786
TCGA-EP-A2KB-01A-11R-A180-07	Tumor	6.83886
TCGA-EP-A2KC-01A-11R-A213-07	Tumor	7.56747
TCGA-EP-A3JL-01A-11R-A213-07	Tumor	7.66158
TCGA-EP-A3RK-01A-11R-A22L-07	Tumor	6.72139
TCGA-EP-A3RK-11A-11R-A22L-07	Normal	8.57496
TCGA-ES-A2HS-01A-11R-A180-07	Tumor	8.58155
TCGA-ES-A2HT-01A-12R-A180-07	Tumor	8.73544
TCGA-ES-A2HT-11A-11R-A180-07	Normal	8.78953
TCGA-FV-A23B-01A-11R-A16W-07	Tumor	7.78839
TCGA-FV-A23B-11A-11R-A16W-07	Normal	8.46496
TCGA-FV-A2QQ-01A-11R-A22L-07	Tumor	8.87604
TCGA-FV-A2QR-01A-11R-A213-07	Tumor	7.84174
TCGA-FV-A2QR-11A-11R-A213-07	Normal	8.16872
TCGA-FV-A3I0-01A-11R-A22L-07	Tumor	4.85455
TCGA-FV-A3I0-11A-11R-A22L-07	Normal	8.92309
TCGA-FV-A3I1-01A-11R-A22L-07	Tumor	8.12586
TCGA-FV-A3I1-11A-11R-A22L-07	Normal	9.13053
TCGA-FV-A3R2-01A-11R-A22L-07	Tumor	9.6502
TCGA-FV-A3R2-11A-11R-A22L-07	Normal	8.61744
TCGA-FV-A3R3-01A-11R-A22L-07	Tumor	6.88968
TCGA-FV-A495-01A-11R-A266-07	Tumor	8.86199
TCGA-FV-A496-01A-11R-A266-07	Tumor	7.45482
TCGA-FV-A4ZP-01A-12R-A266-07	Tumor	5.28343
TCGA-FV-A4ZQ-01A-11R-A266-07	Tumor	6.48379
TCGA-G3-A25S-01A-11R-A16W-07	Tumor	6.79561
TCGA-G3-A25T-01A-11R-A16W-07	Tumor	5.27423
TCGA-G3-A25U-01A-11R-A16W-07	Tumor	8.95512
TCGA-G3-A25V-01A-11R-A16W-07	Tumor	7.90136
TCGA-G3-A25X-01A-11R-A16W-07	Tumor	5.26814
TCGA-G3-A25Y-01A-11R-A16W-07	Tumor	6.59514
TCGA-G3-A25Z-01A-11R-A16W-07	Tumor	7.33414
TCGA-G3-A3CG-01A-11R-A213-07	Tumor	8.2777
TCGA-G3-A3CH-01A-11R-A22L-07	Tumor	8.61355
TCGA-G3-A3CH-11A-11R-A22L-07	Normal	9.0054
TCGA-G3-A3CI-01A-11R-A213-07	Tumor	8.23862
TCGA-G3-A3CJ-01A-11R-A213-07	Tumor	6.98702
TCGA-G3-A3CK-01A-11R-A213-07	Tumor	7.86714
TCGA-G3-A5SI-01A-31R-A27V-07	Tumor	7.76636
TCGA-G3-A5SJ-01A-11R-A27V-07	Tumor	6.36274
TCGA-G3-A5SK-01A-11R-A27V-07	Tumor	8.49126
TCGA-G3-A5SL-01A-11R-A27V-07	Tumor	8.64144
TCGA-G3-A5SM-01A-12R-A28V-07	Tumor	8.06597
TCGA-G3-A6UC-01A-21R-A33J-07	Tumor	9.37834
TCGA-G3-A7M5-01A-11R-A33R-07	Tumor	8.70008
TCGA-G3-A7M6-01A-11R-A33R-07	Tumor	6.6597
TCGA-G3-A7M7-01A-12R-A352-07	Tumor	7.53994
TCGA-G3-A7M8-01A-11R-A33R-07	Tumor	9.6303
TCGA-G3-A7M9-01A-23R-A352-07	Tumor	6.79597
TCGA-G3-AAUZ-01A-11R-A38B-07	Tumor	8.68521
TCGA-G3-AAV0-01A-11R-A37K-07	Tumor	8.54646
TCGA-G3-AAV1-01A-11R-A38B-07	Tumor	8.3986
TCGA-G3-AAV2-01A-11R-A37K-07	Tumor	9.05977
TCGA-G3-AAV3-01A-11R-A37K-07	Tumor	7.69847
TCGA-G3-AAV4-01A-11R-A38B-07	Tumor	8.39658
TCGA-G3-AAV5-01A-11R-A37K-07	Tumor	7.93908
TCGA-G3-AAV6-01A-21R-A37K-07	Tumor	6.99187
TCGA-G3-AAV7-01A-11R-A38B-07	Tumor	5.90566
TCGA-GJ-A3OU-01A-31R-A38B-07	Tumor	6.9884
TCGA-GJ-A6C0-01A-12R-A311-07	Tumor	8.04801
TCGA-GJ-A9DB-01A-11R-A37K-07	Tumor	9.20225
TCGA-HP-A5MZ-01A-21R-A27V-07	Tumor	7.36317
TCGA-HP-A5N0-01A-11R-A28V-07	Tumor	9.15165
TCGA-K7-A5RF-01A-11R-A28V-07	Tumor	8.71093
TCGA-K7-A5RG-01A-11R-A28V-07	Tumor	7.91244
TCGA-K7-A6G5-01A-11R-A311-07	Tumor	7.78909
TCGA-K7-AAU7-01A-11R-A38B-07	Tumor	6.02587
TCGA-KR-A7K0-01A-12R-A33R-07	Tumor	7.56905
TCGA-KR-A7K2-01A-12R-A33R-07	Tumor	8.48141
TCGA-KR-A7K7-01A-11R-A33J-07	Tumor	6.31278
TCGA-KR-A7K8-01A-11R-A33J-07	Tumor	7.64503
TCGA-LG-A6GG-01A-11R-A311-07	Tumor	8.82379
TCGA-LG-A9QC-01A-11R-A37K-07	Tumor	7.58838
TCGA-LG-A9QD-01A-11R-A38B-07	Tumor	7.66422
TCGA-MI-A75C-01A-11R-A32O-07	Tumor	7.44569
TCGA-MI-A75E-01A-11R-A32O-07	Tumor	8.14631
TCGA-MI-A75G-01A-11R-A32O-07	Tumor	9.0162
TCGA-MI-A75H-01A-11R-A32O-07	Tumor	8.72964
TCGA-MI-A75I-01A-11R-A32O-07	Tumor	8.11083
TCGA-MR-A520-01A-11R-A266-07	Tumor	8.59771
TCGA-MR-A8JO-01A-12R-A36F-07	Tumor	4.99805
TCGA-NI-A4U2-01A-11R-A28V-07	Tumor	7.31582
TCGA-NI-A8LF-01A-11R-A36F-07	Tumor	7.54198
TCGA-O8-A75V-01A-11R-A32O-07	Tumor	7.58009
TCGA-PD-A5DF-01A-11R-A27V-07	Tumor	8.12916
TCGA-QA-A7B7-01A-11R-A32O-07	Tumor	8.12755
TCGA-RC-A6M3-01A-11R-A32O-07	Tumor	5.84637
TCGA-RC-A6M4-01A-11R-A32O-07	Tumor	9.53613
TCGA-RC-A6M5-01A-11R-A32O-07	Tumor	6.39737
TCGA-RC-A6M6-01A-11R-A32O-07	Tumor	5.89317
TCGA-RC-A7S9-01A-11R-A33R-07	Tumor	6.49034
TCGA-RC-A7SB-01A-21R-A352-07	Tumor	7.6542
TCGA-RC-A7SF-01A-11R-A352-07	Tumor	7.28259
TCGA-RC-A7SH-01A-11R-A38B-07	Tumor	6.13607
TCGA-RC-A7SK-01A-11R-A352-07	Tumor	8.90928
TCGA-RG-A7D4-01A-12R-A33R-07	Tumor	6.40912
TCGA-T1-A6J8-01A-11R-A32O-07	Tumor	8.58479
TCGA-UB-A7MA-01A-11R-A33R-07	Tumor	5.77796
TCGA-UB-A7MB-01A-11R-A33R-07	Tumor	9.39539
TCGA-UB-A7MC-01A-11R-A33R-07	Tumor	7.49154
TCGA-UB-A7MD-01A-12R-A352-07	Tumor	8.13802
TCGA-UB-A7ME-01A-11R-A33J-07	Tumor	8.44666
TCGA-UB-A7MF-01A-11R-A33J-07	Tumor	7.42645
TCGA-UB-AA0U-01A-11R-A38B-07	Tumor	7.75976
TCGA-UB-AA0V-01A-11R-A38B-07	Tumor	8.5167
TCGA-WJ-A86L-01A-12R-A39D-07	Tumor	6.70396
TCGA-WQ-A9G7-01A-11R-A37K-07	Tumor	5.16177
TCGA-WQ-AB4B-01A-11R-A41C-07	Tumor	7.84119
TCGA-WX-AA44-01A-11R-A39D-07	Tumor	6.52339
TCGA-WX-AA46-01A-11R-A39D-07	Tumor	9.02288
TCGA-WX-AA47-01A-11R-A39D-07	Tumor	4.79981
TCGA-XR-A8TC-01A-11R-A36F-07	Tumor	7.50333
TCGA-XR-A8TD-01A-12R-A39D-07	Tumor	7.89984
TCGA-XR-A8TE-01A-11R-A36F-07	Tumor	6.50862
TCGA-XR-A8TF-01A-11R-A36F-07	Tumor	9.32335
TCGA-XR-A8TG-01A-11R-A36F-07	Tumor	8.39976
TCGA-YA-A8S7-01A-11R-A37K-07	Tumor	6.64268
TCGA-ZP-A9CV-01A-11R-A38B-07	Tumor	8.78624
TCGA-ZP-A9CY-01A-11R-A38B-07	Tumor	8.19557
TCGA-ZP-A9CZ-01A-11R-A38B-07	Tumor	8.5074
TCGA-ZP-A9D0-01A-11R-A37K-07	Tumor	9.04234
TCGA-ZP-A9D1-01A-11R-A38B-07	Tumor	7.77599
TCGA-ZP-A9D2-01A-11R-A38B-07	Tumor	5.73971
TCGA-ZP-A9D4-01A-11R-A37K-07	Tumor	8.86758
TCGA-ZS-A9CD-01A-11R-A37K-07	Tumor	7.78798
TCGA-ZS-A9CE-01A-11R-A37K-07	Tumor	9.61091
TCGA-ZS-A9CF-01A-11R-A38B-07	Tumor	8.90004
TCGA-ZS-A9CF-02A-11R-A38B-07	Tumor	8.88053
TCGA-ZS-A9CG-01A-11R-A37K-07	Tumor	8.89639
